# Supplementary material for: A distinct subset of stem-cell memory is poised for the cytotoxicity program in CD4+ T cells in humans
Source: Sci Adv. 2026 Jan 7;12(2):eady6423. doi: 10.1126/sciadv.ady6423 (PMC12778050; doi:10.1126/sciadv.ady6423)
Supplement: Supplementary file 2 — Data files S1 to S6 [file sciadv.ady6423_data_files_s1_to_s6.zip]

Archive with 6 entries (6 files):
- ady6423_data_file_s1.xlsx
- ady6423_data_file_s2.xlsx
- ady6423_data_file_s3.xlsx
- ady6423_data_file_s4.xlsx
- ady6423_data_file_s5.xlsx
- ady6423_data_file_s6.xlsx
