# Supplementary material for: A distinct subset of stem-cell memory is poised for the cytotoxicity program in CD4+ T cells in humans
Source: Sci Adv. 2026 Jan 7;12(2):eady6423. doi: 10.1126/sciadv.ady6423 (PMC12778050; doi:10.1126/sciadv.ady6423)
Supplement: Supplementary file 2 — Data files S1 to S6 [file sciadv.ady6423_data_files_s1_to_s6.zip › ady6423_data_file_s1.xlsx]

## Sheet: CD4-TEMRA-E vs CD8-TEMRA
Data file S1: List of differentially expressed genes from bulk RNA-Seq analysis.
DESeq2 pairwise comparisons
CD4-TEMRA-E vs CD8-TEMRA
BH-Padj ≤ 0.05
	Ensembl Gene ID	Gene Symbol	Gene Biotype	Gene Description	Entrez Gene ID	Base Mean	log2FoldChange	lfcSE	Stat	Pvalue	Padj	DE
	ENSG00000010327	STAB1	protein_coding	stabilin 1 [Source:HGNC Symbol;Acc:HGNC:18628]	23166	12.0893	20.1357	2.45989	8.1856	2.7095e-16	4.78892e-13	up
	ENSG00000197632	SERPINB2	protein_coding	serpin family B member 2 [Source:HGNC Symbol;Acc:HGNC:8584]	5055	14.9975	18.3123	3.04707	6.00982	1.85726e-09	8.20657e-07	up
	ENSG00000182782	HCAR2	protein_coding	hydroxycarboxylic acid receptor 2 [Source:HGNC Symbol;Acc:HGNC:24827]	338442	25.5129	17.8877	2.27014	7.87956	3.28548e-15	4.91355e-12	up
	ENSG00000198959	TGM2	protein_coding	transglutaminase 2 [Source:HGNC Symbol;Acc:HGNC:11778]	7052	8.10438	16.3132	3.3139	4.92265	8.53795e-07	0.000174731	up
	ENSG00000171049	FPR2	protein_coding	formyl peptide receptor 2 [Source:HGNC Symbol;Acc:HGNC:3827]	2358	9.4685	15.8444	3.76103	4.21279	2.52241e-05	0.00292459	up
	ENSG00000128815	WDFY4	protein_coding	WDFY family member 4 [Source:HGNC Symbol;Acc:HGNC:29323]	57705	19.4486	8.27624	1.7671	4.68351	2.82011e-06	0.000510618	up
	ENSG00000049768	FOXP3	protein_coding	forkhead box P3 [Source:HGNC Symbol;Acc:HGNC:6106]	50943	243.981	8.00396	0.721936	11.0868	1.45416e-28	9.4239e-25	up
	ENSG00000091972	CD200	protein_coding	CD200 molecule [Source:HGNC Symbol;Acc:HGNC:7203]	4345	101.642	7.16554	1.04741	6.84117	7.85498e-12	6.36319e-09	up
	ENSG00000010610	CD4	protein_coding	CD4 molecule [Source:HGNC Symbol;Acc:HGNC:1678]	920	12550.8	7.09667	0.269639	26.3192	1.157e-152	2.24944e-148	up
	ENSG00000105352	CEACAM4	protein_coding	CEA cell adhesion molecule 4 [Source:HGNC Symbol;Acc:HGNC:1816]	1089	37.5122	6.64253	1.18379	5.61122	2.00906e-08	6.40329e-06	up
	ENSG00000144642	RBMS3	protein_coding	RNA binding motif single stranded interacting protein 3 [Source:HGNC Symbol;Acc:HGNC:13427]	27303	25.8982	6.49312	0.878783	7.38877	1.48197e-13	1.77943e-10	up
	ENSG00000120949	TNFRSF8	protein_coding	TNF receptor superfamily member 8 [Source:HGNC Symbol;Acc:HGNC:11923]	943	8.93883	6.46291	1.69994	3.80184	0.000143625	0.0122472	up
	ENSG00000235304	LINC01281	lncRNA	long intergenic non-protein coding RNA 1281 [Source:HGNC Symbol;Acc:HGNC:50337]	286442	47.2047	6.43949	0.996479	6.46224	1.03164e-10	7.16324e-08	up
	ENSG00000124019	FAM124B	protein_coding	family with sequence similarity 124 member B [Source:HGNC Symbol;Acc:HGNC:26224]	79843	17.7275	5.90763	1.21426	4.8652	1.14343e-06	0.000226843	up
	ENSG00000286181	ENSG00000286181	lncRNA	FOXP3 regulating long intergenic non-coding RNA	NA	21.2821	5.75368	0.956525	6.01518	1.79682e-09	8.12414e-07	up
	ENSG00000146373	RNF217	protein_coding	ring finger protein 217 [Source:HGNC Symbol;Acc:HGNC:21487]	154214	5.63455	5.71887	1.54766	3.69518	0.000219728	0.0172954	up
	ENSG00000224184	MIR3681HG	lncRNA	MIR3681 host gene [Source:HGNC Symbol;Acc:HGNC:52001]	100506457	3.81565	5.66243	1.48199	3.82083	0.000133004	0.0115441	up
	ENSG00000010704	HFE	protein_coding	homeostatic iron regulator [Source:HGNC Symbol;Acc:HGNC:4886]	3077	7.21055	5.6613	1.29402	4.37497	1.21451e-05	0.00161729	up
	ENSG00000172322	CLEC12A	protein_coding	C-type lectin domain family 12 member A [Source:HGNC Symbol;Acc:HGNC:31713]	160364	24.8773	5.45363	1.50782	3.61689	0.00029816	0.0222955	up
	ENSG00000170579	DLGAP1	protein_coding	DLG associated protein 1 [Source:HGNC Symbol;Acc:HGNC:2905]	9229	18.8657	5.30925	1.07274	4.94926	7.44959e-07	0.000155736	up
	ENSG00000237088	ENSG00000237088	processed_pseudogene	ribosomal protein L7a (RPL7A) pseudogene	NA	5.38386	5.29956	1.57891	3.35646	0.000789472	0.0446987	up
	ENSG00000135960	EDAR	protein_coding	ectodysplasin A receptor [Source:HGNC Symbol;Acc:HGNC:2895]	10913	163.555	5.26694	1.17923	4.46641	7.95432e-06	0.00113712	up
	ENSG00000261326	LINC01355	lncRNA	long intergenic non-protein coding RNA 1355 [Source:HGNC Symbol;Acc:HGNC:50584]	NA	7.42357	5.2241	1.51199	3.45512	0.000550043	0.0350621	up
	ENSG00000205267	DGAT2L7P	unprocessed_pseudogene	diacylglycerol O-acyltransferase 2 like 7, pseudogene [Source:HGNC Symbol;Acc:HGNC:44367]	NA	4.22838	5.20472	1.29686	4.01332	5.98701e-05	0.00593875	up
	ENSG00000183691	NOG	protein_coding	noggin [Source:HGNC Symbol;Acc:HGNC:7866]	9241	107.602	5.18497	1.03963	4.9873	6.12278e-07	0.000130812	up
	ENSG00000185633	NDUFA4L2	protein_coding	NDUFA4 mitochondrial complex associated like 2 [Source:HGNC Symbol;Acc:HGNC:29836]	56901	5.13523	5.15859	1.30714	3.94646	7.93149e-05	0.00767184	up
	ENSG00000145428	RNF175	protein_coding	ring finger protein 175 [Source:HGNC Symbol;Acc:HGNC:27735]	285533	46.9956	5.13169	0.993843	5.16348	2.42403e-07	5.417e-05	up
	ENSG00000132694	ARHGEF11	protein_coding	Rho guanine nucleotide exchange factor 11 [Source:HGNC Symbol;Acc:HGNC:14580]	9826	37.0033	5.12819	1.01771	5.03896	4.68071e-07	0.00010225	up
	ENSG00000130052	STARD8	protein_coding	StAR related lipid transfer domain containing 8 [Source:HGNC Symbol;Acc:HGNC:19161]	9754	6.79067	5.01622	1.33266	3.76406	0.000167178	0.0136566	up
	ENSG00000115594	IL1R1	protein_coding	interleukin 1 receptor type 1 [Source:HGNC Symbol;Acc:HGNC:5993]	3554	20.5657	4.99792	1.47238	3.39445	0.000687659	0.0404586	up
	ENSG00000135678	CPM	protein_coding	carboxypeptidase M [Source:HGNC Symbol;Acc:HGNC:2311]	1368	44.1619	4.97293	1.12937	4.40329	1.06619e-05	0.00144958	up
	ENSG00000137507	LRRC32	protein_coding	leucine rich repeat containing 32 [Source:HGNC Symbol;Acc:HGNC:4161]	2615	35.3921	4.90702	1.10674	4.43378	9.25964e-06	0.00129515	up
	ENSG00000270427	NRBF2P5	processed_pseudogene	nuclear receptor binding factor 2 pseudogene 5 [Source:HGNC Symbol;Acc:HGNC:44683]	NA	9.36079	4.89184	1.28222	3.81514	0.000136107	0.0117608	up
	ENSG00000121742	GJB6	protein_coding	gap junction protein beta 6 [Source:HGNC Symbol;Acc:HGNC:4288]	10804	18.5407	4.81938	1.40029	3.4417	0.00057808	0.0364903	up
	ENSG00000169435	RASSF6	protein_coding	Ras association domain family member 6 [Source:HGNC Symbol;Acc:HGNC:20796]	166824	24.9726	4.79176	1.39623	3.43192	0.000599323	0.0373057	up
	ENSG00000140836	ZFHX3	protein_coding	zinc finger homeobox 3 [Source:HGNC Symbol;Acc:HGNC:777]	463	29.885	4.77505	0.901886	5.29451	1.19335e-07	2.98733e-05	up
	ENSG00000234019	ENSG00000234019	lncRNA	novel transcript	NA	4.74116	4.68167	1.04766	4.46869	7.86995e-06	0.00113339	up
	ENSG00000263790	MIR4473	miRNA	microRNA 4473 [Source:HGNC Symbol;Acc:HGNC:41540]	100616229	3.68241	4.63726	1.34847	3.43891	0.000584065	0.0366303	up
	ENSG00000245869	ENSG00000245869	lncRNA	novel transcript, antisense to CXCR5	NA	48.3656	4.57308	0.884856	5.16816	2.3641e-07	5.34451e-05	up
	ENSG00000233850	ENSG00000233850	lncRNA	novel transcript	NA	41.261	4.49016	0.8414	5.33654	9.47366e-08	2.48901e-05	up
	ENSG00000228057	SEC63P1	processed_pseudogene	SEC63 homolog, protein translocation regulator pseudogene 1 [Source:HGNC Symbol;Acc:HGNC:41953]	NA	3.35903	4.45868	1.24384	3.58462	0.000337575	0.0243983	up
	ENSG00000204179	PTPN20	protein_coding	protein tyrosine phosphatase non-receptor type 20 [Source:HGNC Symbol;Acc:HGNC:23423]	26095	16.7895	4.36949	1.14891	3.80318	0.000142853	0.012235	up
	ENSG00000102245	CD40LG	protein_coding	CD40 ligand [Source:HGNC Symbol;Acc:HGNC:11935]	959	1988.3	4.30775	0.257185	16.7496	5.70249e-63	5.54339e-59	up
	ENSG00000264546	ENSG00000264546	lncRNA	novel transcript	NA	3.51743	4.2884	1.29236	3.31828	0.000905743	0.0496041	up
	ENSG00000156011	PSD3	protein_coding	pleckstrin and Sec7 domain containing 3 [Source:HGNC Symbol;Acc:HGNC:19093]	23362	10.9989	4.18487	1.19646	3.49772	0.000469261	0.0312444	up
	ENSG00000275791	TRBV10-3	TR_V_gene	T cell receptor beta variable 10-3 [Source:HGNC Symbol;Acc:HGNC:12179]	NA	441.601	4.1742	0.788222	5.29572	1.1855e-07	2.98733e-05	up
	ENSG00000182463	TSHZ2	protein_coding	teashirt zinc finger homeobox 2 [Source:HGNC Symbol;Acc:HGNC:13010]	128553	330.781	4.13198	0.768849	5.37424	7.69072e-08	2.07671e-05	up
	ENSG00000214067	ENSG00000214067	processed_pseudogene	ribosomal protein L21 (RPL21) pseudogene	NA	7.41836	4.03747	1.04473	3.86461	0.000111267	0.0101561	up
	ENSG00000246731	MGC16275	lncRNA	uncharacterized protein MGC16275 [Source:NCBI gene (formerly Entrezgene);Acc:85001]	85001	10.8094	3.95216	0.925892	4.26849	1.96802e-05	0.00242166	up
	ENSG00000185915	KLHL34	protein_coding	kelch like family member 34 [Source:HGNC Symbol;Acc:HGNC:26634]	257240	17.0352	3.9342	1.17787	3.34008	0.000837528	0.0466568	up
	ENSG00000258511	LINC02295	lncRNA	long intergenic non-protein coding RNA 2295 [Source:HGNC Symbol;Acc:HGNC:53211]	NA	68.821	3.89713	0.960549	4.05719	4.96666e-05	0.00506326	up
	ENSG00000156535	CD109	protein_coding	CD109 molecule [Source:HGNC Symbol;Acc:HGNC:21685]	135228	30.021	3.89261	0.650092	5.98779	2.12712e-09	8.99032e-07	up
	ENSG00000112394	SLC16A10	protein_coding	solute carrier family 16 member 10 [Source:HGNC Symbol;Acc:HGNC:17027]	117247	52.7044	3.86713	0.897596	4.30832	1.64497e-05	0.0021321	up
	ENSG00000228013	IL6R-AS1	lncRNA	IL6R antisense RNA 1 [Source:HGNC Symbol;Acc:HGNC:53716]	NA	14.9221	3.77101	1.08423	3.47806	0.000505055	0.0327606	up
	ENSG00000198734	F5	protein_coding	coagulation factor V [Source:HGNC Symbol;Acc:HGNC:3542]	2153	260.362	3.74235	0.540996	6.91753	4.59591e-12	4.25494e-09	up
	ENSG00000279425	ENSG00000279425	TEC	TEC	NA	18.9671	3.73621	0.871915	4.28506	1.82693e-05	0.00235227	up
	ENSG00000165568	AKR1E2	protein_coding	aldo-keto reductase family 1 member E2 [Source:HGNC Symbol;Acc:HGNC:23437]	83592	47.2928	3.69816	0.824077	4.48764	7.20179e-06	0.00106883	up
	ENSG00000211793	TRAV9-2	TR_V_gene	T cell receptor alpha variable 9-2 [Source:HGNC Symbol;Acc:HGNC:12154]	NA	203.05	3.67751	0.555783	6.61681	3.67042e-11	2.85442e-08	up
	ENSG00000160013	PTGIR	protein_coding	prostaglandin I2 receptor [Source:HGNC Symbol;Acc:HGNC:9602]	5739	29.6875	3.64689	1.0417	3.50091	0.000463667	0.0310982	up
	ENSG00000226530	ENSG00000226530	lncRNA	novel transcript	NA	21.5717	3.63465	1.08173	3.36003	0.000779341	0.0443039	up
	ENSG00000153885	KCTD15	protein_coding	potassium channel tetramerization domain containing 15 [Source:HGNC Symbol;Acc:HGNC:23297]	79047	26.1124	3.60712	0.968877	3.72299	0.000196879	0.0156874	up
	ENSG00000111879	FAM184A	protein_coding	family with sequence similarity 184 member A [Source:HGNC Symbol;Acc:HGNC:20991]	79632	40.4759	3.58636	0.634761	5.64993	1.60512e-08	5.38048e-06	up
	ENSG00000276337	ENSG00000276337	lncRNA	novel transcript, sense intronic to ZCCHC14	NA	10.0774	3.4655	0.872996	3.96967	7.19738e-05	0.00706724	up
	ENSG00000112137	PHACTR1	protein_coding	phosphatase and actin regulator 1 [Source:HGNC Symbol;Acc:HGNC:20990]	221692	33.9876	3.45294	1.01039	3.41744	0.000632141	0.0385269	up
	ENSG00000211834	TRAJ57	TR_J_gene	T cell receptor alpha joining 57 [Source:HGNC Symbol;Acc:HGNC:12089]	NA	7.72096	3.43904	0.758869	4.53179	5.84854e-06	0.000895334	up
	ENSG00000167554	ZNF610	protein_coding	zinc finger protein 610 [Source:HGNC Symbol;Acc:HGNC:26687]	162963	10.437	3.42839	1.01446	3.37953	0.00072609	0.0423923	up
	ENSG00000263417	GTSCR1	lncRNA	Gilles de la Tourette syndrome chromosome region, candidate 1 [Source:HGNC Symbol;Acc:HGNC:18406]	NA	31.991	3.35017	0.941063	3.55998	0.000370877	0.0260908	up
	ENSG00000241657	TRBV11-2	lncRNA	T cell receptor beta variable 11-2 [Source:HGNC Symbol;Acc:HGNC:12181]	NA	395.843	3.16873	0.752024	4.21361	2.51325e-05	0.00292459	up
	ENSG00000273143	DUSP5-DT	lncRNA	DUSP5 divergent transcript [Source:HGNC Symbol;Acc:HGNC:55154]	NA	6.07589	3.1425	0.903265	3.47905	0.000503194	0.0327606	up
	ENSG00000070526	ST6GALNAC1	protein_coding	ST6 N-acetylgalactosaminide alpha-2,6-sialyltransferase 1 [Source:HGNC Symbol;Acc:HGNC:23614]	55808	71.0266	3.1206	0.890806	3.50312	0.000459848	0.0310429	up
	ENSG00000269934	ENSG00000269934	lncRNA	novel transcript, antisense to OBSCN	NA	6.51316	3.08272	0.881928	3.49543	0.000473291	0.0314052	up
	ENSG00000053918	KCNQ1	protein_coding	potassium voltage-gated channel subfamily Q member 1 [Source:HGNC Symbol;Acc:HGNC:6294]	3784	59.7573	3.03785	0.811745	3.74237	0.000182294	0.0146453	up
	ENSG00000197880	MDS2	lncRNA	myelodysplastic syndrome 2 translocation associated [Source:HGNC Symbol;Acc:HGNC:29633]	NA	202.935	2.95084	0.722859	4.08217	4.46167e-05	0.0046387	up
	ENSG00000144152	FBLN7	protein_coding	fibulin 7 [Source:HGNC Symbol;Acc:HGNC:26740]	129804	508.989	2.9352	0.53046	5.53331	3.14252e-08	9.85434e-06	up
	ENSG00000164512	ANKRD55	protein_coding	ankyrin repeat domain 55 [Source:HGNC Symbol;Acc:HGNC:25681]	79722	348.227	2.74155	0.724563	3.78373	0.000154497	0.0127818	up
	ENSG00000160183	TMPRSS3	protein_coding	transmembrane serine protease 3 [Source:HGNC Symbol;Acc:HGNC:11877]	64699	74.2753	2.73709	0.656047	4.1721	3.01811e-05	0.00337231	up
	ENSG00000111863	ADTRP	protein_coding	androgen dependent TFPI regulating protein [Source:HGNC Symbol;Acc:HGNC:21214]	84830	306.672	2.70961	0.746922	3.6277	0.000285955	0.0216324	up
	ENSG00000159128	IFNGR2	protein_coding	interferon gamma receptor 2 [Source:HGNC Symbol;Acc:HGNC:5440]	3460	234.968	2.67881	0.506036	5.29373	1.1985e-07	2.98733e-05	up
	ENSG00000199325	RNU4-39P	snRNA	RNA, U4 small nuclear 39, pseudogene [Source:HGNC Symbol;Acc:HGNC:46975]	NA	7.20675	2.66621	0.728519	3.65977	0.000252446	0.0193231	up
	ENSG00000186827	TNFRSF4	protein_coding	TNF receptor superfamily member 4 [Source:HGNC Symbol;Acc:HGNC:11918]	7293	370.066	2.65681	0.429305	6.18865	6.06828e-10	3.10472e-07	up
	ENSG00000225889	ENSG00000225889	lncRNA	novel transcript, antisense to PELI1	NA	73.862	2.64217	0.68104	3.87961	0.000104625	0.00972236	up
	ENSG00000233093	LINC00892	lncRNA	long intergenic non-protein coding RNA 892 [Source:HGNC Symbol;Acc:HGNC:48578]	100128420	138.64	2.56688	0.484268	5.30053	1.15469e-07	2.98733e-05	up
	ENSG00000160683	CXCR5	protein_coding	C-X-C motif chemokine receptor 5 [Source:HGNC Symbol;Acc:HGNC:1060]	643	58.098	2.55966	0.749468	3.4153	0.000637125	0.0385887	up
	ENSG00000124191	TOX2	protein_coding	TOX high mobility group box family member 2 [Source:HGNC Symbol;Acc:HGNC:16095]	84969	64.0016	2.55962	0.645383	3.96604	7.30752e-05	0.00710364	up
	ENSG00000127585	FBXL16	protein_coding	F-box and leucine rich repeat protein 16 [Source:HGNC Symbol;Acc:HGNC:14150]	NA	62.766	2.54568	0.713486	3.56795	0.000359786	0.0256226	up
	ENSG00000211839	TRAJ50	TR_J_gene	T cell receptor alpha joining 50 [Source:HGNC Symbol;Acc:HGNC:12082]	NA	26.1277	2.48698	0.613973	4.05063	5.10792e-05	0.0051455	up
	ENSG00000147650	LRP12	protein_coding	LDL receptor related protein 12 [Source:HGNC Symbol;Acc:HGNC:31708]	29967	131.912	2.32999	0.64376	3.61934	0.000295353	0.0221709	up
	ENSG00000173198	CYSLTR1	protein_coding	cysteinyl leukotriene receptor 1 [Source:HGNC Symbol;Acc:HGNC:17451]	10800	288.313	2.32605	0.487842	4.76804	1.86029e-06	0.000351143	up
	ENSG00000237892	KLF7-IT1	lncRNA	KLF7 intronic transcript 1 [Source:HGNC Symbol;Acc:HGNC:41355]	NA	11.2433	2.32078	0.660773	3.51222	0.000444376	0.0302082	up
	ENSG00000201592	ENSG00000201592	snoRNA		NA	7.89174	2.22643	0.654718	3.4006	0.000672393	0.0398557	up
	ENSG00000087303	NID2	protein_coding	nidogen 2 [Source:HGNC Symbol;Acc:HGNC:13389]	NA	25.2559	2.05629	0.596101	3.44957	0.000561475	0.0355576	up
	ENSG00000186891	TNFRSF18	protein_coding	TNF receptor superfamily member 18 [Source:HGNC Symbol;Acc:HGNC:11914]	8784	494.646	2.01662	0.582198	3.46381	0.000532577	0.0340604	up
	ENSG00000116191	RALGPS2	protein_coding	Ral GEF with PH domain and SH3 binding motif 2 [Source:HGNC Symbol;Acc:HGNC:30279]	55103	130.027	1.97755	0.488782	4.04587	5.21282e-05	0.00522411	up
	ENSG00000241525	ENSG00000241525	lncRNA	novel transcript, antisense to C17orf97	NA	14.4419	1.96348	0.50523	3.8863	0.000101782	0.00960136	up
	ENSG00000104432	IL7	protein_coding	interleukin 7 [Source:HGNC Symbol;Acc:HGNC:6023]	3574	71.7643	1.93978	0.527984	3.67393	0.000238849	0.0184274	up
	ENSG00000147912	FBXO10	protein_coding	F-box protein 10 [Source:HGNC Symbol;Acc:HGNC:13589]	26267	41.1814	1.84758	0.548601	3.3678	0.000757719	0.0435845	up
	ENSG00000211747	TRBV20-1	TR_V_gene	T cell receptor beta variable 20-1 [Source:HGNC Symbol;Acc:HGNC:12196]	NA	1000.77	1.84543	0.539261	3.42215	0.000621272	0.0380482	up
	ENSG00000217767	NDUFAB1P1	processed_pseudogene	NADH:ubiquinone oxidoreductase subunit AB1 pseudogene 1 [Source:HGNC Symbol;Acc:HGNC:52265]	NA	15.5235	1.808	0.536056	3.37278	0.000744146	0.0430586	up
	ENSG00000134460	IL2RA	protein_coding	interleukin 2 receptor subunit alpha [Source:HGNC Symbol;Acc:HGNC:6008]	3559	251.44	1.7836	0.532325	3.35058	0.000806424	0.045183	up
	ENSG00000118263	KLF7	protein_coding	Kruppel like factor 7 [Source:HGNC Symbol;Acc:HGNC:6350]	8609	953.514	1.68044	0.241575	6.9562	3.49562e-12	3.3981e-09	up
	ENSG00000156299	TIAM1	protein_coding	TIAM Rac1 associated GEF 1 [Source:HGNC Symbol;Acc:HGNC:11805]	7074	1148.78	1.50615	0.44377	3.394	0.000688807	0.0404586	up
	ENSG00000164733	CTSB	protein_coding	cathepsin B [Source:HGNC Symbol;Acc:HGNC:2527]	1508	5086.13	1.46588	0.198568	7.38229	1.55592e-13	1.77943e-10	up
	ENSG00000250950	ENSG00000250950	lncRNA	novel transcript	NA	32.957	1.44924	0.411197	3.52445	0.000424362	0.0291535	up
	ENSG00000173848	NET1	protein_coding	neuroepithelial cell transforming 1 [Source:HGNC Symbol;Acc:HGNC:14592]	10276	342.728	1.36913	0.353695	3.87092	0.000108427	0.0099907	up
	ENSG00000173917	HOXB2	protein_coding	homeobox B2 [Source:HGNC Symbol;Acc:HGNC:5113]	3212	280.549	1.21449	0.345682	3.51333	0.000442521	0.0301877	up
	ENSG00000200685	Y_RNA	misc_RNA	Y RNA [Source:RFAM;Acc:RF00019]	NA	17.2549	1.21217	0.365712	3.31455	0.000917911	0.0499889	up
	ENSG00000110448	CD5	protein_coding	CD5 molecule [Source:HGNC Symbol;Acc:HGNC:1685]	NA	18413.5	1.2079	0.19625	6.15488	7.51331e-10	3.74548e-07	up
	ENSG00000116133	DHCR24	protein_coding	24-dehydrocholesterol reductase [Source:HGNC Symbol;Acc:HGNC:2859]	1718	254.171	1.18918	0.33311	3.56994	0.00035707	0.0255226	up
	ENSG00000114541	FRMD4B	protein_coding	FERM domain containing 4B [Source:HGNC Symbol;Acc:HGNC:24886]	NA	454.952	1.15056	0.302522	3.80323	0.000142821	0.012235	up
	ENSG00000090006	LTBP4	protein_coding	latent transforming growth factor beta binding protein 4 [Source:HGNC Symbol;Acc:HGNC:6717]	8425	1715.32	1.14858	0.198861	5.77577	7.65998e-09	2.65938e-06	up
	ENSG00000151929	BAG3	protein_coding	BAG cochaperone 3 [Source:HGNC Symbol;Acc:HGNC:939]	9531	1276.87	1.07832	0.23621	4.56508	4.99306e-06	0.000797169	up
	ENSG00000013725	CD6	protein_coding	CD6 molecule [Source:HGNC Symbol;Acc:HGNC:1691]	923	15770.3	1.06663	0.182964	5.82975	5.55111e-09	1.99861e-06	up
	ENSG00000106780	MEGF9	protein_coding	multiple EGF like domains 9 [Source:HGNC Symbol;Acc:HGNC:3234]	NA	325.581	1.01198	0.301764	3.35354	0.000797853	0.0449619	up
	ENSG00000178573	MAF	protein_coding	MAF bZIP transcription factor [Source:HGNC Symbol;Acc:HGNC:6776]	4094	520.511	0.999037	0.259978	3.84277	0.000121654	0.0108698	down
	ENSG00000106086	PLEKHA8	protein_coding	pleckstrin homology domain containing A8 [Source:HGNC Symbol;Acc:HGNC:30037]	84725	109.525	0.908159	0.254379	3.57011	0.000356836	0.0255226	down
	ENSG00000168476	REEP4	protein_coding	receptor accessory protein 4 [Source:HGNC Symbol;Acc:HGNC:26176]	80346	781.292	0.887268	0.253447	3.5008	0.000463866	0.0310982	down
	ENSG00000163600	ICOS	protein_coding	inducible T cell costimulator [Source:HGNC Symbol;Acc:HGNC:5351]	29851	1885.4	0.868085	0.21351	4.06579	4.78697e-05	0.0049311	down
	ENSG00000116127	ALMS1	protein_coding	ALMS1 centrosome and basal body associated protein [Source:HGNC Symbol;Acc:HGNC:428]	7840	274.684	0.803144	0.214131	3.75071	0.000176337	0.0142255	down
	ENSG00000152256	PDK1	protein_coding	pyruvate dehydrogenase kinase 1 [Source:HGNC Symbol;Acc:HGNC:8809]	5163	845.562	0.764484	0.225453	3.39088	0.000696688	0.0407982	down
	ENSG00000183060	LYSMD4	protein_coding	LysM domain containing 4 [Source:HGNC Symbol;Acc:HGNC:26571]	145748	173.098	0.718448	0.211244	3.40103	0.000671315	0.0398557	down
	ENSG00000171823	FBXL14	protein_coding	F-box and leucine rich repeat protein 14 [Source:HGNC Symbol;Acc:HGNC:28624]	144699	220.157	0.700776	0.199882	3.50594	0.00045499	0.030822	down
	ENSG00000105355	PLIN3	protein_coding	perilipin 3 [Source:HGNC Symbol;Acc:HGNC:16893]	10226	668.11	0.696254	0.163012	4.27119	1.94436e-05	0.00242166	down
	ENSG00000115808	STRN	protein_coding	striatin [Source:HGNC Symbol;Acc:HGNC:11424]	6801	325.514	0.551379	0.164817	3.34539	0.000821658	0.0459042	down
	ENSG00000033867	SLC4A7	protein_coding	solute carrier family 4 member 7 [Source:HGNC Symbol;Acc:HGNC:11033]	9497	1037.94	0.499762	0.140411	3.55929	0.000371858	0.0260908	down
	ENSG00000123329	ARHGAP9	protein_coding	Rho GTPase activating protein 9 [Source:HGNC Symbol;Acc:HGNC:14130]	64333	2817.73	-0.385271	0.115396	-3.33868	0.000841764	0.0467588	down
	ENSG00000173141	MRPL57	protein_coding	mitochondrial ribosomal protein L57 [Source:HGNC Symbol;Acc:HGNC:14514]	78988	1279.88	-0.447747	0.135026	-3.316	0.000913168	0.0498702	down
	ENSG00000099204	ABLIM1	protein_coding	actin binding LIM protein 1 [Source:HGNC Symbol;Acc:HGNC:78]	3983	7237.29	-0.453813	0.13058	-3.47538	0.000510134	0.0329502	down
	ENSG00000118181	RPS25	protein_coding	ribosomal protein S25 [Source:HGNC Symbol;Acc:HGNC:10413]	NA	9493.16	-0.487515	0.144831	-3.36609	0.00076243	0.0437262	down
	ENSG00000177600	RPLP2	protein_coding	ribosomal protein lateral stalk subunit P2 [Source:HGNC Symbol;Acc:HGNC:10377]	NA	27263.6	-0.524577	0.151211	-3.46916	0.000522084	0.0336104	down
	ENSG00000100083	GGA1	protein_coding	golgi associated, gamma adaptin ear containing, ARF binding protein 1 [Source:HGNC Symbol;Acc:HGNC:17842]	26088	978.595	-0.580397	0.117658	-4.9329	8.10169e-07	0.000167567	down
	ENSG00000066379	POLR1H	protein_coding	RNA polymerase I subunit H [Source:HGNC Symbol;Acc:HGNC:13182]	30834	251.272	-0.581281	0.172904	-3.36187	0.000774163	0.0441386	down
	ENSG00000145592	RPL37	protein_coding	ribosomal protein L37 [Source:HGNC Symbol;Acc:HGNC:10347]	6167	11995.1	-0.621493	0.180849	-3.43653	0.000589212	0.0368343	down
	ENSG00000130338	TULP4	protein_coding	TUB like protein 4 [Source:HGNC Symbol;Acc:HGNC:15530]	56995	724.891	-0.648051	0.14541	-4.45671	8.32289e-06	0.00118112	down
	ENSG00000177954	RPS27	protein_coding	ribosomal protein S27 [Source:HGNC Symbol;Acc:HGNC:10416]	6232	48175.4	-0.665411	0.197182	-3.3746	0.000739223	0.0429057	down
	ENSG00000243147	MRPL33	protein_coding	mitochondrial ribosomal protein L33 [Source:HGNC Symbol;Acc:HGNC:14487]	9553	642.609	-0.671855	0.183071	-3.66991	0.000242637	0.0186457	down
	ENSG00000245910	SNHG6	lncRNA	small nucleolar RNA host gene 6 [Source:HGNC Symbol;Acc:HGNC:32965]	NA	599.624	-0.682857	0.181032	-3.77202	0.000161929	0.0132837	down
	ENSG00000171858	RPS21	protein_coding	ribosomal protein S21 [Source:HGNC Symbol;Acc:HGNC:10409]	6227	4880.8	-0.684902	0.190429	-3.59663	0.00032237	0.0237406	down
	ENSG00000224578	HNRNPA1P48	protein_coding	heterogeneous nuclear ribonucleoprotein A1 pseudogene 48 [Source:HGNC Symbol;Acc:HGNC:48778]	NA	173.856	-0.689755	0.176578	-3.90624	9.37417e-05	0.00893344	down
	ENSG00000010810	FYN	protein_coding	FYN proto-oncogene, Src family tyrosine kinase [Source:HGNC Symbol;Acc:HGNC:4037]	2534	6695.23	-0.710288	0.203909	-3.48335	0.000495183	0.0324153	down
	ENSG00000212802	RPL15P3	processed_pseudogene	ribosomal protein L15 pseudogene 3 [Source:HGNC Symbol;Acc:HGNC:21538]	NA	197.315	-0.740407	0.204076	-3.6281	0.000285518	0.0216324	down
	ENSG00000232573	RPL3P4	processed_pseudogene	ribosomal protein L3 pseudogene 4 [Source:HGNC Symbol;Acc:HGNC:19805]	NA	162.625	-0.744393	0.179718	-4.142	3.44295e-05	0.00373955	down
	ENSG00000115652	UXS1	protein_coding	UDP-glucuronate decarboxylase 1 [Source:HGNC Symbol;Acc:HGNC:17729]	80146	993.899	-0.745659	0.162277	-4.59499	4.32767e-06	0.000713038	down
	ENSG00000072310	SREBF1	protein_coding	sterol regulatory element binding transcription factor 1 [Source:HGNC Symbol;Acc:HGNC:11289]	6720	547.34	-0.75916	0.177647	-4.27342	1.92496e-05	0.00241453	down
	ENSG00000178234	GALNT11	protein_coding	polypeptide N-acetylgalactosaminyltransferase 11 [Source:HGNC Symbol;Acc:HGNC:19875]	63917	921.752	-0.769283	0.16721	-4.60071	4.21063e-06	0.000699685	down
	ENSG00000115541	HSPE1	protein_coding	heat shock protein family E (Hsp10) member 1 [Source:HGNC Symbol;Acc:HGNC:5269]	3336	205.656	-0.773138	0.201363	-3.83952	0.000123273	0.0109437	down
	ENSG00000235552	RPL6P27	transcribed_processed_pseudogene	ribosomal protein L6 pseudogene 27 [Source:HGNC Symbol;Acc:HGNC:36133]	NA	191.179	-0.773314	0.216942	-3.56461	0.000364397	0.0257622	down
	ENSG00000213741	RPS29	protein_coding	ribosomal protein S29 [Source:HGNC Symbol;Acc:HGNC:10419]	6235	9274.71	-0.788113	0.214341	-3.67691	0.000236079	0.0182862	down
	ENSG00000131188	PRR7	protein_coding	proline rich 7, synaptic [Source:HGNC Symbol;Acc:HGNC:28130]	80758	201.063	-0.79703	0.23942	-3.32901	0.000871562	0.0481389	down
	ENSG00000265681	RPL17	protein_coding	ribosomal protein L17 [Source:HGNC Symbol;Acc:HGNC:10307]	6139	39.9766	-0.80077	0.222936	-3.59192	0.000328252	0.023992	down
	ENSG00000234287	ENSG00000234287	processed_pseudogene	ribosomal protein S27 (RPS27) pseudogene	NA	322.721	-0.824343	0.213079	-3.86871	0.000109412	0.0100339	down
	ENSG00000185641	ENSG00000185641	processed_pseudogene	ribosomal protein S25 (RPS25) pseudogene	NA	79.1057	-0.826434	0.218751	-3.77797	0.000158115	0.0130257	down
	ENSG00000147576	ADHFE1	protein_coding	alcohol dehydrogenase iron containing 1 [Source:HGNC Symbol;Acc:HGNC:16354]	137872	74.0858	-0.848588	0.229716	-3.69407	0.000220689	0.0173009	down
	ENSG00000124243	BCAS4	protein_coding	breast carcinoma amplified sequence 4 [Source:HGNC Symbol;Acc:HGNC:14367]	55653	423.33	-0.884446	0.233693	-3.78464	0.000153928	0.0127818	down
	ENSG00000259577	CERNA1	lncRNA	competing endogenous lncRNA 1 for miR-4707-5p and miR-4767 [Source:HGNC Symbol;Acc:HGNC:52664]	NA	113.258	-0.941635	0.229902	-4.09582	4.20684e-05	0.00444508	down
	ENSG00000137970	RPL7P9	processed_pseudogene	ribosomal protein L7 pseudogene 9 [Source:HGNC Symbol;Acc:HGNC:37028]	NA	141.584	-0.957704	0.24952	-3.83819	0.000123944	0.0109533	down
	ENSG00000233476	EEF1A1P6	processed_pseudogene	eukaryotic translation elongation factor 1 alpha 1 pseudogene 6 [Source:HGNC Symbol;Acc:HGNC:3201]	NA	320.215	-0.958691	0.228412	-4.19721	2.70226e-05	0.00307236	down
	ENSG00000168273	SMIM4	protein_coding	small integral membrane protein 4 [Source:HGNC Symbol;Acc:HGNC:37257]	440957	87.4806	-0.961799	0.267659	-3.59338	0.00032642	0.0239482	down
	ENSG00000224631	RPS27AP16	transcribed_processed_pseudogene	RPS27A pseudogene 16 [Source:HGNC Symbol;Acc:HGNC:36855]	NA	73.838	-0.986492	0.279131	-3.53416	0.000409076	0.0283034	down
	ENSG00000236552	RPL13AP5	processed_pseudogene	ribosomal protein L13a pseudogene 5 [Source:HGNC Symbol;Acc:HGNC:23736]	728658	473.501	-0.987075	0.24113	-4.09353	4.24855e-05	0.00446488	down
	ENSG00000178562	CD28	protein_coding	CD28 molecule [Source:HGNC Symbol;Acc:HGNC:1653]	940	2169.12	-0.997381	0.281621	-3.54157	0.00039775	0.0276181	down
	ENSG00000229638	RPL4P4	processed_pseudogene	ribosomal protein L4 pseudogene 4 [Source:HGNC Symbol;Acc:HGNC:36179]	NA	70.5555	-1.00993	0.270442	-3.73438	0.000188178	0.0150558	down
	ENSG00000226084	ENSG00000226084	processed_pseudogene	ribosomal protein L17 (RPL17) pseudogene	NA	47.6324	-1.01384	0.261301	-3.87997	0.000104469	0.00972236	down
	ENSG00000214389	RPS3AP26	processed_pseudogene	RPS3A pseudogene 26 [Source:HGNC Symbol;Acc:HGNC:36513]	NA	166.521	-1.01816	0.251235	-4.05261	5.06493e-05	0.00512877	down
	ENSG00000260669	ENSG00000260669	lncRNA	novel transcript	NA	31.4038	-1.02597	0.245384	-4.18109	2.90115e-05	0.00327932	down
	ENSG00000235505	CASP4LP	transcribed_unprocessed_pseudogene	caspase 4 like, pseudogene [Source:HGNC Symbol;Acc:HGNC:53657]	643733	345.174	-1.04689	0.257507	-4.06547	4.79364e-05	0.0049311	down
	ENSG00000241490	ENSG00000241490	lncRNA	novel transcript, antisense to ZNF80	NA	120.139	-1.04859	0.308112	-3.40328	0.000665821	0.0398304	down
	ENSG00000274210	RNVU1-27	snRNA	RNA, variant U1 small nuclear 27 [Source:HGNC Symbol;Acc:HGNC:54431]	NA	102.226	-1.05368	0.302972	-3.47782	0.000505513	0.0327606	down
	ENSG00000244313	ENSG00000244313	processed_pseudogene	ribosomal protein S10 (RPS10) pseudogene	NA	70.4408	-1.05611	0.247891	-4.26037	2.04091e-05	0.00244934	down
	ENSG00000234797	RPS3AP6	processed_pseudogene	RPS3A pseudogene 6 [Source:HGNC Symbol;Acc:HGNC:18630]	NA	317.423	-1.05843	0.23947	-4.41991	9.87409e-06	0.00137123	down
	ENSG00000229119	ENSG00000229119	processed_pseudogene	60S acidic ribosomal protein (RPLP0) pseudogene	NA	18.4038	-1.06549	0.304599	-3.49801	0.000468747	0.0312444	down
	ENSG00000197808	ZNF461	protein_coding	zinc finger protein 461 [Source:HGNC Symbol;Acc:HGNC:21629]	92283	133.473	-1.07008	0.250641	-4.26938	1.96018e-05	0.00242166	down
	ENSG00000182568	SATB1	protein_coding	SATB homeobox 1 [Source:HGNC Symbol;Acc:HGNC:10541]	6304	3792.83	-1.07385	0.206447	-5.20156	1.97624e-07	4.62917e-05	down
	ENSG00000214485	RPL7P1	processed_pseudogene	ribosomal protein L7 pseudogene 1 [Source:HGNC Symbol;Acc:HGNC:10367]	NA	60.8186	-1.08355	0.299167	-3.62188	0.000292473	0.0220398	down
	ENSG00000213553	RPLP0P6	processed_pseudogene	ribosomal protein lateral stalk subunit P0 pseudogene 6 [Source:HGNC Symbol;Acc:HGNC:36404]	NA	139.792	-1.09201	0.272531	-4.00692	6.1515e-05	0.00607094	down
	ENSG00000198417	MT1F	protein_coding	metallothionein 1F [Source:HGNC Symbol;Acc:HGNC:7398]	4494	183.558	-1.09911	0.317112	-3.46601	0.000528246	0.0338949	down
	ENSG00000116641	DOCK7	protein_coding	dedicator of cytokinesis 7 [Source:HGNC Symbol;Acc:HGNC:19190]	85440	138.55	-1.10656	0.291349	-3.79804	0.000145843	0.012382	down
	ENSG00000143669	LYST	protein_coding	lysosomal trafficking regulator [Source:HGNC Symbol;Acc:HGNC:1968]	1130	1437.96	-1.10965	0.2073	-5.35289	8.65619e-08	2.30539e-05	down
	ENSG00000275714	H3C1	protein_coding	H3 clustered histone 1 [Source:HGNC Symbol;Acc:HGNC:4766]	8350	212.467	-1.13313	0.268079	-4.22686	2.3697e-05	0.00281892	down
	ENSG00000282173	TRBJ1-5	TR_J_gene	T cell receptor beta joining 1-5 [Source:HGNC Symbol;Acc:HGNC:12166]	NA	44.8965	-1.16592	0.300595	-3.8787	0.000105015	0.00972236	down
	ENSG00000230629	RPS23P8	processed_pseudogene	ribosomal protein S23 pseudogene 8 [Source:HGNC Symbol;Acc:HGNC:35982]	NA	39.7144	-1.17166	0.273724	-4.28046	1.86507e-05	0.00237347	down
	ENSG00000174946	GPR171	protein_coding	G protein-coupled receptor 171 [Source:HGNC Symbol;Acc:HGNC:30057]	29909	435.651	-1.18217	0.307672	-3.84231	0.000121881	0.0108698	down
	ENSG00000178498	DTX3	protein_coding	deltex E3 ubiquitin ligase 3 [Source:HGNC Symbol;Acc:HGNC:24457]	196403	280.567	-1.1843	0.186247	-6.35876	2.03388e-10	1.23571e-07	down
	ENSG00000226360	RPL10AP6	processed_pseudogene	ribosomal protein L10a pseudogene 6 [Source:HGNC Symbol;Acc:HGNC:36504]	NA	20.4919	-1.21143	0.287589	-4.21236	2.52717e-05	0.00292459	down
	ENSG00000282780	TRBJ1-6	TR_J_gene	T cell receptor beta joining 1-6 [Source:HGNC Symbol;Acc:HGNC:12167]	NA	48.9172	-1.24367	0.328164	-3.78979	0.000150772	0.0126897	down
	ENSG00000130844	ZNF331	protein_coding	zinc finger protein 331 [Source:HGNC Symbol;Acc:HGNC:15489]	55422	3502.36	-1.24389	0.284018	-4.37961	1.18892e-05	0.00159414	down
	ENSG00000218175	ENSG00000218175	processed_pseudogene	ribosomal protein, large, P1 (RPLP1) pseudogene	NA	21.7913	-1.30006	0.290234	-4.47935	7.4869e-06	0.00109444	down
	ENSG00000281958	TRBJ1-4	TR_J_gene	T cell receptor beta joining 1-4 [Source:HGNC Symbol;Acc:HGNC:12165]	NA	28.2886	-1.3208	0.289926	-4.55564	5.22268e-06	0.000805867	down
	ENSG00000286796	ENSG00000286796	lncRNA	novel transcript	NA	129.862	-1.34172	0.371123	-3.61531	0.000299989	0.0223463	down
	ENSG00000185345	PRKN	protein_coding	parkin RBR E3 ubiquitin protein ligase [Source:HGNC Symbol;Acc:HGNC:8607]	5071	104.921	-1.38556	0.396725	-3.4925	0.000478524	0.0314306	down
	ENSG00000182487	NCF1B	transcribed_unprocessed_pseudogene	neutrophil cytosolic factor 1B pseudogene [Source:HGNC Symbol;Acc:HGNC:32522]	654816	143.149	-1.40137	0.289124	-4.84696	1.2537e-06	0.000243745	down
	ENSG00000133134	BEX2	protein_coding	brain expressed X-linked 2 [Source:HGNC Symbol;Acc:HGNC:30933]	84707	789.132	-1.40238	0.255071	-5.49802	3.84079e-08	1.18528e-05	down
	ENSG00000273428	ENSG00000273428	lncRNA	novel transcript	NA	60.7121	-1.42781	0.376697	-3.79035	0.000150437	0.0126897	down
	ENSG00000089012	SIRPG	protein_coding	signal regulatory protein gamma [Source:HGNC Symbol;Acc:HGNC:15757]	55423	1357.14	-1.44459	0.418313	-3.45337	0.000553632	0.0351755	down
	ENSG00000102109	PCSK1N	protein_coding	proprotein convertase subtilisin/kexin type 1 inhibitor [Source:HGNC Symbol;Acc:HGNC:17301]	NA	68.934	-1.45927	0.375593	-3.88525	0.000102226	0.00960136	down
	ENSG00000143801	PSEN2	protein_coding	presenilin 2 [Source:HGNC Symbol;Acc:HGNC:9509]	5664	101.942	-1.46438	0.42698	-3.42962	0.000604429	0.0373057	down
	ENSG00000245954	LINC02273	lncRNA	long intergenic non-protein coding RNA 2273 [Source:HGNC Symbol;Acc:HGNC:53188]	NA	883.269	-1.46675	0.390727	-3.75391	0.0001741	0.0141035	down
	ENSG00000279873	LINC01126	lncRNA	long intergenic non-protein coding RNA 1126 [Source:HGNC Symbol;Acc:HGNC:49275]	100129726	64.4647	-1.52523	0.428625	-3.55843	0.000373071	0.0260908	down
	ENSG00000212493	SNORD19	snoRNA	small nucleolar RNA, C/D box 19 [Source:HGNC Symbol;Acc:HGNC:32717]	NA	14.2999	-1.55638	0.453967	-3.4284	0.000607149	0.037355	down
	ENSG00000282133	TRBJ1-3	TR_J_gene	T cell receptor beta joining 1-3 [Source:HGNC Symbol;Acc:HGNC:12164]	NA	25.4437	-1.57493	0.375226	-4.19729	2.7013e-05	0.00307236	down
	ENSG00000100290	BIK	protein_coding	BCL2 interacting killer [Source:HGNC Symbol;Acc:HGNC:1051]	NA	45.6697	-1.60159	0.418505	-3.82694	0.000129747	0.0113628	down
	ENSG00000282420	TRBJ1-2	TR_J_gene	T cell receptor beta joining 1-2 [Source:HGNC Symbol;Acc:HGNC:12163]	NA	16.0742	-1.6489	0.489516	-3.36842	0.000756001	0.0435845	down
	ENSG00000105699	LSR	protein_coding	lipolysis stimulated lipoprotein receptor [Source:HGNC Symbol;Acc:HGNC:29572]	51599	998.813	-1.65466	0.319528	-5.17846	2.23731e-07	5.11738e-05	down
	ENSG00000128487	SPECC1	protein_coding	sperm antigen with calponin homology and coiled-coil domains 1 [Source:HGNC Symbol;Acc:HGNC:30615]	92521	116.086	-1.65832	0.396906	-4.17812	2.93932e-05	0.00330325	down
	ENSG00000211801	TRAV21	TR_V_gene	T cell receptor alpha variable 21 [Source:HGNC Symbol;Acc:HGNC:12118]	NA	175.187	-1.67458	0.492576	-3.39965	0.00067473	0.0398726	down
	ENSG00000116014	KISS1R	protein_coding	KISS1 receptor [Source:HGNC Symbol;Acc:HGNC:4510]	84634	14.8932	-1.67958	0.47741	-3.5181	0.000434641	0.0297546	down
	ENSG00000085563	ABCB1	protein_coding	ATP binding cassette subfamily B member 1 [Source:HGNC Symbol;Acc:HGNC:40]	5243	449.534	-1.75417	0.466832	-3.7576	0.000171549	0.0139551	down
	ENSG00000107281	NPDC1	protein_coding	neural proliferation, differentiation and control 1 [Source:HGNC Symbol;Acc:HGNC:7899]	NA	122.454	-1.76569	0.493434	-3.57838	0.00034573	0.0248951	down
	ENSG00000211776	TRAV2	TR_V_gene	T cell receptor alpha variable 2 [Source:HGNC Symbol;Acc:HGNC:12116]	NA	100.68	-1.79203	0.438716	-4.08472	4.41305e-05	0.00461283	down
	ENSG00000204475	NCR3	protein_coding	natural cytotoxicity triggering receptor 3 [Source:HGNC Symbol;Acc:HGNC:19077]	259197	474.704	-1.83158	0.39908	-4.5895	4.44306e-06	0.000723966	down
	ENSG00000185101	ANO9	protein_coding	anoctamin 9 [Source:HGNC Symbol;Acc:HGNC:20679]	338440	635.809	-1.8462	0.354731	-5.20451	1.94505e-07	4.61166e-05	down
	ENSG00000197063	MAFG	protein_coding	MAF bZIP transcription factor G [Source:HGNC Symbol;Acc:HGNC:6781]	4097	41.7504	-1.85578	0.545687	-3.40082	0.000671843	0.0398557	down
	ENSG00000275993	ENSG00000275993	protein_coding	novel protein, similar to salt-inducible kinase 1 SIK1	102724428	75.3002	-1.86282	0.500607	-3.72111	0.000198347	0.0157398	down
	ENSG00000080823	MOK	protein_coding	MOK protein kinase [Source:HGNC Symbol;Acc:HGNC:9833]	5891	28.3081	-1.86337	0.492117	-3.78643	0.000152826	0.0127521	down
	ENSG00000211724	TRBV6-6	TR_V_gene	T cell receptor beta variable 6-6 [Source:HGNC Symbol;Acc:HGNC:12231]	NA	149.744	-1.91052	0.464934	-4.10923	3.96984e-05	0.00426417	down
	ENSG00000282499	TRBV25-1	TR_V_gene	T cell receptor beta variable 25-1 [Source:HGNC Symbol;Acc:HGNC:12205]	NA	95.1043	-1.91228	0.500244	-3.8227	0.000132001	0.0115083	down
	ENSG00000255733	IFNG-AS1	lncRNA	IFNG antisense RNA 1 [Source:HGNC Symbol;Acc:HGNC:43910]	100885789	45.6473	-1.95376	0.509845	-3.83207	0.000127069	0.0111786	down
	ENSG00000211809	TRAV27	TR_V_gene	T cell receptor alpha variable 27 [Source:HGNC Symbol;Acc:HGNC:12125]	NA	89.5871	-1.96454	0.43054	-4.56298	5.0433e-06	0.000797169	down
	ENSG00000171224	FAM241B	protein_coding	family with sequence similarity 241 member B [Source:HGNC Symbol;Acc:HGNC:23519]	219738	135.335	-2.01132	0.435088	-4.62278	3.78628e-06	0.00065144	down
	ENSG00000226525	RPS7P10	processed_pseudogene	ribosomal protein S7 pseudogene 10 [Source:HGNC Symbol;Acc:HGNC:39903]	NA	3.89444	-2.02225	0.567225	-3.56516	0.000363637	0.0257622	down
	ENSG00000160179	ABCG1	protein_coding	ATP binding cassette subfamily G member 1 [Source:HGNC Symbol;Acc:HGNC:73]	9619	395.518	-2.02339	0.316179	-6.39953	1.55859e-10	1.0449e-07	down
	ENSG00000181847	TIGIT	protein_coding	T cell immunoreceptor with Ig and ITIM domains [Source:HGNC Symbol;Acc:HGNC:26838]	201633	782.157	-2.04893	0.377025	-5.43448	5.49558e-08	1.61886e-05	down
	ENSG00000102053	ZC3H12B	protein_coding	zinc finger CCCH-type containing 12B [Source:HGNC Symbol;Acc:HGNC:17407]	340554	49.9967	-2.05648	0.588649	-3.49355	0.000476642	0.0314132	down
	ENSG00000092096	SLC22A17	protein_coding	solute carrier family 22 member 17 [Source:HGNC Symbol;Acc:HGNC:23095]	51310	175.044	-2.06825	0.521417	-3.9666	7.29053e-05	0.00710364	down
	ENSG00000109943	CRTAM	protein_coding	cytotoxic and regulatory T cell molecule [Source:HGNC Symbol;Acc:HGNC:24313]	56253	199.824	-2.07983	0.431156	-4.82385	1.40811e-06	0.000268397	down
	ENSG00000278030	TRBV7-9	TR_V_gene	T cell receptor beta variable 7-9 [Source:HGNC Symbol;Acc:HGNC:12243]	NA	478.595	-2.0921	0.497912	-4.20174	2.64868e-05	0.00304708	down
	ENSG00000211799	TRAV19	TR_V_gene	T cell receptor alpha variable 19 [Source:HGNC Symbol;Acc:HGNC:12115]	NA	82.9622	-2.13112	0.394556	-5.4013	6.61605e-08	1.86419e-05	down
	ENSG00000141753	IGFBP4	protein_coding	insulin like growth factor binding protein 4 [Source:HGNC Symbol;Acc:HGNC:5473]	3487	129.674	-2.136	0.54698	-3.90508	9.41958e-05	0.00893344	down
	ENSG00000211710	TRBV4-1	TR_V_gene	T cell receptor beta variable 4-1 [Source:HGNC Symbol;Acc:HGNC:12215]	NA	243.327	-2.1426	0.486385	-4.40515	1.05708e-05	0.00144731	down
	ENSG00000211745	TRBV4-2	TR_V_gene	T cell receptor beta variable 4-2 [Source:HGNC Symbol;Acc:HGNC:12216]	NA	162.035	-2.14725	0.629624	-3.41037	0.000648747	0.0390494	down
	ENSG00000160593	JAML	protein_coding	junction adhesion molecule like [Source:HGNC Symbol;Acc:HGNC:19084]	120425	1003.46	-2.15233	0.35185	-6.11718	9.52451e-10	4.51648e-07	down
	ENSG00000050730	TNIP3	protein_coding	TNFAIP3 interacting protein 3 [Source:HGNC Symbol;Acc:HGNC:19315]	79931	75.3896	-2.16395	0.600988	-3.60066	0.000317407	0.023464	down
	ENSG00000155629	PIK3AP1	protein_coding	phosphoinositide-3-kinase adaptor protein 1 [Source:HGNC Symbol;Acc:HGNC:30034]	118788	516.146	-2.16494	0.609741	-3.55059	0.000384367	0.0267844	down
	ENSG00000233306	TRGV2	TR_V_gene	T cell receptor gamma variable 2 [Source:HGNC Symbol;Acc:HGNC:12287]	NA	341.3	-2.16502	0.523368	-4.13671	3.52323e-05	0.00380548	down
	ENSG00000249241	LINC02265	lncRNA	long intergenic non-protein coding RNA 2265 [Source:HGNC Symbol;Acc:HGNC:53179]	NA	29.5726	-2.24004	0.6411	-3.49405	0.000475748	0.0314132	down
	ENSG00000124613	ZNF391	protein_coding	zinc finger protein 391 [Source:HGNC Symbol;Acc:HGNC:18779]	346157	38.6465	-2.25801	0.618693	-3.64964	0.000262612	0.0200224	down
	ENSG00000173762	CD7	protein_coding	CD7 molecule [Source:HGNC Symbol;Acc:HGNC:1695]	924	1788.77	-2.26354	0.246687	-9.17578	4.48302e-20	1.08949e-16	down
	ENSG00000184293	CLECL1	transcribed_unitary_pseudogene	C-type lectin like 1 [Source:HGNC Symbol;Acc:HGNC:24462]	160365	46.0874	-2.32453	0.514443	-4.51855	6.2266e-06	0.000938431	down
	ENSG00000038382	TRIO	protein_coding	trio Rho guanine nucleotide exchange factor [Source:HGNC Symbol;Acc:HGNC:12303]	7204	18.7814	-2.37215	0.660676	-3.59048	0.000330065	0.0240341	down
	ENSG00000251578	TRBV21-1	TR_V_pseudogene	T cell receptor beta variable 21-1 (pseudogene) [Source:HGNC Symbol;Acc:HGNC:12198]	NA	66.6704	-2.38783	0.558704	-4.27387	1.92106e-05	0.00241453	down
	ENSG00000211780	TRAV6	TR_V_gene	T cell receptor alpha variable 6 [Source:HGNC Symbol;Acc:HGNC:12144]	NA	42.2565	-2.39325	0.58404	-4.09775	4.17187e-05	0.00444262	down
	ENSG00000086730	LAT2	protein_coding	linker for activation of T cells family member 2 [Source:HGNC Symbol;Acc:HGNC:12749]	7462	205.424	-2.41214	0.714797	-3.37458	0.000739297	0.0429057	down
	ENSG00000261371	PECAM1	protein_coding	platelet and endothelial cell adhesion molecule 1 [Source:HGNC Symbol;Acc:HGNC:8823]	5175	680.719	-2.42446	0.511815	-4.73699	2.16915e-06	0.000405507	down
	ENSG00000112486	CCR6	protein_coding	C-C motif chemokine receptor 6 [Source:HGNC Symbol;Acc:HGNC:1607]	1235	218.93	-2.42764	0.532399	-4.55981	5.12005e-06	0.000802775	down
	ENSG00000274114	ALOX15P1	transcribed_unprocessed_pseudogene	arachidonate 15-lipoxygenase pseudogene 1 [Source:HGNC Symbol;Acc:HGNC:13742]	NA	42.4894	-2.43219	0.619143	-3.92832	8.55415e-05	0.0081926	down
	ENSG00000211779	TRAV5	TR_V_gene	T cell receptor alpha variable 5 [Source:HGNC Symbol;Acc:HGNC:12143]	NA	71.7354	-2.4523	0.564148	-4.34691	1.38068e-05	0.00181373	down
	ENSG00000278637	H4C1	protein_coding	H4 clustered histone 1 [Source:HGNC Symbol;Acc:HGNC:4781]	8359	26.939	-2.45246	0.448746	-5.46513	4.62555e-08	1.40516e-05	down
	ENSG00000007350	TKTL1	protein_coding	transketolase like 1 [Source:HGNC Symbol;Acc:HGNC:11835]	8277	238.092	-2.46338	0.52946	-4.65263	3.27734e-06	0.000579255	down
	ENSG00000276368	H2AC14	protein_coding	H2A clustered histone 14 [Source:HGNC Symbol;Acc:HGNC:4727]	8331	8.02116	-2.48693	0.722839	-3.4405	0.000580635	0.036533	down
	ENSG00000113088	GZMK	protein_coding	granzyme K [Source:HGNC Symbol;Acc:HGNC:4711]	3003	263.585	-2.50065	0.417024	-5.99641	2.01722e-09	8.71531e-07	down
	ENSG00000146955	RAB19	protein_coding	RAB19, member RAS oncogene family [Source:HGNC Symbol;Acc:HGNC:19982]	401409	46.1464	-2.50993	0.651453	-3.85282	0.000116767	0.010559	down
	ENSG00000099282	TSPAN15	protein_coding	tetraspanin 15 [Source:HGNC Symbol;Acc:HGNC:23298]	23555	89.9912	-2.57214	0.61811	-4.1613	3.16441e-05	0.00351557	down
	ENSG00000148848	ADAM12	protein_coding	ADAM metallopeptidase domain 12 [Source:HGNC Symbol;Acc:HGNC:190]	8038	55.4584	-2.5743	0.717979	-3.58548	0.000336461	0.0243983	down
	ENSG00000074966	TXK	protein_coding	TXK tyrosine kinase [Source:HGNC Symbol;Acc:HGNC:12434]	NA	1477.03	-2.60084	0.417591	-6.2282	4.71815e-10	2.62087e-07	down
	ENSG00000140848	CPNE2	protein_coding	copine 2 [Source:HGNC Symbol;Acc:HGNC:2315]	221184	53.2836	-2.60257	0.590363	-4.40843	1.04124e-05	0.00143573	down
	ENSG00000122035	RASL11A	protein_coding	RAS like family 11 member A [Source:HGNC Symbol;Acc:HGNC:23802]	387496	28.6493	-2.60467	0.556184	-4.6831	2.82569e-06	0.000510618	down
	ENSG00000211753	TRBV28	TR_V_gene	T cell receptor beta variable 28 [Source:HGNC Symbol;Acc:HGNC:12209]	NA	551.886	-2.65154	0.45831	-5.78547	7.23087e-09	2.55605e-06	down
	ENSG00000187118	CMC1	protein_coding	C-X9-C motif containing 1 [Source:HGNC Symbol;Acc:HGNC:28783]	152100	582.234	-2.6676	0.320919	-8.31238	9.38012e-17	1.82368e-13	down
	ENSG00000276405	TRBV13	TR_V_gene	T cell receptor beta variable 13 [Source:HGNC Symbol;Acc:HGNC:12188]	NA	52.2326	-2.67693	0.47634	-5.61978	1.91198e-08	6.19544e-06	down
	ENSG00000267470	ZNF571-AS1	lncRNA	ZNF571 antisense RNA 1 [Source:HGNC Symbol;Acc:HGNC:44324]	100507433	24.3794	-2.74051	0.628329	-4.36159	1.29118e-05	0.0017077	down
	ENSG00000113758	DBN1	protein_coding	drebrin 1 [Source:HGNC Symbol;Acc:HGNC:2695]	1627	135.396	-2.75447	0.592432	-4.64944	3.32841e-06	0.000582981	down
	ENSG00000221957	KIR2DS4	polymorphic_pseudogene	killer cell immunoglobulin like receptor, two Ig domains and short cytoplasmic tail 4 [Source:HGNC Symbol;Acc:HGNC:6336]	3809	282.598	-2.77225	0.810198	-3.42169	0.00062233	0.0380482	down
	ENSG00000030419	IKZF2	protein_coding	IKAROS family zinc finger 2 [Source:HGNC Symbol;Acc:HGNC:13177]	22807	226.978	-2.80397	0.573097	-4.89265	9.94855e-07	0.000199402	down
	ENSG00000273727	U1	snRNA	U1 spliceosomal RNA [Source:RFAM;Acc:RF00003]	NA	11.4755	-2.80444	0.622726	-4.50349	6.68475e-06	0.00099973	down
	ENSG00000197635	DPP4	protein_coding	dipeptidyl peptidase 4 [Source:HGNC Symbol;Acc:HGNC:3009]	1803	1127.56	-2.80543	0.577257	-4.85993	1.17429e-06	0.000230612	down
	ENSG00000211791	TRAV13-2	TR_V_gene	T cell receptor alpha variable 13-2 [Source:HGNC Symbol;Acc:HGNC:12109]	NA	154.343	-2.81259	0.441053	-6.37699	1.80608e-10	1.1327e-07	down
	ENSG00000167664	TMIGD2	protein_coding	transmembrane and immunoglobulin domain containing 2 [Source:HGNC Symbol;Acc:HGNC:28324]	126259	408.023	-2.87809	0.419627	-6.85867	6.95038e-12	5.87518e-09	down
	ENSG00000177570	SAMD12	protein_coding	sterile alpha motif domain containing 12 [Source:HGNC Symbol;Acc:HGNC:31750]	401474	120.264	-2.89152	0.575938	-5.02054	5.15265e-07	0.000111309	down
	ENSG00000011600	TYROBP	protein_coding	transmembrane immune signaling adaptor TYROBP [Source:HGNC Symbol;Acc:HGNC:12449]	7305	620.853	-2.90968	0.634151	-4.58831	4.46847e-06	0.000723966	down
	ENSG00000165029	ABCA1	protein_coding	ATP binding cassette subfamily A member 1 [Source:HGNC Symbol;Acc:HGNC:29]	19	39.1233	-3.0289	0.902541	-3.35597	0.000790883	0.0446987	down
	ENSG00000128040	SPINK2	protein_coding	serine peptidase inhibitor Kazal type 2 [Source:HGNC Symbol;Acc:HGNC:11245]	6691	25.0408	-3.03344	0.890268	-3.40734	0.000656005	0.0393644	down
	ENSG00000211805	TRAV24	TR_V_gene	T cell receptor alpha variable 24 [Source:HGNC Symbol;Acc:HGNC:12121]	NA	35.867	-3.05722	0.670843	-4.55729	5.18189e-06	0.000805867	down
	ENSG00000277089	CCL3-AS1	lncRNA	CCL3 antisense RNA 1 [Source:HGNC Symbol;Acc:HGNC:55229]	NA	16.3503	-3.07884	0.751449	-4.09721	4.18167e-05	0.00444262	down
	ENSG00000274752	TRBV12-3	TR_V_gene	T cell receptor beta variable 12-3 [Source:HGNC Symbol;Acc:HGNC:12185]	NA	160.589	-3.12238	0.53435	-5.84333	5.11669e-09	1.87696e-06	down
	ENSG00000174500	GCSAM	protein_coding	germinal center associated signaling and motility [Source:HGNC Symbol;Acc:HGNC:20253]	257144	139.479	-3.15372	0.691	-4.564	5.01872e-06	0.000797169	down
	ENSG00000211746	TRBV19	TR_V_gene	T cell receptor beta variable 19 [Source:HGNC Symbol;Acc:HGNC:12194]	NA	657.42	-3.1652	0.553613	-5.71736	1.08195e-08	3.69039e-06	down
	ENSG00000211717	TRBV10-1	TR_V_gene	T cell receptor beta variable 10-1 [Source:HGNC Symbol;Acc:HGNC:12177]	NA	20.3317	-3.17528	0.674973	-4.7043	2.54735e-06	0.000471671	down
	ENSG00000185432	METTL7A	protein_coding	methyltransferase like 7A [Source:HGNC Symbol;Acc:HGNC:24550]	NA	37.0638	-3.178	0.735264	-4.32225	1.54446e-05	0.00201526	down
	ENSG00000211777	TRAV3	TR_V_gene	T cell receptor alpha variable 3 [Source:HGNC Symbol;Acc:HGNC:12128]	NA	106.917	-3.19348	0.407163	-7.84323	4.3909e-15	6.09771e-12	down
	ENSG00000105255	FSD1	protein_coding	fibronectin type III and SPRY domain containing 1 [Source:HGNC Symbol;Acc:HGNC:13745]	NA	29.0596	-3.29831	0.77388	-4.26204	2.02566e-05	0.00244615	down
	ENSG00000211727	TRBV7-6	TR_V_gene	T cell receptor beta variable 7-6 [Source:HGNC Symbol;Acc:HGNC:12240]	NA	93.4981	-3.30585	0.60862	-5.43171	5.58155e-08	1.61965e-05	down
	ENSG00000269927	ENSG00000269927	lncRNA	novel transcript	NA	20.4282	-3.37695	0.934841	-3.61233	0.000303456	0.0225183	down
	ENSG00000274428	RNVU1-25	snRNA	RNA, variant U1 small nuclear 25 [Source:HGNC Symbol;Acc:HGNC:54428]	NA	5.80332	-3.39395	0.919388	-3.69153	0.00022291	0.0174049	down
	ENSG00000211818	TRAV39	TR_V_gene	T cell receptor alpha variable 39 [Source:HGNC Symbol;Acc:HGNC:12139]	NA	29.875	-3.3982	0.553497	-6.1395	8.2781e-10	4.02357e-07	down
	ENSG00000117281	CD160	protein_coding	CD160 molecule [Source:HGNC Symbol;Acc:HGNC:17013]	11126	123.585	-3.41996	0.577652	-5.92046	3.21042e-09	1.30035e-06	down
	ENSG00000108852	MPP2	protein_coding	membrane palmitoylated protein 2 [Source:HGNC Symbol;Acc:HGNC:7220]	4355	49.6951	-3.42533	0.88938	-3.85136	0.000117461	0.0105726	down
	ENSG00000184613	NELL2	protein_coding	neural EGFL like 2 [Source:HGNC Symbol;Acc:HGNC:7751]	4753	2820.04	-3.43751	0.407345	-8.43883	3.20524e-17	6.92402e-14	down
	ENSG00000170476	MZB1	protein_coding	marginal zone B and B1 cell specific protein [Source:HGNC Symbol;Acc:HGNC:30125]	51237	25.0414	-3.44091	0.803926	-4.28013	1.86781e-05	0.00237347	down
	ENSG00000256667	KLRA1P	transcribed_unprocessed_pseudogene	killer cell lectin like receptor A1, pseudogene [Source:HGNC Symbol;Acc:HGNC:6372]	NA	103.869	-3.46192	0.658013	-5.26117	1.43141e-07	3.52272e-05	down
	ENSG00000175707	KDF1	protein_coding	keratinocyte differentiation factor 1 [Source:HGNC Symbol;Acc:HGNC:26624]	126695	92.8661	-3.52824	0.765795	-4.60729	4.07953e-06	0.000689689	down
	ENSG00000081985	IL12RB2	protein_coding	interleukin 12 receptor subunit beta 2 [Source:HGNC Symbol;Acc:HGNC:5972]	3595	154.232	-3.59117	0.610953	-5.87797	4.15318e-09	1.61492e-06	down
	ENSG00000109906	ZBTB16	protein_coding	zinc finger and BTB domain containing 16 [Source:HGNC Symbol;Acc:HGNC:12930]	7704	566.049	-3.62482	0.52779	-6.86792	6.51442e-12	5.75697e-09	down
	ENSG00000211707	TRBV7-1	TR_V_gene	T cell receptor beta variable 7-1 (non-functional) [Source:HGNC Symbol;Acc:HGNC:12235]	NA	12.3912	-3.63346	0.895639	-4.05684	4.97419e-05	0.00506326	down
	ENSG00000229769	TRBV10-2	TR_V_gene	T cell receptor beta variable 10-2 [Source:HGNC Symbol;Acc:HGNC:12178]	NA	46.3264	-3.6343	0.611377	-5.94446	2.77378e-09	1.1474e-06	down
	ENSG00000233673	ANAPC1P1	transcribed_unprocessed_pseudogene	ANAPC1 pseudogene 1 [Source:HGNC Symbol;Acc:HGNC:44150]	NA	6.08773	-3.63636	0.701008	-5.18733	2.13333e-07	4.93764e-05	down
	ENSG00000143365	RORC	protein_coding	RAR related orphan receptor C [Source:HGNC Symbol;Acc:HGNC:10260]	6097	118.051	-3.64059	0.92385	-3.94067	8.12537e-05	0.00782047	down
	ENSG00000060138	YBX3	protein_coding	Y-box binding protein 3 [Source:HGNC Symbol;Acc:HGNC:2428]	8531	98.8767	-3.65524	0.519299	-7.03879	1.9391e-12	1.98421e-09	down
	ENSG00000275613	ENSG00000275613	lncRNA	novel transcript	NA	4.49677	-3.67184	1.09193	-3.36271	0.000771802	0.0441334	down
	ENSG00000236064	ENSG00000236064	lncRNA	novel transcript, antisense to MID2	101928335	10.254	-3.84425	1.15692	-3.32282	0.000891117	0.0490796	down
	ENSG00000211713	TRBV6-4	TR_V_gene	T cell receptor beta variable 6-4 [Source:HGNC Symbol;Acc:HGNC:12229]	NA	29.9761	-3.88432	0.592705	-6.55353	5.61912e-11	4.20181e-08	down
	ENSG00000267058	ENSG00000267058	lncRNA	novel transcript	100505715	6.80725	-3.98953	1.1317	-3.52527	0.000423058	0.0291535	down
	ENSG00000187862	TTC24	protein_coding	tetratricopeptide repeat domain 24 [Source:HGNC Symbol;Acc:HGNC:32348]	164118	122.45	-4.02827	0.789262	-5.10384	3.32827e-07	7.35321e-05	down
	ENSG00000104951	IL4I1	protein_coding	interleukin 4 induced 1 [Source:HGNC Symbol;Acc:HGNC:19094]	259307	54.1169	-4.02855	0.746664	-5.3954	6.83716e-08	1.89897e-05	down
	ENSG00000211804	TRDV1	TR_V_gene	T cell receptor delta variable 1 [Source:HGNC Symbol;Acc:HGNC:12262]	NA	77.163	-4.12279	0.704986	-5.84805	4.97355e-09	1.85953e-06	down
	ENSG00000227240	ENSG00000227240	lncRNA	novel transcript	NA	12.8139	-4.2359	1.00232	-4.22609	2.37786e-05	0.00281892	down
	ENSG00000050165	DKK3	protein_coding	dickkopf WNT signaling pathway inhibitor 3 [Source:HGNC Symbol;Acc:HGNC:2893]	27122	60.194	-4.33906	0.884738	-4.90435	9.37384e-07	0.00018984	down
	ENSG00000180875	GREM2	protein_coding	gremlin 2, DAN family BMP antagonist [Source:HGNC Symbol;Acc:HGNC:17655]	64388	37.978	-4.35726	1.1507	-3.78662	0.00015271	0.0127521	down
	ENSG00000237977	EIF4HP2	processed_pseudogene	eukaryotic translation initiation factor 4H pseudogene 2 [Source:HGNC Symbol;Acc:HGNC:49036]	NA	7.56213	-4.58954	1.34501	-3.41226	0.000644259	0.0388997	down
	ENSG00000242473	KIR2DP1	unprocessed_pseudogene	killer cell immunoglobulin like receptor, two Ig domains pseudogene 1 [Source:HGNC Symbol;Acc:HGNC:16344]	NA	16.8696	-4.68336	1.41079	-3.31967	0.000901247	0.0494973	down
	ENSG00000100558	PLEK2	protein_coding	pleckstrin 2 [Source:HGNC Symbol;Acc:HGNC:19238]	26499	19.3298	-4.73692	1.12156	-4.22352	2.40512e-05	0.00283396	down
	ENSG00000125498	KIR2DL1	protein_coding	killer cell immunoglobulin like receptor, two Ig domains and long cytoplasmic tail 1 [Source:HGNC Symbol;Acc:HGNC:6329]	3802	188.632	-4.74459	1.02495	-4.62909	3.67279e-06	0.000637557	down
	ENSG00000110811	P3H3	protein_coding	prolyl 3-hydroxylase 3 [Source:HGNC Symbol;Acc:HGNC:19318]	NA	18.4463	-4.76835	1.03635	-4.60109	4.20289e-06	0.000699685	down
	ENSG00000160307	S100B	protein_coding	S100 calcium binding protein B [Source:HGNC Symbol;Acc:HGNC:10500]	6285	121.992	-4.77285	1.01933	-4.68232	2.83647e-06	0.000510618	down
	ENSG00000172296	SPTLC3	protein_coding	serine palmitoyltransferase long chain base subunit 3 [Source:HGNC Symbol;Acc:HGNC:16253]	55304	12.5868	-4.77491	1.14891	-4.15604	3.23805e-05	0.00355673	down
	ENSG00000153563	CD8A	protein_coding	CD8a molecule [Source:HGNC Symbol;Acc:HGNC:1706]	925	5555.75	-4.79478	0.652185	-7.35187	1.95454e-13	2.11112e-10	down
	ENSG00000211813	TRAV34	TR_V_gene	T cell receptor alpha variable 34 [Source:HGNC Symbol;Acc:HGNC:12133]	NA	17.6989	-4.8348	0.899191	-5.37683	7.58093e-08	2.07589e-05	down
	ENSG00000211720	TRBV11-1	TR_V_gene	T cell receptor beta variable 11-1 [Source:HGNC Symbol;Acc:HGNC:12180]	NA	18.3856	-4.89618	0.900679	-5.4361	5.4459e-08	1.61886e-05	down
	ENSG00000211819	TRAV40	TR_V_gene	T cell receptor alpha variable 40 [Source:HGNC Symbol;Acc:HGNC:12141]	NA	7.1965	-4.90529	0.941234	-5.21156	1.87263e-07	4.49478e-05	down
	ENSG00000104267	CA2	protein_coding	carbonic anhydrase 2 [Source:HGNC Symbol;Acc:HGNC:1373]	760	18.9454	-4.91445	1.43291	-3.4297	0.000604256	0.0373057	down
	ENSG00000197702	PARVA	protein_coding	parvin alpha [Source:HGNC Symbol;Acc:HGNC:14652]	55742	13.9559	-4.91975	1.33611	-3.68215	0.000231279	0.0179861	down
	ENSG00000134716	CYP2J2	protein_coding	cytochrome P450 family 2 subfamily J member 2 [Source:HGNC Symbol;Acc:HGNC:2634]	1573	11.376	-4.95117	1.44936	-3.4161	0.000635255	0.0385887	down
	ENSG00000234390	USP27X-DT	lncRNA	USP27X divergent transcript [Source:HGNC Symbol;Acc:HGNC:27249]	158572	12.2591	-4.98108	1.16778	-4.26542	1.99524e-05	0.00243971	down
	ENSG00000065833	ME1	protein_coding	malic enzyme 1 [Source:HGNC Symbol;Acc:HGNC:6983]	4199	25.5047	-5.01983	1.24219	-4.04109	5.32023e-05	0.0053044	down
	ENSG00000175294	CATSPER1	protein_coding	cation channel sperm associated 1 [Source:HGNC Symbol;Acc:HGNC:17116]	117144	4.29484	-5.08032	1.5161	-3.35091	0.000805477	0.045183	down
	ENSG00000255819	KLRC4-KLRK1	protein_coding	KLRC4-KLRK1 readthrough [Source:HGNC Symbol;Acc:HGNC:48357]	NA	15.2158	-5.09334	0.938555	-5.42679	5.73775e-08	1.64049e-05	down
	ENSG00000284825	ENSG00000284825	lncRNA	novel transcript	NA	15.0343	-5.10097	1.09134	-4.67406	2.953e-06	0.000526718	down
	ENSG00000224376	ENSG00000224376	lncRNA	novel transcript	NA	11.0284	-5.1534	1.06689	-4.83028	1.36342e-06	0.000262451	down
	ENSG00000134545	KLRC1	protein_coding	killer cell lectin like receptor C1 [Source:HGNC Symbol;Acc:HGNC:6374]	3821	107.186	-5.23687	1.16773	-4.48466	7.30311e-06	0.00107566	down
	ENSG00000114529	C3orf52	protein_coding	chromosome 3 open reading frame 52 [Source:HGNC Symbol;Acc:HGNC:26255]	79669	13.6726	-5.29072	1.0672	-4.95759	7.13741e-07	0.000150832	down
	ENSG00000211716	TRBV9	TR_V_gene	T cell receptor beta variable 9 [Source:HGNC Symbol;Acc:HGNC:12246]	NA	282.674	-5.30904	0.539154	-9.84698	7.06337e-23	2.28877e-19	down
	ENSG00000240954	RPL4P1	processed_pseudogene	ribosomal protein L4 pseudogene 1 [Source:HGNC Symbol;Acc:HGNC:23551]	NA	17.6654	-5.31752	1.28195	-4.14799	3.35401e-05	0.0036634	down
	ENSG00000271270	TMCC1-DT	lncRNA	TMCC1 divergent transcript [Source:HGNC Symbol;Acc:HGNC:49060]	100507032	5.47596	-5.49739	1.48307	-3.70676	0.000209924	0.0165908	down
	ENSG00000162594	IL23R	protein_coding	interleukin 23 receptor [Source:HGNC Symbol;Acc:HGNC:19100]	149233	25.1401	-5.50192	1.32323	-4.15794	3.2113e-05	0.00354739	down
	ENSG00000174807	CD248	protein_coding	CD248 molecule [Source:HGNC Symbol;Acc:HGNC:18219]	57124	65.1686	-5.77021	1.02187	-5.64674	1.63521e-08	5.38843e-06	down
	ENSG00000205810	KLRC3	protein_coding	killer cell lectin like receptor C3 [Source:HGNC Symbol;Acc:HGNC:6376]	3823	13.1959	-5.77435	1.28984	-4.47678	7.57769e-06	0.00109944	down
	ENSG00000156966	B3GNT7	protein_coding	UDP-GlcNAc:betaGal beta-1,3-N-acetylglucosaminyltransferase 7 [Source:HGNC Symbol;Acc:HGNC:18811]	93010	48.5283	-5.78858	0.94857	-6.10242	1.04472e-09	4.83605e-07	down
	ENSG00000256553	TRAV1-2	TR_V_gene	T cell receptor alpha variable 1-2 [Source:HGNC Symbol;Acc:HGNC:12102]	NA	111.166	-5.95818	0.593465	-10.0396	1.0204e-23	3.96772e-20	down
	ENSG00000156886	ITGAD	protein_coding	integrin subunit alpha D [Source:HGNC Symbol;Acc:HGNC:6146]	3681	8.01772	-5.97108	1.7917	-3.33264	0.000860269	0.0476506	down
	ENSG00000174944	P2RY14	protein_coding	purinergic receptor P2Y14 [Source:HGNC Symbol;Acc:HGNC:16442]	9934	14.4068	-5.97351	1.13713	-5.25313	1.49534e-07	3.63405e-05	down
	ENSG00000005001	PRSS22	protein_coding	serine protease 22 [Source:HGNC Symbol;Acc:HGNC:14368]	64063	7.21145	-6.01805	1.30537	-4.61022	4.02235e-06	0.000685988	down
	ENSG00000211829	TRDC	TR_C_gene	T cell receptor delta constant [Source:HGNC Symbol;Acc:HGNC:12253]	NA	283.574	-6.11329	0.606106	-10.0862	6.36063e-24	3.09158e-20	down
	ENSG00000268480	NFILZ	protein_coding	NFIL3 like basic leucine zipper [Source:HGNC Symbol;Acc:HGNC:52681]	105372267	8.03035	-6.17163	1.44747	-4.26375	2.01026e-05	0.00244271	down
	ENSG00000141934	PLPP2	protein_coding	phospholipid phosphatase 2 [Source:HGNC Symbol;Acc:HGNC:9230]	8612	18.1254	-6.18095	1.36725	-4.52071	6.16331e-06	0.00093615	down
	ENSG00000211821	TRDV2	TR_V_gene	T cell receptor delta variable 2 [Source:HGNC Symbol;Acc:HGNC:12263]	NA	110.702	-6.23309	1.00244	-6.2179	5.03855e-10	2.64755e-07	down
	ENSG00000147180	ZNF711	protein_coding	zinc finger protein 711 [Source:HGNC Symbol;Acc:HGNC:13128]	7552	27.1217	-6.3822	1.08316	-5.8922	3.81093e-09	1.51208e-06	down
	ENSG00000254126	CD8B2	protein_coding	CD8b2 molecule [Source:HGNC Symbol;Acc:HGNC:1708]	927	30.679	-6.50463	1.10971	-5.86154	4.58607e-09	1.74828e-06	down
	ENSG00000218357	LINC01644	lncRNA	long intergenic non-protein coding RNA 1644 [Source:HGNC Symbol;Acc:HGNC:52431]	101927722	18.066	-6.52207	1.02212	-6.38096	1.75987e-10	1.1327e-07	down
	ENSG00000159640	ACE	protein_coding	angiotensin I converting enzyme [Source:HGNC Symbol;Acc:HGNC:2707]	1636	81.2617	-6.57562	1.00441	-6.54676	5.87994e-11	4.23399e-08	down
	ENSG00000256590	TRDV3	TR_V_gene	T cell receptor delta variable 3 [Source:HGNC Symbol;Acc:HGNC:12264]	NA	30.8148	-6.67781	1.06511	-6.26959	3.61989e-10	2.13267e-07	down
	ENSG00000172116	CD8B	protein_coding	CD8b molecule [Source:HGNC Symbol;Acc:HGNC:1707]	926	2853.91	-6.81896	0.697649	-9.7742	1.45308e-22	4.03581e-19	down
	ENSG00000102271	KLHL4	protein_coding	kelch like family member 4 [Source:HGNC Symbol;Acc:HGNC:6355]	56062	6.82895	-6.97522	2.03305	-3.43092	0.000601534	0.0373057	down
	ENSG00000256039	LINC02446	lncRNA	long intergenic non-protein coding RNA 2446 [Source:HGNC Symbol;Acc:HGNC:53378]	NA	88.1759	-6.99996	1.1199	-6.25055	4.09015e-10	2.33884e-07	down
	ENSG00000213949	ITGA1	protein_coding	integrin subunit alpha 1 [Source:HGNC Symbol;Acc:HGNC:6134]	3672	54.2929	-7.06799	0.890684	-7.93546	2.09719e-15	3.39779e-12	down
	ENSG00000162692	VCAM1	protein_coding	vascular cell adhesion molecule 1 [Source:HGNC Symbol;Acc:HGNC:12663]	7412	7.24103	-7.35219	1.90456	-3.86031	0.000113244	0.0102882	down
	ENSG00000205809	KLRC2	protein_coding	killer cell lectin like receptor C2 [Source:HGNC Symbol;Acc:HGNC:6375]	3822	57.7124	-8.88353	1.42862	-6.21825	5.02717e-10	2.64755e-07	down
	ENSG00000144290	SLC4A10	protein_coding	solute carrier family 4 member 10 [Source:HGNC Symbol;Acc:HGNC:13811]	57282	68.9872	-9.09072	1.18756	-7.65495	1.93385e-14	2.50653e-11	down

## Sheet: CD4-TEMRA-P vs CD8-TEMRA
Data file S1: List of differentially expressed genes from bulk RNA-Seq analysis.
DESeq2 pairwise comparisons
CD4-TEMRA-P vs CD8-TEMRA
BH-Padj ≤ 0.05
	Ensembl Gene ID	Gene Symbol	Gene Biotype	Gene Description	Entrez Gene ID	Base Mean	log2FoldChange	lfcSE	Stat	Pvalue	Padj	DE
	ENSG00000182782	HCAR2	protein_coding	hydroxycarboxylic acid receptor 2 [Source:HGNC Symbol;Acc:HGNC:24827]	338442	25.5129	21.2765	2.25949	9.41649	4.66438e-21	1.51141e-17	up
	ENSG00000197632	SERPINB2	protein_coding	serpin family B member 2 [Source:HGNC Symbol;Acc:HGNC:8584]	5055	14.9975	21.0942	3.04001	6.93885	3.95307e-12	2.26046e-09	up
	ENSG00000198959	TGM2	protein_coding	transglutaminase 2 [Source:HGNC Symbol;Acc:HGNC:11778]	7052	8.10438	20.7549	3.28307	6.32181	2.58524e-10	1.06941e-07	up
	ENSG00000010327	STAB1	protein_coding	stabilin 1 [Source:HGNC Symbol;Acc:HGNC:18628]	23166	12.0893	19.6784	2.46062	7.99731	1.27165e-15	1.37352e-12	up
	ENSG00000171049	FPR2	protein_coding	formyl peptide receptor 2 [Source:HGNC Symbol;Acc:HGNC:3827]	2358	9.4685	18.4449	3.75282	4.91494	8.881e-07	0.000113595	up
	ENSG00000277586	NEFL	protein_coding	neurofilament light chain [Source:HGNC Symbol;Acc:HGNC:7739]	4747	275.59	8.53327	0.779522	10.9468	6.88419e-28	4.46142e-24	up
	ENSG00000128815	WDFY4	protein_coding	WDFY family member 4 [Source:HGNC Symbol;Acc:HGNC:29323]	57705	19.4486	8.3488	1.76678	4.72543	2.29627e-06	0.000248023	up
	ENSG00000114948	ADAM23	protein_coding	ADAM metallopeptidase domain 23 [Source:HGNC Symbol;Acc:HGNC:202]	8745	71.9013	7.99146	0.917355	8.71141	3.00113e-18	5.8348e-15	up
	ENSG00000041515	MYO16	protein_coding	myosin XVI [Source:HGNC Symbol;Acc:HGNC:29822]	23026	28.622	7.87321	1.13726	6.92298	4.42233e-12	2.45654e-09	up
	ENSG00000136689	IL1RN	protein_coding	interleukin 1 receptor antagonist [Source:HGNC Symbol;Acc:HGNC:6000]	3557	19.4306	7.5747	1.48268	5.10879	3.24222e-07	4.81344e-05	up
	ENSG00000213694	S1PR3	protein_coding	sphingosine-1-phosphate receptor 3 [Source:HGNC Symbol;Acc:HGNC:3167]	1903	23.4353	7.56154	2.25878	3.34762	0.000815094	0.0255186	up
	ENSG00000019169	MARCO	protein_coding	macrophage receptor with collagenous structure [Source:HGNC Symbol;Acc:HGNC:6895]	8685	9.22795	7.32943	1.8263	4.01327	5.98844e-05	0.00353882	up
	ENSG00000101916	TLR8	protein_coding	toll like receptor 8 [Source:HGNC Symbol;Acc:HGNC:15632]	51311	9.98571	7.26954	2.26934	3.20337	0.0013583	0.0366381	up
	ENSG00000070526	ST6GALNAC1	protein_coding	ST6 N-acetylgalactosaminide alpha-2,6-sialyltransferase 1 [Source:HGNC Symbol;Acc:HGNC:23614]	55808	71.0266	7.15233	0.832299	8.59347	8.43826e-18	1.49142e-14	up
	ENSG00000255398	HCAR3	protein_coding	hydroxycarboxylic acid receptor 3 [Source:HGNC Symbol;Acc:HGNC:16824]	8843	13.9526	7.02622	2.02087	3.47682	0.00050739	0.0178708	up
	ENSG00000132694	ARHGEF11	protein_coding	Rho guanine nucleotide exchange factor 11 [Source:HGNC Symbol;Acc:HGNC:14580]	9826	37.0033	6.94198	1.00575	6.90232	5.11606e-12	2.76295e-09	up
	ENSG00000146373	RNF217	protein_coding	ring finger protein 217 [Source:HGNC Symbol;Acc:HGNC:21487]	154214	5.63455	6.86196	1.54265	4.44815	8.66117e-06	0.000750712	up
	ENSG00000010610	CD4	protein_coding	CD4 molecule [Source:HGNC Symbol;Acc:HGNC:1678]	920	12550.8	6.79863	0.269643	25.2135	2.84835e-140	5.53776e-136	up
	ENSG00000038945	MSR1	protein_coding	macrophage scavenger receptor 1 [Source:HGNC Symbol;Acc:HGNC:7376]	4481	8.613	6.712	1.64012	4.09238	4.26972e-05	0.00274874	up
	ENSG00000091972	CD200	protein_coding	CD200 molecule [Source:HGNC Symbol;Acc:HGNC:7203]	4345	101.642	6.67287	1.04892	6.36167	1.99574e-10	8.43505e-08	up
	ENSG00000227242	ENSG00000227242	unprocessed_pseudogene	phosphodiesterase 4D interacting protein (PDE4DIP) pseudogene	NA	17.5944	6.65709	1.37752	4.83265	1.34725e-06	0.000161686	up
	ENSG00000156011	PSD3	protein_coding	pleckstrin and Sec7 domain containing 3 [Source:HGNC Symbol;Acc:HGNC:19093]	23362	10.9989	6.60916	1.16946	5.65148	1.59071e-08	3.72609e-06	up
	ENSG00000101230	ISM1	protein_coding	isthmin 1 [Source:HGNC Symbol;Acc:HGNC:16213]	140862	40.3886	6.56581	1.04851	6.26201	3.80047e-10	1.4488e-07	up
	ENSG00000183023	SLC8A1	protein_coding	solute carrier family 8 member A1 [Source:HGNC Symbol;Acc:HGNC:11068]	6546	11.1774	6.55704	1.58887	4.12686	3.67742e-05	0.00248252	up
	ENSG00000112902	SEMA5A	protein_coding	semaphorin 5A [Source:HGNC Symbol;Acc:HGNC:10736]	9037	54.0435	6.55434	0.933964	7.01777	2.25437e-12	1.36967e-09	up
	ENSG00000130052	STARD8	protein_coding	StAR related lipid transfer domain containing 8 [Source:HGNC Symbol;Acc:HGNC:19161]	9754	6.79067	6.47364	1.32183	4.89747	9.70791e-07	0.000121769	up
	ENSG00000105352	CEACAM4	protein_coding	CEA cell adhesion molecule 4 [Source:HGNC Symbol;Acc:HGNC:1816]	1089	37.5122	6.42471	1.18424	5.42517	5.78983e-08	1.13703e-05	up
	ENSG00000129596	CDO1	protein_coding	cysteine dioxygenase type 1 [Source:HGNC Symbol;Acc:HGNC:1795]	1036	10.0818	6.41977	1.86629	3.43985	0.000582026	0.0198582	up
	ENSG00000164125	GASK1B	protein_coding	golgi associated kinase 1B [Source:HGNC Symbol;Acc:HGNC:25312]	51313	13.6434	6.39277	2.01026	3.18007	0.00147241	0.0388421	up
	ENSG00000124019	FAM124B	protein_coding	family with sequence similarity 124 member B [Source:HGNC Symbol;Acc:HGNC:26224]	79843	17.7275	6.38984	1.21213	5.2716	1.35239e-07	2.32683e-05	up
	ENSG00000081041	CXCL2	protein_coding	C-X-C motif chemokine ligand 2 [Source:HGNC Symbol;Acc:HGNC:4603]	2920	42.9666	6.27407	1.91396	3.27806	0.00104525	0.0304217	up
	ENSG00000062282	DGAT2	protein_coding	diacylglycerol O-acyltransferase 2 [Source:HGNC Symbol;Acc:HGNC:16940]	84649	6.72815	6.23548	1.70645	3.65406	0.000258129	0.0112021	up
	ENSG00000233850	ENSG00000233850	lncRNA	novel transcript	NA	41.261	6.18495	0.814883	7.58998	3.19949e-14	2.70455e-11	up
	ENSG00000241163	LINC00877	lncRNA	long intergenic non-protein coding RNA 877 [Source:HGNC Symbol;Acc:HGNC:27706]	285286	12.327	6.15527	1.52103	4.04677	5.19303e-05	0.00323599	up
	ENSG00000120949	TNFRSF8	protein_coding	TNF receptor superfamily member 8 [Source:HGNC Symbol;Acc:HGNC:11923]	943	8.93883	6.08038	1.70099	3.57461	0.000350755	0.0140401	up
	ENSG00000148344	PTGES	protein_coding	prostaglandin E synthase [Source:HGNC Symbol;Acc:HGNC:9599]	9536	14.7146	6.06141	1.82264	3.32562	0.000882209	0.0268828	up
	ENSG00000260807	CEROX1	lncRNA	cytoplasmic endogenous regulator of oxidative phosphorylation 1 [Source:HGNC Symbol;Acc:HGNC:53928]	NA	123.761	6.03855	0.806267	7.48953	6.91233e-14	5.37558e-11	up
	ENSG00000228013	IL6R-AS1	lncRNA	IL6R antisense RNA 1 [Source:HGNC Symbol;Acc:HGNC:53716]	NA	14.9221	6.01721	1.04558	5.75488	8.67046e-09	2.24761e-06	up
	ENSG00000189068	VSTM1	protein_coding	V-set and transmembrane domain containing 1 [Source:HGNC Symbol;Acc:HGNC:29455]	284415	7.30148	6.01421	1.8095	3.32368	0.000888384	0.0269874	up
	ENSG00000125538	IL1B	protein_coding	interleukin 1 beta [Source:HGNC Symbol;Acc:HGNC:5992]	3553	164.843	6.00011	1.65585	3.62358	0.000290549	0.0123607	up
	ENSG00000198053	SIRPA	protein_coding	signal regulatory protein alpha [Source:HGNC Symbol;Acc:HGNC:9662]	140885	57.6785	5.99089	1.45824	4.1083	3.98574e-05	0.00260036	up
	ENSG00000053918	KCNQ1	protein_coding	potassium voltage-gated channel subfamily Q member 1 [Source:HGNC Symbol;Acc:HGNC:6294]	3784	59.7573	5.98201	0.781343	7.65606	1.91726e-14	1.77501e-11	up
	ENSG00000231419	LINC00689	lncRNA	long intergenic non-protein coding RNA 689 [Source:HGNC Symbol;Acc:HGNC:27217]	154822	9.96805	5.9673	1.85397	3.21867	0.00128789	0.0352826	up
	ENSG00000128253	RFPL2	protein_coding	ret finger protein like 2 [Source:HGNC Symbol;Acc:HGNC:9979]	10739	10.6364	5.91534	1.42383	4.15452	3.25977e-05	0.00227386	up
	ENSG00000143036	SLC44A3	protein_coding	solute carrier family 44 member 3 [Source:HGNC Symbol;Acc:HGNC:28689]	126969	7.83869	5.89901	1.67527	3.52123	0.000429557	0.015999	up
	ENSG00000169435	RASSF6	protein_coding	Ras association domain family member 6 [Source:HGNC Symbol;Acc:HGNC:20796]	166824	24.9726	5.88768	1.38595	4.24812	2.15575e-05	0.00159406	up
	ENSG00000144642	RBMS3	protein_coding	RNA binding motif single stranded interacting protein 3 [Source:HGNC Symbol;Acc:HGNC:13427]	27303	25.8982	5.84086	0.882992	6.61485	3.7193e-11	1.76367e-08	up
	ENSG00000049768	FOXP3	protein_coding	forkhead box P3 [Source:HGNC Symbol;Acc:HGNC:6106]	50943	243.981	5.827	0.727448	8.01019	1.14528e-15	1.30979e-12	up
	ENSG00000088280	ASAP3	protein_coding	ArfGAP with SH3 domain, ankyrin repeat and PH domain 3 [Source:HGNC Symbol;Acc:HGNC:14987]	55616	5.51546	5.8066	1.84396	3.14899	0.00163836	0.0413675	up
	ENSG00000157168	NRG1	protein_coding	neuregulin 1 [Source:HGNC Symbol;Acc:HGNC:7997]	3084	7.29552	5.77615	1.6633	3.47271	0.000515239	0.0180491	up
	ENSG00000198752	CDC42BPB	protein_coding	CDC42 binding protein kinase beta [Source:HGNC Symbol;Acc:HGNC:1738]	9578	23.262	5.75923	0.922234	6.24487	4.24152e-10	1.58584e-07	up
	ENSG00000169429	CXCL8	protein_coding	C-X-C motif chemokine ligand 8 [Source:HGNC Symbol;Acc:HGNC:6025]	3576	471.445	5.69853	1.28029	4.45096	8.54879e-06	0.000748673	up
	ENSG00000227051	C14orf132	protein_coding	chromosome 14 open reading frame 132 [Source:HGNC Symbol;Acc:HGNC:20346]	56967	71.3188	5.68484	1.21831	4.66617	3.06872e-06	0.000320764	up
	ENSG00000182463	TSHZ2	protein_coding	teashirt zinc finger homeobox 2 [Source:HGNC Symbol;Acc:HGNC:13010]	128553	330.781	5.64798	0.755991	7.47096	7.96132e-14	5.95323e-11	up
	ENSG00000221866	PLXNA4	protein_coding	plexin A4 [Source:HGNC Symbol;Acc:HGNC:9102]	91584	20.3932	5.63054	1.17515	4.79134	1.65669e-06	0.000188359	up
	ENSG00000173801	JUP	protein_coding	junction plakoglobin [Source:HGNC Symbol;Acc:HGNC:6207]	3728	23.0107	5.62201	1.62444	3.4609	0.00053838	0.0186914	up
	ENSG00000162817	C1orf115	protein_coding	chromosome 1 open reading frame 115 [Source:HGNC Symbol;Acc:HGNC:25873]	NA	8.99309	5.61617	1.28813	4.35993	1.30101e-05	0.00102406	up
	ENSG00000234737	KRT18P15	processed_pseudogene	keratin 18 pseudogene 15 [Source:HGNC Symbol;Acc:HGNC:32449]	NA	14.3167	5.61102	1.24563	4.50455	6.65135e-06	0.000620931	up
	ENSG00000175857	GAPT	protein_coding	GRB2 binding adaptor protein, transmembrane [Source:HGNC Symbol;Acc:HGNC:26588]	202309	6.75759	5.60717	1.73781	3.22657	0.00125284	0.034599	up
	ENSG00000087128	TMPRSS11E	protein_coding	transmembrane serine protease 11E [Source:HGNC Symbol;Acc:HGNC:24465]	28983	19.2772	5.58567	1.31627	4.24356	2.20005e-05	0.0016202	up
	ENSG00000143776	CDC42BPA	protein_coding	CDC42 binding protein kinase alpha [Source:HGNC Symbol;Acc:HGNC:1737]	8476	9.87771	5.5747	1.34192	4.15428	3.26307e-05	0.00227386	up
	ENSG00000126947	ARMCX1	protein_coding	armadillo repeat containing X-linked 1 [Source:HGNC Symbol;Acc:HGNC:18073]	51309	11.4184	5.54853	1.28912	4.30414	1.67636e-05	0.00128314	up
	ENSG00000163814	CDCP1	protein_coding	CUB domain containing protein 1 [Source:HGNC Symbol;Acc:HGNC:24357]	64866	10.2773	5.54701	1.4153	3.91931	8.88017e-05	0.00484967	up
	ENSG00000164078	MST1R	protein_coding	macrophage stimulating 1 receptor [Source:HGNC Symbol;Acc:HGNC:7381]	4486	7.85376	5.54133	1.28788	4.30266	1.68757e-05	0.00128666	up
	ENSG00000186204	CYP4F12	protein_coding	cytochrome P450 family 4 subfamily F member 12 [Source:HGNC Symbol;Acc:HGNC:18857]	66002	3.78889	5.50263	1.74807	3.14783	0.00164485	0.0414237	up
	ENSG00000183780	SLC35F3	protein_coding	solute carrier family 35 member F3 [Source:HGNC Symbol;Acc:HGNC:23616]	148641	4.58336	5.45433	1.69923	3.20988	0.00132792	0.0359575	up
	ENSG00000172322	CLEC12A	protein_coding	C-type lectin domain family 12 member A [Source:HGNC Symbol;Acc:HGNC:31713]	160364	24.8773	5.45236	1.50763	3.6165	0.00029861	0.0126208	up
	ENSG00000186522	SEPTIN10	protein_coding	septin 10 [Source:HGNC Symbol;Acc:HGNC:14349]	151011	30.4504	5.42948	0.906449	5.98984	2.10052e-09	6.6948e-07	up
	ENSG00000165568	AKR1E2	protein_coding	aldo-keto reductase family 1 member E2 [Source:HGNC Symbol;Acc:HGNC:23437]	83592	47.2928	5.41152	0.806965	6.70602	2.00005e-11	1.02329e-08	up
	ENSG00000132170	PPARG	protein_coding	peroxisome proliferator activated receptor gamma [Source:HGNC Symbol;Acc:HGNC:9236]	5468	6.10259	5.4088	1.57557	3.43292	0.000597114	0.0201897	up
	ENSG00000058091	CDK14	protein_coding	cyclin dependent kinase 14 [Source:HGNC Symbol;Acc:HGNC:8883]	5218	9.96317	5.38297	1.36374	3.94721	7.90683e-05	0.00439213	up
	ENSG00000167768	KRT1	protein_coding	keratin 1 [Source:HGNC Symbol;Acc:HGNC:6412]	3848	107.228	5.34202	1.12328	4.75576	1.97706e-06	0.000218397	up
	ENSG00000211895	IGHA1	IG_C_gene	immunoglobulin heavy constant alpha 1 [Source:HGNC Symbol;Acc:HGNC:5478]	NA	58.6571	5.33762	1.29389	4.12527	3.70305e-05	0.00249117	up
	ENSG00000135047	CTSL	protein_coding	cathepsin L [Source:HGNC Symbol;Acc:HGNC:2537]	1514	313.78	5.33306	0.918537	5.80604	6.39695e-09	1.70369e-06	up
	ENSG00000214243	ENSG00000214243	processed_pseudogene	pseudogene similar to part of RB-associated KRAB zinc finger RBAK	NA	2.99385	5.32388	1.42004	3.7491	0.000177472	0.00827436	up
	ENSG00000164330	EBF1	protein_coding	EBF transcription factor 1 [Source:HGNC Symbol;Acc:HGNC:3126]	1879	5.92746	5.2892	1.62019	3.26455	0.00109636	0.0315318	up
	ENSG00000151320	AKAP6	protein_coding	A-kinase anchoring protein 6 [Source:HGNC Symbol;Acc:HGNC:376]	NA	27.2548	5.27886	1.22242	4.31835	1.57197e-05	0.00121762	up
	ENSG00000169398	PTK2	protein_coding	protein tyrosine kinase 2 [Source:HGNC Symbol;Acc:HGNC:9611]	5747	141.922	5.27718	0.983766	5.36426	8.12806e-08	1.53423e-05	up
	ENSG00000112137	PHACTR1	protein_coding	phosphatase and actin regulator 1 [Source:HGNC Symbol;Acc:HGNC:20990]	221692	33.9876	5.26644	1.00605	5.23477	1.65189e-07	2.69882e-05	up
	ENSG00000286707	ENSG00000286707	lncRNA	novel transcript	NA	8.83312	5.26132	1.65789	3.1735	0.00150611	0.0391993	up
	ENSG00000235947	EGOT	lncRNA	eosinophil granule ontogeny transcript [Source:HGNC Symbol;Acc:HGNC:37129]	100126791	4.22552	5.25275	1.17539	4.46893	7.86112e-06	0.000704313	up
	ENSG00000278962	ENSG00000278962	TEC	TEC	NA	21.0708	5.22749	0.961805	5.43508	5.47705e-08	1.08658e-05	up
	ENSG00000153885	KCTD15	protein_coding	potassium channel tetramerization domain containing 15 [Source:HGNC Symbol;Acc:HGNC:23297]	79047	26.1124	5.22674	0.964491	5.41916	5.98781e-08	1.16415e-05	up
	ENSG00000135678	CPM	protein_coding	carboxypeptidase M [Source:HGNC Symbol;Acc:HGNC:2311]	1368	44.1619	5.18784	1.12748	4.60125	4.19956e-06	0.000424356	up
	ENSG00000010704	HFE	protein_coding	homeostatic iron regulator [Source:HGNC Symbol;Acc:HGNC:4886]	3077	7.21055	5.18011	1.2959	3.99732	6.40649e-05	0.00374039	up
	ENSG00000173198	CYSLTR1	protein_coding	cysteinyl leukotriene receptor 1 [Source:HGNC Symbol;Acc:HGNC:17451]	10800	288.313	5.17888	0.480817	10.771	4.71935e-27	2.29384e-23	up
	ENSG00000122012	SV2C	protein_coding	synaptic vesicle glycoprotein 2C [Source:HGNC Symbol;Acc:HGNC:30670]	22987	4.37238	5.17479	1.51041	3.42607	0.000612376	0.0205983	up
	ENSG00000069188	SDK2	protein_coding	sidekick cell adhesion molecule 2 [Source:HGNC Symbol;Acc:HGNC:19308]	54549	37.5632	5.17075	1.02304	5.05431	4.3194e-07	6.12976e-05	up
	ENSG00000005513	SOX8	protein_coding	SRY-box transcription factor 8 [Source:HGNC Symbol;Acc:HGNC:11203]	NA	11.0669	5.15659	1.17112	4.40312	1.06704e-05	0.000882784	up
	ENSG00000118257	NRP2	protein_coding	neuropilin 2 [Source:HGNC Symbol;Acc:HGNC:8005]	8828	6.93816	5.15112	1.44864	3.55583	0.000376783	0.0146815	up
	ENSG00000261326	LINC01355	lncRNA	long intergenic non-protein coding RNA 1355 [Source:HGNC Symbol;Acc:HGNC:50584]	NA	7.42357	5.10924	1.51219	3.37871	0.000728275	0.023483	up
	ENSG00000144152	FBLN7	protein_coding	fibulin 7 [Source:HGNC Symbol;Acc:HGNC:26740]	129804	508.989	5.09688	0.525048	9.70744	2.80285e-22	1.08986e-18	up
	ENSG00000224184	MIR3681HG	lncRNA	MIR3681 host gene [Source:HGNC Symbol;Acc:HGNC:52001]	100506457	3.81565	5.07733	1.48513	3.41878	0.000629023	0.021049	up
	ENSG00000270427	NRBF2P5	processed_pseudogene	nuclear receptor binding factor 2 pseudogene 5 [Source:HGNC Symbol;Acc:HGNC:44683]	NA	9.36079	5.05514	1.27921	3.95175	7.75802e-05	0.00435792	up
	ENSG00000148926	ADM	protein_coding	adrenomedullin [Source:HGNC Symbol;Acc:HGNC:259]	133	45.9647	5.00762	1.52322	3.28753	0.0010107	0.0298179	up
	ENSG00000224596	ZMIZ1-AS1	lncRNA	ZMIZ1 antisense RNA 1 [Source:HGNC Symbol;Acc:HGNC:27433]	NA	25.9279	5.00233	0.815292	6.13563	8.48203e-10	2.99832e-07	up
	ENSG00000082293	COL19A1	protein_coding	collagen type XIX alpha 1 chain [Source:HGNC Symbol;Acc:HGNC:2196]	1310	4.62121	4.99825	1.5403	3.24497	0.00117461	0.0330968	up
	ENSG00000134531	EMP1	protein_coding	epithelial membrane protein 1 [Source:HGNC Symbol;Acc:HGNC:3333]	2012	21.1324	4.98084	0.791641	6.2918	3.13815e-10	1.24514e-07	up
	ENSG00000141655	TNFRSF11A	protein_coding	TNF receptor superfamily member 11a [Source:HGNC Symbol;Acc:HGNC:11908]	8792	76.4598	4.8875	1.16598	4.19175	2.76807e-05	0.00197856	up
	ENSG00000277117	ENSG00000277117	protein_coding	novel protein, similar to inducible T-cell co-stimulator ligand ICOSLG	102723996	4.81287	4.8774	1.19345	4.0868	4.37355e-05	0.00279706	up
	ENSG00000183134	PTGDR2	protein_coding	prostaglandin D2 receptor 2 [Source:HGNC Symbol;Acc:HGNC:4502]	NA	54.5196	4.8743	1.05949	4.60061	4.21257e-06	0.000424356	up
	ENSG00000234361	ENSG00000234361	lncRNA	novel transcript	NA	3.32178	4.85863	1.34943	3.6005	0.000317607	0.0131661	up
	ENSG00000115594	IL1R1	protein_coding	interleukin 1 receptor type 1 [Source:HGNC Symbol;Acc:HGNC:5993]	3554	20.5657	4.85281	1.47258	3.29545	0.000982639	0.0291227	up
	ENSG00000137507	LRRC32	protein_coding	leucine rich repeat containing 32 [Source:HGNC Symbol;Acc:HGNC:4161]	2615	35.3921	4.84705	1.10653	4.38041	1.18458e-05	0.000959609	up
	ENSG00000196724	ZNF418	protein_coding	zinc finger protein 418 [Source:HGNC Symbol;Acc:HGNC:20647]	147686	10.6619	4.84467	1.5241	3.17871	0.00147934	0.03889	up
	ENSG00000261150	EPPK1	protein_coding	epiplakin 1 [Source:HGNC Symbol;Acc:HGNC:15577]	83481	90.3981	4.83786	0.932868	5.18601	2.14851e-07	3.43632e-05	up
	ENSG00000104722	NEFM	protein_coding	neurofilament medium chain [Source:HGNC Symbol;Acc:HGNC:7734]	4741	4.18303	4.82469	1.25149	3.85514	0.000115663	0.00591769	up
	ENSG00000140836	ZFHX3	protein_coding	zinc finger homeobox 3 [Source:HGNC Symbol;Acc:HGNC:777]	463	29.885	4.80941	0.901566	5.3345	9.58083e-08	1.72473e-05	up
	ENSG00000123689	G0S2	protein_coding	G0/G1 switch 2 [Source:HGNC Symbol;Acc:HGNC:30229]	NA	539.338	4.79614	0.924944	5.18533	2.15632e-07	3.43632e-05	up
	ENSG00000259236	GOLGA8VP	unprocessed_pseudogene	golgin A8 family member V, pseudogene [Source:HGNC Symbol;Acc:HGNC:49920]	NA	4.75929	4.77699	1.36308	3.50455	0.000457381	0.0166213	up
	ENSG00000183691	NOG	protein_coding	noggin [Source:HGNC Symbol;Acc:HGNC:7866]	9241	107.602	4.77554	1.0442	4.5734	4.79878e-06	0.000473593	up
	ENSG00000082397	EPB41L3	protein_coding	erythrocyte membrane protein band 4.1 like 3 [Source:HGNC Symbol;Acc:HGNC:3380]	23136	53.9841	4.76761	1.26828	3.7591	0.000170523	0.00800798	up
	ENSG00000143079	CTTNBP2NL	protein_coding	CTTNBP2 N-terminal like [Source:HGNC Symbol;Acc:HGNC:25330]	55917	9.48013	4.76353	1.53572	3.10182	0.00192337	0.04671	up
	ENSG00000170074	FAM153A	protein_coding	family with sequence similarity 153 member A [Source:HGNC Symbol;Acc:HGNC:29940]	285596	45.6144	4.75444	0.90904	5.23018	1.69348e-07	2.74372e-05	up
	ENSG00000140044	JDP2	protein_coding	Jun dimerization protein 2 [Source:HGNC Symbol;Acc:HGNC:17546]	122953	7.09944	4.7518	1.34686	3.52805	0.000418632	0.015804	up
	ENSG00000166770	ZNF667-AS1	lncRNA	ZNF667 antisense RNA 1 (head to head) [Source:HGNC Symbol;Acc:HGNC:44321]	100128252	33.0027	4.75018	1.46771	3.23645	0.00121028	0.0337111	up
	ENSG00000108924	HLF	protein_coding	HLF transcription factor, PAR bZIP family member [Source:HGNC Symbol;Acc:HGNC:4977]	3131	24.0271	4.74755	1.06738	4.44786	8.67315e-06	0.000750712	up
	ENSG00000074964	ARHGEF10L	protein_coding	Rho guanine nucleotide exchange factor 10 like [Source:HGNC Symbol;Acc:HGNC:25540]	55160	13.154	4.73302	1.53136	3.09073	0.00199668	0.0481035	up
	ENSG00000132669	RIN2	protein_coding	Ras and Rab interactor 2 [Source:HGNC Symbol;Acc:HGNC:18750]	54453	11.1754	4.73018	1.48508	3.18513	0.00144688	0.0383768	up
	ENSG00000252658	RNU6-786P	snRNA	RNA, U6 small nuclear 786, pseudogene [Source:HGNC Symbol;Acc:HGNC:47749]	NA	4.34569	4.72938	1.32271	3.57551	0.000349541	0.0140401	up
	ENSG00000160712	IL6R	protein_coding	interleukin 6 receptor [Source:HGNC Symbol;Acc:HGNC:6019]	3570	706.502	4.72248	0.565654	8.34872	6.90092e-17	9.58341e-14	up
	ENSG00000287672	ENSG00000287672	lncRNA	novel transcript	112267986	5.59394	4.72158	1.38999	3.39683	0.000681702	0.0223125	up
	ENSG00000268758	ADGRE4P	transcribed_unprocessed_pseudogene	adhesion G protein-coupled receptor E4, pseudogene [Source:HGNC Symbol;Acc:HGNC:19240]	326342	30.0631	4.7206	1.1925	3.95856	7.54027e-05	0.00428649	up
	ENSG00000154764	WNT7A	protein_coding	Wnt family member 7A [Source:HGNC Symbol;Acc:HGNC:12786]	7476	572.413	4.71003	0.635568	7.41074	1.25592e-13	8.72057e-11	up
	ENSG00000124731	TREM1	protein_coding	triggering receptor expressed on myeloid cells 1 [Source:HGNC Symbol;Acc:HGNC:17760]	54210	135.853	4.70769	1.26342	3.72614	0.000194433	0.00883218	up
	ENSG00000214212	C19orf38	protein_coding	chromosome 19 open reading frame 38 [Source:HGNC Symbol;Acc:HGNC:34073]	255809	49.4722	4.70064	0.927299	5.06917	3.99547e-07	5.75406e-05	up
	ENSG00000112394	SLC16A10	protein_coding	solute carrier family 16 member 10 [Source:HGNC Symbol;Acc:HGNC:17027]	117247	52.7044	4.69171	0.880692	5.3273	9.96815e-08	1.77799e-05	up
	ENSG00000006704	GTF2IRD1	protein_coding	GTF2I repeat domain containing 1 [Source:HGNC Symbol;Acc:HGNC:4661]	9569	5.19113	4.68711	1.51116	3.10165	0.00192443	0.04671	up
	ENSG00000259591	ENSG00000259591	lncRNA	novel transcript, antisense to RORA	NA	5.30075	4.68231	1.35864	3.44632	0.000568282	0.0195549	up
	ENSG00000102245	CD40LG	protein_coding	CD40 ligand [Source:HGNC Symbol;Acc:HGNC:11935]	959	1988.3	4.67902	0.257123	18.1976	5.39283e-74	5.24237e-70	up
	ENSG00000231672	DIRC3	lncRNA	disrupted in renal carcinoma 3 [Source:HGNC Symbol;Acc:HGNC:17805]	NA	20.2163	4.67502	1.03148	4.53232	5.83392e-06	0.000558734	up
	ENSG00000073670	ADAM11	protein_coding	ADAM metallopeptidase domain 11 [Source:HGNC Symbol;Acc:HGNC:189]	4185	3.27904	4.64839	1.51009	3.07821	0.00208247	0.049294	up
	ENSG00000171643	S100Z	protein_coding	S100 calcium binding protein Z [Source:HGNC Symbol;Acc:HGNC:30367]	170591	6.561	4.64808	1.44757	3.21095	0.00132296	0.0359232	up
	ENSG00000182022	CHST15	protein_coding	carbohydrate sulfotransferase 15 [Source:HGNC Symbol;Acc:HGNC:18137]	51363	53.3697	4.64711	1.28844	3.60677	0.00031003	0.0129626	up
	ENSG00000245869	ENSG00000245869	lncRNA	novel transcript, antisense to CXCR5	NA	48.3656	4.64143	0.882524	5.25928	1.44624e-07	2.45284e-05	up
	ENSG00000109654	TRIM2	protein_coding	tripartite motif containing 2 [Source:HGNC Symbol;Acc:HGNC:15974]	23321	8.03516	4.62805	1.10911	4.17276	3.0093e-05	0.00212752	up
	ENSG00000232354	VIPR1-AS1	lncRNA	VIPR1 antisense RNA 1 [Source:HGNC Symbol;Acc:HGNC:40610]	NA	14.1535	4.61412	0.999288	4.61741	3.88564e-06	0.000397603	up
	ENSG00000229611	LINC02851	lncRNA	long intergenic non-protein coding RNA 2851 [Source:HGNC Symbol;Acc:HGNC:54387]	NA	3.81566	4.60934	1.49775	3.07751	0.00208738	0.049294	up
	ENSG00000283125	ENSG00000283125	lncRNA	novel transcript, antisense to BCL2	NA	3.25828	4.59321	1.41731	3.24081	0.00119193	0.033343	up
	ENSG00000197880	MDS2	lncRNA	myelodysplastic syndrome 2 translocation associated [Source:HGNC Symbol;Acc:HGNC:29633]	NA	202.935	4.59093	0.715685	6.41473	1.41073e-10	6.2335e-08	up
	ENSG00000138449	SLC40A1	protein_coding	solute carrier family 40 member 1 [Source:HGNC Symbol;Acc:HGNC:10909]	30061	687.939	4.5815	0.610436	7.5053	6.12897e-14	4.96497e-11	up
	ENSG00000145555	MYO10	protein_coding	myosin X [Source:HGNC Symbol;Acc:HGNC:7593]	4651	6.77366	4.56423	1.29844	3.51516	0.000439497	0.0161832	up
	ENSG00000148143	ZNF462	protein_coding	zinc finger protein 462 [Source:HGNC Symbol;Acc:HGNC:21684]	NA	38.5431	4.56317	0.889356	5.13087	2.88405e-07	4.41509e-05	up
	ENSG00000185215	TNFAIP2	protein_coding	TNF alpha induced protein 2 [Source:HGNC Symbol;Acc:HGNC:11895]	7127	41.4285	4.55482	1.18281	3.85085	0.000117711	0.00597528	up
	ENSG00000127585	FBXL16	protein_coding	F-box and leucine rich repeat protein 16 [Source:HGNC Symbol;Acc:HGNC:14150]	NA	62.766	4.54935	0.702231	6.47842	9.26864e-11	4.2905e-08	up
	ENSG00000159128	IFNGR2	protein_coding	interferon gamma receptor 2 [Source:HGNC Symbol;Acc:HGNC:5440]	3460	234.968	4.5456	0.502464	9.04663	1.47455e-19	4.09545e-16	up
	ENSG00000135960	EDAR	protein_coding	ectodysplasin A receptor [Source:HGNC Symbol;Acc:HGNC:2895]	10913	163.555	4.5398	1.18498	3.83112	0.000127563	0.00637552	up
	ENSG00000172915	NBEA	protein_coding	neurobeachin [Source:HGNC Symbol;Acc:HGNC:7648]	26960	24.8666	4.52911	1.15738	3.91324	9.10675e-05	0.00494563	up
	ENSG00000134247	PTGFRN	protein_coding	prostaglandin F2 receptor inhibitor [Source:HGNC Symbol;Acc:HGNC:9601]	5738	3.9875	4.51486	1.42164	3.17581	0.00149418	0.0390456	up
	ENSG00000281097	LINC01395	lncRNA	long intergenic non-protein coding RNA 1395 [Source:HGNC Symbol;Acc:HGNC:50674]	NA	12.6681	4.49973	1.0362	4.34252	1.40859e-05	0.00109983	up
	ENSG00000186431	FCAR	protein_coding	Fc fragment of IgA receptor [Source:HGNC Symbol;Acc:HGNC:3608]	2204	52.1576	4.49103	1.40308	3.20084	0.00137025	0.0368471	up
	ENSG00000113749	HRH2	protein_coding	histamine receptor H2 [Source:HGNC Symbol;Acc:HGNC:5183]	3274	153.566	4.46389	0.777246	5.74322	9.2894e-09	2.37638e-06	up
	ENSG00000121380	BCL2L14	protein_coding	BCL2 like 14 [Source:HGNC Symbol;Acc:HGNC:16657]	79370	21.957	4.45897	1.0613	4.20144	2.65217e-05	0.00191686	up
	ENSG00000141497	ZMYND15	protein_coding	zinc finger MYND-type containing 15 [Source:HGNC Symbol;Acc:HGNC:20997]	84225	6.23017	4.43629	1.44222	3.07602	0.00209785	0.049294	up
	ENSG00000227036	LINC00511	lncRNA	long intergenic non-protein coding RNA 511 [Source:HGNC Symbol;Acc:HGNC:43564]	400619	31.3436	4.42542	0.9177	4.8223	1.41913e-06	0.000167217	up
	ENSG00000204179	PTPN20	protein_coding	protein tyrosine phosphatase non-receptor type 20 [Source:HGNC Symbol;Acc:HGNC:23423]	26095	16.7895	4.41743	1.14618	3.85404	0.000116184	0.00592155	up
	ENSG00000119698	PPP4R4	protein_coding	protein phosphatase 4 regulatory subunit 4 [Source:HGNC Symbol;Acc:HGNC:23788]	57718	14.029	4.399	1.14027	3.85785	0.000114388	0.00589902	up
	ENSG00000204103	MAFB	protein_coding	MAF bZIP transcription factor B [Source:HGNC Symbol;Acc:HGNC:6408]	9935	202.34	4.37956	0.959755	4.56321	5.03782e-06	0.000492187	up
	ENSG00000286181	ENSG00000286181	lncRNA	FOXP3 regulating long intergenic non-coding RNA	NA	21.2821	4.36807	0.96727	4.51588	6.30558e-06	0.000592237	up
	ENSG00000227630	LINC01132	lncRNA	long intergenic non-protein coding RNA 1132 [Source:HGNC Symbol;Acc:HGNC:49444]	100506810	26.2026	4.33565	0.839243	5.16614	2.38976e-07	3.74692e-05	up
	ENSG00000113070	HBEGF	protein_coding	heparin binding EGF like growth factor [Source:HGNC Symbol;Acc:HGNC:3059]	1839	146.489	4.33224	0.981439	4.41417	1.014e-05	0.000846103	up
	ENSG00000187134	AKR1C1	protein_coding	aldo-keto reductase family 1 member C1 [Source:HGNC Symbol;Acc:HGNC:384]	1645	7.00625	4.30704	1.13665	3.78924	0.000151107	0.00736295	up
	ENSG00000197405	C5AR1	protein_coding	complement C5a receptor 1 [Source:HGNC Symbol;Acc:HGNC:1338]	728	246.525	4.24499	0.89423	4.74709	2.06364e-06	0.000225401	up
	ENSG00000234019	ENSG00000234019	lncRNA	novel transcript	NA	4.74116	4.23399	1.0517	4.02586	5.67669e-05	0.00342752	up
	ENSG00000223987	RPL26P28	processed_pseudogene	ribosomal protein L26 pseudogene 28 [Source:HGNC Symbol;Acc:HGNC:35776]	NA	3.52127	4.19027	1.29856	3.22686	0.00125158	0.034599	up
	ENSG00000143502	SUSD4	protein_coding	sushi domain containing 4 [Source:HGNC Symbol;Acc:HGNC:25470]	55061	207.45	4.17986	0.745849	5.60416	2.0927e-08	4.8436e-06	up
	ENSG00000101842	VSIG1	protein_coding	V-set and immunoglobulin domain containing 1 [Source:HGNC Symbol;Acc:HGNC:28675]	340547	201.709	4.17951	0.666752	6.26845	3.64649e-10	1.4179e-07	up
	ENSG00000226423	ENSG00000226423	lncRNA	novel transcript	NA	21.4451	4.14644	1.03069	4.02297	5.74699e-05	0.00344855	up
	ENSG00000166428	PLD4	protein_coding	phospholipase D family member 4 [Source:HGNC Symbol;Acc:HGNC:23792]	122618	18.223	4.1248	1.23762	3.33285	0.000859609	0.0264439	up
	ENSG00000214067	ENSG00000214067	processed_pseudogene	ribosomal protein L21 (RPL21) pseudogene	NA	7.41836	4.11867	1.04221	3.95188	7.7541e-05	0.00435792	up
	ENSG00000145428	RNF175	protein_coding	ring finger protein 175 [Source:HGNC Symbol;Acc:HGNC:27735]	285533	46.9956	4.11711	1.00849	4.08245	4.45634e-05	0.00284066	up
	ENSG00000183813	CCR4	protein_coding	C-C motif chemokine receptor 4 [Source:HGNC Symbol;Acc:HGNC:1605]	1233	379.053	4.11217	0.686846	5.98703	2.13701e-09	6.70126e-07	up
	ENSG00000225885	ENSG00000225885	lncRNA	novel transcript, antisense to SAMD12	NA	8.26944	4.08977	1.08771	3.75998	0.000169926	0.00799927	up
	ENSG00000204677	FAM153CP	lncRNA	family with sequence similarity 153 member C, pseudogene [Source:HGNC Symbol;Acc:HGNC:33936]	653316	7.90842	4.08224	1.0247	3.98385	6.78073e-05	0.00393525	up
	ENSG00000137462	TLR2	protein_coding	toll like receptor 2 [Source:HGNC Symbol;Acc:HGNC:11848]	7097	66.9629	4.04118	0.992788	4.07054	4.69047e-05	0.0029512	up
	ENSG00000070018	LRP6	protein_coding	LDL receptor related protein 6 [Source:HGNC Symbol;Acc:HGNC:6698]	4040	87.4105	4.03123	1.03236	3.90486	9.42788e-05	0.00509158	up
	ENSG00000250992	ENSG00000250992	lncRNA	novel transcript	NA	8.80996	4.02745	1.15708	3.48071	0.000500083	0.0176775	up
	ENSG00000275791	TRBV10-3	TR_V_gene	T cell receptor beta variable 10-3 [Source:HGNC Symbol;Acc:HGNC:12179]	NA	441.601	4.02684	0.788228	5.10873	3.24329e-07	4.81344e-05	up
	ENSG00000227082	LINC02798	lncRNA	long intergenic non-protein coding RNA 2798 [Source:HGNC Symbol;Acc:HGNC:54323]	NA	8.31468	3.95836	1.10286	3.58919	0.000331706	0.0135484	up
	ENSG00000066336	SPI1	protein_coding	Spi-1 proto-oncogene [Source:HGNC Symbol;Acc:HGNC:11241]	6688	165.334	3.95716	0.856635	4.61942	3.84814e-06	0.000395849	up
	ENSG00000103196	CRISPLD2	protein_coding	cysteine rich secretory protein LCCL domain containing 2 [Source:HGNC Symbol;Acc:HGNC:25248]	83716	38.1568	3.95678	0.900648	4.39326	1.11663e-05	0.000916013	up
	ENSG00000287426	ENSG00000287426	lncRNA	novel transcript	NA	57.1062	3.93816	0.864217	4.55692	5.19096e-06	0.000502102	up
	ENSG00000119535	CSF3R	protein_coding	colony stimulating factor 3 receptor [Source:HGNC Symbol;Acc:HGNC:2439]	1441	230.026	3.93571	1.04293	3.77369	0.000160848	0.00766472	up
	ENSG00000248969	ENSG00000248969	lncRNA	novel transcript, antisense to SPEF2	NA	2.6983	3.91123	1.16303	3.36295	0.000771135	0.0244574	up
	ENSG00000008056	SYN1	protein_coding	synapsin I [Source:HGNC Symbol;Acc:HGNC:11494]	6853	5.67411	3.90388	1.21433	3.21484	0.00130516	0.035589	up
	ENSG00000235304	LINC01281	lncRNA	long intergenic non-protein coding RNA 1281 [Source:HGNC Symbol;Acc:HGNC:50337]	286442	47.2047	3.90199	1.03189	3.78141	0.000155945	0.00748612	up
	ENSG00000156535	CD109	protein_coding	CD109 molecule [Source:HGNC Symbol;Acc:HGNC:21685]	135228	30.021	3.88598	0.649856	5.97976	2.23468e-09	6.87112e-07	up
	ENSG00000203485	INF2	protein_coding	inverted formin 2 [Source:HGNC Symbol;Acc:HGNC:23791]	64423	259.603	3.88165	0.452922	8.57024	1.03274e-17	1.67321e-14	up
	ENSG00000182687	GALR2	protein_coding	galanin receptor 2 [Source:HGNC Symbol;Acc:HGNC:4133]	8811	8.83328	3.87725	1.25754	3.08319	0.00204793	0.0488011	up
	ENSG00000117322	CR2	protein_coding	complement C3d receptor 2 [Source:HGNC Symbol;Acc:HGNC:2336]	1380	63.8975	3.84817	1.12554	3.41894	0.000628649	0.021049	up
	ENSG00000152939	MARVELD2	protein_coding	MARVEL domain containing 2 [Source:HGNC Symbol;Acc:HGNC:26401]	153562	10.2241	3.83448	1.21675	3.15141	0.00162482	0.0410791	up
	ENSG00000213888	LINC01521	lncRNA	long intergenic non-protein coding RNA 1521 [Source:HGNC Symbol;Acc:HGNC:26029]	NA	8.46587	3.80926	1.20215	3.1687	0.00153124	0.039431	up
	ENSG00000135525	MAP7	protein_coding	microtubule associated protein 7 [Source:HGNC Symbol;Acc:HGNC:6869]	9053	11.6743	3.79057	1.22886	3.08461	0.00203818	0.0487409	up
	ENSG00000087903	RFX2	protein_coding	regulatory factor X2 [Source:HGNC Symbol;Acc:HGNC:9983]	5990	106.461	3.78264	0.523774	7.22188	5.12734e-13	3.43744e-10	up
	ENSG00000172005	MAL	protein_coding	mal, T cell differentiation protein [Source:HGNC Symbol;Acc:HGNC:6817]	4118	2559.17	3.76149	0.455036	8.26636	1.38108e-16	1.79007e-13	up
	ENSG00000114812	VIPR1	protein_coding	vasoactive intestinal peptide receptor 1 [Source:HGNC Symbol;Acc:HGNC:12694]	7433	356.756	3.72241	0.415555	8.95768	3.31595e-19	8.05859e-16	up
	ENSG00000134460	IL2RA	protein_coding	interleukin 2 receptor subunit alpha [Source:HGNC Symbol;Acc:HGNC:6008]	3559	251.44	3.70103	0.528065	7.00866	2.40605e-12	1.41753e-09	up
	ENSG00000111879	FAM184A	protein_coding	family with sequence similarity 184 member A [Source:HGNC Symbol;Acc:HGNC:20991]	79632	40.4759	3.69792	0.632963	5.84223	5.15069e-09	1.41042e-06	up
	ENSG00000122043	LINC00544	lncRNA	long intergenic non-protein coding RNA 544 [Source:HGNC Symbol;Acc:HGNC:43679]	NA	18.241	3.69729	0.795435	4.64814	3.34942e-06	0.00034638	up
	ENSG00000114013	CD86	protein_coding	CD86 molecule [Source:HGNC Symbol;Acc:HGNC:1705]	942	97.7345	3.69154	1.16185	3.17728	0.00148663	0.0389528	up
	ENSG00000181585	TMIE	protein_coding	transmembrane inner ear [Source:HGNC Symbol;Acc:HGNC:30800]	259236	31.1206	3.6915	0.975655	3.78361	0.000154569	0.00746334	up
	ENSG00000173334	TRIB1	protein_coding	tribbles pseudokinase 1 [Source:HGNC Symbol;Acc:HGNC:16891]	10221	128.798	3.68399	0.832854	4.42334	9.7188e-06	0.000821534	up
	ENSG00000160013	PTGIR	protein_coding	prostaglandin I2 receptor [Source:HGNC Symbol;Acc:HGNC:9602]	5739	29.6875	3.68225	1.04083	3.53779	0.000403489	0.0152917	up
	ENSG00000136634	IL10	protein_coding	interleukin 10 [Source:HGNC Symbol;Acc:HGNC:5962]	3586	11.2933	3.67324	1.17448	3.12754	0.00176277	0.0438819	up
	ENSG00000204219	TCEA3	protein_coding	transcription elongation factor A3 [Source:HGNC Symbol;Acc:HGNC:11615]	6920	507.945	3.6457	0.60121	6.06393	1.32834e-09	4.53079e-07	up
	ENSG00000138678	GPAT3	protein_coding	glycerol-3-phosphate acyltransferase 3 [Source:HGNC Symbol;Acc:HGNC:28157]	84803	60.6751	3.63113	0.65735	5.52389	3.31577e-08	7.24327e-06	up
	ENSG00000216490	IFI30	protein_coding	IFI30 lysosomal thiol reductase [Source:HGNC Symbol;Acc:HGNC:5398]	10437	31.26	3.63015	1.03699	3.50067	0.00046409	0.0167906	up
	ENSG00000286809	ENSG00000286809	lncRNA	novel transcript	NA	9.97166	3.61171	1.02565	3.52138	0.000429305	0.015999	up
	ENSG00000178038	ALS2CL	protein_coding	ALS2 C-terminal like [Source:HGNC Symbol;Acc:HGNC:20605]	259173	353.528	3.59085	0.722601	4.96934	6.71798e-07	8.94596e-05	up
	ENSG00000168461	RAB31	protein_coding	RAB31, member RAS oncogene family [Source:HGNC Symbol;Acc:HGNC:9771]	11031	53.4123	3.58977	1.01138	3.54936	0.000386162	0.0148963	up
	ENSG00000146530	VWDE	protein_coding	von Willebrand factor D and EGF domains [Source:HGNC Symbol;Acc:HGNC:21897]	221806	28.9208	3.58756	0.930941	3.8537	0.000116348	0.00592155	up
	ENSG00000124334	IL9R	protein_coding	interleukin 9 receptor [Source:HGNC Symbol;Acc:HGNC:6030]	3581	10.0831	3.5818	0.927869	3.86024	0.000113276	0.0058572	up
	ENSG00000211899	IGHM	IG_C_gene	immunoglobulin heavy constant mu [Source:HGNC Symbol;Acc:HGNC:5541]	NA	317.11	3.57769	0.730375	4.89843	9.66073e-07	0.000121769	up
	ENSG00000159208	CIART	protein_coding	circadian associated repressor of transcription [Source:HGNC Symbol;Acc:HGNC:25200]	148523	18.5705	3.56846	0.963168	3.70492	0.000211458	0.00951657	up
	ENSG00000211592	IGKC	IG_C_gene	immunoglobulin kappa constant [Source:HGNC Symbol;Acc:HGNC:5716]	NA	86.3829	3.55912	0.882687	4.03214	5.52713e-05	0.00335808	up
	ENSG00000158813	EDA	protein_coding	ectodysplasin A [Source:HGNC Symbol;Acc:HGNC:3157]	1896	48.048	3.55327	0.773741	4.59232	4.38347e-06	0.000437044	up
	ENSG00000161921	CXCL16	protein_coding	C-X-C motif chemokine ligand 16 [Source:HGNC Symbol;Acc:HGNC:16642]	58191	410.114	3.53917	0.68592	5.15973	2.47302e-07	3.84643e-05	up
	ENSG00000135451	TROAP	protein_coding	trophinin associated protein [Source:HGNC Symbol;Acc:HGNC:12327]	10024	8.08704	3.52835	1.05759	3.33623	0.000849215	0.0262487	up
	ENSG00000111057	KRT18	protein_coding	keratin 18 [Source:HGNC Symbol;Acc:HGNC:6430]	3875	61.1839	3.52078	0.548278	6.42152	1.34922e-10	6.10038e-08	up
	ENSG00000111424	VDR	protein_coding	vitamin D receptor [Source:HGNC Symbol;Acc:HGNC:12679]	7421	23.4509	3.51282	0.917453	3.82888	0.000128726	0.00641079	up
	ENSG00000156299	TIAM1	protein_coding	TIAM Rac1 associated GEF 1 [Source:HGNC Symbol;Acc:HGNC:11805]	7074	1148.78	3.51115	0.442481	7.93514	2.10256e-15	2.0439e-12	up
	ENSG00000181649	PHLDA2	protein_coding	pleckstrin homology like domain family A member 2 [Source:HGNC Symbol;Acc:HGNC:12385]	7262	15.5749	3.50567	0.835401	4.19639	2.71199e-05	0.00195283	up
	ENSG00000171051	FPR1	protein_coding	formyl peptide receptor 1 [Source:HGNC Symbol;Acc:HGNC:3826]	2357	208.115	3.50084	0.989823	3.53683	0.00040496	0.0153176	up
	ENSG00000159399	HK2	protein_coding	hexokinase 2 [Source:HGNC Symbol;Acc:HGNC:4923]	3099	56.8008	3.49996	0.822409	4.25574	2.08359e-05	0.00155207	up
	ENSG00000160683	CXCR5	protein_coding	C-X-C motif chemokine receptor 5 [Source:HGNC Symbol;Acc:HGNC:1060]	643	58.098	3.49874	0.735907	4.75432	1.99115e-06	0.000218711	up
	ENSG00000136826	KLF4	protein_coding	Kruppel like factor 4 [Source:HGNC Symbol;Acc:HGNC:6348]	9314	121.407	3.49595	0.838873	4.16744	3.08042e-05	0.00216207	up
	ENSG00000235079	ZRANB2-AS1	lncRNA	ZRANB2 antisense RNA 1 [Source:HGNC Symbol;Acc:HGNC:43594]	NA	6.93067	3.49151	0.990525	3.52491	0.000423624	0.0158387	up
	ENSG00000011422	PLAUR	protein_coding	plasminogen activator, urokinase receptor [Source:HGNC Symbol;Acc:HGNC:9053]	5329	411.63	3.48343	0.614889	5.66514	1.46902e-08	3.60619e-06	up
	ENSG00000197249	SERPINA1	protein_coding	serpin family A member 1 [Source:HGNC Symbol;Acc:HGNC:8941]	5265	596.412	3.4829	0.934668	3.72635	0.000194273	0.00883218	up
	ENSG00000121552	CSTA	protein_coding	cystatin A [Source:HGNC Symbol;Acc:HGNC:2481]	1475	26.0522	3.4769	1.02031	3.4077	0.000655127	0.0217703	up
	ENSG00000180071	ANKRD18A	protein_coding	ankyrin repeat domain 18A [Source:HGNC Symbol;Acc:HGNC:23643]	253650	64.0531	3.47491	0.59636	5.82687	5.64769e-09	1.52503e-06	up
	ENSG00000105641	SLC5A5	protein_coding	solute carrier family 5 member 5 [Source:HGNC Symbol;Acc:HGNC:11040]	6528	34.8044	3.47122	0.893494	3.88499	0.000102333	0.0054064	up
	ENSG00000162711	NLRP3	protein_coding	NLR family pyrin domain containing 3 [Source:HGNC Symbol;Acc:HGNC:16400]	114548	210.456	3.4618	0.653422	5.29796	1.17106e-07	2.06979e-05	up
	ENSG00000116191	RALGPS2	protein_coding	Ral GEF with PH domain and SH3 binding motif 2 [Source:HGNC Symbol;Acc:HGNC:30279]	55103	130.027	3.46097	0.48137	7.18983	6.48727e-13	4.06856e-10	up
	ENSG00000164512	ANKRD55	protein_coding	ankyrin repeat domain 55 [Source:HGNC Symbol;Acc:HGNC:25681]	79722	348.227	3.45578	0.718803	4.80769	1.52684e-06	0.000176695	up
	ENSG00000119866	BCL11A	protein_coding	BAF chromatin remodeling complex subunit BCL11A [Source:HGNC Symbol;Acc:HGNC:13221]	53335	16.7694	3.44584	1.03469	3.3303	0.000867534	0.0265232	up
	ENSG00000123213	NLN	protein_coding	neurolysin [Source:HGNC Symbol;Acc:HGNC:16058]	57486	43.6482	3.44436	0.871388	3.95273	7.72636e-05	0.00435792	up
	ENSG00000186827	TNFRSF4	protein_coding	TNF receptor superfamily member 4 [Source:HGNC Symbol;Acc:HGNC:11918]	7293	370.066	3.43755	0.428888	8.01504	1.10101e-15	1.30979e-12	up
	ENSG00000137393	RNF144B	protein_coding	ring finger protein 144B [Source:HGNC Symbol;Acc:HGNC:21578]	255488	110.888	3.43383	0.700907	4.89913	9.62607e-07	0.000121769	up
	ENSG00000140675	SLC5A2	protein_coding	solute carrier family 5 member 2 [Source:HGNC Symbol;Acc:HGNC:11037]	6524	4.23568	3.41252	1.11106	3.0714	0.0021306	0.0496712	up
	ENSG00000286341	ENSG00000286341	lncRNA	novel transcript, antisense to UBASH3B	NA	15.2347	3.40634	1.09559	3.10914	0.00187635	0.0459445	up
	ENSG00000106070	GRB10	protein_coding	growth factor receptor bound protein 10 [Source:HGNC Symbol;Acc:HGNC:4564]	2887	11.6655	3.35943	1.01312	3.31591	0.000913437	0.0274059	up
	ENSG00000170293	CMTM8	protein_coding	CKLF like MARVEL transmembrane domain containing 8 [Source:HGNC Symbol;Acc:HGNC:19179]	152189	265.202	3.35619	0.44043	7.62026	2.53166e-14	2.2373e-11	up
	ENSG00000248476	BACH1-IT1	lncRNA	BACH1 intronic transcript 1 [Source:HGNC Symbol;Acc:HGNC:40006]	NA	6.05155	3.35036	0.905272	3.70094	0.000214798	0.0096446	up
	ENSG00000126759	CFP	protein_coding	complement factor properdin [Source:HGNC Symbol;Acc:HGNC:8864]	5199	17.4963	3.34753	0.788014	4.24805	2.15635e-05	0.00159406	up
	ENSG00000129521	EGLN3	protein_coding	egl-9 family hypoxia inducible factor 3 [Source:HGNC Symbol;Acc:HGNC:14661]	112399	40.8559	3.34413	0.738334	4.52929	5.91816e-06	0.000564024	up
	ENSG00000111275	ALDH2	protein_coding	aldehyde dehydrogenase 2 family member [Source:HGNC Symbol;Acc:HGNC:404]	217	77.5705	3.3415	0.858151	3.89384	9.86699e-05	0.00524558	up
	ENSG00000178015	GPR150	protein_coding	G protein-coupled receptor 150 [Source:HGNC Symbol;Acc:HGNC:23628]	NA	23.9842	3.34141	0.624093	5.35403	8.60181e-08	1.5777e-05	up
	ENSG00000168612	ZSWIM1	protein_coding	zinc finger SWIM-type containing 1 [Source:HGNC Symbol;Acc:HGNC:16155]	90204	53.8942	3.34113	0.66524	5.02244	5.10203e-07	7.08526e-05	up
	ENSG00000246731	MGC16275	lncRNA	uncharacterized protein MGC16275 [Source:NCBI gene (formerly Entrezgene);Acc:85001]	85001	10.8094	3.32849	0.927992	3.58677	0.000334801	0.0136461	up
	ENSG00000124205	EDN3	protein_coding	endothelin 3 [Source:HGNC Symbol;Acc:HGNC:3178]	1908	36.041	3.30752	1.04378	3.1688	0.00153069	0.039431	up
	ENSG00000104804	TULP2	protein_coding	TUB like protein 2 [Source:HGNC Symbol;Acc:HGNC:12424]	7288	14.868	3.28425	0.857205	3.83135	0.000127444	0.00637552	up
	ENSG00000187116	LILRA5	protein_coding	leukocyte immunoglobulin like receptor A5 [Source:HGNC Symbol;Acc:HGNC:16309]	353514	86.7384	3.2669	0.962965	3.39254	0.000692476	0.0225513	up
	ENSG00000055732	MCOLN3	protein_coding	mucolipin TRP cation channel 3 [Source:HGNC Symbol;Acc:HGNC:13358]	55283	34.0304	3.25729	0.998926	3.26079	0.00111102	0.0318121	up
	ENSG00000196782	MAML3	protein_coding	mastermind like transcriptional coactivator 3 [Source:HGNC Symbol;Acc:HGNC:16272]	NA	36.7145	3.25718	0.59665	5.45911	4.7852e-08	9.73989e-06	up
	ENSG00000201957	ENSG00000201957	snoRNA		NA	7.33231	3.24689	0.789456	4.11282	3.90848e-05	0.00256718	up
	ENSG00000276337	ENSG00000276337	lncRNA	novel transcript, sense intronic to ZCCHC14	NA	10.0774	3.23405	0.874061	3.70003	0.000215572	0.00965705	up
	ENSG00000072163	LIMS2	protein_coding	LIM zinc finger domain containing 2 [Source:HGNC Symbol;Acc:HGNC:16084]	55679	148.515	3.21603	0.665974	4.82907	1.3717e-06	0.000163612	up
	ENSG00000116701	NCF2	protein_coding	neutrophil cytosolic factor 2 [Source:HGNC Symbol;Acc:HGNC:7661]	4688	221.278	3.21461	0.68834	4.6701	3.01056e-06	0.000316385	up
	ENSG00000135144	DTX1	protein_coding	deltex E3 ubiquitin ligase 1 [Source:HGNC Symbol;Acc:HGNC:3060]	1840	18.2706	3.21101	0.824082	3.89648	9.76029e-05	0.00522753	up
	ENSG00000272379	ENSG00000272379	lncRNA	novel transcript	NA	11.8326	3.2103	0.9876	3.25061	0.00115157	0.0325892	up
	ENSG00000274092	ENSG00000274092	lncRNA	novel transcript, antisense to IL4R	NA	3.40483	3.19552	0.878453	3.63767	0.000275115	0.0118598	up
	ENSG00000198734	F5	protein_coding	coagulation factor V [Source:HGNC Symbol;Acc:HGNC:3542]	2153	260.362	3.17982	0.542666	5.85962	4.63914e-09	1.32638e-06	up
	ENSG00000139832	RAB20	protein_coding	RAB20, member RAS oncogene family [Source:HGNC Symbol;Acc:HGNC:18260]	NA	61.6636	3.17339	0.771069	4.11557	3.8623e-05	0.00254545	up
	ENSG00000247982	LINC00926	lncRNA	long intergenic non-protein coding RNA 926 [Source:HGNC Symbol;Acc:HGNC:27514]	283663	23.0654	3.15134	0.867649	3.63204	0.000281185	0.0120369	up
	ENSG00000269934	ENSG00000269934	lncRNA	novel transcript, antisense to OBSCN	NA	6.51316	3.13064	0.880457	3.5557	0.00037697	0.0146815	up
	ENSG00000085265	FCN1	protein_coding	ficolin 1 [Source:HGNC Symbol;Acc:HGNC:3623]	NA	956.936	3.12178	0.799903	3.9027	9.51274e-05	0.00512318	up
	ENSG00000106066	CPVL	protein_coding	carboxypeptidase vitellogenic like [Source:HGNC Symbol;Acc:HGNC:14399]	54504	267.542	3.10653	0.681476	4.55853	5.15124e-06	0.000500752	up
	ENSG00000090382	LYZ	protein_coding	lysozyme [Source:HGNC Symbol;Acc:HGNC:6740]	4069	1298.26	3.09961	0.709881	4.36637	1.26328e-05	0.00100658	up
	ENSG00000168646	AXIN2	protein_coding	axin 2 [Source:HGNC Symbol;Acc:HGNC:904]	8313	109.718	3.07654	0.49692	6.19121	5.97031e-10	2.19009e-07	up
	ENSG00000203710	CR1	protein_coding	complement C3b/C4b receptor 1 (Knops blood group) [Source:HGNC Symbol;Acc:HGNC:2334]	1378	86.2401	3.05684	0.685216	4.46114	8.15259e-06	0.00072535	up
	ENSG00000215878	MARCKSL1P2	processed_pseudogene	MARCKS like 1 pseudogene 2 [Source:HGNC Symbol;Acc:HGNC:45240]	NA	5.49692	3.03357	0.822275	3.68924	0.000224928	0.010053	up
	ENSG00000211677	IGLC2	IG_C_gene	immunoglobulin lambda constant 2 [Source:HGNC Symbol;Acc:HGNC:5856]	NA	31.7978	3.01248	0.947217	3.18035	0.00147098	0.0388421	up
	ENSG00000135074	ADAM19	protein_coding	ADAM metallopeptidase domain 19 [Source:HGNC Symbol;Acc:HGNC:197]	8728	751.277	2.98548	0.590187	5.05852	4.22514e-07	6.04009e-05	up
	ENSG00000012779	ALOX5	protein_coding	arachidonate 5-lipoxygenase [Source:HGNC Symbol;Acc:HGNC:435]	240	153.369	2.97747	0.782586	3.80466	0.000141998	0.00700693	up
	ENSG00000160224	AIRE	protein_coding	autoimmune regulator [Source:HGNC Symbol;Acc:HGNC:360]	326	8.66694	2.96176	0.869993	3.40435	0.000663218	0.0218597	up
	ENSG00000142192	APP	protein_coding	amyloid beta precursor protein [Source:HGNC Symbol;Acc:HGNC:620]	351	98.9902	2.95109	0.542207	5.44274	5.24667e-08	1.05161e-05	up
	ENSG00000104903	LYL1	protein_coding	LYL1 basic helix-loop-helix family member [Source:HGNC Symbol;Acc:HGNC:6734]	4066	18.5772	2.93839	0.610028	4.81681	1.45869e-06	0.000169819	up
	ENSG00000189060	H1-0	protein_coding	H1.0 linker histone [Source:HGNC Symbol;Acc:HGNC:4714]	3005	60.6832	2.92422	0.689522	4.24093	2.22594e-05	0.00163281	up
	ENSG00000280047	ENSG00000280047	TEC	TEC	NA	24.0793	2.90575	0.942523	3.08294	0.00204963	0.0488011	up
	ENSG00000151715	TMEM45B	protein_coding	transmembrane protein 45B [Source:HGNC Symbol;Acc:HGNC:25194]	120224	180.141	2.88605	0.604978	4.77051	1.83765e-06	0.000206517	up
	ENSG00000176597	B3GNT5	protein_coding	UDP-GlcNAc:betaGal beta-1,3-N-acetylglucosaminyltransferase 5 [Source:HGNC Symbol;Acc:HGNC:15684]	84002	38.9978	2.88359	0.77212	3.73464	0.000187985	0.00864021	up
	ENSG00000101493	ZNF516	protein_coding	zinc finger protein 516 [Source:HGNC Symbol;Acc:HGNC:28990]	9658	75.1841	2.87483	0.596359	4.82063	1.43107e-06	0.000167607	up
	ENSG00000180611	MB21D2	protein_coding	Mab-21 domain containing 2 [Source:HGNC Symbol;Acc:HGNC:30438]	151963	54.0184	2.8735	0.857846	3.34967	0.000809071	0.0254119	up
	ENSG00000287269	ENSG00000287269	lncRNA	novel transcript, antisense to ANKRD54and MYH9	NA	11.5181	2.86816	0.758092	3.7834	0.000154702	0.00746334	up
	ENSG00000100346	CACNA1I	protein_coding	calcium voltage-gated channel subunit alpha1 I [Source:HGNC Symbol;Acc:HGNC:1396]	8911	157.999	2.86689	0.573945	4.99506	5.88166e-07	7.99659e-05	up
	ENSG00000155465	SLC7A7	protein_coding	solute carrier family 7 member 7 [Source:HGNC Symbol;Acc:HGNC:11065]	9056	92.8289	2.85262	0.748062	3.81335	0.000137095	0.00679947	up
	ENSG00000157570	TSPAN18	protein_coding	tetraspanin 18 [Source:HGNC Symbol;Acc:HGNC:20660]	90139	72.1098	2.84596	0.642107	4.43223	9.32645e-06	0.000791811	up
	ENSG00000246214	RETREG1-AS1	lncRNA	RETREG1 antisense RNA 1 [Source:HGNC Symbol;Acc:HGNC:55551]	NA	18.8474	2.8395	0.843751	3.36532	0.000764541	0.0243277	up
	ENSG00000164530	PI16	protein_coding	peptidase inhibitor 16 [Source:HGNC Symbol;Acc:HGNC:21245]	221476	210.201	2.81554	0.833917	3.37629	0.000734717	0.0236496	up
	ENSG00000286071	ENSG00000286071	lncRNA	disrupted in schizophrenia 2	105373170	20.1799	2.80981	0.847295	3.31621	0.000912479	0.0274059	up
	ENSG00000276952	ENSG00000276952	lncRNA	novel transcript, antisense to PYGB	NA	5.50448	2.80718	0.878064	3.19701	0.00138861	0.0372891	up
	ENSG00000278709	NKILA	lncRNA	NF-kappaB interacting lncRNA [Source:HGNC Symbol;Acc:HGNC:51599]	105416157	21.1826	2.79429	0.739083	3.78075	0.000156356	0.00748739	up
	ENSG00000161642	ZNF385A	protein_coding	zinc finger protein 385A [Source:HGNC Symbol;Acc:HGNC:17521]	25946	32.47	2.79136	0.77611	3.5966	0.000322404	0.0132584	up
	ENSG00000148429	USP6NL	protein_coding	USP6 N-terminal like [Source:HGNC Symbol;Acc:HGNC:16858]	9712	69.5857	2.78859	0.821321	3.39525	0.000685651	0.0223665	up
	ENSG00000224442	RPL4P7	processed_pseudogene	ribosomal protein L4 pseudogene 7 [Source:HGNC Symbol;Acc:HGNC:54598]	NA	13.4588	2.78026	0.807724	3.44209	0.000577233	0.019766	up
	ENSG00000230565	ZNF32-AS2	lncRNA	ZNF32 antisense RNA 2 [Source:HGNC Symbol;Acc:HGNC:23593]	414208	6.41264	2.77344	0.881652	3.14573	0.00165672	0.041615	up
	ENSG00000121316	PLBD1	protein_coding	phospholipase B domain containing 1 [Source:HGNC Symbol;Acc:HGNC:26215]	79887	66.5938	2.77091	0.795968	3.48118	0.000499214	0.0176775	up
	ENSG00000233093	LINC00892	lncRNA	long intergenic non-protein coding RNA 892 [Source:HGNC Symbol;Acc:HGNC:48578]	100128420	138.64	2.76957	0.484043	5.72175	1.05433e-08	2.62798e-06	up
	ENSG00000119147	ECRG4	protein_coding	ECRG4 augurin precursor [Source:HGNC Symbol;Acc:HGNC:24642]	84417	22.6332	2.76937	0.698325	3.96574	7.31693e-05	0.00418399	up
	ENSG00000170458	CD14	protein_coding	CD14 molecule [Source:HGNC Symbol;Acc:HGNC:1628]	929	271.434	2.75215	0.782489	3.51717	0.000436177	0.016122	up
	ENSG00000143226	FCGR2A	protein_coding	Fc fragment of IgG receptor IIa [Source:HGNC Symbol;Acc:HGNC:3616]	2212	109.692	2.7521	0.876168	3.14106	0.00168337	0.0420129	up
	ENSG00000182578	CSF1R	protein_coding	colony stimulating factor 1 receptor [Source:HGNC Symbol;Acc:HGNC:2433]	1436	160.549	2.74452	0.663938	4.1337	3.5697e-05	0.00243516	up
	ENSG00000249087	ZNF436-AS1	lncRNA	ZNF436 antisense RNA 1 [Source:HGNC Symbol;Acc:HGNC:25122]	NA	8.56723	2.69844	0.822642	3.28022	0.00103728	0.0302804	up
	ENSG00000118200	CAMSAP2	protein_coding	calmodulin regulated spectrin associated protein family member 2 [Source:HGNC Symbol;Acc:HGNC:29188]	23271	23.2072	2.6614	0.854423	3.11484	0.00184042	0.0451215	up
	ENSG00000282939	TRBV7-2	TR_V_gene	T cell receptor beta variable 7-2 [Source:HGNC Symbol;Acc:HGNC:12236]	NA	388.868	2.65744	0.576979	4.60579	4.10895e-06	0.000418252	up
	ENSG00000100365	NCF4	protein_coding	neutrophil cytosolic factor 4 [Source:HGNC Symbol;Acc:HGNC:7662]	4689	236.759	2.63255	0.397225	6.62735	3.41759e-11	1.66112e-08	up
	ENSG00000174136	RGMB	protein_coding	repulsive guidance molecule BMP co-receptor b [Source:HGNC Symbol;Acc:HGNC:26896]	285704	70.4555	2.62497	0.520324	5.04488	4.538e-07	6.34732e-05	up
	ENSG00000159640	ACE	protein_coding	angiotensin I converting enzyme [Source:HGNC Symbol;Acc:HGNC:2707]	1636	81.2617	2.62351	0.770765	3.40377	0.000664616	0.0218637	up
	ENSG00000102554	KLF5	protein_coding	Kruppel like factor 5 [Source:HGNC Symbol;Acc:HGNC:6349]	688	21.9949	2.61182	0.72347	3.61013	0.000306047	0.0128513	up
	ENSG00000163220	S100A9	protein_coding	S100 calcium binding protein A9 [Source:HGNC Symbol;Acc:HGNC:10499]	6280	607.39	2.59297	0.744791	3.48147	0.000498666	0.0176775	up
	ENSG00000105369	CD79A	protein_coding	CD79a molecule [Source:HGNC Symbol;Acc:HGNC:1698]	973	73.267	2.58308	0.468727	5.51084	3.57119e-08	7.71457e-06	up
	ENSG00000182809	CRIP2	protein_coding	cysteine rich protein 2 [Source:HGNC Symbol;Acc:HGNC:2361]	1397	957.081	2.57613	0.407784	6.31739	2.66016e-10	1.07747e-07	up
	ENSG00000143344	RGL1	protein_coding	ral guanine nucleotide dissociation stimulator like 1 [Source:HGNC Symbol;Acc:HGNC:30281]	23179	42.5365	2.57455	0.735508	3.50036	0.000464629	0.0167906	up
	ENSG00000158869	FCER1G	protein_coding	Fc fragment of IgE receptor Ig [Source:HGNC Symbol;Acc:HGNC:3611]	2207	188.633	2.56025	0.729831	3.508	0.000451481	0.0164685	up
	ENSG00000222009	BTBD19	protein_coding	BTB domain containing 19 [Source:HGNC Symbol;Acc:HGNC:27145]	149478	71.9139	2.55718	0.525423	4.86689	1.13368e-06	0.0001395	up
	ENSG00000199325	RNU4-39P	snRNA	RNA, U4 small nuclear 39, pseudogene [Source:HGNC Symbol;Acc:HGNC:46975]	NA	7.20675	2.54364	0.728987	3.48928	0.000484331	0.0173733	up
	ENSG00000124762	CDKN1A	protein_coding	cyclin dependent kinase inhibitor 1A [Source:HGNC Symbol;Acc:HGNC:1784]	1026	1167.41	2.50596	0.567557	4.41534	1.00849e-05	0.000845385	up
	ENSG00000042493	CAPG	protein_coding	capping actin protein, gelsolin like [Source:HGNC Symbol;Acc:HGNC:1474]	822	754.371	2.50122	0.441956	5.65944	1.51871e-08	3.64528e-06	up
	ENSG00000204472	AIF1	protein_coding	allograft inflammatory factor 1 [Source:HGNC Symbol;Acc:HGNC:352]	199	276.09	2.47892	0.588727	4.21064	2.54647e-05	0.00185425	up
	ENSG00000225889	ENSG00000225889	lncRNA	novel transcript, antisense to PELI1	NA	73.862	2.47521	0.681564	3.63166	0.000281604	0.0120369	up
	ENSG00000160191	PDE9A	protein_coding	phosphodiesterase 9A [Source:HGNC Symbol;Acc:HGNC:8795]	5152	77.7114	2.45997	0.5462	4.5038	6.67496e-06	0.000620931	up
	ENSG00000211834	TRAJ57	TR_J_gene	T cell receptor alpha joining 57 [Source:HGNC Symbol;Acc:HGNC:12089]	NA	7.72096	2.43508	0.767191	3.17402	0.00150342	0.0391816	up
	ENSG00000241135	LINC00881	lncRNA	long intergenic non-protein coding RNA 881 [Source:HGNC Symbol;Acc:HGNC:48567]	NA	23.8052	2.41654	0.597467	4.04465	5.24016e-05	0.00323843	up
	ENSG00000056736	IL17RB	protein_coding	interleukin 17 receptor B [Source:HGNC Symbol;Acc:HGNC:18015]	55540	31.1996	2.37929	0.668401	3.55967	0.00037132	0.0146434	up
	ENSG00000073331	ALPK1	protein_coding	alpha kinase 1 [Source:HGNC Symbol;Acc:HGNC:20917]	80216	111.761	2.37132	0.586155	4.04555	5.22014e-05	0.00323843	up
	ENSG00000049759	NEDD4L	protein_coding	NEDD4 like E3 ubiquitin protein ligase [Source:HGNC Symbol;Acc:HGNC:7728]	23327	119.07	2.36929	0.575502	4.11692	3.83972e-05	0.00253917	up
	ENSG00000236324	SNX9-AS1	lncRNA	SNX9 antisense RNA 1 [Source:HGNC Symbol;Acc:HGNC:40699]	NA	41.7869	2.36527	0.629504	3.75736	0.000171715	0.00804456	up
	ENSG00000060558	GNA15	protein_coding	G protein subunit alpha 15 [Source:HGNC Symbol;Acc:HGNC:4383]	2769	189.046	2.36353	0.630176	3.75059	0.000176421	0.00824515	up
	ENSG00000144218	AFF3	protein_coding	AF4/FMR2 family member 3 [Source:HGNC Symbol;Acc:HGNC:6473]	3899	166.209	2.35172	0.683246	3.44198	0.000577465	0.019766	up
	ENSG00000229056	HECW2-AS1	lncRNA	HECW2 antisense RNA 1 [Source:HGNC Symbol;Acc:HGNC:54062]	101927482	53.3948	2.33396	0.635064	3.67516	0.000237699	0.0104555	up
	ENSG00000117602	RCAN3	protein_coding	RCAN family member 3 [Source:HGNC Symbol;Acc:HGNC:3042]	11123	3113.88	2.32856	0.263596	8.83382	1.0116e-18	2.18529e-15	up
	ENSG00000154589	LY96	protein_coding	lymphocyte antigen 96 [Source:HGNC Symbol;Acc:HGNC:17156]	23643	37.3569	2.32644	0.530794	4.38295	1.17084e-05	0.000952446	up
	ENSG00000233387	IATPR	lncRNA	ITGB1 adjacent tumor promoting lncRNA [Source:HGNC Symbol;Acc:HGNC:53719]	NA	62.4796	2.32021	0.652545	3.55563	0.000377068	0.0146815	up
	ENSG00000085514	PILRA	protein_coding	paired immunoglobin like type 2 receptor alpha [Source:HGNC Symbol;Acc:HGNC:20396]	29992	110.61	2.31892	0.643671	3.60265	0.000314986	0.0131134	up
	ENSG00000130222	GADD45G	protein_coding	growth arrest and DNA damage inducible gamma [Source:HGNC Symbol;Acc:HGNC:4097]	10912	164.935	2.31649	0.557938	4.15189	3.29745e-05	0.00228715	up
	ENSG00000151240	DIP2C	protein_coding	disco interacting protein 2 homolog C [Source:HGNC Symbol;Acc:HGNC:29150]	22982	71.3572	2.31316	0.519201	4.45522	8.38053e-06	0.00073726	up
	ENSG00000110077	MS4A6A	protein_coding	membrane spanning 4-domains A6A [Source:HGNC Symbol;Acc:HGNC:13375]	64231	135.669	2.30422	0.739511	3.11586	0.00183408	0.0451215	up
	ENSG00000142552	RCN3	protein_coding	reticulocalbin 3 [Source:HGNC Symbol;Acc:HGNC:21145]	57333	60.0712	2.30002	0.625303	3.67824	0.000234845	0.0103534	up
	ENSG00000166963	MAP1A	protein_coding	microtubule associated protein 1A [Source:HGNC Symbol;Acc:HGNC:6835]	NA	48.5419	2.29376	0.636788	3.60208	0.000315684	0.0131144	up
	ENSG00000206559	ZCWPW2	protein_coding	zinc finger CW-type and PWWP domain containing 2 [Source:HGNC Symbol;Acc:HGNC:23574]	152098	7.5402	2.29244	0.604818	3.79029	0.00015047	0.00735035	up
	ENSG00000183570	PCBP3	protein_coding	poly(rC) binding protein 3 [Source:HGNC Symbol;Acc:HGNC:8651]	54039	33.4568	2.29236	0.72923	3.14354	0.00166919	0.0417662	up
	ENSG00000140511	HAPLN3	protein_coding	hyaluronan and proteoglycan link protein 3 [Source:HGNC Symbol;Acc:HGNC:21446]	145864	612.308	2.28506	0.471723	4.84408	1.27203e-06	0.000153607	up
	ENSG00000152104	PTPN14	protein_coding	protein tyrosine phosphatase non-receptor type 14 [Source:HGNC Symbol;Acc:HGNC:9647]	5784	10.9054	2.26824	0.658563	3.44423	0.000572696	0.019672	up
	ENSG00000204634	TBC1D8	protein_coding	TBC1 domain family member 8 [Source:HGNC Symbol;Acc:HGNC:17791]	11138	71.311	2.25694	0.501581	4.49965	6.80658e-06	0.000624215	up
	ENSG00000287312	ENSG00000287312	lncRNA	novel transcript	NA	23.8896	2.25469	0.686961	3.28213	0.00103026	0.030131	up
	ENSG00000232587	EEF1A1P3	processed_pseudogene	eukaryotic translation elongation factor 1 alpha 1 pseudogene 3 [Source:HGNC Symbol;Acc:HGNC:3194]	NA	40.3063	2.22961	0.627493	3.5532	0.000380578	0.0147101	up
	ENSG00000223262	RNA5SP492	rRNA_pseudogene	RNA, 5S ribosomal pseudogene 492 [Source:HGNC Symbol;Acc:HGNC:43392]	NA	7.81058	2.22944	0.623046	3.57829	0.00034585	0.0139502	up
	ENSG00000278275	ENSG00000278275	transcribed_processed_pseudogene	protein tyrosine phosphatase type IVA, member 1 (PTP4A1) pseudogene	NA	34.2043	2.22645	0.66957	3.3252	0.000883556	0.0268828	up
	ENSG00000122547	EEPD1	protein_coding	endonuclease/exonuclease/phosphatase family domain containing 1 [Source:HGNC Symbol;Acc:HGNC:22223]	NA	156.34	2.21839	0.449198	4.93856	7.87008e-07	0.000101331	up
	ENSG00000225331	LINC01678	lncRNA	long intergenic non-protein coding RNA 1678 [Source:HGNC Symbol;Acc:HGNC:52466]	NA	13.479	2.2156	0.628552	3.52493	0.000423597	0.0158387	up
	ENSG00000158286	RNF207	protein_coding	ring finger protein 207 [Source:HGNC Symbol;Acc:HGNC:32947]	388591	27.7037	2.20216	0.69291	3.17814	0.00148223	0.03889	up
	ENSG00000117318	ID3	protein_coding	inhibitor of DNA binding 3, HLH protein [Source:HGNC Symbol;Acc:HGNC:5362]	3399	149.806	2.19049	0.488706	4.48222	7.38706e-06	0.000667996	up
	ENSG00000147912	FBXO10	protein_coding	F-box protein 10 [Source:HGNC Symbol;Acc:HGNC:13589]	26267	41.1814	2.17723	0.547527	3.97649	6.99414e-05	0.00403502	up
	ENSG00000249302	FTH1P24	processed_pseudogene	ferritin heavy chain 1 pseudogene 24 [Source:HGNC Symbol;Acc:HGNC:37642]	NA	37.0065	2.16039	0.52754	4.09522	4.21768e-05	0.00272425	up
	ENSG00000268355	ENSG00000268355	lncRNA	novel transcript	NA	160.677	2.15326	0.388947	5.53612	3.09251e-08	6.93202e-06	up
	ENSG00000161835	TAMALIN	protein_coding	trafficking regulator and scaffold protein tamalin [Source:HGNC Symbol;Acc:HGNC:18707]	160622	89.8247	2.14267	0.366416	5.84764	4.98586e-09	1.38479e-06	up
	ENSG00000160183	TMPRSS3	protein_coding	transmembrane serine protease 3 [Source:HGNC Symbol;Acc:HGNC:11877]	64699	74.2753	2.13668	0.656437	3.25496	0.00113408	0.0322508	up
	ENSG00000167861	HID1	protein_coding	HID1 domain containing [Source:HGNC Symbol;Acc:HGNC:15736]	283987	139.101	2.11448	0.522824	4.04435	5.24691e-05	0.00323843	up
	ENSG00000136854	STXBP1	protein_coding	syntaxin binding protein 1 [Source:HGNC Symbol;Acc:HGNC:11444]	6812	61.9333	2.09274	0.59641	3.5089	0.000449965	0.016444	up
	ENSG00000165591	FAAH2	protein_coding	fatty acid amide hydrolase 2 [Source:HGNC Symbol;Acc:HGNC:26440]	158584	434.709	2.08911	0.484086	4.31557	1.59191e-05	0.00122817	up
	ENSG00000184451	CCR10	protein_coding	C-C motif chemokine receptor 10 [Source:HGNC Symbol;Acc:HGNC:4474]	NA	6.00208	2.08634	0.666315	3.13117	0.00174111	0.0433984	up
	ENSG00000229153	EPHA1-AS1	lncRNA	EPHA1 antisense RNA 1 [Source:HGNC Symbol;Acc:HGNC:27799]	285965	112.835	2.0649	0.636658	3.24335	0.00118134	0.0331423	up
	ENSG00000206077	ZDHHC11B	protein_coding	zinc finger DHHC-type containing 11B [Source:HGNC Symbol;Acc:HGNC:32962]	653082	80.0841	2.05742	0.531247	3.87282	0.000107584	0.00565309	up
	ENSG00000133985	TTC9	protein_coding	tetratricopeptide repeat domain 9 [Source:HGNC Symbol;Acc:HGNC:20267]	NA	49.2716	2.04901	0.427575	4.79218	1.6498e-06	0.000188359	up
	ENSG00000059377	TBXAS1	protein_coding	thromboxane A synthase 1 [Source:HGNC Symbol;Acc:HGNC:11609]	6916	277.066	2.04573	0.46333	4.41528	1.00879e-05	0.000845385	up
	ENSG00000170190	SLC16A5	protein_coding	solute carrier family 16 member 5 [Source:HGNC Symbol;Acc:HGNC:10926]	9121	125.422	2.04065	0.416947	4.89427	9.8672e-07	0.000122973	up
	ENSG00000204860	FAM201A	lncRNA	family with sequence similarity 201 member A [Source:HGNC Symbol;Acc:HGNC:27239]	NA	36.0937	2.02476	0.595475	3.40025	0.00067325	0.0220731	up
	ENSG00000182247	UBE2E2	protein_coding	ubiquitin conjugating enzyme E2 E2 [Source:HGNC Symbol;Acc:HGNC:12478]	7325	123.634	2.01195	0.621353	3.23801	0.00120368	0.0336236	up
	ENSG00000184014	DENND5A	protein_coding	DENN domain containing 5A [Source:HGNC Symbol;Acc:HGNC:19344]	23258	257.4	2.00766	0.455404	4.40853	1.04076e-05	0.00086472	up
	ENSG00000018280	SLC11A1	protein_coding	solute carrier family 11 member 1 [Source:HGNC Symbol;Acc:HGNC:10907]	6556	224.1	2.00511	0.458356	4.37458	1.21669e-05	0.000981527	up
	ENSG00000145391	SETD7	protein_coding	SET domain containing 7, histone lysine methyltransferase [Source:HGNC Symbol;Acc:HGNC:30412]	80854	325.254	2.00441	0.341519	5.86909	4.38193e-09	1.27155e-06	up
	ENSG00000215788	TNFRSF25	protein_coding	TNF receptor superfamily member 25 [Source:HGNC Symbol;Acc:HGNC:11910]	8718	2408.8	2.00045	0.23586	8.48151	2.22298e-17	3.32456e-14	up
	ENSG00000118515	SGK1	protein_coding	serum/glucocorticoid regulated kinase 1 [Source:HGNC Symbol;Acc:HGNC:10810]	6446	836.104	1.99776	0.458041	4.36153	1.29158e-05	0.00102077	up
	ENSG00000269713	NBPF9	protein_coding	NBPF member 9 [Source:HGNC Symbol;Acc:HGNC:31991]	400818	214.211	1.99196	0.38962	5.11256	3.17819e-07	4.78994e-05	up
	ENSG00000227507	LTB	protein_coding	lymphotoxin beta [Source:HGNC Symbol;Acc:HGNC:6711]	4050	11461.7	1.9916	0.459706	4.33232	1.47544e-05	0.00114742	up
	ENSG00000136997	MYC	protein_coding	MYC proto-oncogene, bHLH transcription factor [Source:HGNC Symbol;Acc:HGNC:7553]	4609	977.292	1.9878	0.376074	5.28567	1.25247e-07	2.19374e-05	up
	ENSG00000188396	DYNLT4	protein_coding	dynein light chain Tctex-type 4 [Source:HGNC Symbol;Acc:HGNC:32315]	343521	29.0812	1.9863	0.552127	3.59754	0.000321237	0.0132584	up
	ENSG00000121413	ZSCAN18	protein_coding	zinc finger and SCAN domain containing 18 [Source:HGNC Symbol;Acc:HGNC:21037]	65982	140.458	1.95803	0.364819	5.36713	8.00006e-08	1.52487e-05	up
	ENSG00000162510	MATN1	protein_coding	matrilin 1 [Source:HGNC Symbol;Acc:HGNC:6907]	4146	10.9966	1.93755	0.601998	3.21853	0.00128848	0.0352826	up
	ENSG00000118263	KLF7	protein_coding	Kruppel like factor 7 [Source:HGNC Symbol;Acc:HGNC:6350]	8609	953.514	1.92605	0.24138	7.97933	1.47129e-15	1.50551e-12	up
	ENSG00000184489	PTP4A3	protein_coding	protein tyrosine phosphatase 4A3 [Source:HGNC Symbol;Acc:HGNC:9636]	11156	475.116	1.92484	0.37886	5.08061	3.76233e-07	5.49979e-05	up
	ENSG00000189283	FHIT	protein_coding	fragile histidine triad diadenosine triphosphatase [Source:HGNC Symbol;Acc:HGNC:3701]	2272	731.471	1.92385	0.3237	5.94332	2.79314e-09	8.2279e-07	up
	ENSG00000101439	CST3	protein_coding	cystatin C [Source:HGNC Symbol;Acc:HGNC:2475]	1471	639.611	1.92023	0.568336	3.37869	0.000728332	0.023483	up
	ENSG00000165886	UBTD1	protein_coding	ubiquitin domain containing 1 [Source:HGNC Symbol;Acc:HGNC:25683]	80019	45.9088	1.91992	0.505585	3.79743	0.000146203	0.00717799	up
	ENSG00000162804	SNED1	protein_coding	sushi, nidogen and EGF like domains 1 [Source:HGNC Symbol;Acc:HGNC:24696]	25992	242.472	1.91409	0.375104	5.10282	3.34631e-07	4.92871e-05	up
	ENSG00000162591	MEGF6	protein_coding	multiple EGF like domains 6 [Source:HGNC Symbol;Acc:HGNC:3232]	1953	352.877	1.90483	0.398734	4.77719	1.77759e-06	0.000200929	up
	ENSG00000151150	ANK3	protein_coding	ankyrin 3 [Source:HGNC Symbol;Acc:HGNC:494]	288	1116.25	1.89946	0.315656	6.01752	1.77114e-09	5.937e-07	up
	ENSG00000177757	FAM87B	lncRNA	family with sequence similarity 87 member B [Source:HGNC Symbol;Acc:HGNC:32236]	400728	12.6414	1.88105	0.577928	3.25482	0.00113463	0.0322508	up
	ENSG00000186891	TNFRSF18	protein_coding	TNF receptor superfamily member 18 [Source:HGNC Symbol;Acc:HGNC:11914]	8784	494.646	1.8754	0.582204	3.22121	0.00127652	0.0350539	up
	ENSG00000260635	ENSG00000260635	lncRNA	novel transcript, antisense to CDR2	NA	42.1887	1.8483	0.429171	4.30668	1.65722e-05	0.0012735	up
	ENSG00000167642	SPINT2	protein_coding	serine peptidase inhibitor, Kunitz type 2 [Source:HGNC Symbol;Acc:HGNC:11247]	10653	278.476	1.84306	0.350617	5.25662	1.46724e-07	2.45284e-05	up
	ENSG00000233355	CHRM3-AS2	lncRNA	CHRM3 antisense RNA 2 [Source:HGNC Symbol;Acc:HGNC:43725]	100506915	1219.75	1.82956	0.369133	4.95637	7.1823e-07	9.43501e-05	up
	ENSG00000022267	FHL1	protein_coding	four and a half LIM domains 1 [Source:HGNC Symbol;Acc:HGNC:3702]	2273	899.698	1.81406	0.271614	6.67883	2.40861e-11	1.20072e-08	up
	ENSG00000196562	SULF2	protein_coding	sulfatase 2 [Source:HGNC Symbol;Acc:HGNC:20392]	55959	101.341	1.81322	0.587541	3.08611	0.00202794	0.0486155	up
	ENSG00000116983	HPCAL4	protein_coding	hippocalcin like 4 [Source:HGNC Symbol;Acc:HGNC:18212]	51440	217.782	1.79995	0.502454	3.58232	0.00034056	0.0138518	up
	ENSG00000214279	SCART1	protein_coding	scavenger receptor family member expressed on T cells 1 [Source:HGNC Symbol;Acc:HGNC:32411]	NA	65.4279	1.79567	0.539152	3.33054	0.000866771	0.0265232	up
	ENSG00000187260	WDR86	protein_coding	WD repeat domain 86 [Source:HGNC Symbol;Acc:HGNC:28020]	349136	95.9405	1.78916	0.446793	4.00445	6.2163e-05	0.00364028	up
	ENSG00000205089	CCNI2	protein_coding	cyclin I family member 2 [Source:HGNC Symbol;Acc:HGNC:33869]	645121	32.223	1.78356	0.493735	3.61237	0.000303407	0.0127684	up
	ENSG00000262580	ENSG00000262580	lncRNA	novel transcript, antisense to CARD14	NA	33.1199	1.77411	0.482912	3.67376	0.000239003	0.0104892	up
	ENSG00000102524	TNFSF13B	protein_coding	TNF superfamily member 13b [Source:HGNC Symbol;Acc:HGNC:11929]	10673	132.795	1.76933	0.358036	4.94178	7.74139e-07	0.000100339	up
	ENSG00000099985	OSM	protein_coding	oncostatin M [Source:HGNC Symbol;Acc:HGNC:8506]	5008	606.057	1.73619	0.432418	4.01508	5.94256e-05	0.00353205	up
	ENSG00000211836	TRAJ54	TR_J_gene	T cell receptor alpha joining 54 [Source:HGNC Symbol;Acc:HGNC:12086]	NA	16.9948	1.73605	0.512881	3.38489	0.000712066	0.0231118	up
	ENSG00000087077	TRIP6	protein_coding	thyroid hormone receptor interactor 6 [Source:HGNC Symbol;Acc:HGNC:12311]	NA	58.8675	1.73426	0.491645	3.52747	0.000419543	0.0158077	up
	ENSG00000167995	BEST1	protein_coding	bestrophin 1 [Source:HGNC Symbol;Acc:HGNC:12703]	7439	59.5127	1.72484	0.513676	3.35784	0.000785532	0.0247525	up
	ENSG00000115170	ACVR1	protein_coding	activin A receptor type 1 [Source:HGNC Symbol;Acc:HGNC:171]	90	168.314	1.72162	0.478698	3.59647	0.00032256	0.0132584	up
	ENSG00000204577	LILRB3	protein_coding	leukocyte immunoglobulin like receptor B3 [Source:HGNC Symbol;Acc:HGNC:6607]	11025	91.5826	1.72099	0.55641	3.09303	0.00198125	0.047791	up
	ENSG00000211747	TRBV20-1	TR_V_gene	T cell receptor beta variable 20-1 [Source:HGNC Symbol;Acc:HGNC:12196]	NA	1000.77	1.71013	0.539267	3.17121	0.00151804	0.0392138	up
	ENSG00000151718	WWC2	protein_coding	WW and C2 domain containing 2 [Source:HGNC Symbol;Acc:HGNC:24148]	80014	61.1026	1.708	0.482466	3.54015	0.000399903	0.0151873	up
	ENSG00000111817	DSE	protein_coding	dermatan sulfate epimerase [Source:HGNC Symbol;Acc:HGNC:21144]	29940	149.131	1.69984	0.553446	3.07138	0.00213074	0.0496712	up
	ENSG00000182195	LDOC1	protein_coding	LDOC1 regulator of NFKB signaling [Source:HGNC Symbol;Acc:HGNC:6548]	23641	287.891	1.69092	0.44669	3.78545	0.000153431	0.00743893	up
	ENSG00000184557	SOCS3	protein_coding	suppressor of cytokine signaling 3 [Source:HGNC Symbol;Acc:HGNC:19391]	9021	3440.84	1.68306	0.275625	6.10631	1.01959e-09	3.53978e-07	up
	ENSG00000226455	ENSG00000226455	lncRNA	novel transcript	NA	22.4078	1.67827	0.488431	3.43605	0.000590269	0.0200981	up
	ENSG00000158106	RHPN1	protein_coding	rhophilin Rho GTPase binding protein 1 [Source:HGNC Symbol;Acc:HGNC:19973]	114822	332.206	1.64627	0.376819	4.36887	1.24891e-05	0.000999228	up
	ENSG00000121989	ACVR2A	protein_coding	activin A receptor type 2A [Source:HGNC Symbol;Acc:HGNC:173]	92	150.319	1.64332	0.413334	3.97576	7.01534e-05	0.00403528	up
	ENSG00000144283	PKP4	protein_coding	plakophilin 4 [Source:HGNC Symbol;Acc:HGNC:9026]	8502	70.3951	1.64004	0.428378	3.8285	0.000128928	0.00641079	up
	ENSG00000120254	MTHFD1L	protein_coding	methylenetetrahydrofolate dehydrogenase (NADP+ dependent) 1 like [Source:HGNC Symbol;Acc:HGNC:21055]	25902	82.8924	1.63851	0.502303	3.26199	0.00110633	0.0317245	up
	ENSG00000126353	CCR7	protein_coding	C-C motif chemokine receptor 7 [Source:HGNC Symbol;Acc:HGNC:1608]	1236	11418.1	1.63067	0.397792	4.09931	4.14388e-05	0.00268551	up
	ENSG00000244198	ARHGEF35-AS1	lncRNA	ARHGEF35 antisense RNA 1 [Source:HGNC Symbol;Acc:HGNC:41292]	NA	31.3383	1.62952	0.510727	3.19059	0.00141984	0.0378662	up
	ENSG00000254860	TMEM9B-AS1	lncRNA	TMEM9B antisense RNA 1 [Source:HGNC Symbol;Acc:HGNC:19230]	493900	24.0431	1.62249	0.512956	3.16301	0.00156146	0.0399973	up
	ENSG00000164300	SERINC5	protein_coding	serine incorporator 5 [Source:HGNC Symbol;Acc:HGNC:18825]	256987	1780.57	1.61811	0.217564	7.4374	1.02685e-13	7.39411e-11	up
	ENSG00000204271	SPIN3	protein_coding	spindlin family member 3 [Source:HGNC Symbol;Acc:HGNC:27272]	169981	222.513	1.61738	0.487414	3.31829	0.000905716	0.0272749	up
	ENSG00000249859	PVT1	lncRNA	Pvt1 oncogene [Source:HGNC Symbol;Acc:HGNC:9709]	NA	813.22	1.61707	0.36359	4.44749	8.6879e-06	0.000750712	up
	ENSG00000164849	GPR146	protein_coding	G protein-coupled receptor 146 [Source:HGNC Symbol;Acc:HGNC:21718]	115330	45.7348	1.61595	0.483072	3.34515	0.000822392	0.0256644	up
	ENSG00000269352	PTOV1-AS2	lncRNA	PTOV1 antisense RNA 2 [Source:HGNC Symbol;Acc:HGNC:51284]	NA	8.4048	1.61535	0.51804	3.1182	0.00181961	0.0448945	up
	ENSG00000085117	CD82	protein_coding	CD82 molecule [Source:HGNC Symbol;Acc:HGNC:6210]	3732	1093.2	1.60731	0.274671	5.85178	4.86336e-09	1.37034e-06	up
	ENSG00000172578	KLHL6	protein_coding	kelch like family member 6 [Source:HGNC Symbol;Acc:HGNC:18653]	NA	582.644	1.59321	0.357169	4.46067	8.17055e-06	0.00072535	up
	ENSG00000169508	GPR183	protein_coding	G protein-coupled receptor 183 [Source:HGNC Symbol;Acc:HGNC:3128]	1880	7353.68	1.58525	0.288382	5.49706	3.86174e-08	8.16086e-06	up
	ENSG00000287789	ENSG00000287789	lncRNA	novel transcript, antisense to BACH2	NA	131.819	1.5813	0.490762	3.22212	0.00127244	0.0350407	up
	ENSG00000273445	ENSG00000273445	lncRNA	novel transcript	NA	172.819	1.57354	0.443959	3.54433	0.000393619	0.0150413	up
	ENSG00000204681	GABBR1	protein_coding	gamma-aminobutyric acid type B receptor subunit 1 [Source:HGNC Symbol;Acc:HGNC:4070]	2550	209.336	1.53792	0.366655	4.19445	2.73535e-05	0.00196239	up
	ENSG00000167207	NOD2	protein_coding	nucleotide binding oligomerization domain containing 2 [Source:HGNC Symbol;Acc:HGNC:5331]	64127	239.313	1.53751	0.459459	3.34635	0.000818824	0.0255942	up
	ENSG00000157303	SUSD3	protein_coding	sushi domain containing 3 [Source:HGNC Symbol;Acc:HGNC:28391]	203328	1292.56	1.53443	0.292841	5.23981	1.60746e-07	2.6485e-05	up
	ENSG00000204482	LST1	protein_coding	leukocyte specific transcript 1 [Source:HGNC Symbol;Acc:HGNC:14189]	7940	213.886	1.519	0.402372	3.77511	0.000159935	0.00763996	up
	ENSG00000102760	RGCC	protein_coding	regulator of cell cycle [Source:HGNC Symbol;Acc:HGNC:20369]	NA	2856.91	1.51301	0.305489	4.95273	7.31813e-07	9.54893e-05	up
	ENSG00000137331	IER3	protein_coding	immediate early response 3 [Source:HGNC Symbol;Acc:HGNC:5392]	NA	33.8388	1.51033	0.486734	3.10299	0.00191575	0.0466741	up
	ENSG00000276651	ENSG00000276651	lncRNA	novel transcript	NA	60.0654	1.49885	0.464694	3.22546	0.0012577	0.034684	up
	ENSG00000168685	IL7R	protein_coding	interleukin 7 receptor [Source:HGNC Symbol;Acc:HGNC:6024]	3575	17994.5	1.49214	0.242601	6.15057	7.72072e-10	2.77975e-07	up
	ENSG00000130340	SNX9	protein_coding	sorting nexin 9 [Source:HGNC Symbol;Acc:HGNC:14973]	51429	1413.63	1.47517	0.439073	3.35975	0.000780137	0.0247027	up
	ENSG00000162946	DISC1	protein_coding	DISC1 scaffold protein [Source:HGNC Symbol;Acc:HGNC:2888]	27185	108.64	1.47413	0.422693	3.48746	0.000487633	0.0173955	up
	ENSG00000105520	PLPPR2	protein_coding	phospholipid phosphatase related 2 [Source:HGNC Symbol;Acc:HGNC:29566]	64748	80.4938	1.46997	0.477354	3.07941	0.0020741	0.0492365	up
	ENSG00000168026	TTC21A	protein_coding	tetratricopeptide repeat domain 21A [Source:HGNC Symbol;Acc:HGNC:30761]	199223	106.931	1.46896	0.410773	3.57609	0.000348768	0.0140388	up
	ENSG00000170345	FOS	protein_coding	Fos proto-oncogene, AP-1 transcription factor subunit [Source:HGNC Symbol;Acc:HGNC:3796]	2353	31075.4	1.46038	0.439889	3.31989	0.000900535	0.0271866	up
	ENSG00000112182	BACH2	protein_coding	BTB domain and CNC homolog 2 [Source:HGNC Symbol;Acc:HGNC:14078]	60468	531.019	1.46004	0.26997	5.40815	6.36791e-08	1.22579e-05	up
	ENSG00000165178	NCF1C	unprocessed_pseudogene	neutrophil cytosolic factor 1C pseudogene [Source:HGNC Symbol;Acc:HGNC:32523]	654817	67.0326	1.45672	0.432278	3.36986	0.000752072	0.0240678	up
	ENSG00000178199	ZC3H12D	protein_coding	zinc finger CCCH-type containing 12D [Source:HGNC Symbol;Acc:HGNC:21175]	340152	304.76	1.45521	0.271944	5.35114	8.74033e-08	1.58813e-05	up
	ENSG00000107954	NEURL1	protein_coding	neuralized E3 ubiquitin protein ligase 1 [Source:HGNC Symbol;Acc:HGNC:7761]	9148	82.4709	1.45281	0.459673	3.16053	0.00157483	0.0402336	up
	ENSG00000135426	TESPA1	protein_coding	thymocyte expressed, positive selection associated 1 [Source:HGNC Symbol;Acc:HGNC:29109]	9840	1886.46	1.45053	0.262038	5.53558	3.10197e-08	6.93202e-06	up
	ENSG00000134709	HOOK1	protein_coding	hook microtubule tethering protein 1 [Source:HGNC Symbol;Acc:HGNC:19884]	51361	239.069	1.44989	0.430734	3.3661	0.000762398	0.0242992	up
	ENSG00000171791	BCL2	protein_coding	BCL2 apoptosis regulator [Source:HGNC Symbol;Acc:HGNC:990]	596	1091.82	1.44203	0.320411	4.50056	6.77742e-06	0.000624215	up
	ENSG00000178562	CD28	protein_coding	CD28 molecule [Source:HGNC Symbol;Acc:HGNC:1653]	940	2169.12	1.43562	0.27952	5.13603	2.80602e-07	4.32973e-05	up
	ENSG00000164733	CTSB	protein_coding	cathepsin B [Source:HGNC Symbol;Acc:HGNC:2527]	1508	5086.13	1.43268	0.198564	7.21518	5.38625e-13	3.49065e-10	up
	ENSG00000080200	CRYBG3	protein_coding	crystallin beta-gamma domain containing 3 [Source:HGNC Symbol;Acc:HGNC:34427]	131544	125.014	1.43148	0.360496	3.97085	7.16153e-05	0.00410721	up
	ENSG00000160789	LMNA	protein_coding	lamin A/C [Source:HGNC Symbol;Acc:HGNC:6636]	4000	1221.02	1.41885	0.429943	3.3001	0.000966508	0.0287455	up
	ENSG00000165272	AQP3	protein_coding	aquaporin 3 (Gill blood group) [Source:HGNC Symbol;Acc:HGNC:636]	360	2590.41	1.41762	0.285264	4.96953	6.71171e-07	8.94596e-05	up
	ENSG00000108679	LGALS3BP	protein_coding	galectin 3 binding protein [Source:HGNC Symbol;Acc:HGNC:6564]	3959	1813.09	1.39347	0.392945	3.54621	0.00039081	0.0150161	up
	ENSG00000116396	KCNC4	protein_coding	potassium voltage-gated channel subfamily C member 4 [Source:HGNC Symbol;Acc:HGNC:6236]	3749	206.174	1.38587	0.250865	5.52439	3.3064e-08	7.24327e-06	up
	ENSG00000129038	LOXL1	protein_coding	lysyl oxidase like 1 [Source:HGNC Symbol;Acc:HGNC:6665]	NA	50.5867	1.38537	0.370822	3.73594	0.000187017	0.00861606	up
	ENSG00000157077	ZFYVE9	protein_coding	zinc finger FYVE-type containing 9 [Source:HGNC Symbol;Acc:HGNC:6775]	9372	137.589	1.38172	0.372639	3.70794	0.000208955	0.00942576	up
	ENSG00000185950	IRS2	protein_coding	insulin receptor substrate 2 [Source:HGNC Symbol;Acc:HGNC:6126]	8660	148.155	1.37923	0.434822	3.17194	0.00151425	0.0392138	up
	ENSG00000102265	TIMP1	protein_coding	TIMP metallopeptidase inhibitor 1 [Source:HGNC Symbol;Acc:HGNC:11820]	7076	1618.87	1.37533	0.261692	5.25552	1.4761e-07	2.45284e-05	up
	ENSG00000109452	INPP4B	protein_coding	inositol polyphosphate-4-phosphatase type II B [Source:HGNC Symbol;Acc:HGNC:6075]	8821	2856.37	1.36514	0.345824	3.9475	7.89725e-05	0.00439213	up
	ENSG00000186854	TRABD2A	protein_coding	TraB domain containing 2A [Source:HGNC Symbol;Acc:HGNC:27013]	129293	1547.93	1.36455	0.272097	5.01494	5.30507e-07	7.31498e-05	up
	ENSG00000070718	AP3M2	protein_coding	adaptor related protein complex 3 subunit mu 2 [Source:HGNC Symbol;Acc:HGNC:570]	10947	1688.63	1.36235	0.201012	6.77747	1.22301e-11	6.4264e-09	up
	ENSG00000245552	ENSG00000245552	lncRNA	novel transcript, antisense to SESN3	101929295	330.504	1.35445	0.327523	4.13544	3.54273e-05	0.00242527	up
	ENSG00000136111	TBC1D4	protein_coding	TBC1 domain family member 4 [Source:HGNC Symbol;Acc:HGNC:19165]	9882	1060.86	1.34853	0.306549	4.39909	1.08706e-05	0.000895532	up
	ENSG00000225938	S1PR1-DT	lncRNA	S1PR1 divergent transcript [Source:HGNC Symbol;Acc:HGNC:55842]	NA	237.58	1.33332	0.262909	5.07141	3.9488e-07	5.72929e-05	up
	ENSG00000173848	NET1	protein_coding	neuroepithelial cell transforming 1 [Source:HGNC Symbol;Acc:HGNC:14592]	10276	342.728	1.32425	0.353648	3.74455	0.00018072	0.00836561	up
	ENSG00000131069	ACSS2	protein_coding	acyl-CoA synthetase short chain family member 2 [Source:HGNC Symbol;Acc:HGNC:15814]	55902	280.166	1.31837	0.306984	4.29459	1.75016e-05	0.00132916	up
	ENSG00000165175	MID1IP1	protein_coding	MID1 interacting protein 1 [Source:HGNC Symbol;Acc:HGNC:20715]	58526	169.341	1.31244	0.218385	6.00974	1.85816e-09	6.02106e-07	up
	ENSG00000117090	SLAMF1	protein_coding	signaling lymphocytic activation molecule family member 1 [Source:HGNC Symbol;Acc:HGNC:10903]	6504	552.802	1.30723	0.26914	4.85707	1.19137e-06	0.000145677	up
	ENSG00000285106	ENSG00000285106	lncRNA	novel transcript	NA	133.396	1.30196	0.345795	3.76512	0.000166469	0.00785555	up
	ENSG00000107736	CDH23	protein_coding	cadherin related 23 [Source:HGNC Symbol;Acc:HGNC:13733]	64072	186.024	1.27042	0.366277	3.46847	0.000523428	0.0182048	up
	ENSG00000073910	FRY	protein_coding	FRY microtubule binding protein [Source:HGNC Symbol;Acc:HGNC:20367]	10129	302.393	1.26624	0.384844	3.29028	0.00100088	0.0296182	up
	ENSG00000151929	BAG3	protein_coding	BAG cochaperone 3 [Source:HGNC Symbol;Acc:HGNC:939]	9531	1276.87	1.26463	0.236125	5.35575	8.52e-08	1.57758e-05	up
	ENSG00000279491	ENSG00000279491	TEC	TEC	NA	87.9638	1.25825	0.342711	3.67146	0.000241165	0.0105365	up
	ENSG00000106546	AHR	protein_coding	aryl hydrocarbon receptor [Source:HGNC Symbol;Acc:HGNC:348]	196	114.197	1.25709	0.35438	3.54729	0.000389218	0.0149845	up
	ENSG00000105699	LSR	protein_coding	lipolysis stimulated lipoprotein receptor [Source:HGNC Symbol;Acc:HGNC:29572]	51599	998.813	1.24894	0.316262	3.94907	7.84544e-05	0.00438307	up
	ENSG00000106952	TNFSF8	protein_coding	TNF superfamily member 8 [Source:HGNC Symbol;Acc:HGNC:11938]	944	2478.64	1.24708	0.286145	4.3582	1.31136e-05	0.00102804	up
	ENSG00000235527	HIPK1-AS1	lncRNA	HIPK1 antisense RNA 1 [Source:HGNC Symbol;Acc:HGNC:50576]	101928846	107	1.23953	0.38704	3.20259	0.00136197	0.0366752	up
	ENSG00000095397	WHRN	protein_coding	whirlin [Source:HGNC Symbol;Acc:HGNC:16361]	25861	532.946	1.23348	0.397451	3.10348	0.00191257	0.0466741	up
	ENSG00000156052	GNAQ	protein_coding	G protein subunit alpha q [Source:HGNC Symbol;Acc:HGNC:4390]	2776	194.114	1.23318	0.394458	3.12627	0.00177038	0.0440149	up
	ENSG00000147324	MFHAS1	protein_coding	multifunctional ROCO family signaling regulator 1 [Source:HGNC Symbol;Acc:HGNC:16982]	9258	122.331	1.22307	0.305338	4.00563	6.18512e-05	0.00363296	up
	ENSG00000113319	RASGRF2	protein_coding	Ras protein specific guanine nucleotide releasing factor 2 [Source:HGNC Symbol;Acc:HGNC:9876]	5924	377.539	1.22259	0.393295	3.10858	0.0018799	0.0459735	up
	ENSG00000065923	SLC9A7	protein_coding	solute carrier family 9 member A7 [Source:HGNC Symbol;Acc:HGNC:17123]	84679	70.5519	1.22122	0.374012	3.26519	0.0010939	0.0315318	up
	ENSG00000110944	IL23A	protein_coding	interleukin 23 subunit alpha [Source:HGNC Symbol;Acc:HGNC:15488]	51561	332.781	1.20641	0.334725	3.60418	0.000313137	0.0130644	up
	ENSG00000111266	DUSP16	protein_coding	dual specificity phosphatase 16 [Source:HGNC Symbol;Acc:HGNC:17909]	80824	709.423	1.19371	0.292649	4.07898	4.52344e-05	0.00287401	up
	ENSG00000266338	NBPF15	protein_coding	NBPF member 15 [Source:HGNC Symbol;Acc:HGNC:28791]	284565	396.463	1.18878	0.29274	4.06087	4.88911e-05	0.00306626	up
	ENSG00000163297	ANTXR2	protein_coding	ANTXR cell adhesion molecule 2 [Source:HGNC Symbol;Acc:HGNC:21732]	118429	829.402	1.16953	0.290106	4.03139	5.54482e-05	0.00335833	up
	ENSG00000172197	MBOAT1	protein_coding	membrane bound O-acyltransferase domain containing 1 [Source:HGNC Symbol;Acc:HGNC:21579]	154141	264.376	1.16826	0.258363	4.52176	6.1327e-06	0.000579069	up
	ENSG00000135722	FBXL8	protein_coding	F-box and leucine rich repeat protein 8 [Source:HGNC Symbol;Acc:HGNC:17875]	55336	120.519	1.15426	0.296092	3.89831	9.68676e-05	0.00520249	up
	ENSG00000173846	PLK3	protein_coding	polo like kinase 3 [Source:HGNC Symbol;Acc:HGNC:2154]	NA	2062.59	1.1495	0.35372	3.24976	0.00115502	0.0326394	up
	ENSG00000136068	FLNB	protein_coding	filamin B [Source:HGNC Symbol;Acc:HGNC:3755]	2317	412.258	1.14568	0.270199	4.24012	2.23396e-05	0.00163281	up
	ENSG00000198520	ARMH1	protein_coding	armadillo like helical domain containing 1 [Source:HGNC Symbol;Acc:HGNC:34345]	339541	469.918	1.14316	0.32274	3.54205	0.000397034	0.0151355	up
	ENSG00000179094	PER1	protein_coding	period circadian regulator 1 [Source:HGNC Symbol;Acc:HGNC:8845]	5187	4866.8	1.14156	0.312602	3.65181	0.000260401	0.0112755	up
	ENSG00000133422	MORC2	protein_coding	MORC family CW-type zinc finger 2 [Source:HGNC Symbol;Acc:HGNC:23573]	22880	171.175	1.1336	0.243529	4.65487	3.24184e-06	0.000337047	up
	ENSG00000124813	RUNX2	protein_coding	RUNX family transcription factor 2 [Source:HGNC Symbol;Acc:HGNC:10472]	860	751.842	1.11546	0.288595	3.86515	0.000111023	0.00576467	up
	ENSG00000132849	PATJ	protein_coding	PATJ crumbs cell polarity complex component [Source:HGNC Symbol;Acc:HGNC:28881]	10207	1424.3	1.11155	0.271861	4.08866	4.33878e-05	0.00278398	up
	ENSG00000186815	TPCN1	protein_coding	two pore segment channel 1 [Source:HGNC Symbol;Acc:HGNC:18182]	53373	621.714	1.09034	0.271379	4.01777	5.87515e-05	0.00350382	up
	ENSG00000198673	TAFA2	protein_coding	TAFA chemokine like family member 2 [Source:HGNC Symbol;Acc:HGNC:21589]	338811	109.126	1.0854	0.330046	3.28863	0.00100675	0.0297467	up
	ENSG00000185101	ANO9	protein_coding	anoctamin 9 [Source:HGNC Symbol;Acc:HGNC:20679]	338440	635.809	1.08077	0.350262	3.08561	0.00203138	0.0486381	up
	ENSG00000138794	CASP6	protein_coding	caspase 6 [Source:HGNC Symbol;Acc:HGNC:1507]	839	349.2	1.07966	0.260907	4.13811	3.50184e-05	0.00240575	up
	ENSG00000077238	IL4R	protein_coding	interleukin 4 receptor [Source:HGNC Symbol;Acc:HGNC:6015]	3566	1710.12	1.07039	0.167593	6.38682	1.69367e-10	7.31741e-08	up
	ENSG00000095015	MAP3K1	protein_coding	mitogen-activated protein kinase kinase kinase 1 [Source:HGNC Symbol;Acc:HGNC:6848]	4214	1702.57	1.06829	0.237284	4.50217	6.72623e-06	0.000622721	up
	ENSG00000125740	FOSB	protein_coding	FosB proto-oncogene, AP-1 transcription factor subunit [Source:HGNC Symbol;Acc:HGNC:3797]	2354	2007.72	1.06677	0.317164	3.36347	0.000769693	0.0244516	up
	ENSG00000076641	PAG1	protein_coding	phosphoprotein membrane anchor with glycosphingolipid microdomains 1 [Source:HGNC Symbol;Acc:HGNC:30043]	55824	1545.48	1.06394	0.207794	5.12015	3.05299e-07	4.6372e-05	up
	ENSG00000125505	MBOAT7	protein_coding	membrane bound O-acyltransferase domain containing 7 [Source:HGNC Symbol;Acc:HGNC:15505]	79143	352.096	1.06087	0.252276	4.20521	2.60845e-05	0.0018923	up
	ENSG00000137070	IL11RA	protein_coding	interleukin 11 receptor subunit alpha [Source:HGNC Symbol;Acc:HGNC:5967]	3590	332.294	1.05822	0.271739	3.89425	9.8503e-05	0.00524558	up
	ENSG00000111843	TMEM14C	protein_coding	transmembrane protein 14C [Source:HGNC Symbol;Acc:HGNC:20952]	51522	481.86	1.05359	0.281249	3.74613	0.000179582	0.00834686	up
	ENSG00000078269	SYNJ2	protein_coding	synaptojanin 2 [Source:HGNC Symbol;Acc:HGNC:11504]	8871	320.154	1.05099	0.291379	3.60695	0.000309823	0.0129626	up
	ENSG00000115271	GCA	protein_coding	grancalcin [Source:HGNC Symbol;Acc:HGNC:15990]	25801	109.659	1.05034	0.316291	3.32082	0.000897539	0.0271384	up
	ENSG00000119537	KDSR	protein_coding	3-ketodihydrosphingosine reductase [Source:HGNC Symbol;Acc:HGNC:4021]	2531	853.88	1.02387	0.271908	3.7655	0.000166217	0.00785555	up
	ENSG00000138795	LEF1	protein_coding	lymphoid enhancer binding factor 1 [Source:HGNC Symbol;Acc:HGNC:6551]	51176	3486.68	1.02151	0.32394	3.1534	0.00161378	0.0409598	up
	ENSG00000116299	ELAPOR1	protein_coding	endosome-lysosome associated apoptosis and autophagy regulator 1 [Source:HGNC Symbol;Acc:HGNC:29618]	57535	485.29	1.01876	0.299258	3.40429	0.000663368	0.0218597	up
	ENSG00000227372	TP73-AS1	transcribed_unitary_pseudogene	TP73 antisense RNA 1 [Source:HGNC Symbol;Acc:HGNC:29052]	57212	402.278	1.01794	0.244195	4.16855	3.06545e-05	0.00215937	up
	ENSG00000126368	NR1D1	protein_coding	nuclear receptor subfamily 1 group D member 1 [Source:HGNC Symbol;Acc:HGNC:7962]	9572	638.438	1.01323	0.231045	4.38545	1.15747e-05	0.000945525	up
	ENSG00000144802	NFKBIZ	protein_coding	NFKB inhibitor zeta [Source:HGNC Symbol;Acc:HGNC:29805]	64332	4392.39	1.01227	0.236291	4.28398	1.83583e-05	0.00138881	up
	ENSG00000197321	SVIL	protein_coding	supervillin [Source:HGNC Symbol;Acc:HGNC:11480]	6840	464.195	1.0067	0.235635	4.27229	1.93474e-05	0.00145795	up
	ENSG00000008283	CYB561	protein_coding	cytochrome b561 [Source:HGNC Symbol;Acc:HGNC:2571]	1534	765.056	0.998912	0.301934	3.30838	0.000938364	0.0280672	down
	ENSG00000112787	FBRSL1	protein_coding	fibrosin like 1 [Source:HGNC Symbol;Acc:HGNC:29308]	57666	42.433	0.989331	0.277048	3.57097	0.000355657	0.0141985	down
	ENSG00000035115	SH3YL1	protein_coding	SH3 and SYLF domain containing 1 [Source:HGNC Symbol;Acc:HGNC:29546]	26751	399.8	0.986983	0.282916	3.48861	0.000485542	0.0173847	down
	ENSG00000271856	LINC01215	lncRNA	long intergenic non-protein coding RNA 1215 [Source:HGNC Symbol;Acc:HGNC:49651]	101929623	531.043	0.982799	0.217354	4.52166	6.13559e-06	0.000579069	down
	ENSG00000286177	ENSG00000286177	lncRNA	novel transcript, antisense to CCDC97 and HNRNPUL1	105372401	174.832	0.980838	0.311949	3.14422	0.00166531	0.0417662	down
	ENSG00000081059	TCF7	protein_coding	transcription factor 7 [Source:HGNC Symbol;Acc:HGNC:11639]	6932	4338.24	0.975811	0.268821	3.62996	0.000283463	0.0120857	down
	ENSG00000131634	TMEM204	protein_coding	transmembrane protein 204 [Source:HGNC Symbol;Acc:HGNC:14158]	79652	816.168	0.972311	0.314912	3.08756	0.00201805	0.048498	down
	ENSG00000101236	RNF24	protein_coding	ring finger protein 24 [Source:HGNC Symbol;Acc:HGNC:13779]	11237	360.937	0.970223	0.233751	4.15067	3.31501e-05	0.00228715	down
	ENSG00000114541	FRMD4B	protein_coding	FERM domain containing 4B [Source:HGNC Symbol;Acc:HGNC:24886]	NA	454.952	0.969219	0.302571	3.20328	0.00135871	0.0366381	down
	ENSG00000163519	TRAT1	protein_coding	T cell receptor associated transmembrane adaptor 1 [Source:HGNC Symbol;Acc:HGNC:30698]	50852	3081.06	0.968083	0.235094	4.11786	3.82404e-05	0.00253773	down
	ENSG00000271938	ENSG00000271938	lncRNA	novel transcript	NA	93.0452	0.961647	0.295553	3.25372	0.00113906	0.0323292	down
	ENSG00000245534	RORA-AS1	lncRNA	RORA antisense RNA 1 [Source:HGNC Symbol;Acc:HGNC:51410]	NA	111.107	0.956403	0.287978	3.32109	0.00089665	0.0271384	down
	ENSG00000070190	DAPP1	protein_coding	dual adaptor of phosphotyrosine and 3-phosphoinositides 1 [Source:HGNC Symbol;Acc:HGNC:16500]	27071	354.764	0.953282	0.240951	3.95633	7.61095e-05	0.00431405	down
	ENSG00000180530	NRIP1	protein_coding	nuclear receptor interacting protein 1 [Source:HGNC Symbol;Acc:HGNC:8001]	8204	389.332	0.951693	0.296004	3.21513	0.00130385	0.035589	down
	ENSG00000065357	DGKA	protein_coding	diacylglycerol kinase alpha [Source:HGNC Symbol;Acc:HGNC:2849]	1606	7643.41	0.951297	0.213426	4.45726	8.30141e-06	0.000733618	down
	ENSG00000114745	GORASP1	protein_coding	golgi reassembly stacking protein 1 [Source:HGNC Symbol;Acc:HGNC:16769]	64689	362.804	0.948224	0.292272	3.24432	0.00117731	0.0331249	down
	ENSG00000144655	CSRNP1	protein_coding	cysteine and serine rich nuclear protein 1 [Source:HGNC Symbol;Acc:HGNC:14300]	64651	3044.21	0.93525	0.227008	4.1199	3.79032e-05	0.00253773	down
	ENSG00000233559	LINC00513	lncRNA	long intergenic non-protein coding RNA 513 [Source:HGNC Symbol;Acc:HGNC:43566]	NA	237.136	0.927756	0.282462	3.28453	0.00102153	0.030028	down
	ENSG00000171100	MTM1	protein_coding	myotubularin 1 [Source:HGNC Symbol;Acc:HGNC:7448]	4534	1332.29	0.922511	0.168943	5.46049	4.74825e-08	9.73989e-06	down
	ENSG00000110448	CD5	protein_coding	CD5 molecule [Source:HGNC Symbol;Acc:HGNC:1685]	NA	18413.5	0.921928	0.196254	4.69764	2.63187e-06	0.000279611	down
	ENSG00000109189	USP46	protein_coding	ubiquitin specific peptidase 46 [Source:HGNC Symbol;Acc:HGNC:20075]	64854	411.791	0.921615	0.290892	3.16824	0.00153365	0.0394408	down
	ENSG00000163704	PRRT3	protein_coding	proline rich transmembrane protein 3 [Source:HGNC Symbol;Acc:HGNC:26591]	285368	138.89	0.921539	0.265139	3.47568	0.000509555	0.0179146	down
	ENSG00000168476	REEP4	protein_coding	receptor accessory protein 4 [Source:HGNC Symbol;Acc:HGNC:26176]	80346	781.292	0.917477	0.25342	3.62038	0.000294174	0.0124876	down
	ENSG00000088387	DOCK9	protein_coding	dedicator of cytokinesis 9 [Source:HGNC Symbol;Acc:HGNC:14132]	23348	387.485	0.914887	0.274558	3.33222	0.000861572	0.0264624	down
	ENSG00000231752	EMBP1	transcribed_unprocessed_pseudogene	embigin pseudogene 1 [Source:HGNC Symbol;Acc:HGNC:38661]	647121	214.305	0.912344	0.234801	3.88561	0.000102073	0.0054064	down
	ENSG00000134352	IL6ST	protein_coding	interleukin 6 cytokine family signal transducer [Source:HGNC Symbol;Acc:HGNC:6021]	3572	3885.33	0.895518	0.227747	3.93207	8.42175e-05	0.0046384	down
	ENSG00000273247	RAB33B-AS1	lncRNA	RAB33B antisense RNA 1 [Source:HGNC Symbol;Acc:HGNC:55153]	NA	323.307	0.892139	0.216133	4.12773	3.66366e-05	0.00248184	down
	ENSG00000147457	CHMP7	protein_coding	charged multivesicular body protein 7 [Source:HGNC Symbol;Acc:HGNC:28439]	91782	2301.85	0.892068	0.259772	3.43404	0.000594656	0.0201768	down
	ENSG00000160185	UBASH3A	protein_coding	ubiquitin associated and SH3 domain containing A [Source:HGNC Symbol;Acc:HGNC:12462]	53347	1082.52	0.873145	0.211277	4.13271	3.58514e-05	0.00243714	down
	ENSG00000163527	STT3B	protein_coding	STT3 oligosaccharyltransferase complex catalytic subunit B [Source:HGNC Symbol;Acc:HGNC:30611]	201595	1858.49	0.864861	0.215438	4.01444	5.95882e-05	0.00353205	down
	ENSG00000105355	PLIN3	protein_coding	perilipin 3 [Source:HGNC Symbol;Acc:HGNC:16893]	10226	668.11	0.856302	0.162853	5.25814	1.45524e-07	2.45284e-05	down
	ENSG00000152127	MGAT5	protein_coding	alpha-1,6-mannosylglycoprotein 6-beta-N-acetylglucosaminyltransferase [Source:HGNC Symbol;Acc:HGNC:7049]	4249	292.353	0.851412	0.237823	3.58003	0.000343555	0.0139154	down
	ENSG00000120896	SORBS3	protein_coding	sorbin and SH3 domain containing 3 [Source:HGNC Symbol;Acc:HGNC:30907]	10174	394.669	0.842804	0.185527	4.54276	5.55235e-06	0.0005344	down
	ENSG00000101265	RASSF2	protein_coding	Ras association domain family member 2 [Source:HGNC Symbol;Acc:HGNC:9883]	9770	935.505	0.840838	0.261599	3.21422	0.00130798	0.0356159	down
	ENSG00000154153	RETREG1	protein_coding	reticulophagy regulator 1 [Source:HGNC Symbol;Acc:HGNC:25964]	54463	400.703	0.834547	0.234022	3.5661	0.000362336	0.0144145	down
	ENSG00000182541	LIMK2	protein_coding	LIM domain kinase 2 [Source:HGNC Symbol;Acc:HGNC:6614]	3985	707.214	0.832678	0.222788	3.73754	0.000185829	0.00858169	down
	ENSG00000259118	ENSG00000259118	lncRNA	novel transcript, antisense to MAX	NA	69.5661	0.832022	0.255537	3.25597	0.00113005	0.0322148	down
	ENSG00000284976	ENSG00000284976	protein_coding	novel RING finger protein	NA	124.694	0.829893	0.256795	3.23173	0.00123044	0.0340902	down
	ENSG00000232470	ENSG00000232470	lncRNA	novel transcript	NA	57.797	0.827305	0.252264	3.27953	0.00103982	0.0303091	down
	ENSG00000159445	THEM4	protein_coding	thioesterase superfamily member 4 [Source:HGNC Symbol;Acc:HGNC:17947]	117145	1629.38	0.826073	0.207738	3.97652	6.99322e-05	0.00403502	down
	ENSG00000142599	RERE	protein_coding	arginine-glutamic acid dipeptide repeats [Source:HGNC Symbol;Acc:HGNC:9965]	473	411.714	0.825835	0.154143	5.35758	8.43457e-08	1.57678e-05	down
	ENSG00000163600	ICOS	protein_coding	inducible T cell costimulator [Source:HGNC Symbol;Acc:HGNC:5351]	29851	1885.4	0.823118	0.213492	3.85549	0.000115498	0.00591769	down
	ENSG00000103064	SLC7A6	protein_coding	solute carrier family 7 member 6 [Source:HGNC Symbol;Acc:HGNC:11064]	9057	581.379	0.812332	0.223364	3.63681	0.00027603	0.011873	down
	ENSG00000089351	GRAMD1A	protein_coding	GRAM domain containing 1A [Source:HGNC Symbol;Acc:HGNC:29305]	57655	1763.34	0.804362	0.207941	3.86821	0.000109635	0.00574535	down
	ENSG00000151623	NR3C2	protein_coding	nuclear receptor subfamily 3 group C member 2 [Source:HGNC Symbol;Acc:HGNC:7979]	4306	384.012	0.798333	0.193872	4.11784	3.82448e-05	0.00253773	down
	ENSG00000141232	TOB1	protein_coding	transducer of ERBB2, 1 [Source:HGNC Symbol;Acc:HGNC:11979]	10140	4071.83	0.795447	0.225554	3.52664	0.000420867	0.0158269	down
	ENSG00000011451	WIZ	protein_coding	WIZ zinc finger [Source:HGNC Symbol;Acc:HGNC:30917]	58525	125.606	0.792165	0.235168	3.3685	0.000755777	0.0241278	down
	ENSG00000160685	ZBTB7B	protein_coding	zinc finger and BTB domain containing 7B [Source:HGNC Symbol;Acc:HGNC:18668]	51043	213.84	0.790812	0.237275	3.33289	0.000859481	0.0264439	down
	ENSG00000198363	ASPH	protein_coding	aspartate beta-hydroxylase [Source:HGNC Symbol;Acc:HGNC:757]	444	331.736	0.789243	0.236111	3.34268	0.000829727	0.0258519	down
	ENSG00000107485	GATA3	protein_coding	GATA binding protein 3 [Source:HGNC Symbol;Acc:HGNC:4172]	2625	2254.14	0.785121	0.202281	3.88133	0.000103885	0.00547352	down
	ENSG00000119950	MXI1	protein_coding	MAX interactor 1, dimerization protein [Source:HGNC Symbol;Acc:HGNC:7534]	4601	704.365	0.783801	0.193078	4.0595	4.91789e-05	0.00307439	down
	ENSG00000089060	SLC8B1	protein_coding	solute carrier family 8 member B1 [Source:HGNC Symbol;Acc:HGNC:26175]	80024	1956.05	0.783507	0.160623	4.87793	1.07207e-06	0.000132759	down
	ENSG00000013810	TACC3	protein_coding	transforming acidic coiled-coil containing protein 3 [Source:HGNC Symbol;Acc:HGNC:11524]	10460	1452.04	0.780063	0.189377	4.1191	3.80354e-05	0.00253773	down
	ENSG00000116337	AMPD2	protein_coding	adenosine monophosphate deaminase 2 [Source:HGNC Symbol;Acc:HGNC:469]	271	652.982	0.770303	0.187488	4.10854	3.98175e-05	0.00260036	down
	ENSG00000286067	ENSG00000286067	lncRNA	novel transcript, antisense to PXN	NA	524.698	0.769647	0.244173	3.15205	0.00162127	0.0410426	down
	ENSG00000090006	LTBP4	protein_coding	latent transforming growth factor beta binding protein 4 [Source:HGNC Symbol;Acc:HGNC:6717]	8425	1715.32	0.765561	0.198899	3.84899	0.000118607	0.00598948	down
	ENSG00000130714	POMT1	protein_coding	protein O-mannosyltransferase 1 [Source:HGNC Symbol;Acc:HGNC:9202]	10585	679.698	0.759516	0.177853	4.27048	1.95056e-05	0.0014642	down
	ENSG00000008282	SYPL1	protein_coding	synaptophysin like 1 [Source:HGNC Symbol;Acc:HGNC:11507]	6856	1646.73	0.758545	0.159246	4.76334	1.90413e-06	0.000211543	down
	ENSG00000122515	ZMIZ2	protein_coding	zinc finger MIZ-type containing 2 [Source:HGNC Symbol;Acc:HGNC:22229]	83637	259.151	0.75568	0.205425	3.67863	0.000234493	0.0103534	down
	ENSG00000137193	PIM1	protein_coding	Pim-1 proto-oncogene, serine/threonine kinase [Source:HGNC Symbol;Acc:HGNC:8986]	5292	3729.87	0.748475	0.214017	3.49727	0.000470053	0.0169236	down
	ENSG00000071051	NCK2	protein_coding	NCK adaptor protein 2 [Source:HGNC Symbol;Acc:HGNC:7665]	8440	325.384	0.747568	0.225299	3.31812	0.000906263	0.0272749	down
	ENSG00000125731	SH2D3A	protein_coding	SH2 domain containing 3A [Source:HGNC Symbol;Acc:HGNC:16885]	10045	885.092	0.747428	0.201247	3.71398	0.000204023	0.00922467	down
	ENSG00000137054	POLR1E	protein_coding	RNA polymerase I subunit E [Source:HGNC Symbol;Acc:HGNC:17631]	64425	559.346	0.731915	0.238155	3.07327	0.0021173	0.0494767	down
	ENSG00000178607	ERN1	protein_coding	endoplasmic reticulum to nucleus signaling 1 [Source:HGNC Symbol;Acc:HGNC:3449]	2081	1188.71	0.730841	0.219487	3.32977	0.000869185	0.0265286	down
	ENSG00000059122	FLYWCH1	protein_coding	FLYWCH-type zinc finger 1 [Source:HGNC Symbol;Acc:HGNC:25404]	84256	811.172	0.725832	0.194834	3.72539	0.000195011	0.00883776	down
	ENSG00000079335	CDC14A	protein_coding	cell division cycle 14A [Source:HGNC Symbol;Acc:HGNC:1718]	8556	1105.22	0.716402	0.226419	3.16405	0.0015559	0.0399073	down
	ENSG00000132510	KDM6B	protein_coding	lysine demethylase 6B [Source:HGNC Symbol;Acc:HGNC:29012]	23135	276.544	0.714959	0.203274	3.51721	0.000436106	0.016122	down
	ENSG00000152495	CAMK4	protein_coding	calcium/calmodulin dependent protein kinase IV [Source:HGNC Symbol;Acc:HGNC:1464]	814	4082.7	0.70775	0.207718	3.40726	0.000656178	0.0217703	down
	ENSG00000077150	NFKB2	protein_coding	nuclear factor kappa B subunit 2 [Source:HGNC Symbol;Acc:HGNC:7795]	4791	536.346	0.704475	0.221658	3.17821	0.00148189	0.03889	down
	ENSG00000039523	RIPOR1	protein_coding	RHO family interacting cell polarization regulator 1 [Source:HGNC Symbol;Acc:HGNC:25836]	79567	203.573	0.703922	0.227206	3.09817	0.00194719	0.0471448	down
	ENSG00000112033	PPARD	protein_coding	peroxisome proliferator activated receptor delta [Source:HGNC Symbol;Acc:HGNC:9235]	5467	553.569	0.699723	0.211978	3.30092	0.000963688	0.0287362	down
	ENSG00000206560	ANKRD28	protein_coding	ankyrin repeat domain 28 [Source:HGNC Symbol;Acc:HGNC:29024]	23243	471.797	0.694253	0.218933	3.17107	0.00151877	0.0392138	down
	ENSG00000152558	TMEM123	protein_coding	transmembrane protein 123 [Source:HGNC Symbol;Acc:HGNC:30138]	NA	9197.05	0.692558	0.126883	5.45822	4.80933e-08	9.73989e-06	down
	ENSG00000011523	CEP68	protein_coding	centrosomal protein 68 [Source:HGNC Symbol;Acc:HGNC:29076]	23177	875.137	0.690372	0.194789	3.54421	0.000393789	0.0150413	down
	ENSG00000181523	SGSH	protein_coding	N-sulfoglucosamine sulfohydrolase [Source:HGNC Symbol;Acc:HGNC:10818]	6448	4196.54	0.689045	0.115268	5.97779	2.26187e-09	6.87112e-07	down
	ENSG00000235944	ZNF815P	transcribed_unprocessed_pseudogene	zinc finger protein 815, pseudogene [Source:HGNC Symbol;Acc:HGNC:22029]	NA	812.702	0.687352	0.211004	3.25752	0.00112389	0.0320907	down
	ENSG00000131196	NFATC1	protein_coding	nuclear factor of activated T cells 1 [Source:HGNC Symbol;Acc:HGNC:7775]	4772	1430.4	0.681552	0.176325	3.86531	0.000110949	0.00576467	down
	ENSG00000184922	FMNL1	protein_coding	formin like 1 [Source:HGNC Symbol;Acc:HGNC:1212]	752	1093.99	0.678822	0.193076	3.51583	0.000438382	0.0161727	down
	ENSG00000068024	HDAC4	protein_coding	histone deacetylase 4 [Source:HGNC Symbol;Acc:HGNC:14063]	9759	392.435	0.675396	0.199889	3.37886	0.000727872	0.023483	down
	ENSG00000253882	ENSG00000253882	transcribed_unprocessed_pseudogene	family with sequence similarity 115, member C (FAM115C) pseudogene	154761	110.798	0.671296	0.210877	3.18336	0.00145577	0.0385602	down
	ENSG00000013725	CD6	protein_coding	CD6 molecule [Source:HGNC Symbol;Acc:HGNC:1691]	923	15770.3	0.666688	0.182971	3.64368	0.000268766	0.0116119	down
	ENSG00000070961	ATP2B1	protein_coding	ATPase plasma membrane Ca2+ transporting 1 [Source:HGNC Symbol;Acc:HGNC:814]	490	1955.13	0.662495	0.168872	3.92306	8.74324e-05	0.00478834	down
	ENSG00000182568	SATB1	protein_coding	SATB homeobox 1 [Source:HGNC Symbol;Acc:HGNC:10541]	6304	3792.83	0.64774	0.205852	3.14664	0.0016516	0.04154	down
	ENSG00000059804	SLC2A3	protein_coding	solute carrier family 2 member 3 [Source:HGNC Symbol;Acc:HGNC:11007]	6515	9848.55	0.645253	0.168322	3.83344	0.000126361	0.00634811	down
	ENSG00000168071	CCDC88B	protein_coding	coiled-coil domain containing 88B [Source:HGNC Symbol;Acc:HGNC:26757]	283234	570.57	0.644462	0.209565	3.07524	0.00210336	0.049294	down
	ENSG00000153250	RBMS1	protein_coding	RNA binding motif single stranded interacting protein 1 [Source:HGNC Symbol;Acc:HGNC:9907]	5937	1184.97	0.643969	0.191771	3.35801	0.00078505	0.0247525	down
	ENSG00000171943	SRGAP2C	protein_coding	SLIT-ROBO Rho GTPase activating protein 2C [Source:HGNC Symbol;Acc:HGNC:30584]	653464	161.414	0.643355	0.186453	3.45049	0.000559569	0.0192893	down
	ENSG00000134109	EDEM1	protein_coding	ER degradation enhancing alpha-mannosidase like protein 1 [Source:HGNC Symbol;Acc:HGNC:18967]	NA	660.726	0.642825	0.180673	3.55794	0.00037377	0.0146815	down
	ENSG00000163346	PBXIP1	protein_coding	PBX homeobox interacting protein 1 [Source:HGNC Symbol;Acc:HGNC:21199]	57326	7183.26	0.63776	0.189222	3.37043	0.000750511	0.0240678	down
	ENSG00000187325	TAF9B	protein_coding	TATA-box binding protein associated factor 9b [Source:HGNC Symbol;Acc:HGNC:17306]	NA	736.467	0.637244	0.166021	3.83833	0.000123873	0.00623922	down
	ENSG00000138760	SCARB2	protein_coding	scavenger receptor class B member 2 [Source:HGNC Symbol;Acc:HGNC:1665]	950	504.533	0.633828	0.188099	3.36964	0.000752661	0.0240678	down
	ENSG00000178209	PLEC	protein_coding	plectin [Source:HGNC Symbol;Acc:HGNC:9069]	5339	902.169	0.61772	0.173518	3.55999	0.00037087	0.0146434	down
	ENSG00000112096	SOD2	protein_coding	superoxide dismutase 2 [Source:HGNC Symbol;Acc:HGNC:11180]	6648	2883.37	0.613013	0.17239	3.55596	0.000376604	0.0146815	down
	ENSG00000135124	P2RX4	protein_coding	purinergic receptor P2X 4 [Source:HGNC Symbol;Acc:HGNC:8535]	5025	1021.03	0.604887	0.148473	4.07406	4.62009e-05	0.00291636	down
	ENSG00000106789	CORO2A	protein_coding	coronin 2A [Source:HGNC Symbol;Acc:HGNC:2255]	7464	574.45	0.600693	0.187996	3.19524	0.00139714	0.037415	down
	ENSG00000102572	STK24	protein_coding	serine/threonine kinase 24 [Source:HGNC Symbol;Acc:HGNC:11403]	8428	172.731	0.59057	0.177785	3.32182	0.000894331	0.0271257	down
	ENSG00000006576	PHTF2	protein_coding	putative homeodomain transcription factor 2 [Source:HGNC Symbol;Acc:HGNC:13411]	57157	1011.09	0.572914	0.142981	4.00692	6.15155e-05	0.0036242	down
	ENSG00000104880	ARHGEF18	protein_coding	Rho/Rac guanine nucleotide exchange factor 18 [Source:HGNC Symbol;Acc:HGNC:17090]	23370	589.268	0.556911	0.180003	3.0939	0.00197542	0.0477095	down
	ENSG00000138821	SLC39A8	protein_coding	solute carrier family 39 member 8 [Source:HGNC Symbol;Acc:HGNC:20862]	64116	1221.16	0.554372	0.173641	3.19264	0.0014098	0.0376502	down
	ENSG00000149499	EML3	protein_coding	EMAP like 3 [Source:HGNC Symbol;Acc:HGNC:26666]	256364	907.646	0.552869	0.15735	3.51362	0.000442052	0.0162222	down
	ENSG00000184083	FAM120C	protein_coding	family with sequence similarity 120C [Source:HGNC Symbol;Acc:HGNC:16949]	54954	223.078	0.546823	0.152723	3.5805	0.000342942	0.0139154	down
	ENSG00000145390	USP53	protein_coding	ubiquitin specific peptidase 53 [Source:HGNC Symbol;Acc:HGNC:29255]	54532	515.634	0.544792	0.174891	3.11505	0.00183916	0.0451215	down
	ENSG00000172831	CES2	protein_coding	carboxylesterase 2 [Source:HGNC Symbol;Acc:HGNC:1864]	8824	845.551	0.541992	0.152447	3.55528	0.000377573	0.0146815	down
	ENSG00000141503	MINK1	protein_coding	misshapen like kinase 1 [Source:HGNC Symbol;Acc:HGNC:17565]	50488	1613.58	0.540682	0.158743	3.40602	0.000659185	0.0218328	down
	ENSG00000008513	ST3GAL1	protein_coding	ST3 beta-galactoside alpha-2,3-sialyltransferase 1 [Source:HGNC Symbol;Acc:HGNC:10862]	6482	3963.78	0.538958	0.170905	3.15354	0.00161301	0.0409598	down
	ENSG00000100852	ARHGAP5	protein_coding	Rho GTPase activating protein 5 [Source:HGNC Symbol;Acc:HGNC:675]	394	1075.95	0.535766	0.169594	3.15911	0.00158252	0.0403771	down
	ENSG00000099725	PRKY	transcribed_unitary_pseudogene	protein kinase Y-linked (pseudogene) [Source:HGNC Symbol;Acc:HGNC:9444]	5616	1594.23	0.52033	0.149947	3.4701	0.000520274	0.0181321	down
	ENSG00000026025	VIM	protein_coding	vimentin [Source:HGNC Symbol;Acc:HGNC:12692]	7431	2993.01	0.505998	0.131449	3.84939	0.000118411	0.00598948	down
	ENSG00000089327	FXYD5	protein_coding	FXYD domain containing ion transport regulator 5 [Source:HGNC Symbol;Acc:HGNC:4029]	53827	9811.98	0.50534	0.147912	3.4165	0.000634323	0.0211535	down
	ENSG00000147535	PLPP5	protein_coding	phospholipid phosphatase 5 [Source:HGNC Symbol;Acc:HGNC:25026]	84513	707.938	0.499398	0.143886	3.47079	0.000518933	0.0181321	down
	ENSG00000114861	FOXP1	protein_coding	forkhead box P1 [Source:HGNC Symbol;Acc:HGNC:3823]	27086	2686.61	0.487192	0.132647	3.67284	0.000239869	0.0105034	down
	ENSG00000101199	ARFGAP1	protein_coding	ADP ribosylation factor GTPase activating protein 1 [Source:HGNC Symbol;Acc:HGNC:15852]	55738	545.096	0.48477	0.155279	3.12192	0.00179673	0.0444873	down
	ENSG00000173757	STAT5B	protein_coding	signal transducer and activator of transcription 5B [Source:HGNC Symbol;Acc:HGNC:11367]	6777	1402.61	0.475321	0.154548	3.07555	0.00210115	0.049294	down
	ENSG00000105939	ZC3HAV1	protein_coding	zinc finger CCCH-type containing, antiviral 1 [Source:HGNC Symbol;Acc:HGNC:23721]	56829	4754.59	0.469221	0.131087	3.57947	0.00034429	0.0139162	down
	ENSG00000155849	ELMO1	protein_coding	engulfment and cell motility 1 [Source:HGNC Symbol;Acc:HGNC:16286]	9844	2785.76	0.449829	0.12215	3.68261	0.000230862	0.010271	down
	ENSG00000033867	SLC4A7	protein_coding	solute carrier family 4 member 7 [Source:HGNC Symbol;Acc:HGNC:11033]	9497	1037.94	0.448752	0.140393	3.1964	0.00139154	0.0373164	down
	ENSG00000143157	POGK	protein_coding	pogo transposable element derived with KRAB domain [Source:HGNC Symbol;Acc:HGNC:18800]	57645	876.511	0.446202	0.142771	3.1253	0.00177626	0.0440486	down
	ENSG00000099204	ABLIM1	protein_coding	actin binding LIM protein 1 [Source:HGNC Symbol;Acc:HGNC:78]	3983	7237.29	0.444697	0.130405	3.41012	0.000649351	0.0216176	down
	ENSG00000197930	ERO1A	protein_coding	endoplasmic reticulum oxidoreductase 1 alpha [Source:HGNC Symbol;Acc:HGNC:13280]	30001	897.9	0.431642	0.135894	3.17633	0.00149153	0.0390287	down
	ENSG00000198837	DENND4B	protein_coding	DENN domain containing 4B [Source:HGNC Symbol;Acc:HGNC:29044]	9909	1296.92	0.421011	0.135714	3.1022	0.00192088	0.04671	down
	ENSG00000026508	CD44	protein_coding	CD44 molecule (Indian blood group) [Source:HGNC Symbol;Acc:HGNC:1681]	960	15676	0.416385	0.105735	3.938	8.21631e-05	0.00455104	down
	ENSG00000125944	HNRNPR	protein_coding	heterogeneous nuclear ribonucleoprotein R [Source:HGNC Symbol;Acc:HGNC:5047]	10236	4332.99	-0.221943	0.0703311	-3.15569	0.00160121	0.040747	down
	ENSG00000166848	TERF2IP	protein_coding	TERF2 interacting protein [Source:HGNC Symbol;Acc:HGNC:19246]	54386	4223.6	-0.262714	0.0852312	-3.08237	0.00205357	0.0488087	down
	ENSG00000166974	MAPRE2	protein_coding	microtubule associated protein RP/EB family member 2 [Source:HGNC Symbol;Acc:HGNC:6891]	10982	5839.99	-0.303492	0.0844242	-3.59485	0.000324578	0.0132852	down
	ENSG00000114978	MOB1A	protein_coding	MOB kinase activator 1A [Source:HGNC Symbol;Acc:HGNC:16015]	55233	4564.79	-0.331497	0.107716	-3.07751	0.00208736	0.049294	down
	ENSG00000102054	RBBP7	protein_coding	RB binding protein 7, chromatin remodeling factor [Source:HGNC Symbol;Acc:HGNC:9890]	5931	3763.94	-0.352617	0.0945738	-3.72849	0.000192634	0.00879154	down
	ENSG00000107679	PLEKHA1	protein_coding	pleckstrin homology domain containing A1 [Source:HGNC Symbol;Acc:HGNC:14335]	59338	1886.83	-0.356908	0.106585	-3.3486	0.000812224	0.0254698	down
	ENSG00000122545	SEPTIN7	protein_coding	septin 7 [Source:HGNC Symbol;Acc:HGNC:1717]	989	7521.3	-0.367326	0.0876595	-4.19037	2.78501e-05	0.00198338	down
	ENSG00000120727	PAIP2	protein_coding	poly(A) binding protein interacting protein 2 [Source:HGNC Symbol;Acc:HGNC:17970]	51247	1812.8	-0.371443	0.115311	-3.22122	0.00127644	0.0350539	down
	ENSG00000138071	ACTR2	protein_coding	actin related protein 2 [Source:HGNC Symbol;Acc:HGNC:169]	10097	5348.69	-0.372497	0.106925	-3.48371	0.000494511	0.0176086	down
	ENSG00000175348	TMEM9B	protein_coding	TMEM9 domain family member B [Source:HGNC Symbol;Acc:HGNC:1168]	56674	2433.88	-0.387055	0.118559	-3.26466	0.00109597	0.0315318	down
	ENSG00000069275	NUCKS1	protein_coding	nuclear casein kinase and cyclin dependent kinase substrate 1 [Source:HGNC Symbol;Acc:HGNC:29923]	64710	766.27	-0.397218	0.12463	-3.18719	0.00143664	0.0382096	down
	ENSG00000188612	SUMO2	protein_coding	small ubiquitin like modifier 2 [Source:HGNC Symbol;Acc:HGNC:11125]	6613	2526.34	-0.403232	0.119247	-3.38149	0.000720947	0.0233611	down
	ENSG00000184983	NDUFA6	protein_coding	NADH:ubiquinone oxidoreductase subunit A6 [Source:HGNC Symbol;Acc:HGNC:7690]	4700	2084.94	-0.425437	0.127606	-3.334	0.000856061	0.0264183	down
	ENSG00000105700	KXD1	protein_coding	KxDL motif containing 1 [Source:HGNC Symbol;Acc:HGNC:28420]	79036	434.364	-0.439696	0.129488	-3.39566	0.000684638	0.0223665	down
	ENSG00000240857	RDH14	protein_coding	retinol dehydrogenase 14 [Source:HGNC Symbol;Acc:HGNC:19979]	57665	347.924	-0.447611	0.127397	-3.51351	0.000442225	0.0162222	down
	ENSG00000153574	RPIA	protein_coding	ribose 5-phosphate isomerase A [Source:HGNC Symbol;Acc:HGNC:10297]	NA	826.013	-0.448388	0.113483	-3.95114	7.778e-05	0.00435792	down
	ENSG00000205413	SAMD9	protein_coding	sterile alpha motif domain containing 9 [Source:HGNC Symbol;Acc:HGNC:1348]	54809	1671.69	-0.456176	0.138892	-3.28441	0.00102197	0.030028	down
	ENSG00000154518	ATP5MC3	protein_coding	ATP synthase membrane subunit c locus 3 [Source:HGNC Symbol;Acc:HGNC:843]	518	3023.75	-0.459957	0.127794	-3.5992	0.000319199	0.013204	down
	ENSG00000189043	NDUFA4	protein_coding	NDUFA4 mitochondrial complex associated [Source:HGNC Symbol;Acc:HGNC:7687]	NA	3499.18	-0.474044	0.151876	-3.12126	0.00180082	0.0444873	down
	ENSG00000163466	ARPC2	protein_coding	actin related protein 2/3 complex subunit 2 [Source:HGNC Symbol;Acc:HGNC:705]	10109	19756.8	-0.47593	0.118338	-4.02179	5.77567e-05	0.00345509	down
	ENSG00000147601	TERF1	protein_coding	telomeric repeat binding factor 1 [Source:HGNC Symbol;Acc:HGNC:11728]	7013	753.638	-0.477484	0.126613	-3.77121	0.000162458	0.00772253	down
	ENSG00000051825	MPHOSPH9	protein_coding	M-phase phosphoprotein 9 [Source:HGNC Symbol;Acc:HGNC:7215]	10198	789.259	-0.484694	0.141795	-3.41826	0.000630219	0.0210528	down
	ENSG00000143106	PSMA5	protein_coding	proteasome 20S subunit alpha 5 [Source:HGNC Symbol;Acc:HGNC:9534]	5686	1276.21	-0.494343	0.155844	-3.17204	0.00151375	0.0392138	down
	ENSG00000198258	UBL5	protein_coding	ubiquitin like 5 [Source:HGNC Symbol;Acc:HGNC:13736]	59286	1660.43	-0.495736	0.157692	-3.14369	0.0016683	0.0417662	down
	ENSG00000177311	ZBTB38	protein_coding	zinc finger and BTB domain containing 38 [Source:HGNC Symbol;Acc:HGNC:26636]	253461	2872.27	-0.500313	0.141888	-3.52612	0.000421702	0.0158277	down
	ENSG00000143155	TIPRL	protein_coding	TOR signaling pathway regulator [Source:HGNC Symbol;Acc:HGNC:30231]	261726	811.462	-0.50323	0.128036	-3.93037	8.48146e-05	0.00465809	down
	ENSG00000170860	LSM3	protein_coding	LSM3 homolog, U6 small nuclear RNA and mRNA degradation associated [Source:HGNC Symbol;Acc:HGNC:17874]	NA	753.364	-0.508306	0.161768	-3.14218	0.00167695	0.0419066	down
	ENSG00000165512	ZNF22	protein_coding	zinc finger protein 22 [Source:HGNC Symbol;Acc:HGNC:13012]	NA	275.656	-0.514144	0.167273	-3.07367	0.00211441	0.0494685	down
	ENSG00000181929	PRKAG1	protein_coding	protein kinase AMP-activated non-catalytic subunit gamma 1 [Source:HGNC Symbol;Acc:HGNC:9385]	5571	586.138	-0.520823	0.163337	-3.18863	0.00142947	0.038071	down
	ENSG00000103018	CYB5B	protein_coding	cytochrome b5 type B [Source:HGNC Symbol;Acc:HGNC:24374]	80777	1044.89	-0.521003	0.163858	-3.17959	0.00147483	0.0388532	down
	ENSG00000164405	UQCRQ	protein_coding	ubiquinol-cytochrome c reductase complex III subunit VII [Source:HGNC Symbol;Acc:HGNC:29594]	27089	1037.49	-0.52559	0.165684	-3.17225	0.00151261	0.0392138	down
	ENSG00000165264	NDUFB6	protein_coding	NADH:ubiquinone oxidoreductase subunit B6 [Source:HGNC Symbol;Acc:HGNC:7701]	4712	597.443	-0.534588	0.1504	-3.55444	0.000378791	0.0146946	down
	ENSG00000138495	COX17	protein_coding	cytochrome c oxidase copper chaperone COX17 [Source:HGNC Symbol;Acc:HGNC:2264]	10063	570.75	-0.537646	0.145891	-3.68526	0.000228467	0.0101877	down
	ENSG00000123595	RAB9A	protein_coding	RAB9A, member RAS oncogene family [Source:HGNC Symbol;Acc:HGNC:9792]	9367	699.287	-0.542548	0.169243	-3.20573	0.0013472	0.0364286	down
	ENSG00000069974	RAB27A	protein_coding	RAB27A, member RAS oncogene family [Source:HGNC Symbol;Acc:HGNC:9766]	5873	868.575	-0.542847	0.176531	-3.07509	0.00210441	0.049294	down
	ENSG00000114126	TFDP2	protein_coding	transcription factor Dp-2 [Source:HGNC Symbol;Acc:HGNC:11751]	7029	926.362	-0.544033	0.140704	-3.8665	0.00011041	0.00576467	down
	ENSG00000100632	ERH	protein_coding	ERH mRNA splicing and mitosis factor [Source:HGNC Symbol;Acc:HGNC:3447]	2079	408.673	-0.547481	0.171821	-3.18635	0.00144082	0.0382684	down
	ENSG00000110852	CLEC2B	protein_coding	C-type lectin domain family 2 member B [Source:HGNC Symbol;Acc:HGNC:2053]	9976	2146.74	-0.548441	0.167104	-3.28203	0.00103061	0.030131	down
	ENSG00000100351	GRAP2	protein_coding	GRB2 related adaptor protein 2 [Source:HGNC Symbol;Acc:HGNC:4563]	9402	1399.52	-0.551523	0.124383	-4.43408	9.24682e-06	0.000788495	down
	ENSG00000117143	UAP1	protein_coding	UDP-N-acetylglucosamine pyrophosphorylase 1 [Source:HGNC Symbol;Acc:HGNC:12457]	6675	1525.04	-0.558716	0.151751	-3.6818	0.000231594	0.01028	down
	ENSG00000066379	POLR1H	protein_coding	RNA polymerase I subunit H [Source:HGNC Symbol;Acc:HGNC:13182]	30834	251.272	-0.563352	0.172675	-3.26251	0.0011043	0.0317132	down
	ENSG00000010270	STARD3NL	protein_coding	STARD3 N-terminal like [Source:HGNC Symbol;Acc:HGNC:19169]	83930	845.624	-0.577086	0.167202	-3.45142	0.000557637	0.0192568	down
	ENSG00000124406	ATP8A1	protein_coding	ATPase phospholipid transporting 8A1 [Source:HGNC Symbol;Acc:HGNC:13531]	10396	1269.09	-0.586892	0.17623	-3.33026	0.000867645	0.0265232	down
	ENSG00000103363	ELOB	protein_coding	elongin B [Source:HGNC Symbol;Acc:HGNC:11619]	6923	2330.5	-0.588283	0.190828	-3.08278	0.00205074	0.0488011	down
	ENSG00000164919	COX6C	protein_coding	cytochrome c oxidase subunit 6C [Source:HGNC Symbol;Acc:HGNC:2285]	1345	1432.48	-0.588339	0.172887	-3.40303	0.000666424	0.0218862	down
	ENSG00000154723	ATP5PF	protein_coding	ATP synthase peripheral stalk subunit F6 [Source:HGNC Symbol;Acc:HGNC:847]	522	699.372	-0.589767	0.181338	-3.2523	0.00114476	0.0324438	down
	ENSG00000132963	POMP	protein_coding	proteasome maturation protein [Source:HGNC Symbol;Acc:HGNC:20330]	51371	1893.42	-0.59158	0.189898	-3.11525	0.00183786	0.0451215	down
	ENSG00000132603	NIP7	protein_coding	nucleolar pre-rRNA processing protein NIP7 [Source:HGNC Symbol;Acc:HGNC:24328]	51388	628.664	-0.603222	0.169192	-3.56531	0.000363433	0.0144201	down
	ENSG00000167985	SDHAF2	protein_coding	succinate dehydrogenase complex assembly factor 2 [Source:HGNC Symbol;Acc:HGNC:26034]	54949	127.019	-0.604198	0.1592	-3.7952	0.000147523	0.00722452	down
	ENSG00000111670	GNPTAB	protein_coding	N-acetylglucosamine-1-phosphate transferase subunits alpha and beta [Source:HGNC Symbol;Acc:HGNC:29670]	79158	1238.13	-0.609451	0.183982	-3.31256	0.00092446	0.0276939	down
	ENSG00000170315	UBB	protein_coding	ubiquitin B [Source:HGNC Symbol;Acc:HGNC:12463]	7314	1659.67	-0.613165	0.174292	-3.51804	0.000434747	0.016122	down
	ENSG00000124172	ATP5F1E	protein_coding	ATP synthase F1 subunit epsilon [Source:HGNC Symbol;Acc:HGNC:838]	514	2959.59	-0.613769	0.198348	-3.09441	0.00197205	0.0476872	down
	ENSG00000081870	HSPB11	protein_coding	heat shock protein family B (small) member 11 [Source:HGNC Symbol;Acc:HGNC:25019]	NA	743.357	-0.617011	0.122301	-5.04504	4.53434e-07	6.34732e-05	down
	ENSG00000196968	FUT11	protein_coding	fucosyltransferase 11 [Source:HGNC Symbol;Acc:HGNC:19233]	170384	586.117	-0.620535	0.200101	-3.10112	0.00192792	0.0467365	down
	ENSG00000163564	PYHIN1	protein_coding	pyrin and HIN domain family member 1 [Source:HGNC Symbol;Acc:HGNC:28894]	149628	2093.42	-0.625644	0.167769	-3.72919	0.000192094	0.00878752	down
	ENSG00000103707	MTFMT	protein_coding	mitochondrial methionyl-tRNA formyltransferase [Source:HGNC Symbol;Acc:HGNC:29666]	123263	316.359	-0.628486	0.161413	-3.89364	9.87492e-05	0.00524558	down
	ENSG00000178234	GALNT11	protein_coding	polypeptide N-acetylgalactosaminyltransferase 11 [Source:HGNC Symbol;Acc:HGNC:19875]	63917	921.752	-0.63211	0.167103	-3.78277	0.000155093	0.00746366	down
	ENSG00000143543	JTB	protein_coding	jumping translocation breakpoint [Source:HGNC Symbol;Acc:HGNC:6201]	10899	131.987	-0.63381	0.179037	-3.54011	0.000399954	0.0151873	down
	ENSG00000102226	USP11	protein_coding	ubiquitin specific peptidase 11 [Source:HGNC Symbol;Acc:HGNC:12609]	8237	1944.88	-0.643175	0.183791	-3.49949	0.000466146	0.0168141	down
	ENSG00000084676	NCOA1	protein_coding	nuclear receptor coactivator 1 [Source:HGNC Symbol;Acc:HGNC:7668]	8648	544.009	-0.645044	0.18089	-3.56594	0.000362551	0.0144145	down
	ENSG00000204392	LSM2	protein_coding	LSM2 homolog, U6 small nuclear RNA and mRNA degradation associated [Source:HGNC Symbol;Acc:HGNC:13940]	NA	346.398	-0.654763	0.201966	-3.24195	0.00118716	0.0332577	down
	ENSG00000176340	COX8A	protein_coding	cytochrome c oxidase subunit 8A [Source:HGNC Symbol;Acc:HGNC:2294]	1351	442.776	-0.659385	0.168598	-3.91098	9.19227e-05	0.00497817	down
	ENSG00000167286	CD3D	protein_coding	CD3d molecule [Source:HGNC Symbol;Acc:HGNC:1673]	915	7732.29	-0.660607	0.204391	-3.23208	0.00122894	0.0340902	down
	ENSG00000235162	C12orf75	protein_coding	chromosome 12 open reading frame 75 [Source:HGNC Symbol;Acc:HGNC:35164]	387882	3929.3	-0.66113	0.201323	-3.28393	0.0010237	0.030028	down
	ENSG00000244509	APOBEC3C	protein_coding	apolipoprotein B mRNA editing enzyme catalytic subunit 3C [Source:HGNC Symbol;Acc:HGNC:17353]	27350	3258.44	-0.661192	0.21441	-3.08378	0.00204391	0.0488011	down
	ENSG00000111775	COX6A1	protein_coding	cytochrome c oxidase subunit 6A1 [Source:HGNC Symbol;Acc:HGNC:2277]	NA	409.325	-0.662498	0.162577	-4.07499	4.60161e-05	0.00291415	down
	ENSG00000172057	ORMDL3	protein_coding	ORMDL sphingolipid biosynthesis regulator 3 [Source:HGNC Symbol;Acc:HGNC:16038]	94103	453.758	-0.66734	0.198726	-3.35809	0.000784831	0.0247525	down
	ENSG00000125458	NT5C	protein_coding	5', 3'-nucleotidase, cytosolic [Source:HGNC Symbol;Acc:HGNC:17144]	30833	241.99	-0.667619	0.21087	-3.16602	0.00154539	0.0396903	down
	ENSG00000066926	FECH	protein_coding	ferrochelatase [Source:HGNC Symbol;Acc:HGNC:3647]	2235	505.805	-0.683727	0.19775	-3.45752	0.000545164	0.0188932	down
	ENSG00000232112	TMA7	protein_coding	translation machinery associated 7 homolog [Source:HGNC Symbol;Acc:HGNC:26932]	51372	412	-0.698258	0.199236	-3.50468	0.000457149	0.0166213	down
	ENSG00000139173	TMEM117	protein_coding	transmembrane protein 117 [Source:HGNC Symbol;Acc:HGNC:25308]	84216	151.038	-0.699806	0.220647	-3.17161	0.00151596	0.0392138	down
	ENSG00000164611	PTTG1	protein_coding	PTTG1 regulator of sister chromatid separation, securin [Source:HGNC Symbol;Acc:HGNC:9690]	9232	356.32	-0.701246	0.203039	-3.45375	0.000552852	0.0191255	down
	ENSG00000137752	CASP1	protein_coding	caspase 1 [Source:HGNC Symbol;Acc:HGNC:1499]	834	1310.66	-0.719592	0.22859	-3.14796	0.00164415	0.0414237	down
	ENSG00000099203	TMED1	protein_coding	transmembrane p24 trafficking protein 1 [Source:HGNC Symbol;Acc:HGNC:17291]	11018	89.4016	-0.721882	0.226814	-3.18271	0.00145904	0.0385941	down
	ENSG00000234287	ENSG00000234287	processed_pseudogene	ribosomal protein S27 (RPS27) pseudogene	NA	322.721	-0.739284	0.212777	-3.47446	0.000511881	0.0179639	down
	ENSG00000001561	ENPP4	protein_coding	ectonucleotide pyrophosphatase/phosphodiesterase 4 [Source:HGNC Symbol;Acc:HGNC:3359]	22875	698.872	-0.751241	0.218723	-3.43466	0.00059329	0.0201656	down
	ENSG00000111906	HDDC2	protein_coding	HD domain containing 2 [Source:HGNC Symbol;Acc:HGNC:21078]	51020	1143.82	-0.756671	0.220583	-3.43032	0.000602859	0.0203486	down
	ENSG00000134242	PTPN22	protein_coding	protein tyrosine phosphatase non-receptor type 22 [Source:HGNC Symbol;Acc:HGNC:9652]	26191	1585.65	-0.758552	0.164934	-4.59911	4.24293e-06	0.000425211	down
	ENSG00000176485	PLAAT3	protein_coding	phospholipase A and acyltransferase 3 [Source:HGNC Symbol;Acc:HGNC:17825]	11145	523.161	-0.768255	0.243042	-3.16099	0.00157233	0.0402226	down
	ENSG00000204397	CARD16	protein_coding	caspase recruitment domain family member 16 [Source:HGNC Symbol;Acc:HGNC:33701]	114769	639.76	-0.77092	0.235468	-3.274	0.00106037	0.0306782	down
	ENSG00000170340	B3GNT2	protein_coding	UDP-GlcNAc:betaGal beta-1,3-N-acetylglucosaminyltransferase 2 [Source:HGNC Symbol;Acc:HGNC:15629]	10678	1559.25	-0.791971	0.225006	-3.51978	0.000431912	0.0160559	down
	ENSG00000119632	IFI27L2	protein_coding	interferon alpha inducible protein 27 like 2 [Source:HGNC Symbol;Acc:HGNC:19753]	NA	425.532	-0.800948	0.256263	-3.12549	0.00177509	0.0440486	down
	ENSG00000048028	USP28	protein_coding	ubiquitin specific peptidase 28 [Source:HGNC Symbol;Acc:HGNC:12625]	57646	727.642	-0.827974	0.247025	-3.35178	0.000802935	0.02526	down
	ENSG00000178498	DTX3	protein_coding	deltex E3 ubiquitin ligase 3 [Source:HGNC Symbol;Acc:HGNC:24457]	196403	280.567	-0.830752	0.185165	-4.48655	7.23864e-06	0.000657634	down
	ENSG00000071794	HLTF	protein_coding	helicase like transcription factor [Source:HGNC Symbol;Acc:HGNC:11099]	6596	206.98	-0.836979	0.25052	-3.34097	0.000834875	0.0258878	down
	ENSG00000124243	BCAS4	protein_coding	breast carcinoma amplified sequence 4 [Source:HGNC Symbol;Acc:HGNC:14367]	55653	423.33	-0.854216	0.2335	-3.65832	0.000253877	0.0110446	down
	ENSG00000135404	CD63	protein_coding	CD63 molecule [Source:HGNC Symbol;Acc:HGNC:1692]	967	2172.17	-0.854901	0.249012	-3.43317	0.00059657	0.0201897	down
	ENSG00000123353	ORMDL2	protein_coding	ORMDL sphingolipid biosynthesis regulator 2 [Source:HGNC Symbol;Acc:HGNC:16037]	29095	105.545	-0.858522	0.267421	-3.21038	0.00132559	0.0359444	down
	ENSG00000180867	PDIA3P1	transcribed_processed_pseudogene	protein disulfide isomerase family A member 3 pseudogene 1 [Source:HGNC Symbol;Acc:HGNC:4607]	NA	35.035	-0.867487	0.264891	-3.27488	0.00105705	0.0306389	down
	ENSG00000101084	RAB5IF	protein_coding	RAB5 interacting factor [Source:HGNC Symbol;Acc:HGNC:15870]	55969	153.699	-0.869868	0.184207	-4.72224	2.33262e-06	0.000250557	down
	ENSG00000145214	DGKQ	protein_coding	diacylglycerol kinase theta [Source:HGNC Symbol;Acc:HGNC:2856]	NA	170.899	-0.895972	0.26125	-3.42955	0.000604572	0.020371	down
	ENSG00000235505	CASP4LP	transcribed_unprocessed_pseudogene	caspase 4 like, pseudogene [Source:HGNC Symbol;Acc:HGNC:53657]	643733	345.174	-0.914643	0.257258	-3.55535	0.000377479	0.0146815	down
	ENSG00000198780	FAM169A	protein_coding	family with sequence similarity 169 member A [Source:HGNC Symbol;Acc:HGNC:29138]	26049	735.349	-0.942878	0.291766	-3.23162	0.00123091	0.0340902	down
	ENSG00000239713	APOBEC3G	protein_coding	apolipoprotein B mRNA editing enzyme catalytic subunit 3G [Source:HGNC Symbol;Acc:HGNC:17357]	60489	2603.19	-0.962156	0.238424	-4.03549	5.44883e-05	0.00332088	down
	ENSG00000112029	FBXO5	protein_coding	F-box protein 5 [Source:HGNC Symbol;Acc:HGNC:13584]	26271	124.533	-0.963007	0.276892	-3.47792	0.000505324	0.0178303	down
	ENSG00000162639	HENMT1	protein_coding	HEN methyltransferase 1 [Source:HGNC Symbol;Acc:HGNC:26400]	113802	718.001	-0.965058	0.239787	-4.02464	5.70615e-05	0.00343465	down
	ENSG00000197061	H4C3	protein_coding	H4 clustered histone 3 [Source:HGNC Symbol;Acc:HGNC:4787]	8364	2328.05	-0.992503	0.282599	-3.51205	0.000444658	0.0162807	down
	ENSG00000232838	PET117	protein_coding	PET117 cytochrome c oxidase chaperone [Source:HGNC Symbol;Acc:HGNC:40045]	100303755	11.899	-0.997766	0.298612	-3.34134	0.000833751	0.0258878	down
	ENSG00000110080	ST3GAL4	protein_coding	ST3 beta-galactoside alpha-2,3-sialyltransferase 4 [Source:HGNC Symbol;Acc:HGNC:10864]	6484	256.936	-1.00729	0.269956	-3.7313	0.000190497	0.00873499	down
	ENSG00000138835	RGS3	protein_coding	regulator of G protein signaling 3 [Source:HGNC Symbol;Acc:HGNC:9999]	5998	463.987	-1.01758	0.287015	-3.54539	0.000392037	0.0150335	down
	ENSG00000239636	TFAP2E-AS1	lncRNA	TFAP2E antisense RNA 1 [Source:HGNC Symbol;Acc:HGNC:41274]	NA	123.396	-1.03126	0.301075	-3.42525	0.000614229	0.020625	down
	ENSG00000255198	SNHG9	lncRNA	small nucleolar RNA host gene 9 [Source:HGNC Symbol;Acc:HGNC:33102]	NA	168.019	-1.0425	0.333991	-3.12133	0.00180035	0.0444873	down
	ENSG00000164687	FABP5	protein_coding	fatty acid binding protein 5 [Source:HGNC Symbol;Acc:HGNC:3560]	2171	64.3323	-1.04253	0.29334	-3.554	0.000379419	0.0146946	down
	ENSG00000128294	TPST2	protein_coding	tyrosylprotein sulfotransferase 2 [Source:HGNC Symbol;Acc:HGNC:12021]	8459	3462.24	-1.05551	0.304179	-3.47003	0.000520405	0.0181321	down
	ENSG00000138778	CENPE	protein_coding	centromere protein E [Source:HGNC Symbol;Acc:HGNC:1856]	1062	69.098	-1.08453	0.28954	-3.74571	0.000179885	0.00834686	down
	ENSG00000281103	TRG-AS1	lncRNA	T cell receptor gamma locus antisense RNA 1 [Source:HGNC Symbol;Acc:HGNC:48974]	100506776	590.379	-1.1035	0.273084	-4.04087	5.32528e-05	0.00327639	down
	ENSG00000105854	PON2	protein_coding	paraoxonase 2 [Source:HGNC Symbol;Acc:HGNC:9205]	5445	101.44	-1.11844	0.347663	-3.21703	0.00129523	0.0354176	down
	ENSG00000143669	LYST	protein_coding	lysosomal trafficking regulator [Source:HGNC Symbol;Acc:HGNC:1968]	1130	1437.96	-1.13394	0.20728	-5.47056	4.48614e-08	9.37845e-06	down
	ENSG00000004468	CD38	protein_coding	CD38 molecule [Source:HGNC Symbol;Acc:HGNC:1667]	952	196.708	-1.17471	0.363187	-3.23444	0.0012188	0.0338997	down
	ENSG00000260083	MIR762HG	lncRNA	MIR762 host gene [Source:HGNC Symbol;Acc:HGNC:51386]	101928736	62.7292	-1.17589	0.377481	-3.11511	0.00183874	0.0451215	down
	ENSG00000130772	MED18	protein_coding	mediator complex subunit 18 [Source:HGNC Symbol;Acc:HGNC:25944]	54797	103.007	-1.1788	0.359964	-3.27478	0.00105744	0.0306389	down
	ENSG00000126264	HCST	protein_coding	hematopoietic cell signal transducer [Source:HGNC Symbol;Acc:HGNC:16977]	10870	154.151	-1.20443	0.333417	-3.61237	0.000303414	0.0127684	down
	ENSG00000211777	TRAV3	TR_V_gene	T cell receptor alpha variable 3 [Source:HGNC Symbol;Acc:HGNC:12128]	NA	106.917	-1.23157	0.38797	-3.17438	0.00150156	0.0391816	down
	ENSG00000211689	TRGC1	TR_C_gene	T cell receptor gamma constant 1 [Source:HGNC Symbol;Acc:HGNC:12275]	445347	1037.17	-1.24296	0.389087	-3.19455	0.00140051	0.0374536	down
	ENSG00000172543	CTSW	protein_coding	cathepsin W [Source:HGNC Symbol;Acc:HGNC:2546]	1521	9510.08	-1.24584	0.344477	-3.6166	0.000298498	0.0126208	down
	ENSG00000143653	SCCPDH	protein_coding	saccharopine dehydrogenase (putative) [Source:HGNC Symbol;Acc:HGNC:24275]	51097	347.952	-1.30566	0.26246	-4.97469	6.53537e-07	8.82365e-05	down
	ENSG00000204475	NCR3	protein_coding	natural cytotoxicity triggering receptor 3 [Source:HGNC Symbol;Acc:HGNC:19077]	259197	474.704	-1.33064	0.398838	-3.3363	0.000849008	0.0262487	down
	ENSG00000146376	ARHGAP18	protein_coding	Rho GTPase activating protein 18 [Source:HGNC Symbol;Acc:HGNC:21035]	NA	143.214	-1.34303	0.341185	-3.93635	8.27294e-05	0.00456939	down
	ENSG00000211791	TRAV13-2	TR_V_gene	T cell receptor alpha variable 13-2 [Source:HGNC Symbol;Acc:HGNC:12109]	NA	154.343	-1.35149	0.435541	-3.10302	0.00191559	0.0466741	down
	ENSG00000089692	LAG3	protein_coding	lymphocyte activating 3 [Source:HGNC Symbol;Acc:HGNC:6476]	3902	883.158	-1.35936	0.237073	-5.73394	9.81222e-09	2.47752e-06	down
	ENSG00000075234	TTC38	protein_coding	tetratricopeptide repeat domain 38 [Source:HGNC Symbol;Acc:HGNC:26082]	55020	1444.14	-1.36634	0.299279	-4.56542	4.98489e-06	0.000489476	down
	ENSG00000267364	ENSG00000267364	lncRNA	novel transcript	NA	225.079	-1.37792	0.417611	-3.29954	0.000968434	0.0287455	down
	ENSG00000159335	PTMS	protein_coding	parathymosin [Source:HGNC Symbol;Acc:HGNC:9629]	5763	100.467	-1.39326	0.441354	-3.15678	0.00159523	0.040648	down
	ENSG00000187118	CMC1	protein_coding	C-X9-C motif containing 1 [Source:HGNC Symbol;Acc:HGNC:28783]	152100	582.234	-1.42334	0.32022	-4.44488	8.79428e-06	0.000756541	down
	ENSG00000173762	CD7	protein_coding	CD7 molecule [Source:HGNC Symbol;Acc:HGNC:1695]	924	1788.77	-1.42905	0.24629	-5.80231	6.54088e-09	1.71848e-06	down
	ENSG00000253683	ENSG00000253683	processed_pseudogene	coiled-coil domain containing 72 (CCDC72) pseudogene	NA	10.9448	-1.47985	0.430218	-3.43977	0.000582203	0.0198582	down
	ENSG00000112303	VNN2	protein_coding	vanin 2 [Source:HGNC Symbol;Acc:HGNC:12706]	8875	321.03	-1.5145	0.341068	-4.44047	8.97612e-06	0.000768783	down
	ENSG00000137265	IRF4	protein_coding	interferon regulatory factor 4 [Source:HGNC Symbol;Acc:HGNC:6119]	3662	256.368	-1.52066	0.370504	-4.1043	4.05534e-05	0.00263692	down
	ENSG00000141736	ERBB2	protein_coding	erb-b2 receptor tyrosine kinase 2 [Source:HGNC Symbol;Acc:HGNC:3430]	2064	163.26	-1.53823	0.473577	-3.24812	0.00116171	0.0327809	down
	ENSG00000149503	INCENP	protein_coding	inner centromere protein [Source:HGNC Symbol;Acc:HGNC:6058]	3619	33.3738	-1.541	0.418854	-3.67909	0.000234064	0.0103534	down
	ENSG00000184574	LPAR5	protein_coding	lysophosphatidic acid receptor 5 [Source:HGNC Symbol;Acc:HGNC:13307]	57121	85.2067	-1.57998	0.513472	-3.07705	0.00209057	0.049294	down
	ENSG00000198417	MT1F	protein_coding	metallothionein 1F [Source:HGNC Symbol;Acc:HGNC:7398]	4494	183.558	-1.59093	0.317813	-5.00587	5.56094e-07	7.61379e-05	down
	ENSG00000060138	YBX3	protein_coding	Y-box binding protein 3 [Source:HGNC Symbol;Acc:HGNC:2428]	8531	98.8767	-1.64772	0.51301	-3.21187	0.00131873	0.0358585	down
	ENSG00000104833	TUBB4A	protein_coding	tubulin beta 4A class IVa [Source:HGNC Symbol;Acc:HGNC:20774]	10382	71.2885	-1.68495	0.520494	-3.23721	0.00120706	0.0336696	down
	ENSG00000122223	CD244	protein_coding	CD244 molecule [Source:HGNC Symbol;Acc:HGNC:18171]	51744	850.347	-1.71586	0.455591	-3.76622	0.000165736	0.00785555	down
	ENSG00000169583	CLIC3	protein_coding	chloride intracellular channel 3 [Source:HGNC Symbol;Acc:HGNC:2064]	9022	366.635	-1.73242	0.360727	-4.80258	1.56638e-06	0.000180198	down
	ENSG00000249978	TRGV7	TR_V_pseudogene	T cell receptor gamma variable 7 (pseudogene) [Source:HGNC Symbol;Acc:HGNC:12293]	NA	108.254	-1.79609	0.58379	-3.0766	0.00209374	0.049294	down
	ENSG00000134539	KLRD1	protein_coding	killer cell lectin like receptor D1 [Source:HGNC Symbol;Acc:HGNC:6378]	3824	2750.74	-1.81061	0.531788	-3.40477	0.000662203	0.0218597	down
	ENSG00000251578	TRBV21-1	TR_V_pseudogene	T cell receptor beta variable 21-1 (pseudogene) [Source:HGNC Symbol;Acc:HGNC:12198]	NA	66.6704	-1.82114	0.554576	-3.28385	0.001024	0.030028	down
	ENSG00000160856	FCRL3	protein_coding	Fc receptor like 3 [Source:HGNC Symbol;Acc:HGNC:18506]	115352	387.659	-1.8487	0.486154	-3.80271	0.000143124	0.0070446	down
	ENSG00000231793	DOC2GP	transcribed_unitary_pseudogene	double C2 domain gamma, pseudogene [Source:HGNC Symbol;Acc:HGNC:37962]	NA	41.1092	-1.85846	0.521358	-3.56464	0.000364351	0.0144271	down
	ENSG00000100321	SYNGR1	protein_coding	synaptogyrin 1 [Source:HGNC Symbol;Acc:HGNC:11498]	9145	701.379	-1.86837	0.51448	-3.63157	0.000281698	0.0120369	down
	ENSG00000092621	PHGDH	protein_coding	phosphoglycerate dehydrogenase [Source:HGNC Symbol;Acc:HGNC:8923]	26227	125.197	-1.9047	0.587225	-3.24357	0.00118042	0.0331423	down
	ENSG00000278030	TRBV7-9	TR_V_gene	T cell receptor beta variable 7-9 [Source:HGNC Symbol;Acc:HGNC:12243]	NA	478.595	-1.94791	0.497757	-3.91338	9.10147e-05	0.00494563	down
	ENSG00000113758	DBN1	protein_coding	drebrin 1 [Source:HGNC Symbol;Acc:HGNC:2695]	1627	135.396	-2.0631	0.591509	-3.48786	0.000486907	0.0173955	down
	ENSG00000213809	KLRK1	protein_coding	killer cell lectin like receptor K1 [Source:HGNC Symbol;Acc:HGNC:18788]	22914	48.8788	-2.12467	0.690837	-3.0755	0.00210149	0.049294	down
	ENSG00000211805	TRAV24	TR_V_gene	T cell receptor alpha variable 24 [Source:HGNC Symbol;Acc:HGNC:12121]	NA	35.867	-2.17343	0.663192	-3.27722	0.00104834	0.030466	down
	ENSG00000203747	FCGR3A	protein_coding	Fc fragment of IgG receptor IIIa [Source:HGNC Symbol;Acc:HGNC:3619]	2214	2083.35	-2.19081	0.672547	-3.25748	0.00112405	0.0320907	down
	ENSG00000155629	PIK3AP1	protein_coding	phosphoinositide-3-kinase adaptor protein 1 [Source:HGNC Symbol;Acc:HGNC:30034]	118788	516.146	-2.19204	0.609723	-3.59514	0.000324212	0.0132852	down
	ENSG00000181847	TIGIT	protein_coding	T cell immunoreceptor with Ig and ITIM domains [Source:HGNC Symbol;Acc:HGNC:26838]	201633	782.157	-2.24949	0.377085	-5.96547	2.43926e-09	7.29603e-07	down
	ENSG00000170128	GPR25	protein_coding	G protein-coupled receptor 25 [Source:HGNC Symbol;Acc:HGNC:4480]	2848	98.9944	-2.25951	0.666183	-3.39172	0.000694549	0.022581	down
	ENSG00000211753	TRBV28	TR_V_gene	T cell receptor beta variable 28 [Source:HGNC Symbol;Acc:HGNC:12209]	NA	551.886	-2.27121	0.457919	-4.95984	7.05514e-07	9.33102e-05	down
	ENSG00000109943	CRTAM	protein_coding	cytotoxic and regulatory T cell molecule [Source:HGNC Symbol;Acc:HGNC:24313]	56253	199.824	-2.27719	0.431264	-5.28027	1.28997e-07	2.23925e-05	down
	ENSG00000035499	DEPDC1B	protein_coding	DEP domain containing 1B [Source:HGNC Symbol;Acc:HGNC:24902]	55789	20.6122	-2.3218	0.613179	-3.78649	0.000152789	0.00742633	down
	ENSG00000211818	TRAV39	TR_V_gene	T cell receptor alpha variable 39 [Source:HGNC Symbol;Acc:HGNC:12139]	NA	29.875	-2.37533	0.528101	-4.49786	6.86405e-06	0.00062653	down
	ENSG00000185432	METTL7A	protein_coding	methyltransferase like 7A [Source:HGNC Symbol;Acc:HGNC:24550]	NA	37.0638	-2.41543	0.730383	-3.30708	0.000942742	0.0281548	down
	ENSG00000256553	TRAV1-2	TR_V_gene	T cell receptor alpha variable 1-2 [Source:HGNC Symbol;Acc:HGNC:12102]	NA	111.166	-2.46675	0.564135	-4.37263	1.22759e-05	0.000986236	down
	ENSG00000141404	GNAL	protein_coding	G protein subunit alpha L [Source:HGNC Symbol;Acc:HGNC:4388]	2774	24.17	-2.46745	0.690302	-3.57445	0.000350967	0.0140401	down
	ENSG00000250654	ENSG00000250654	transcribed_unprocessed_pseudogene	novel pseudogene	100240735	17.9459	-2.51845	0.531087	-4.74207	2.11546e-06	0.000229769	down
	ENSG00000197943	PLCG2	protein_coding	phospholipase C gamma 2 [Source:HGNC Symbol;Acc:HGNC:9066]	5336	140.736	-2.53458	0.751647	-3.37203	0.000746155	0.0239781	down
	ENSG00000233306	TRGV2	TR_V_gene	T cell receptor gamma variable 2 [Source:HGNC Symbol;Acc:HGNC:12287]	NA	341.3	-2.53607	0.523504	-4.84441	1.26988e-06	0.000153607	down
	ENSG00000229769	TRBV10-2	TR_V_gene	T cell receptor beta variable 10-2 [Source:HGNC Symbol;Acc:HGNC:12178]	NA	46.3264	-2.68484	0.600698	-4.46954	7.83895e-06	0.000704313	down
	ENSG00000235237	ENSG00000235237	lncRNA	novel transcript	NA	5.75191	-2.72755	0.781232	-3.49135	0.000480586	0.0172709	down
	ENSG00000211727	TRBV7-6	TR_V_gene	T cell receptor beta variable 7-6 [Source:HGNC Symbol;Acc:HGNC:12240]	NA	93.4981	-2.92513	0.606398	-4.82378	1.40861e-06	0.000166989	down
	ENSG00000255819	KLRC4-KLRK1	protein_coding	KLRC4-KLRK1 readthrough [Source:HGNC Symbol;Acc:HGNC:48357]	NA	15.2158	-2.97306	0.900944	-3.29994	0.000967045	0.0287455	down
	ENSG00000117281	CD160	protein_coding	CD160 molecule [Source:HGNC Symbol;Acc:HGNC:17013]	11126	123.585	-2.98098	0.576647	-5.1695	2.34717e-07	3.71006e-05	down
	ENSG00000140859	KIFC3	protein_coding	kinesin family member C3 [Source:HGNC Symbol;Acc:HGNC:6326]	3801	38.8902	-2.99376	0.749776	-3.99288	6.52765e-05	0.00379972	down
	ENSG00000211716	TRBV9	TR_V_gene	T cell receptor beta variable 9 [Source:HGNC Symbol;Acc:HGNC:12246]	NA	282.674	-3.00267	0.530186	-5.66342	1.48388e-08	3.60619e-06	down
	ENSG00000174807	CD248	protein_coding	CD248 molecule [Source:HGNC Symbol;Acc:HGNC:18219]	57124	65.1686	-3.01815	0.977721	-3.08693	0.00202238	0.0485422	down
	ENSG00000187862	TTC24	protein_coding	tetratricopeptide repeat domain 24 [Source:HGNC Symbol;Acc:HGNC:32348]	164118	122.45	-3.02765	0.785162	-3.85609	0.000115217	0.00591769	down
	ENSG00000277089	CCL3-AS1	lncRNA	CCL3 antisense RNA 1 [Source:HGNC Symbol;Acc:HGNC:55229]	NA	16.3503	-3.02947	0.750017	-4.0392	5.36332e-05	0.00327905	down
	ENSG00000099889	ARVCF	protein_coding	ARVCF delta catenin family member [Source:HGNC Symbol;Acc:HGNC:728]	421	22.6291	-3.03663	0.986423	-3.07842	0.00208099	0.049294	down
	ENSG00000101542	CDH20	protein_coding	cadherin 20 [Source:HGNC Symbol;Acc:HGNC:1760]	28316	9.41267	-3.03785	0.96358	-3.15267	0.00161786	0.0410098	down
	ENSG00000256667	KLRA1P	transcribed_unprocessed_pseudogene	killer cell lectin like receptor A1, pseudogene [Source:HGNC Symbol;Acc:HGNC:6372]	NA	103.869	-3.07506	0.656878	-4.68132	2.85028e-06	0.000301169	down
	ENSG00000211813	TRAV34	TR_V_gene	T cell receptor alpha variable 34 [Source:HGNC Symbol;Acc:HGNC:12133]	NA	17.6989	-3.0903	0.844747	-3.65826	0.000253932	0.0110446	down
	ENSG00000160307	S100B	protein_coding	S100 calcium binding protein B [Source:HGNC Symbol;Acc:HGNC:10500]	6285	121.992	-3.1378	1.01569	-3.08933	0.00200607	0.0482699	down
	ENSG00000211720	TRBV11-1	TR_V_gene	T cell receptor beta variable 11-1 [Source:HGNC Symbol;Acc:HGNC:12180]	NA	18.3856	-3.15538	0.796485	-3.96163	7.44388e-05	0.0042441	down
	ENSG00000030419	IKZF2	protein_coding	IKAROS family zinc finger 2 [Source:HGNC Symbol;Acc:HGNC:13177]	22807	226.978	-3.2065	0.573594	-5.59019	2.26824e-08	5.18813e-06	down
	ENSG00000233673	ANAPC1P1	transcribed_unprocessed_pseudogene	ANAPC1 pseudogene 1 [Source:HGNC Symbol;Acc:HGNC:44150]	NA	6.08773	-3.2316	0.678142	-4.76537	1.88505e-06	0.000210627	down
	ENSG00000211804	TRDV1	TR_V_gene	T cell receptor delta variable 1 [Source:HGNC Symbol;Acc:HGNC:12262]	NA	77.163	-3.3099	0.701493	-4.71836	2.37751e-06	0.000253976	down
	ENSG00000221957	KIR2DS4	polymorphic_pseudogene	killer cell immunoglobulin like receptor, two Ig domains and short cytoplasmic tail 4 [Source:HGNC Symbol;Acc:HGNC:6336]	3809	282.598	-3.53672	0.810573	-4.36324	1.28151e-05	0.00101694	down
	ENSG00000125498	KIR2DL1	protein_coding	killer cell immunoglobulin like receptor, two Ig domains and long cytoplasmic tail 1 [Source:HGNC Symbol;Acc:HGNC:6329]	3802	188.632	-3.58329	1.0234	-3.50136	0.000462886	0.01679	down
	ENSG00000153563	CD8A	protein_coding	CD8a molecule [Source:HGNC Symbol;Acc:HGNC:1706]	925	5555.75	-3.58636	0.652099	-5.49972	3.80393e-08	8.12703e-06	down
	ENSG00000211829	TRDC	TR_C_gene	T cell receptor delta constant [Source:HGNC Symbol;Acc:HGNC:12253]	NA	283.574	-3.60439	0.599315	-6.01418	1.80794e-09	5.95763e-07	down
	ENSG00000093009	CDC45	protein_coding	cell division cycle 45 [Source:HGNC Symbol;Acc:HGNC:1739]	8318	27.0523	-3.86269	0.904736	-4.26941	1.95988e-05	0.00146553	down
	ENSG00000224376	ENSG00000224376	lncRNA	novel transcript	NA	11.0284	-3.93449	1.03217	-3.81187	0.000137921	0.00682306	down
	ENSG00000255571	MIR9-3HG	lncRNA	MIR9-3 host gene [Source:HGNC Symbol;Acc:HGNC:27388]	254559	27.474	-3.93461	1.01807	-3.86478	0.00011119	0.00576467	down
	ENSG00000172116	CD8B	protein_coding	CD8b molecule [Source:HGNC Symbol;Acc:HGNC:1707]	926	2853.91	-3.94087	0.696744	-5.65611	1.54838e-08	3.67117e-06	down
	ENSG00000205810	KLRC3	protein_coding	killer cell lectin like receptor C3 [Source:HGNC Symbol;Acc:HGNC:6376]	3823	13.1959	-4.07601	1.24725	-3.26799	0.00108315	0.0312907	down
	ENSG00000254126	CD8B2	protein_coding	CD8b2 molecule [Source:HGNC Symbol;Acc:HGNC:1708]	927	30.679	-4.32567	1.07089	-4.0393	5.36108e-05	0.00327905	down
	ENSG00000211821	TRDV2	TR_V_gene	T cell receptor delta variable 2 [Source:HGNC Symbol;Acc:HGNC:12263]	NA	110.702	-4.54758	0.993649	-4.57665	4.72492e-06	0.000468683	down
	ENSG00000256039	LINC02446	lncRNA	long intergenic non-protein coding RNA 2446 [Source:HGNC Symbol;Acc:HGNC:53378]	NA	88.1759	-4.56726	1.10041	-4.1505	3.31744e-05	0.00228715	down
	ENSG00000286965	ENSG00000286965	lncRNA	novel transcript	NA	8.45999	-4.74683	1.36355	-3.48123	0.000499109	0.0176775	down
	ENSG00000134765	DSC1	protein_coding	desmocollin 1 [Source:HGNC Symbol;Acc:HGNC:3035]	1823	49.711	-5.11472	1.53036	-3.34216	0.000831303	0.0258595	down

## Sheet: TSCM vs TEMRA-E
Data file S1: List of differentially expressed genes from bulk RNA-Seq analysis.
DESeq2 pairwise comparisons
TSCM vs CD4-TEMRA-E
BH-Padj ≤ 0.05
	Ensembl Gene ID	Gene Symbol	Gene Biotype	Gene Description	Entrez Gene ID	Base Mean	log2FoldChange	lfcSE	Stat	Pvalue	Padj	DE
	ENSG00000070018	LRP6	protein_coding	LDL receptor related protein 6 [Source:HGNC Symbol;Acc:HGNC:6698]	4040	87.4105	9.54613	1.11997	8.52357	1.54703e-17	1.0894e-15	up
	ENSG00000227051	C14orf132	protein_coding	chromosome 14 open reading frame 132 [Source:HGNC Symbol;Acc:HGNC:20346]	56967	71.3188	9.0234	1.20851	7.46654	8.23294e-14	3.51738e-12	up
	ENSG00000163534	FCRL1	protein_coding	Fc receptor like 1 [Source:HGNC Symbol;Acc:HGNC:18509]	115350	19.6698	8.70363	1.37636	6.32366	2.55433e-10	6.41556e-09	up
	ENSG00000131686	CA6	protein_coding	carbonic anhydrase 6 [Source:HGNC Symbol;Acc:HGNC:1380]	765	98.542	8.62184	1.26538	6.81362	9.51697e-12	2.99948e-10	up
	ENSG00000114948	ADAM23	protein_coding	ADAM metallopeptidase domain 23 [Source:HGNC Symbol;Acc:HGNC:202]	8745	71.9013	8.51947	0.921024	9.25	2.24487e-20	2.38565e-18	up
	ENSG00000134765	DSC1	protein_coding	desmocollin 1 [Source:HGNC Symbol;Acc:HGNC:3035]	1823	49.711	8.41431	1.52181	5.52914	3.21799e-08	5.49266e-07	up
	ENSG00000069188	SDK2	protein_coding	sidekick cell adhesion molecule 2 [Source:HGNC Symbol;Acc:HGNC:19308]	54549	37.5632	8.39593	1.01244	8.29274	1.10667e-16	7.02816e-15	up
	ENSG00000287426	ENSG00000287426	lncRNA	novel transcript	NA	57.1062	8.20178	0.892181	9.19296	3.8218e-20	3.98145e-18	up
	ENSG00000230006	ANKRD36BP2	transcribed_unprocessed_pseudogene	ankyrin repeat domain 36B pseudogene 2 [Source:HGNC Symbol;Acc:HGNC:33607]	645784	56.3088	8.19237	0.985628	8.31183	9.42391e-17	6.05766e-15	up
	ENSG00000148143	ZNF462	protein_coding	zinc finger protein 462 [Source:HGNC Symbol;Acc:HGNC:21684]	NA	38.5431	8.11599	1.05181	7.71625	1.19806e-14	5.83793e-13	up
	ENSG00000169398	PTK2	protein_coding	protein tyrosine kinase 2 [Source:HGNC Symbol;Acc:HGNC:9611]	5747	141.922	8.08282	0.941462	8.5854	9.05209e-18	6.647e-16	up
	ENSG00000180875	GREM2	protein_coding	gremlin 2, DAN family BMP antagonist [Source:HGNC Symbol;Acc:HGNC:17655]	64388	37.978	7.93017	1.13236	7.0032	2.50185e-12	8.60312e-11	up
	ENSG00000167768	KRT1	protein_coding	keratin 1 [Source:HGNC Symbol;Acc:HGNC:6412]	3848	107.228	7.84292	1.26625	6.19384	5.87156e-10	1.35263e-08	up
	ENSG00000107249	GLIS3	protein_coding	GLIS family zinc finger 3 [Source:HGNC Symbol;Acc:HGNC:28510]	169792	20.8885	7.77543	0.818741	9.49682	2.16405e-21	2.66077e-19	up
	ENSG00000226423	ENSG00000226423	lncRNA	novel transcript	NA	21.4451	7.66445	1.05142	7.28964	3.10785e-13	1.22621e-11	up
	ENSG00000172915	NBEA	protein_coding	neurobeachin [Source:HGNC Symbol;Acc:HGNC:7648]	26960	24.8666	7.59762	1.15527	6.57649	4.81668e-11	1.36913e-09	up
	ENSG00000151320	AKAP6	protein_coding	A-kinase anchoring protein 6 [Source:HGNC Symbol;Acc:HGNC:376]	NA	27.2548	7.53813	1.2107	6.22627	4.77674e-10	1.12744e-08	up
	ENSG00000134363	FST	protein_coding	follistatin [Source:HGNC Symbol;Acc:HGNC:3971]	10468	14.1345	7.53781	1.22059	6.17553	6.59405e-10	1.49947e-08	up
	ENSG00000159640	ACE	protein_coding	angiotensin I converting enzyme [Source:HGNC Symbol;Acc:HGNC:2707]	1636	81.2617	7.52647	1.00267	7.50645	6.07514e-14	2.67104e-12	up
	ENSG00000277586	NEFL	protein_coding	neurofilament light chain [Source:HGNC Symbol;Acc:HGNC:7739]	4747	275.59	7.48346	0.844282	8.8637	7.74008e-19	6.68111e-17	up
	ENSG00000121380	BCL2L14	protein_coding	BCL2 like 14 [Source:HGNC Symbol;Acc:HGNC:16657]	79370	21.957	7.45441	1.04497	7.13363	9.77542e-13	3.59531e-11	up
	ENSG00000277301	ENSG00000277301	lncRNA	novel transcript, antisense to NOL4L	NA	24.2372	7.42074	1.07844	6.88101	5.94306e-12	1.93658e-10	up
	ENSG00000112299	VNN1	protein_coding	vanin 1 [Source:HGNC Symbol;Acc:HGNC:12705]	8876	10.8546	7.38889	2.70216	2.73444	0.00624864	0.0274618	up
	ENSG00000213949	ITGA1	protein_coding	integrin subunit alpha 1 [Source:HGNC Symbol;Acc:HGNC:6134]	3672	54.2929	7.30525	0.890513	8.20341	2.33663e-16	1.42407e-14	up
	ENSG00000135144	DTX1	protein_coding	deltex E3 ubiquitin ligase 1 [Source:HGNC Symbol;Acc:HGNC:3060]	1840	18.2706	7.24409	0.96618	7.49766	6.49666e-14	2.83866e-12	up
	ENSG00000215475	SIAH3	protein_coding	siah E3 ubiquitin protein ligase family member 3 [Source:HGNC Symbol;Acc:HGNC:30553]	283514	19.4709	7.23039	1.37049	5.27576	1.32206e-07	2.03042e-06	up
	ENSG00000223492	ENSG00000223492	lncRNA	novel transcript, antisense to TSHZ2	NA	11.2515	7.2145	1.00013	7.21354	5.45143e-13	2.06607e-11	up
	ENSG00000261804	ENSG00000261804	lncRNA	novel transcript	NA	16.9981	7.19567	1.28197	5.61299	1.98862e-08	3.51927e-07	up
	ENSG00000227195	MIR663AHG	lncRNA	MIR663A host gene [Source:HGNC Symbol;Acc:HGNC:27662]	284801	14.5402	7.16142	1.13042	6.33519	2.37048e-10	6.00369e-09	up
	ENSG00000268758	ADGRE4P	transcribed_unprocessed_pseudogene	adhesion G protein-coupled receptor E4, pseudogene [Source:HGNC Symbol;Acc:HGNC:19240]	326342	30.0631	7.15243	1.18084	6.05709	1.38608e-09	3.01572e-08	up
	ENSG00000035862	TIMP2	protein_coding	TIMP metallopeptidase inhibitor 2 [Source:HGNC Symbol;Acc:HGNC:11821]	7077	7.59829	7.14991	1.23871	5.77205	7.83148e-09	1.48672e-07	up
	ENSG00000227508	LINC01624	lncRNA	long intergenic non-protein coding RNA 1624 [Source:HGNC Symbol;Acc:HGNC:52051]	NA	12.8689	7.14906	1.07534	6.6482	2.96689e-11	8.67825e-10	up
	ENSG00000179148	ALOXE3	protein_coding	arachidonate lipoxygenase 3 [Source:HGNC Symbol;Acc:HGNC:13743]	59344	15.0438	7.13639	1.15471	6.18027	6.39903e-10	1.45983e-08	up
	ENSG00000137878	GCOM1	protein_coding	GCOM1, MYZAP-POLR2M combined locus [Source:HGNC Symbol;Acc:HGNC:26424]	145781	8.96429	7.13189	1.40945	5.06005	4.19149e-07	5.83553e-06	up
	ENSG00000226025	LGALS17A	transcribed_unprocessed_pseudogene	galectin 14 pseudogene [Source:NCBI gene (formerly Entrezgene);Acc:400696]	400696	11.7	7.13018	1.13104	6.30407	2.89935e-10	7.1798e-09	up
	ENSG00000163359	COL6A3	protein_coding	collagen type VI alpha 3 chain [Source:HGNC Symbol;Acc:HGNC:2213]	1293	14.4656	7.12022	1.29309	5.50635	3.66345e-08	6.21289e-07	up
	ENSG00000112874	NUDT12	protein_coding	nudix hydrolase 12 [Source:HGNC Symbol;Acc:HGNC:18826]	83594	14.2839	7.10055	1.21322	5.85265	4.83795e-09	9.52634e-08	up
	ENSG00000100346	CACNA1I	protein_coding	calcium voltage-gated channel subunit alpha1 I [Source:HGNC Symbol;Acc:HGNC:1396]	8911	157.999	7.08855	0.637019	11.1277	9.19843e-29	2.3723e-26	up
	ENSG00000234156	ENSG00000234156	lncRNA	novel transcript	NA	13.5296	7.07108	1.40745	5.02402	5.06004e-07	6.97132e-06	up
	ENSG00000229153	EPHA1-AS1	lncRNA	EPHA1 antisense RNA 1 [Source:HGNC Symbol;Acc:HGNC:27799]	285965	112.835	7.01232	0.718219	9.76349	1.61498e-22	2.35541e-20	up
	ENSG00000147180	ZNF711	protein_coding	zinc finger protein 711 [Source:HGNC Symbol;Acc:HGNC:13128]	7552	27.1217	7.00429	1.08194	6.4738	9.55678e-11	2.5878e-09	up
	ENSG00000157168	NRG1	protein_coding	neuregulin 1 [Source:HGNC Symbol;Acc:HGNC:7997]	3084	7.29552	6.9991	1.65935	4.21797	2.46507e-05	0.000233563	up
	ENSG00000284825	ENSG00000284825	lncRNA	novel transcript	NA	15.0343	6.99298	1.08242	6.46049	1.04364e-10	2.808e-09	up
	ENSG00000287595	ENSG00000287595	lncRNA	novel transcript	NA	18.2126	6.96835	1.10036	6.33277	2.40804e-10	6.08425e-09	up
	ENSG00000197702	PARVA	protein_coding	parvin alpha [Source:HGNC Symbol;Acc:HGNC:14652]	55742	13.9559	6.93472	1.32756	5.22365	1.75433e-07	2.63873e-06	up
	ENSG00000238241	CCR12P	transcribed_unprocessed_pseudogene	C-C motif chemokine receptor 12, pseudogene [Source:HGNC Symbol;Acc:HGNC:39812]	NA	40.4149	6.92128	1.33778	5.1737	2.295e-07	3.36579e-06	up
	ENSG00000114529	C3orf52	protein_coding	chromosome 3 open reading frame 52 [Source:HGNC Symbol;Acc:HGNC:26255]	79669	13.6726	6.91638	1.05989	6.52554	6.77584e-11	1.87805e-09	up
	ENSG00000075213	SEMA3A	protein_coding	semaphorin 3A [Source:HGNC Symbol;Acc:HGNC:10723]	10371	10.4795	6.91512	1.58328	4.36759	1.25623e-05	0.000127725	up
	ENSG00000117322	CR2	protein_coding	complement C3d receptor 2 [Source:HGNC Symbol;Acc:HGNC:2336]	1380	63.8975	6.88894	1.16359	5.92041	3.21131e-09	6.54265e-08	up
	ENSG00000172296	SPTLC3	protein_coding	serine palmitoyltransferase long chain base subunit 3 [Source:HGNC Symbol;Acc:HGNC:16253]	55304	12.5868	6.88016	1.13767	6.04759	1.47025e-09	3.18575e-08	up
	ENSG00000141096	DPEP3	protein_coding	dipeptidase 3 [Source:HGNC Symbol;Acc:HGNC:23029]	64180	13.0764	6.83351	1.31408	5.2002	1.99073e-07	2.95646e-06	up
	ENSG00000115590	IL1R2	protein_coding	interleukin 1 receptor type 2 [Source:HGNC Symbol;Acc:HGNC:5994]	7850	8.06907	6.82224	1.64805	4.13958	3.47946e-05	0.000315403	up
	ENSG00000262714	ENSG00000262714	lncRNA	novel transcript	NA	9.24359	6.80634	1.32195	5.14869	2.62309e-07	3.80473e-06	up
	ENSG00000143776	CDC42BPA	protein_coding	CDC42 binding protein kinase alpha [Source:HGNC Symbol;Acc:HGNC:1737]	8476	9.87771	6.8032	1.33691	5.08877	3.60396e-07	5.07433e-06	up
	ENSG00000188158	NHS	protein_coding	NHS actin remodeling regulator [Source:HGNC Symbol;Acc:HGNC:7820]	4810	6.02568	6.77159	1.83971	3.68079	0.000232514	0.00167423	up
	ENSG00000180090	OR3A1	protein_coding	olfactory receptor family 3 subfamily A member 1 [Source:HGNC Symbol;Acc:HGNC:8282]	4994	7.1347	6.74745	1.56003	4.32521	1.52383e-05	0.000151723	up
	ENSG00000281097	LINC01395	lncRNA	long intergenic non-protein coding RNA 1395 [Source:HGNC Symbol;Acc:HGNC:50674]	NA	12.6681	6.74607	1.01079	6.67403	2.48865e-11	7.36425e-10	up
	ENSG00000014257	ACP3	protein_coding	acid phosphatase 3 [Source:HGNC Symbol;Acc:HGNC:125]	55	7.92463	6.73215	2.01487	3.34123	0.000834085	0.00507722	up
	ENSG00000277496	ENSG00000277496	lncRNA	novel transcript, antisense to SLCO4A1	NA	14.2375	6.73088	1.05715	6.36702	1.92731e-10	4.96451e-09	up
	ENSG00000257495	KRT73-AS1	lncRNA	KRT73 antisense RNA 1 [Source:HGNC Symbol;Acc:HGNC:49607]	NA	13.554	6.7236	1.01277	6.63883	3.16178e-11	9.19744e-10	up
	ENSG00000005513	SOX8	protein_coding	SRY-box transcription factor 8 [Source:HGNC Symbol;Acc:HGNC:11203]	NA	11.0669	6.71905	1.15944	5.79509	6.82833e-09	1.31159e-07	up
	ENSG00000163734	CXCL3	protein_coding	C-X-C motif chemokine ligand 3 [Source:HGNC Symbol;Acc:HGNC:4604]	2921	8.4498	6.69993	2.49484	2.68552	0.00724175	0.0310017	up
	ENSG00000134955	SLC37A2	protein_coding	solute carrier family 37 member 2 [Source:HGNC Symbol;Acc:HGNC:20644]	219855	13.3248	6.68607	1.62948	4.10319	4.07493e-05	0.000360873	up
	ENSG00000221866	PLXNA4	protein_coding	plexin A4 [Source:HGNC Symbol;Acc:HGNC:9102]	91584	20.3932	6.67819	1.17514	5.68291	1.32425e-08	2.40556e-07	up
	ENSG00000183087	GAS6	protein_coding	growth arrest specific 6 [Source:HGNC Symbol;Acc:HGNC:4168]	2621	21.4775	6.67287	1.02041	6.5394	6.17665e-11	1.73012e-09	up
	ENSG00000232354	VIPR1-AS1	lncRNA	VIPR1 antisense RNA 1 [Source:HGNC Symbol;Acc:HGNC:40610]	NA	14.1535	6.64807	0.986295	6.74045	1.57897e-11	4.83242e-10	up
	ENSG00000177455	CD19	protein_coding	CD19 molecule [Source:HGNC Symbol;Acc:HGNC:1633]	930	10.1365	6.61702	1.72641	3.83282	0.000126682	0.000991912	up
	ENSG00000235332	RPSAP76	processed_pseudogene	ribosomal protein SA pseudogene 76 [Source:HGNC Symbol;Acc:HGNC:51930]	NA	8.64786	6.61015	1.06953	6.18041	6.39336e-10	1.45983e-08	up
	ENSG00000106034	CPED1	protein_coding	cadherin like and PC-esterase domain containing 1 [Source:HGNC Symbol;Acc:HGNC:26159]	79974	3.57159	6.58888	2.29968	2.86513	0.00416834	0.019633	up
	ENSG00000140450	ARRDC4	protein_coding	arrestin domain containing 4 [Source:HGNC Symbol;Acc:HGNC:28087]	91947	57.824	6.58446	1.01493	6.48762	8.72046e-11	2.37655e-09	up
	ENSG00000254275	LINC00824	lncRNA	long intergenic non-protein coding RNA 824 [Source:HGNC Symbol;Acc:HGNC:50281]	NA	21.7838	6.54368	1.25785	5.20227	1.96864e-07	2.92982e-06	up
	ENSG00000287092	ENSG00000287092	lncRNA	novel transcript	NA	9.54857	6.53593	0.983976	6.64237	3.08682e-11	9.00416e-10	up
	ENSG00000211947	IGHV3-21	IG_V_gene	immunoglobulin heavy variable 3-21 [Source:HGNC Symbol;Acc:HGNC:5586]	NA	3.13452	6.51083	1.52445	4.27095	1.94645e-05	0.000189519	up
	ENSG00000164904	ALDH7A1	protein_coding	aldehyde dehydrogenase 7 family member A1 [Source:HGNC Symbol;Acc:HGNC:877]	501	17.9377	6.4951	1.49822	4.3352	1.45628e-05	0.000145891	up
	ENSG00000184613	NELL2	protein_coding	neural EGFL like 2 [Source:HGNC Symbol;Acc:HGNC:7751]	4753	2820.04	6.48681	0.406984	15.9387	3.41239e-57	1.44331e-53	up
	ENSG00000234737	KRT18P15	processed_pseudogene	keratin 18 pseudogene 15 [Source:HGNC Symbol;Acc:HGNC:32449]	NA	14.3167	6.48515	1.23941	5.23244	1.67284e-07	2.52876e-06	up
	ENSG00000271582	ENSG00000271582	processed_pseudogene	EIF2A eukaryotic translation initiation factor 2A, 65kDa, pseudogene	NA	13.9444	6.46818	1.03506	6.24909	4.12862e-10	9.93311e-09	up
	ENSG00000260807	CEROX1	lncRNA	cytoplasmic endogenous regulator of oxidative phosphorylation 1 [Source:HGNC Symbol;Acc:HGNC:53928]	NA	123.761	6.45507	0.686918	9.39715	5.60601e-21	6.44325e-19	up
	ENSG00000227705	ENSG00000227705	lncRNA	novel transcript, antisense to TSHZ2	NA	6.88901	6.44442	0.987642	6.52506	6.79724e-11	1.8802e-09	up
	ENSG00000182463	TSHZ2	protein_coding	teashirt zinc finger homeobox 2 [Source:HGNC Symbol;Acc:HGNC:13010]	128553	330.781	6.4349	0.46224	13.9211	4.71423e-44	6.23103e-41	up
	ENSG00000226777	FAM30A	lncRNA	family with sequence similarity 30 member A [Source:HGNC Symbol;Acc:HGNC:19955]	9834	4.59315	6.43443	1.84366	3.49004	0.000482951	0.00316598	up
	ENSG00000164251	F2RL1	protein_coding	F2R like trypsin receptor 1 [Source:HGNC Symbol;Acc:HGNC:3538]	2150	56.9348	6.4246	1.20342	5.33863	9.3651e-08	1.48577e-06	up
	ENSG00000261150	EPPK1	protein_coding	epiplakin 1 [Source:HGNC Symbol;Acc:HGNC:15577]	83481	90.3981	6.41353	0.80642	7.95309	1.8191e-15	1.01238e-13	up
	ENSG00000123454	DBH	protein_coding	dopamine beta-hydroxylase [Source:HGNC Symbol;Acc:HGNC:2689]	1621	16.5095	6.38532	1.32177	4.83089	1.35927e-06	1.70296e-05	up
	ENSG00000127903	ZNF835	protein_coding	zinc finger protein 835 [Source:HGNC Symbol;Acc:HGNC:34332]	90485	11.8999	6.37661	1.39045	4.58602	4.51783e-06	5.08479e-05	up
	ENSG00000198794	SCAMP5	protein_coding	secretory carrier membrane protein 5 [Source:HGNC Symbol;Acc:HGNC:30386]	192683	6.57454	6.36654	1.82805	3.48269	0.000496407	0.00324313	up
	ENSG00000204277	LINC01993	lncRNA	long intergenic non-protein coding RNA 1993 [Source:HGNC Symbol;Acc:HGNC:52826]	100996291	5.79755	6.35948	1.20108	5.29479	1.19153e-07	1.8474e-06	up
	ENSG00000167191	GPRC5B	protein_coding	G protein-coupled receptor class C group 5 member B [Source:HGNC Symbol;Acc:HGNC:13308]	51704	15.0558	6.34282	1.79439	3.53481	0.000408063	0.00273698	up
	ENSG00000231831	MTHFD1P1	processed_pseudogene	methylenetetrahydrofolate dehydrogenase (NADP+ dependent) 1 pseudogene 1 [Source:HGNC Symbol;Acc:HGNC:7433]	NA	15.0969	6.34256	1.24431	5.09724	3.44645e-07	4.86878e-06	up
	ENSG00000082438	COBLL1	protein_coding	cordon-bleu WH2 repeat protein like 1 [Source:HGNC Symbol;Acc:HGNC:23571]	22837	4.67567	6.34092	1.7042	3.72075	0.000198629	0.00146362	up
	ENSG00000157551	KCNJ15	protein_coding	potassium inwardly rectifying channel subfamily J member 15 [Source:HGNC Symbol;Acc:HGNC:6261]	3772	5.51618	6.33851	2.04086	3.10581	0.00189761	0.0101263	up
	ENSG00000285797	ENSG00000285797	lncRNA	novel transcript	NA	4.45387	6.3371	1.6891	3.75176	0.0001756	0.00131874	up
	ENSG00000175707	KDF1	protein_coding	keratinocyte differentiation factor 1 [Source:HGNC Symbol;Acc:HGNC:26624]	126695	92.8661	6.33673	0.761224	8.3244	8.47598e-17	5.46494e-15	up
	ENSG00000197093	GAL3ST4	protein_coding	galactose-3-O-sulfotransferase 4 [Source:HGNC Symbol;Acc:HGNC:24145]	79690	48.6588	6.32711	0.823644	7.68185	1.56806e-14	7.51957e-13	up
	ENSG00000211707	TRBV7-1	TR_V_gene	T cell receptor beta variable 7-1 (non-functional) [Source:HGNC Symbol;Acc:HGNC:12235]	NA	12.3912	6.31666	0.871903	7.24468	4.3345e-13	1.66363e-11	up
	ENSG00000100985	MMP9	protein_coding	matrix metallopeptidase 9 [Source:HGNC Symbol;Acc:HGNC:7176]	4318	9.95153	6.31613	1.09827	5.75099	8.87239e-09	1.66785e-07	up
	ENSG00000158748	HTR6	protein_coding	5-hydroxytryptamine receptor 6 [Source:HGNC Symbol;Acc:HGNC:5301]	NA	48.2919	6.30862	0.79428	7.94256	1.9805e-15	1.09072e-13	up
	ENSG00000057294	PKP2	protein_coding	plakophilin 2 [Source:HGNC Symbol;Acc:HGNC:9024]	5318	24.6443	6.28103	1.51743	4.13924	3.48454e-05	0.000315729	up
	ENSG00000102755	FLT1	protein_coding	fms related receptor tyrosine kinase 1 [Source:HGNC Symbol;Acc:HGNC:3763]	2321	10.2088	6.26455	1.20778	5.18685	2.13882e-07	3.15864e-06	up
	ENSG00000151715	TMEM45B	protein_coding	transmembrane protein 45B [Source:HGNC Symbol;Acc:HGNC:25194]	120224	180.141	6.2402	0.573871	10.8739	1.53557e-27	3.4547e-25	up
	ENSG00000211955	IGHV3-33	IG_V_gene	immunoglobulin heavy variable 3-33 [Source:HGNC Symbol;Acc:HGNC:5596]	NA	5.13539	6.2104	1.26534	4.90809	9.19677e-07	1.19762e-05	up
	ENSG00000204677	FAM153CP	lncRNA	family with sequence similarity 153 member C, pseudogene [Source:HGNC Symbol;Acc:HGNC:33936]	653316	7.90842	6.20736	1.00017	6.20629	5.42511e-10	1.26355e-08	up
	ENSG00000226057	PHF2P2	transcribed_unprocessed_pseudogene	PHD finger protein 2 pseudogene 2 [Source:HGNC Symbol;Acc:HGNC:38808]	NA	9.23474	6.15458	1.24352	4.94932	7.44739e-07	9.83744e-06	up
	ENSG00000231703	ENSG00000231703	lncRNA	novel transcript, antisense to TSHZ2	NA	5.78344	6.15289	1.24226	4.95299	7.30821e-07	9.68383e-06	up
	ENSG00000267440	LINC02594	lncRNA	long intergenic non-protein coding RNA 2594 [Source:HGNC Symbol;Acc:HGNC:53935]	NA	6.95712	6.15239	1.52279	4.04021	5.34042e-05	0.000460037	up
	ENSG00000278962	ENSG00000278962	TEC	TEC	NA	21.0708	6.13959	0.905617	6.77945	1.20631e-11	3.74611e-10	up
	ENSG00000286125	ENSG00000286125	lncRNA	novel transcript (contains ZIM2-AS1 and PEG3-AS1)	NA	7.70997	6.13482	1.58791	3.86346	0.000111794	0.000888136	up
	ENSG00000286642	ENSG00000286642	lncRNA	novel transcript	NA	7.87273	6.10205	1.00313	6.08303	1.17933e-09	2.60339e-08	up
	ENSG00000237977	EIF4HP2	processed_pseudogene	eukaryotic translation initiation factor 4H pseudogene 2 [Source:HGNC Symbol;Acc:HGNC:49036]	NA	7.56213	6.06368	1.33617	4.5381	5.67637e-06	6.27516e-05	up
	ENSG00000123843	C4BPB	protein_coding	complement component 4 binding protein beta [Source:HGNC Symbol;Acc:HGNC:1328]	725	5.47422	6.06325	1.52264	3.98206	6.83196e-05	0.000574483	up
	ENSG00000133138	TBC1D8B	protein_coding	TBC1 domain family member 8B [Source:HGNC Symbol;Acc:HGNC:24715]	54885	5.85781	6.06319	1.83873	3.2975	0.000975502	0.00580307	up
	ENSG00000234261	ENSG00000234261	lncRNA	novel transcript	NA	4.76227	6.04692	1.31279	4.60616	4.10182e-06	4.66373e-05	up
	ENSG00000184905	TCEAL2	protein_coding	transcription elongation factor A like 2 [Source:HGNC Symbol;Acc:HGNC:29818]	NA	14.6811	6.03037	1.07695	5.5995	2.14975e-08	3.79174e-07	up
	ENSG00000165617	DACT1	protein_coding	dishevelled binding antagonist of beta catenin 1 [Source:HGNC Symbol;Acc:HGNC:17748]	51339	5.51639	6.02998	1.42061	4.24465	2.1893e-05	0.000210165	up
	ENSG00000234390	USP27X-DT	lncRNA	USP27X divergent transcript [Source:HGNC Symbol;Acc:HGNC:27249]	158572	12.2591	6.01129	1.16187	5.17381	2.29365e-07	3.36579e-06	up
	ENSG00000188738	FSIP2	protein_coding	fibrous sheath interacting protein 2 [Source:HGNC Symbol;Acc:HGNC:21675]	401024	6.73145	6.00457	1.16487	5.15473	2.54002e-07	3.68678e-06	up
	ENSG00000111961	SASH1	protein_coding	SAM and SH3 domain containing 1 [Source:HGNC Symbol;Acc:HGNC:19182]	23328	11.7999	5.99364	1.57326	3.80969	0.000139143	0.00107866	up
	ENSG00000250992	ENSG00000250992	lncRNA	novel transcript	NA	8.80996	5.98449	1.14058	5.24688	1.54697e-07	2.35701e-06	up
	ENSG00000118257	NRP2	protein_coding	neuropilin 2 [Source:HGNC Symbol;Acc:HGNC:8005]	8828	6.93816	5.9806	1.44186	4.14785	3.35613e-05	0.000305797	up
	ENSG00000267508	ZNF285	protein_coding	zinc finger protein 285 [Source:HGNC Symbol;Acc:HGNC:13079]	26974	4.84606	5.96514	2.01704	2.95738	0.00310264	0.0153592	up
	ENSG00000101493	ZNF516	protein_coding	zinc finger protein 516 [Source:HGNC Symbol;Acc:HGNC:28990]	9658	75.1841	5.95528	0.661631	9.00091	2.23855e-19	2.04939e-17	up
	ENSG00000102038	SMARCA1	protein_coding	SWI/SNF related, matrix associated, actin dependent regulator of chromatin, subfamily a, member 1 [Source:HGNC Symbol;Acc:HGNC:11097]	6594	14.1875	5.9459	1.41423	4.20434	2.61842e-05	0.000246049	up
	ENSG00000138400	MDH1B	protein_coding	malate dehydrogenase 1B [Source:HGNC Symbol;Acc:HGNC:17836]	130752	2.3019	5.94237	2.35568	2.52257	0.0116502	0.0453736	up
	ENSG00000174500	GCSAM	protein_coding	germinal center associated signaling and motility [Source:HGNC Symbol;Acc:HGNC:20253]	257144	139.479	5.92796	0.686879	8.63029	6.11948e-18	4.58917e-16	up
	ENSG00000113749	HRH2	protein_coding	histamine receptor H2 [Source:HGNC Symbol;Acc:HGNC:5183]	3274	153.566	5.91505	0.777869	7.60418	2.86726e-14	1.32976e-12	up
	ENSG00000248874	LINC02899	lncRNA	long intergenic non-protein coding RNA 2899 [Source:HGNC Symbol;Acc:HGNC:26630]	439936	7.9954	5.91286	1.79917	3.28644	0.00101462	0.00599695	up
	ENSG00000100558	PLEK2	protein_coding	pleckstrin 2 [Source:HGNC Symbol;Acc:HGNC:19238]	26499	19.3298	5.90645	1.11494	5.29755	1.17369e-07	1.8224e-06	up
	ENSG00000187134	AKR1C1	protein_coding	aldo-keto reductase family 1 member C1 [Source:HGNC Symbol;Acc:HGNC:384]	1645	7.00625	5.90436	1.11208	5.30928	1.1006e-07	1.71902e-06	up
	ENSG00000204860	FAM201A	lncRNA	family with sequence similarity 201 member A [Source:HGNC Symbol;Acc:HGNC:27239]	NA	36.0937	5.87355	0.744091	7.89359	2.93624e-15	1.56807e-13	up
	ENSG00000261572	ENSG00000261572	lncRNA	novel transcript, intronic to CMTM8	NA	5.17839	5.87337	1.3479	4.35742	1.31606e-05	0.000133104	up
	ENSG00000175294	CATSPER1	protein_coding	cation channel sperm associated 1 [Source:HGNC Symbol;Acc:HGNC:17116]	117144	4.29484	5.86637	1.51338	3.87634	0.000106039	0.000847579	up
	ENSG00000258116	PPIAP45	processed_pseudogene	peptidylprolyl isomerase A pseudogene 45 [Source:HGNC Symbol;Acc:HGNC:53669]	NA	5.61342	5.86087	1.47167	3.98245	6.82076e-05	0.000573997	up
	ENSG00000287346	ENSG00000287346	lncRNA	novel transcript	105370689	5.30614	5.84952	1.01849	5.74331	9.2846e-09	1.73695e-07	up
	ENSG00000112902	SEMA5A	protein_coding	semaphorin 5A [Source:HGNC Symbol;Acc:HGNC:10736]	9037	54.0435	5.84455	0.963818	6.06396	1.32809e-09	2.90148e-08	up
	ENSG00000165959	CLMN	protein_coding	calmin [Source:HGNC Symbol;Acc:HGNC:19972]	NA	19.0029	5.82931	1.68546	3.45858	0.000543035	0.00350125	up
	ENSG00000187566	NHLRC1	protein_coding	NHL repeat containing E3 ubiquitin protein ligase 1 [Source:HGNC Symbol;Acc:HGNC:21576]	378884	8.67274	5.8247	1.22196	4.7667	1.87268e-06	2.28262e-05	up
	ENSG00000232021	LEF1-AS1	lncRNA	LEF1 antisense RNA 1 [Source:HGNC Symbol;Acc:HGNC:40339]	641518	73.7215	5.82312	0.839704	6.93473	4.06996e-12	1.35546e-10	up
	ENSG00000127955	GNAI1	protein_coding	G protein subunit alpha i1 [Source:HGNC Symbol;Acc:HGNC:4384]	2770	11.9466	5.81383	1.66975	3.48186	0.000497952	0.00325222	up
	ENSG00000182585	EPGN	protein_coding	epithelial mitogen [Source:HGNC Symbol;Acc:HGNC:17470]	255324	9.99552	5.81242	1.47666	3.93619	8.27846e-05	0.000680993	up
	ENSG00000240954	RPL4P1	processed_pseudogene	ribosomal protein L4 pseudogene 1 [Source:HGNC Symbol;Acc:HGNC:23551]	NA	17.6654	5.79698	1.2811	4.52499	6.03971e-06	6.64211e-05	up
	ENSG00000138449	SLC40A1	protein_coding	solute carrier family 40 member 1 [Source:HGNC Symbol;Acc:HGNC:10909]	30061	687.939	5.79476	0.6039	9.59555	8.34681e-22	1.13149e-19	up
	ENSG00000236064	ENSG00000236064	lncRNA	novel transcript, antisense to MID2	101928335	10.254	5.79475	1.13647	5.09888	3.41664e-07	4.83312e-06	up
	ENSG00000092096	SLC22A17	protein_coding	solute carrier family 22 member 17 [Source:HGNC Symbol;Acc:HGNC:23095]	51310	175.044	5.79397	0.513718	11.2785	1.67586e-29	4.72548e-27	up
	ENSG00000197859	ADAMTSL2	protein_coding	ADAMTS like 2 [Source:HGNC Symbol;Acc:HGNC:14631]	9719	8.67642	5.78792	1.43747	4.02647	5.66204e-05	0.00048505	up
	ENSG00000164512	ANKRD55	protein_coding	ankyrin repeat domain 55 [Source:HGNC Symbol;Acc:HGNC:25681]	79722	348.227	5.78657	0.648158	8.92771	4.34906e-19	3.83225e-17	up
	ENSG00000204851	PNMA8B	protein_coding	PNMA family member 8B [Source:HGNC Symbol;Acc:HGNC:29206]	57469	5.11494	5.78434	1.17176	4.93647	7.95508e-07	1.04688e-05	up
	ENSG00000167664	TMIGD2	protein_coding	transmembrane and immunoglobulin domain containing 2 [Source:HGNC Symbol;Acc:HGNC:28324]	126259	408.023	5.78253	0.417394	13.8539	1.20476e-43	1.34097e-40	up
	ENSG00000231062	ENSG00000231062	lncRNA	putative novel transcript	NA	4.92247	5.77776	1.17851	4.90262	9.45683e-07	1.22846e-05	up
	ENSG00000260398	ENSG00000260398	lncRNA	novel transcript, overlapping to PKIA	NA	3.25304	5.77754	1.74498	3.31094	0.000929828	0.00556896	up
	ENSG00000228002	DHX9P1	processed_pseudogene	DEAH-box helicase 9 pseudogene 1 [Source:HGNC Symbol;Acc:HGNC:2751]	NA	3.53013	5.76554	2.09815	2.74792	0.00599747	0.0265733	up
	ENSG00000109436	TBC1D9	protein_coding	TBC1 domain family member 9 [Source:HGNC Symbol;Acc:HGNC:21710]	NA	10.4298	5.76466	1.75575	3.2833	0.001026	0.00605074	up
	ENSG00000178732	GP5	protein_coding	glycoprotein V platelet [Source:HGNC Symbol;Acc:HGNC:4443]	2814	6.96202	5.74098	1.4892	3.85508	0.000115694	0.000914991	up
	ENSG00000151914	DST	protein_coding	dystonin [Source:HGNC Symbol;Acc:HGNC:1090]	667	76.0675	5.73519	0.742138	7.72793	1.09311e-14	5.35117e-13	up
	ENSG00000099814	CEP170B	protein_coding	centrosomal protein 170B [Source:HGNC Symbol;Acc:HGNC:20362]	283638	10.2814	5.72569	1.14935	4.98166	6.30419e-07	8.48638e-06	up
	ENSG00000134716	CYP2J2	protein_coding	cytochrome P450 family 2 subfamily J member 2 [Source:HGNC Symbol;Acc:HGNC:2634]	1573	11.376	5.71658	1.44565	3.95432	7.67513e-05	0.000636524	up
	ENSG00000179241	LDLRAD3	protein_coding	low density lipoprotein receptor class A domain containing 3 [Source:HGNC Symbol;Acc:HGNC:27046]	143458	4.47936	5.70463	2.18345	2.61267	0.00898388	0.0367928	up
	ENSG00000185272	RBM11	protein_coding	RNA binding motif protein 11 [Source:HGNC Symbol;Acc:HGNC:9897]	54033	66.987	5.70437	0.770039	7.4079	1.28315e-13	5.43809e-12	up
	ENSG00000176222	ZNF404	protein_coding	zinc finger protein 404 [Source:HGNC Symbol;Acc:HGNC:19417]	342908	7.49477	5.70183	1.85978	3.06586	0.00217043	0.0113278	up
	ENSG00000255521	ENSG00000255521	lncRNA	novel transcript	100507144	4.34568	5.7006	1.7072	3.33914	0.000840369	0.00510693	up
	ENSG00000214301	ENSG00000214301	processed_pseudogene	pseudogene similar to part of MAF1	NA	5.87249	5.69613	0.960799	5.92853	3.05651e-09	6.25263e-08	up
	ENSG00000225756	DBH-AS1	lncRNA	DBH antisense RNA 1 [Source:HGNC Symbol;Acc:HGNC:24155]	138948	20.4748	5.69315	1.21733	4.67676	2.91448e-06	3.42229e-05	up
	ENSG00000147117	ZNF157	protein_coding	zinc finger protein 157 [Source:HGNC Symbol;Acc:HGNC:12942]	7712	4.86181	5.68937	2.28656	2.48818	0.01284	0.0489881	up
	ENSG00000102048	ASB9	protein_coding	ankyrin repeat and SOCS box containing 9 [Source:HGNC Symbol;Acc:HGNC:17184]	140462	8.92783	5.68107	1.35682	4.18704	2.82622e-05	0.000262374	up
	ENSG00000284693	LINC02606	lncRNA	long intergenic non-protein coding RNA 2606 [Source:HGNC Symbol;Acc:HGNC:54047]	100506022	4.9623	5.67465	1.09544	5.18026	2.21581e-07	3.26323e-06	up
	ENSG00000102904	TSNAXIP1	protein_coding	translin associated factor X interacting protein 1 [Source:HGNC Symbol;Acc:HGNC:18586]	55815	6.4298	5.67104	1.50316	3.77273	0.000161468	0.00122656	up
	ENSG00000223750	SIRPB3P	unprocessed_pseudogene	signal regulatory protein beta 3, pseudogene [Source:HGNC Symbol;Acc:HGNC:49209]	NA	2.64436	5.661	1.64983	3.43127	0.000600764	0.00381645	up
	ENSG00000287149	ENSG00000287149	lncRNA	novel transcript, antisense to CCDC141and TTN	NA	4.43794	5.64793	1.16328	4.85518	1.20277e-06	1.52221e-05	up
	ENSG00000142798	HSPG2	protein_coding	heparan sulfate proteoglycan 2 [Source:HGNC Symbol;Acc:HGNC:5273]	3339	7.97045	5.64737	1.57479	3.58611	0.000335649	0.00230264	up
	ENSG00000128342	LIF	protein_coding	LIF interleukin 6 family cytokine [Source:HGNC Symbol;Acc:HGNC:6596]	3976	3.51691	5.64275	2.12409	2.65655	0.00789451	0.0331915	up
	ENSG00000153064	BANK1	protein_coding	B cell scaffold protein with ankyrin repeats 1 [Source:HGNC Symbol;Acc:HGNC:18233]	55024	18.4575	5.63643	1.32508	4.25367	2.10298e-05	0.000203262	up
	ENSG00000229960	ENSG00000229960	lncRNA	novel transcript	NA	3.52707	5.63099	1.15669	4.86819	1.12623e-06	1.43478e-05	up
	ENSG00000260086	ENSG00000260086	lncRNA	novel transcript	NA	4.20948	5.63081	1.58864	3.54442	0.000393475	0.0026467	up
	ENSG00000117009	KMO	protein_coding	kynurenine 3-monooxygenase [Source:HGNC Symbol;Acc:HGNC:6381]	8564	2.47845	5.62834	1.78824	3.14741	0.00164723	0.0089758	up
	ENSG00000179388	EGR3	protein_coding	early growth response 3 [Source:HGNC Symbol;Acc:HGNC:3240]	1960	5.66022	5.62543	1.69081	3.32707	0.000877656	0.00530305	up
	ENSG00000267568	ENSG00000267568	lncRNA	novel transcript	105371899	4.01044	5.60822	1.24778	4.49457	6.97107e-06	7.56409e-05	up
	ENSG00000225885	ENSG00000225885	lncRNA	novel transcript, antisense to SAMD12	NA	8.26944	5.60533	1.07783	5.20056	1.98686e-07	2.95368e-06	up
	ENSG00000221882	OR3A2	protein_coding	olfactory receptor family 3 subfamily A member 2 [Source:HGNC Symbol;Acc:HGNC:8283]	4995	4.19856	5.60075	1.89528	2.95511	0.00312559	0.0154439	up
	ENSG00000136636	KCTD3	protein_coding	potassium channel tetramerization domain containing 3 [Source:HGNC Symbol;Acc:HGNC:21305]	51133	10.0207	5.58808	1.41591	3.94663	7.92588e-05	0.000656033	up
	ENSG00000101230	ISM1	protein_coding	isthmin 1 [Source:HGNC Symbol;Acc:HGNC:16213]	140862	40.3886	5.58476	0.891741	6.26275	3.78237e-10	9.18364e-09	up
	ENSG00000279254	ENSG00000279254	TEC	TEC	NA	6.16278	5.57659	1.8835	2.96075	0.00306889	0.0152135	up
	ENSG00000174944	P2RY14	protein_coding	purinergic receptor P2Y14 [Source:HGNC Symbol;Acc:HGNC:16442]	9934	14.4068	5.56374	1.14022	4.87954	1.06331e-06	1.36202e-05	up
	ENSG00000188517	COL25A1	protein_coding	collagen type XXV alpha 1 chain [Source:HGNC Symbol;Acc:HGNC:18603]	84570	2.21331	5.55021	2.19322	2.53062	0.011386	0.0446241	up
	ENSG00000170074	FAM153A	protein_coding	family with sequence similarity 153 member A [Source:HGNC Symbol;Acc:HGNC:29940]	285596	45.6144	5.54588	0.774953	7.15641	8.28179e-13	3.06731e-11	up
	ENSG00000111344	RASAL1	protein_coding	RAS protein activator like 1 [Source:HGNC Symbol;Acc:HGNC:9873]	8437	11.0898	5.53938	1.29576	4.275	1.91134e-05	0.000186443	up
	ENSG00000232063	ENSG00000232063	lncRNA	novel transcript	NA	3.78246	5.53885	1.9768	2.80193	0.00507977	0.0231673	up
	ENSG00000215386	MIR99AHG	lncRNA	mir-99a-let-7c cluster host gene [Source:HGNC Symbol;Acc:HGNC:1274]	NA	7.29751	5.53741	1.25402	4.41574	1.00665e-05	0.000104974	up
	ENSG00000144677	CTDSPL	protein_coding	CTD small phosphatase like [Source:HGNC Symbol;Acc:HGNC:16890]	10217	3.60874	5.53443	1.71512	3.22685	0.00125159	0.00714018	up
	ENSG00000117519	CNN3	protein_coding	calponin 3 [Source:HGNC Symbol;Acc:HGNC:2157]	1266	52.9924	5.52937	0.94977	5.8218	5.82181e-09	1.13684e-07	up
	ENSG00000267690	LDLRAD4-AS1	lncRNA	LDLRAD4 antisense RNA 1 [Source:HGNC Symbol;Acc:HGNC:48592]	100288122	4.31919	5.51722	1.20868	4.56466	5.00293e-06	5.58322e-05	up
	ENSG00000248863	ENSG00000248863	transcribed_processed_pseudogene	glucose-fructose oxidoreductase domain containing 2 (GFOD2) pseudogene	NA	6.58904	5.508	1.15148	4.78342	1.72334e-06	2.11399e-05	up
	ENSG00000234361	ENSG00000234361	lncRNA	novel transcript	NA	3.32178	5.50491	1.34101	4.10505	4.0422e-05	0.000358588	up
	ENSG00000147257	GPC3	protein_coding	glypican 3 [Source:HGNC Symbol;Acc:HGNC:4451]	2719	10.5611	5.50465	1.50675	3.65333	0.000258866	0.00183155	up
	ENSG00000184305	CCSER1	protein_coding	coiled-coil serine rich protein 1 [Source:HGNC Symbol;Acc:HGNC:29349]	401145	4.26135	5.5015	1.7227	3.19353	0.00140544	0.00785472	up
	ENSG00000213468	FIRRE	lncRNA	firre intergenic repeating RNA element [Source:HGNC Symbol;Acc:HGNC:49627]	286467	18.6708	5.50145	1.06981	5.14244	2.71193e-07	3.92016e-06	up
	ENSG00000128253	RFPL2	protein_coding	ret finger protein like 2 [Source:HGNC Symbol;Acc:HGNC:9979]	10739	10.6364	5.49686	1.42425	3.85946	0.000113636	0.000901075	up
	ENSG00000111057	KRT18	protein_coding	keratin 18 [Source:HGNC Symbol;Acc:HGNC:6430]	3875	61.1839	5.47095	0.570844	9.58397	9.33848e-22	1.24585e-19	up
	ENSG00000286707	ENSG00000286707	lncRNA	novel transcript	NA	8.83312	5.47034	1.64868	3.31802	0.000906582	0.00544825	up
	ENSG00000185290	NUPR2	protein_coding	nuclear protein 2, transcriptional regulator [Source:HGNC Symbol;Acc:HGNC:44164]	NA	5.1901	5.46072	1.22062	4.47372	7.6872e-06	8.23134e-05	up
	ENSG00000101405	OXT	protein_coding	oxytocin/neurophysin I prepropeptide [Source:HGNC Symbol;Acc:HGNC:8528]	5020	14.3447	5.42835	0.845626	6.41932	1.3688e-10	3.62749e-09	up
	ENSG00000116194	ANGPTL1	protein_coding	angiopoietin like 1 [Source:HGNC Symbol;Acc:HGNC:489]	9068	4.03601	5.4263	1.59431	3.40355	0.000665155	0.00417657	up
	ENSG00000267676	THA1P	unitary_pseudogene	threonine aldolase 1, pseudogene [Source:HGNC Symbol;Acc:HGNC:18004]	NA	11.0054	5.42141	0.874043	6.20268	5.55096e-10	1.28578e-08	up
	ENSG00000254349	MIR2052HG	lncRNA	MIR2052 host gene [Source:HGNC Symbol;Acc:HGNC:51555]	441355	4.15664	5.41723	1.68616	3.21276	0.00131464	0.00744365	up
	ENSG00000154764	WNT7A	protein_coding	Wnt family member 7A [Source:HGNC Symbol;Acc:HGNC:12786]	7476	572.413	5.41655	0.633617	8.54862	1.2457e-17	8.9606e-16	up
	ENSG00000118200	CAMSAP2	protein_coding	calmodulin regulated spectrin associated protein family member 2 [Source:HGNC Symbol;Acc:HGNC:29188]	23271	23.2072	5.41328	0.937277	5.77554	7.67081e-09	1.46015e-07	up
	ENSG00000169169	CPT1C	protein_coding	carnitine palmitoyltransferase 1C [Source:HGNC Symbol;Acc:HGNC:18540]	126129	4.70926	5.41258	1.91014	2.8336	0.00460266	0.0213412	up
	ENSG00000235052	ENSG00000235052	lncRNA	novel transcript	NA	3.25696	5.40257	1.5683	3.44485	0.000571382	0.00366058	up
	ENSG00000226233	ENSG00000226233	processed_pseudogene	ribosomal protein L39 (RPL39) pseudogene	NA	2.50313	5.40201	1.59162	3.39403	0.000688727	0.00430286	up
	ENSG00000253238	ENSG00000253238	lncRNA	novel transcript	NA	2.98883	5.39804	1.67773	3.21746	0.00129329	0.00733848	up
	ENSG00000285476	ENSG00000285476	protein_coding	novel transcript	NA	10.1729	5.38054	1.08314	4.96752	6.7813e-07	9.07664e-06	up
	ENSG00000005102	MEOX1	protein_coding	mesenchyme homeobox 1 [Source:HGNC Symbol;Acc:HGNC:7013]	4222	43.3124	5.38045	0.962842	5.58809	2.2958e-08	4.03267e-07	up
	ENSG00000146555	SDK1	protein_coding	sidekick cell adhesion molecule 1 [Source:HGNC Symbol;Acc:HGNC:19307]	221935	3.57604	5.3694	2.13192	2.51858	0.0117829	0.0457736	up
	ENSG00000158813	EDA	protein_coding	ectodysplasin A [Source:HGNC Symbol;Acc:HGNC:3157]	1896	48.048	5.36135	0.789162	6.79372	1.09276e-11	3.41355e-10	up
	ENSG00000226240	LINC00381	lncRNA	long intergenic non-protein coding RNA 381 [Source:HGNC Symbol;Acc:HGNC:42708]	100874151	6.3963	5.36055	1.18766	4.51353	6.37585e-06	6.98272e-05	up
	ENSG00000259097	ENSG00000259097	lncRNA	novel transcript	NA	6.04106	5.36012	1.16711	4.59264	4.37682e-06	4.93922e-05	up
	ENSG00000104267	CA2	protein_coding	carbonic anhydrase 2 [Source:HGNC Symbol;Acc:HGNC:1373]	760	18.9454	5.35403	1.43229	3.73809	0.000185425	0.00138027	up
	ENSG00000171643	S100Z	protein_coding	S100 calcium binding protein Z [Source:HGNC Symbol;Acc:HGNC:30367]	170591	6.561	5.35384	1.44231	3.71199	0.000205638	0.0015074	up
	ENSG00000160712	IL6R	protein_coding	interleukin 6 receptor [Source:HGNC Symbol;Acc:HGNC:6019]	3570	706.502	5.34705	0.554694	9.63963	5.43847e-22	7.51717e-20	up
	ENSG00000144290	SLC4A10	protein_coding	solute carrier family 4 member 10 [Source:HGNC Symbol;Acc:HGNC:13811]	57282	68.9872	5.34494	1.19432	4.47528	7.63113e-06	8.17544e-05	up
	ENSG00000229484	LINC02766	lncRNA	long intergenic non-protein coding RNA 2766 [Source:HGNC Symbol;Acc:HGNC:54286]	NA	5.49895	5.34371	1.26384	4.22816	2.35608e-05	0.000224545	up
	ENSG00000162337	LRP5	protein_coding	LDL receptor related protein 5 [Source:HGNC Symbol;Acc:HGNC:6697]	4041	5.40708	5.34067	1.9139	2.79046	0.00526337	0.0238402	up
	ENSG00000185899	TAS2R60	protein_coding	taste 2 receptor member 60 [Source:HGNC Symbol;Acc:HGNC:20639]	338398	6.82434	5.33964	1.27473	4.18885	2.80367e-05	0.000260853	up
	ENSG00000174469	CNTNAP2	protein_coding	contactin associated protein 2 [Source:HGNC Symbol;Acc:HGNC:13830]	26047	3.38462	5.33527	1.96407	2.71644	0.00659883	0.0286967	up
	ENSG00000165029	ABCA1	protein_coding	ATP binding cassette subfamily A member 1 [Source:HGNC Symbol;Acc:HGNC:29]	19	39.1233	5.33203	0.897071	5.94383	2.7844e-09	5.73922e-08	up
	ENSG00000244437	IGKV3-15	IG_V_gene	immunoglobulin kappa variable 3-15 [Source:HGNC Symbol;Acc:HGNC:5816]	NA	4.49004	5.32827	1.35054	3.94528	7.97071e-05	0.00065897	up
	ENSG00000114812	VIPR1	protein_coding	vasoactive intestinal peptide receptor 1 [Source:HGNC Symbol;Acc:HGNC:12694]	7433	356.756	5.3175	0.411367	12.9264	3.19471e-38	1.98711e-35	up
	ENSG00000230918	DPP4-DT	lncRNA	DPP4 divergent transcript [Source:HGNC Symbol;Acc:HGNC:40191]	NA	11.0956	5.314	0.853177	6.22849	4.70965e-10	1.11534e-08	up
	ENSG00000152939	MARVELD2	protein_coding	MARVEL domain containing 2 [Source:HGNC Symbol;Acc:HGNC:26401]	153562	10.2241	5.31265	1.27882	4.15435	3.26215e-05	0.000298133	up
	ENSG00000211598	IGKV4-1	IG_V_gene	immunoglobulin kappa variable 4-1 [Source:HGNC Symbol;Acc:HGNC:5834]	NA	5.38255	5.31115	1.49222	3.55924	0.000371936	0.00251783	up
	ENSG00000211819	TRAV40	TR_V_gene	T cell receptor alpha variable 40 [Source:HGNC Symbol;Acc:HGNC:12141]	NA	7.1965	5.31029	0.938466	5.65848	1.52719e-08	2.75336e-07	up
	ENSG00000235280	MCF2L-AS1	lncRNA	MCF2L antisense RNA 1 [Source:HGNC Symbol;Acc:HGNC:39825]	NA	28.0803	5.30144	0.714548	7.41929	1.17751e-13	5.00041e-12	up
	ENSG00000047634	SCML1	protein_coding	Scm polycomb group protein like 1 [Source:HGNC Symbol;Acc:HGNC:10580]	6322	234.383	5.29724	0.727216	7.28428	3.23404e-13	1.26655e-11	up
	ENSG00000220867	HSPE1P26	processed_pseudogene	heat shock protein family E (Hsp10) member 1 pseudogene 26 [Source:HGNC Symbol;Acc:HGNC:49345]	NA	3.27617	5.2881	1.28926	4.10166	4.10197e-05	0.000362964	up
	ENSG00000126353	CCR7	protein_coding	C-C motif chemokine receptor 7 [Source:HGNC Symbol;Acc:HGNC:1608]	1236	11418.1	5.28481	0.397203	13.3051	2.16246e-40	1.69377e-37	up
	ENSG00000233057	EEF1A1P14	processed_pseudogene	eukaryotic translation elongation factor 1 alpha 1 pseudogene 14 [Source:HGNC Symbol;Acc:HGNC:3197]	NA	5.79286	5.28353	1.39421	3.78964	0.000150868	0.001156	up
	ENSG00000253240	IGHV3-36	IG_V_pseudogene	immunoglobulin heavy variable 3-36 (pseudogene) [Source:HGNC Symbol;Acc:HGNC:5599]	NA	2.04313	5.28222	1.67432	3.15485	0.00160583	0.00878622	up
	ENSG00000276317	ENSG00000276317	lncRNA	novel transcript, antisense to SLCO4A1	NA	3.92344	5.27957	1.09982	4.80039	1.58356e-06	1.95843e-05	up
	ENSG00000233783	ENSG00000233783	lncRNA	novel transcript	NA	4.97284	5.27725	1.29761	4.0669	4.76425e-05	0.000415482	up
	ENSG00000286865	ENSG00000286865	lncRNA	novel transcript, antisense to TSHZ2	NA	5.24103	5.26793	0.922729	5.70908	1.13589e-08	2.08342e-07	up
	ENSG00000164362	TERT	protein_coding	telomerase reverse transcriptase [Source:HGNC Symbol;Acc:HGNC:11730]	7015	3.4512	5.24553	1.85829	2.82277	0.00476102	0.0219695	up
	ENSG00000183780	SLC35F3	protein_coding	solute carrier family 35 member F3 [Source:HGNC Symbol;Acc:HGNC:23616]	148641	4.58336	5.23172	1.69853	3.08015	0.00206894	0.0108895	up
	ENSG00000145555	MYO10	protein_coding	myosin X [Source:HGNC Symbol;Acc:HGNC:7593]	4651	6.77366	5.22944	1.27919	4.08808	4.34965e-05	0.00038137	up
	ENSG00000261488	TBILA	lncRNA	TGF-beta induced lncRNA [Source:HGNC Symbol;Acc:HGNC:53943]	112806053	2.3215	5.22841	1.91036	2.73688	0.00620258	0.0272821	up
	ENSG00000218357	LINC01644	lncRNA	long intergenic non-protein coding RNA 1644 [Source:HGNC Symbol;Acc:HGNC:52431]	101927722	18.066	5.22304	1.03072	5.06737	4.03344e-07	5.63403e-06	up
	ENSG00000108852	MPP2	protein_coding	membrane palmitoylated protein 2 [Source:HGNC Symbol;Acc:HGNC:7220]	4355	49.6951	5.22165	0.886194	5.89223	3.81021e-09	7.65227e-08	up
	ENSG00000179242	CDH4	protein_coding	cadherin 4 [Source:HGNC Symbol;Acc:HGNC:1763]	1002	6.01631	5.21604	1.67132	3.12091	0.00180295	0.00969598	up
	ENSG00000271680	ENSG00000271680	processed_pseudogene	La ribonucleoprotein domain family, member 1B (LARP1B) pseudogene	NA	4.08075	5.20765	1.4553	3.5784	0.000345698	0.00236367	up
	ENSG00000258484	SPESP1	protein_coding	sperm equatorial segment protein 1 [Source:HGNC Symbol;Acc:HGNC:15570]	246777	4.3948	5.20242	1.37899	3.77263	0.000161536	0.00122663	up
	ENSG00000196263	ZNF471	protein_coding	zinc finger protein 471 [Source:HGNC Symbol;Acc:HGNC:23226]	57573	2.46948	5.20197	2.07461	2.50744	0.0121608	0.0469042	up
	ENSG00000279662	ENSG00000279662	TEC	TEC	NA	4.06654	5.19809	1.78413	2.91352	0.00357377	0.0172459	up
	ENSG00000170293	CMTM8	protein_coding	CKLF like MARVEL transmembrane domain containing 8 [Source:HGNC Symbol;Acc:HGNC:19179]	152189	265.202	5.18452	0.434989	11.9187	9.4551e-33	3.63557e-30	up
	ENSG00000177570	SAMD12	protein_coding	sterile alpha motif domain containing 12 [Source:HGNC Symbol;Acc:HGNC:31750]	401474	120.264	5.17913	0.57236	9.04873	1.44646e-19	1.35954e-17	up
	ENSG00000104722	NEFM	protein_coding	neurofilament medium chain [Source:HGNC Symbol;Acc:HGNC:7734]	4741	4.18303	5.17299	1.25558	4.12001	3.78856e-05	0.000339494	up
	ENSG00000251922	ENSG00000251922	snoRNA		NA	2.27339	5.16984	1.42414	3.63014	0.000283262	0.0019882	up
	ENSG00000135047	CTSL	protein_coding	cathepsin L [Source:HGNC Symbol;Acc:HGNC:2537]	1514	313.78	5.15781	0.885412	5.82533	5.69997e-09	1.11614e-07	up
	ENSG00000217896	ZNF839P1	processed_pseudogene	zinc finger protein 839 pseudogene 1 [Source:HGNC Symbol;Acc:HGNC:38455]	NA	3.58626	5.15696	2.07632	2.4837	0.0130025	0.0493922	up
	ENSG00000129654	FOXJ1	protein_coding	forkhead box J1 [Source:HGNC Symbol;Acc:HGNC:3816]	2302	2.78419	5.15612	1.70365	3.02651	0.00247394	0.012613	up
	ENSG00000284882	ENSG00000284882	lncRNA	novel transcript	NA	2.63073	5.15416	1.60445	3.21242	0.0013162	0.00744879	up
	ENSG00000230923	LINC00309	lncRNA	long intergenic non-protein coding RNA 309 [Source:HGNC Symbol;Acc:HGNC:25279]	150992	2.79439	5.15143	2.07581	2.48165	0.0130776	0.0495635	up
	ENSG00000109654	TRIM2	protein_coding	tripartite motif containing 2 [Source:HGNC Symbol;Acc:HGNC:15974]	23321	8.03516	5.14491	1.09581	4.69506	2.66524e-06	3.1559e-05	up
	ENSG00000227061	ENSG00000227061	lncRNA	novel transcript	NA	4.12107	5.143	1.90871	2.69449	0.00704972	0.0303208	up
	ENSG00000279020	C18orf15	TEC	chromosome 18 putative open reading frame 15 [Source:HGNC Symbol;Acc:HGNC:26447]	147276	7.20749	5.1425	1.55028	3.31715	0.000909406	0.00545753	up
	ENSG00000087253	LPCAT2	protein_coding	lysophosphatidylcholine acyltransferase 2 [Source:HGNC Symbol;Acc:HGNC:26032]	54947	12.0363	5.1419	1.60888	3.19596	0.00139367	0.00779924	up
	ENSG00000135960	EDAR	protein_coding	ectodysplasin A receptor [Source:HGNC Symbol;Acc:HGNC:2895]	10913	163.555	5.14166	0.987401	5.20727	1.91644e-07	2.85616e-06	up
	ENSG00000183421	RIPK4	protein_coding	receptor interacting serine/threonine kinase 4 [Source:HGNC Symbol;Acc:HGNC:496]	54101	3.73625	5.13412	1.94525	2.63931	0.00830744	0.0345227	up
	ENSG00000198142	SOWAHC	protein_coding	sosondowah ankyrin repeat domain family member C [Source:HGNC Symbol;Acc:HGNC:26149]	NA	4.21411	5.12491	1.98601	2.58051	0.00986556	0.0397404	up
	ENSG00000177425	PAWR	protein_coding	pro-apoptotic WT1 regulator [Source:HGNC Symbol;Acc:HGNC:8614]	5074	11.9199	5.12197	1.32334	3.87048	0.00010862	0.000866498	up
	ENSG00000198722	UNC13B	protein_coding	unc-13 homolog B [Source:HGNC Symbol;Acc:HGNC:12566]	10497	7.57153	5.11909	1.83197	2.79431	0.00520113	0.0236109	up
	ENSG00000197635	DPP4	protein_coding	dipeptidyl peptidase 4 [Source:HGNC Symbol;Acc:HGNC:3009]	1803	1127.56	5.11582	0.576825	8.86893	7.38524e-19	6.40095e-17	up
	ENSG00000196668	LINC00173	lncRNA	long intergenic non-protein coding RNA 173 [Source:HGNC Symbol;Acc:HGNC:33791]	100287569	7.34958	5.09433	1.17309	4.34266	1.40765e-05	0.000141622	up
	ENSG00000205537	ENSG00000205537	lncRNA	novel transcript, antisense to VDR	NA	2.67239	5.08088	1.66967	3.04304	0.00234199	0.0120771	up
	ENSG00000197935	ZNF311	protein_coding	zinc finger protein 311 [Source:HGNC Symbol;Acc:HGNC:13847]	282890	3.86582	5.08012	1.90948	2.66047	0.00780321	0.032886	up
	ENSG00000116117	PARD3B	protein_coding	par-3 family cell polarity regulator beta [Source:HGNC Symbol;Acc:HGNC:14446]	117583	4.8163	5.0741	1.4932	3.39813	0.000678481	0.00425141	up
	ENSG00000196092	PAX5	protein_coding	paired box 5 [Source:HGNC Symbol;Acc:HGNC:8619]	5079	3.41427	5.06905	1.66917	3.03686	0.00239057	0.0122741	up
	ENSG00000162576	MXRA8	protein_coding	matrix remodeling associated 8 [Source:HGNC Symbol;Acc:HGNC:7542]	54587	21.303	5.06659	1.10518	4.58439	4.55314e-06	5.1218e-05	up
	ENSG00000092068	SLC7A8	protein_coding	solute carrier family 7 member 8 [Source:HGNC Symbol;Acc:HGNC:11066]	23428	71.4934	5.06102	1.28323	3.94395	8.01487e-05	0.000661329	up
	ENSG00000248571	ENSG00000248571	lncRNA	novel transcript	NA	2.86908	5.06038	1.82768	2.76875	0.00562723	0.025245	up
	ENSG00000167769	ACER1	protein_coding	alkaline ceramidase 1 [Source:HGNC Symbol;Acc:HGNC:18356]	125981	30.4795	5.05996	0.910802	5.55551	2.76809e-08	4.77874e-07	up
	ENSG00000189221	MAOA	protein_coding	monoamine oxidase A [Source:HGNC Symbol;Acc:HGNC:6833]	4128	3.90079	5.05746	1.98868	2.54313	0.0109865	0.0433638	up
	ENSG00000211949	IGHV3-23	IG_V_gene	immunoglobulin heavy variable 3-23 [Source:HGNC Symbol;Acc:HGNC:5588]	NA	4.14226	5.04918	1.3871	3.64009	0.000272541	0.0019188	up
	ENSG00000268510	IFNL3P1	unprocessed_pseudogene	interferon lambda 3 pseudogene 1 [Source:HGNC Symbol;Acc:HGNC:44483]	NA	12.1045	5.04542	1.19953	4.20615	2.59754e-05	0.00024458	up
	ENSG00000163624	CDS1	protein_coding	CDP-diacylglycerol synthase 1 [Source:HGNC Symbol;Acc:HGNC:1800]	NA	8.73464	5.0406	1.19926	4.2031	2.63289e-05	0.000247248	up
	ENSG00000249241	LINC02265	lncRNA	long intergenic non-protein coding RNA 2265 [Source:HGNC Symbol;Acc:HGNC:53179]	NA	29.5726	5.03291	0.629302	7.99761	1.26856e-15	7.19235e-14	up
	ENSG00000157766	ACAN	protein_coding	aggrecan [Source:HGNC Symbol;Acc:HGNC:319]	176	3.91452	5.0327	1.37667	3.6557	0.000256483	0.00181893	up
	ENSG00000105641	SLC5A5	protein_coding	solute carrier family 5 member 5 [Source:HGNC Symbol;Acc:HGNC:11040]	6528	34.8044	5.03183	0.907408	5.54527	2.93499e-08	5.04627e-07	up
	ENSG00000074966	TXK	protein_coding	TXK tyrosine kinase [Source:HGNC Symbol;Acc:HGNC:12434]	NA	1477.03	5.03133	0.417286	12.0573	1.77566e-33	7.36308e-31	up
	ENSG00000006659	LGALS14	protein_coding	galectin 14 [Source:HGNC Symbol;Acc:HGNC:30054]	56891	2.36427	5.0305	1.85054	2.7184	0.00655981	0.0285564	up
	ENSG00000117069	ST6GALNAC5	protein_coding	ST6 N-acetylgalactosaminide alpha-2,6-sialyltransferase 5 [Source:HGNC Symbol;Acc:HGNC:19342]	81849	2.11276	5.02731	1.85687	2.70741	0.00678113	0.0293087	up
	ENSG00000287767	ENSG00000287767	lncRNA	novel transcript	NA	6.88939	5.02227	1.10219	4.55662	5.19821e-06	5.78893e-05	up
	ENSG00000286061	RCAN3AS	lncRNA	RCAN3 antisense RNA [Source:HGNC Symbol;Acc:HGNC:39009]	100750325	13.795	5.01783	0.793099	6.32686	2.50195e-10	6.30773e-09	up
	ENSG00000111863	ADTRP	protein_coding	androgen dependent TFPI regulating protein [Source:HGNC Symbol;Acc:HGNC:21214]	84830	306.672	5.01569	0.703478	7.12984	1.00485e-12	3.68292e-11	up
	ENSG00000259341	ENSG00000259341	lncRNA	novel transcript	NA	2.48825	5.00513	1.89552	2.6405	0.00827827	0.0344217	up
	ENSG00000263905	RN7SL555P	misc_RNA	RNA, 7SL, cytoplasmic 555, pseudogene [Source:HGNC Symbol;Acc:HGNC:46571]	NA	20.5395	5.00174	1.05446	4.74341	2.10146e-06	2.53229e-05	up
	ENSG00000258701	LINC00638	lncRNA	long intergenic non-protein coding RNA 638 [Source:HGNC Symbol;Acc:HGNC:28325]	196872	4.82028	5.00069	1.85375	2.69761	0.00698399	0.0300687	up
	ENSG00000153902	LGI4	protein_coding	leucine rich repeat LGI family member 4 [Source:HGNC Symbol;Acc:HGNC:18712]	163175	3.72366	4.99663	1.98812	2.51325	0.0119626	0.0463089	up
	ENSG00000104921	FCER2	protein_coding	Fc fragment of IgE receptor II [Source:HGNC Symbol;Acc:HGNC:3612]	2208	15.3286	4.99605	1.47346	3.39068	0.000697186	0.00434672	up
	ENSG00000197128	ZNF772	protein_coding	zinc finger protein 772 [Source:HGNC Symbol;Acc:HGNC:33106]	400720	14.2745	4.99178	1.1369	4.39069	1.12992e-05	0.000116167	up
	ENSG00000253764	KBTBD11-AS1	lncRNA	KBTBD11 antisense RNA 1 [Source:HGNC Symbol;Acc:HGNC:55530]	NA	2.51172	4.98681	1.83587	2.71633	0.0066011	0.0287007	up
	ENSG00000172938	MRGPRD	protein_coding	MAS related GPR family member D [Source:HGNC Symbol;Acc:HGNC:29626]	116512	3.30678	4.97055	1.87941	2.64474	0.00817527	0.0341411	up
	ENSG00000279397	ENSG00000279397	TEC	TEC	NA	3.289	4.97025	1.28566	3.86591	0.000110676	0.000880906	up
	ENSG00000162692	VCAM1	protein_coding	vascular cell adhesion molecule 1 [Source:HGNC Symbol;Acc:HGNC:12663]	7412	7.24103	4.96199	1.91185	2.59538	0.00944851	0.03836	up
	ENSG00000112486	CCR6	protein_coding	C-C motif chemokine receptor 6 [Source:HGNC Symbol;Acc:HGNC:1607]	1235	218.93	4.961	0.528915	9.37957	6.62417e-21	7.57233e-19	up
	ENSG00000248358	ENSG00000248358	lncRNA	novel transcript	NA	2.95381	4.95603	1.54574	3.20626	0.00134473	0.00758153	up
	ENSG00000260078	MPHOSPH10P1	transcribed_unprocessed_pseudogene	MPHOSPH10 pseudogene 1 [Source:HGNC Symbol;Acc:HGNC:55687]	643802	1.8862	4.9522	1.94881	2.54114	0.0110491	0.0435295	up
	ENSG00000226816	ENSG00000226816	lncRNA	novel transcript	NA	14.0047	4.94394	1.92062	2.57413	0.0100492	0.040365	up
	ENSG00000271022	ENSG00000271022	processed_pseudogene	programmed cell death 2, pseudogene	NA	1.72625	4.94109	1.77968	2.77639	0.0054966	0.0247376	up
	ENSG00000167780	SOAT2	protein_coding	sterol O-acyltransferase 2 [Source:HGNC Symbol;Acc:HGNC:11178]	8435	5.01704	4.94102	1.61771	3.05433	0.00225565	0.0117205	up
	ENSG00000172985	SH3RF3	protein_coding	SH3 domain containing ring finger 3 [Source:HGNC Symbol;Acc:HGNC:24699]	344558	13.4494	4.94032	1.15854	4.26427	2.00557e-05	0.000194552	up
	ENSG00000169047	IRS1	protein_coding	insulin receptor substrate 1 [Source:HGNC Symbol;Acc:HGNC:6125]	3667	37.222	4.94011	0.798566	6.18622	6.16252e-10	1.41504e-08	up
	ENSG00000183691	NOG	protein_coding	noggin [Source:HGNC Symbol;Acc:HGNC:7866]	9241	107.602	4.93553	0.815918	6.04905	1.45702e-09	3.16032e-08	up
	ENSG00000249109	ENSG00000249109	lncRNA	novel transcript, antisense to FAM153A	NA	2.95295	4.93395	1.15785	4.26128	2.03256e-05	0.000196726	up
	ENSG00000112394	SLC16A10	protein_coding	solute carrier family 16 member 10 [Source:HGNC Symbol;Acc:HGNC:17027]	117247	52.7044	4.9285	0.625572	7.87838	3.31649e-15	1.75343e-13	up
	ENSG00000189152	GRAPL	protein_coding	GRB2 related adaptor protein like [Source:HGNC Symbol;Acc:HGNC:37240]	400581	12.0775	4.92654	0.794654	6.1996	5.66067e-10	1.30833e-08	up
	ENSG00000173114	LRRN3	protein_coding	leucine rich repeat neuronal 3 [Source:HGNC Symbol;Acc:HGNC:17200]	54674	273.084	4.92577	0.853628	5.7704	7.90855e-09	1.5e-07	up
	ENSG00000119698	PPP4R4	protein_coding	protein phosphatase 4 regulatory subunit 4 [Source:HGNC Symbol;Acc:HGNC:23788]	57718	14.029	4.92541	1.09025	4.51769	6.25178e-06	6.85751e-05	up
	ENSG00000204219	TCEA3	protein_coding	transcription elongation factor A3 [Source:HGNC Symbol;Acc:HGNC:11615]	6920	507.945	4.92472	0.59359	8.29651	1.07216e-16	6.85018e-15	up
	ENSG00000167642	SPINT2	protein_coding	serine peptidase inhibitor, Kunitz type 2 [Source:HGNC Symbol;Acc:HGNC:11247]	10653	278.476	4.91433	0.361112	13.6089	3.5465e-42	3.40915e-39	up
	ENSG00000073670	ADAM11	protein_coding	ADAM metallopeptidase domain 11 [Source:HGNC Symbol;Acc:HGNC:189]	4185	3.27904	4.90646	1.51602	3.23642	0.00121041	0.00693894	up
	ENSG00000241163	LINC00877	lncRNA	long intergenic non-protein coding RNA 877 [Source:HGNC Symbol;Acc:HGNC:27706]	285286	12.327	4.90225	1.41896	3.45481	0.000550681	0.00354581	up
	ENSG00000081041	CXCL2	protein_coding	C-X-C motif chemokine ligand 2 [Source:HGNC Symbol;Acc:HGNC:4603]	2920	42.9666	4.89312	1.86792	2.61956	0.00880426	0.0362101	up
	ENSG00000144152	FBLN7	protein_coding	fibulin 7 [Source:HGNC Symbol;Acc:HGNC:26740]	129804	508.989	4.89101	0.486626	10.0509	9.10669e-24	1.52848e-21	up
	ENSG00000141505	ASGR1	protein_coding	asialoglycoprotein receptor 1 [Source:HGNC Symbol;Acc:HGNC:742]	432	9.77947	4.89016	1.32311	3.69597	0.000219049	0.001593	up
	ENSG00000236324	SNX9-AS1	lncRNA	SNX9 antisense RNA 1 [Source:HGNC Symbol;Acc:HGNC:40699]	NA	41.7869	4.88963	0.63873	7.65524	1.92953e-14	9.1084e-13	up
	ENSG00000175841	FAM172BP	processed_pseudogene	family with sequence similarity 172 member B, pseudogene [Source:HGNC Symbol;Acc:HGNC:34336]	NA	30.1764	4.88131	1.12264	4.34805	1.37352e-05	0.00013865	up
	ENSG00000287464	ENSG00000287464	lncRNA	novel transcript	NA	3.64624	4.87799	1.22025	3.99754	6.4003e-05	0.000541198	up
	ENSG00000281852	LINC00891	lncRNA	long intergenic non-protein coding RNA 891 [Source:HGNC Symbol;Acc:HGNC:48577]	NA	18.9709	4.87134	0.924602	5.26858	1.37484e-07	2.10689e-06	up
	ENSG00000276564	ENSG00000276564	lncRNA	novel transcript	NA	4.35778	4.86494	1.77436	2.7418	0.00611038	0.0269775	up
	ENSG00000171408	PDE7B	protein_coding	phosphodiesterase 7B [Source:HGNC Symbol;Acc:HGNC:8792]	NA	24.3888	4.84441	1.02297	4.73564	2.18366e-06	2.62536e-05	up
	ENSG00000270878	GCATP1	processed_pseudogene	glycine C-acetyltransferase pseudogene 1 [Source:HGNC Symbol;Acc:HGNC:20013]	NA	5.94843	4.83924	1.52275	3.17795	0.0014832	0.0082155	up
	ENSG00000158966	CACHD1	protein_coding	cache domain containing 1 [Source:HGNC Symbol;Acc:HGNC:29314]	57685	14.4194	4.83811	1.5843	3.05378	0.00225975	0.0117303	up
	ENSG00000236863	RPL23AP23	processed_pseudogene	ribosomal protein L23a pseudogene 23 [Source:HGNC Symbol;Acc:HGNC:36272]	NA	3.04352	4.83529	1.66845	2.89807	0.00375472	0.0179608	up
	ENSG00000269404	SPIB	protein_coding	Spi-B transcription factor [Source:HGNC Symbol;Acc:HGNC:11242]	6689	5.66028	4.82945	1.2245	3.94401	8.01314e-05	0.000661329	up
	ENSG00000230725	ENSG00000230725	lncRNA	novel transcript	284798	3.06815	4.82811	1.84701	2.61402	0.00894842	0.0366817	up
	ENSG00000216863	LY86-AS1	lncRNA	LY86 antisense RNA 1 [Source:HGNC Symbol;Acc:HGNC:26593]	285780	2.42789	4.81047	1.4836	3.24243	0.00118516	0.0068219	up
	ENSG00000070526	ST6GALNAC1	protein_coding	ST6 N-acetylgalactosaminide alpha-2,6-sialyltransferase 1 [Source:HGNC Symbol;Acc:HGNC:23614]	55808	71.0266	4.80572	0.617084	7.78778	6.81959e-15	3.4752e-13	up
	ENSG00000126217	MCF2L	protein_coding	MCF.2 cell line derived transforming sequence like [Source:HGNC Symbol;Acc:HGNC:14576]	23263	45.3924	4.80291	0.783446	6.1305	8.76038e-10	1.96047e-08	up
	ENSG00000132640	BTBD3	protein_coding	BTB domain containing 3 [Source:HGNC Symbol;Acc:HGNC:15854]	22903	21.4543	4.80023	1.3151	3.65008	0.000262155	0.00185296	up
	ENSG00000274114	ALOX15P1	transcribed_unprocessed_pseudogene	arachidonate 15-lipoxygenase pseudogene 1 [Source:HGNC Symbol;Acc:HGNC:13742]	NA	42.4894	4.79204	0.609378	7.86382	3.72589e-15	1.96008e-13	up
	ENSG00000171496	OR1L8	protein_coding	olfactory receptor family 1 subfamily L member 8 [Source:HGNC Symbol;Acc:HGNC:15110]	138881	4.17838	4.78579	1.49585	3.19937	0.00137728	0.00773411	up
	ENSG00000165125	TRPV6	protein_coding	transient receptor potential cation channel subfamily V member 6 [Source:HGNC Symbol;Acc:HGNC:14006]	55503	3.45377	4.78016	1.6312	2.93046	0.0033846	0.0164811	up
	ENSG00000172005	MAL	protein_coding	mal, T cell differentiation protein [Source:HGNC Symbol;Acc:HGNC:6817]	4118	2559.17	4.77676	0.452867	10.5478	5.19963e-26	1.05733e-23	up
	ENSG00000055118	KCNH2	protein_coding	potassium voltage-gated channel subfamily H member 2 [Source:HGNC Symbol;Acc:HGNC:6251]	3757	18.4565	4.77604	1.32444	3.60608	0.000310855	0.00215469	up
	ENSG00000244641	RPS26P43	processed_pseudogene	ribosomal protein S26 pseudogene 43 [Source:HGNC Symbol;Acc:HGNC:36675]	NA	2.41482	4.7742	1.42193	3.35755	0.000786359	0.00483147	up
	ENSG00000157570	TSPAN18	protein_coding	tetraspanin 18 [Source:HGNC Symbol;Acc:HGNC:20660]	90139	72.1098	4.77307	0.686337	6.95441	3.54032e-12	1.18842e-10	up
	ENSG00000172548	NIPAL4	protein_coding	NIPA like domain containing 4 [Source:HGNC Symbol;Acc:HGNC:28018]	348938	3.48725	4.76683	1.91083	2.49464	0.0126086	0.0482967	up
	ENSG00000267694	ENSG00000267694	lncRNA	novel transcript, antisense C18orf1	NA	3.46026	4.76394	1.23519	3.85684	0.000114864	0.000909791	up
	ENSG00000234773	ENSG00000234773	transcribed_unprocessed_pseudogene	novel zinc finger protein pseudogene	NA	4.88097	4.76263	1.42665	3.33832	0.000842858	0.00511911	up
	ENSG00000249159	ENSG00000249159	lncRNA	novel transcript	NA	4.04328	4.76086	1.1896	4.00209	6.27866e-05	0.000532616	up
	ENSG00000271420	ENSG00000271420	lncRNA	novel transcript	NA	2.95446	4.75748	1.32229	3.59791	0.00032079	0.00221373	up
	ENSG00000123453	SARDH	protein_coding	sarcosine dehydrogenase [Source:HGNC Symbol;Acc:HGNC:10536]	1757	183.718	4.74978	0.520628	9.12317	7.29593e-20	7.31253e-18	up
	ENSG00000168646	AXIN2	protein_coding	axin 2 [Source:HGNC Symbol;Acc:HGNC:904]	8313	109.718	4.74405	0.520938	9.10674	8.48921e-20	8.46838e-18	up
	ENSG00000134376	CRB1	protein_coding	crumbs cell polarity complex component 1 [Source:HGNC Symbol;Acc:HGNC:2343]	23418	3.75203	4.73601	1.71123	2.7676	0.00564705	0.0253094	up
	ENSG00000168993	CPLX1	protein_coding	complexin 1 [Source:HGNC Symbol;Acc:HGNC:2309]	10815	7.38809	4.72771	1.1126	4.24925	2.14491e-05	0.000206748	up
	ENSG00000183813	CCR4	protein_coding	C-C motif chemokine receptor 4 [Source:HGNC Symbol;Acc:HGNC:1605]	1233	379.053	4.7172	0.686267	6.87372	6.25501e-12	2.03509e-10	up
	ENSG00000128040	SPINK2	protein_coding	serine peptidase inhibitor Kazal type 2 [Source:HGNC Symbol;Acc:HGNC:11245]	6691	25.0408	4.69991	0.879457	5.3441	9.0866e-08	1.4466e-06	up
	ENSG00000160999	SH2B2	protein_coding	SH2B adaptor protein 2 [Source:HGNC Symbol;Acc:HGNC:17381]	10603	5.18443	4.69925	1.22971	3.82142	0.000132684	0.0010339	up
	ENSG00000136997	MYC	protein_coding	MYC proto-oncogene, bHLH transcription factor [Source:HGNC Symbol;Acc:HGNC:7553]	4609	977.292	4.6966	0.37758	12.4387	1.61081e-35	8.30862e-33	up
	ENSG00000275613	ENSG00000275613	lncRNA	novel transcript	NA	4.49677	4.6955	1.08347	4.33376	1.46587e-05	0.000146712	up
	ENSG00000189283	FHIT	protein_coding	fragile histidine triad diadenosine triphosphatase [Source:HGNC Symbol;Acc:HGNC:3701]	2272	731.471	4.68933	0.31815	14.7394	3.59995e-49	8.45907e-46	up
	ENSG00000274376	ADAMTS7P1	transcribed_unprocessed_pseudogene	ADAMTS7 pseudogene 1 [Source:HGNC Symbol;Acc:HGNC:49407]	NA	15.6335	4.6871	1.16137	4.03584	5.44074e-05	0.000467917	up
	ENSG00000237301	ENSG00000237301	lncRNA	novel transcript	NA	3.40519	4.67498	1.38018	3.38722	0.000706039	0.00439156	up
	ENSG00000270474	IGHV3-29	IG_V_pseudogene	immunoglobulin heavy variable 3-29 (pseudogene) [Source:HGNC Symbol;Acc:HGNC:5590]	NA	2.99885	4.67256	1.47889	3.15951	0.00158033	0.00868071	up
	ENSG00000029534	ANK1	protein_coding	ankyrin 1 [Source:HGNC Symbol;Acc:HGNC:492]	286	124.769	4.67172	0.776714	6.01472	1.80194e-09	3.84923e-08	up
	ENSG00000259062	ACTN1-DT	lncRNA	ACTN1 divergent transcript [Source:HGNC Symbol;Acc:HGNC:20131]	161159	3.29214	4.6699	1.5156	3.08122	0.00206152	0.0108558	up
	ENSG00000171889	MIR31HG	lncRNA	MIR31 host gene [Source:HGNC Symbol;Acc:HGNC:37187]	554202	2.1831	4.66951	1.58572	2.94472	0.00323244	0.0158754	up
	ENSG00000286577	ENSG00000286577	lncRNA	novel transcript, antisense to KIAA0825	NA	4.68895	4.65966	1.80508	2.58142	0.00983961	0.039666	up
	ENSG00000053918	KCNQ1	protein_coding	potassium voltage-gated channel subfamily Q member 1 [Source:HGNC Symbol;Acc:HGNC:6294]	3784	59.7573	4.65964	0.554918	8.39699	4.58088e-17	3.01796e-15	up
	ENSG00000134709	HOOK1	protein_coding	hook microtubule tethering protein 1 [Source:HGNC Symbol;Acc:HGNC:19884]	51361	239.069	4.65712	0.437689	10.6402	1.93611e-26	4.17804e-24	up
	ENSG00000129474	AJUBA	protein_coding	ajuba LIM protein [Source:HGNC Symbol;Acc:HGNC:20250]	84962	5.742	4.65349	1.61507	2.8813	0.00396044	0.0188257	up
	ENSG00000178297	TMPRSS9	protein_coding	transmembrane serine protease 9 [Source:HGNC Symbol;Acc:HGNC:30079]	360200	2.14937	4.64872	1.44689	3.21291	0.00131399	0.00744195	up
	ENSG00000132170	PPARG	protein_coding	peroxisome proliferator activated receptor gamma [Source:HGNC Symbol;Acc:HGNC:9236]	5468	6.10259	4.64684	1.57891	2.94307	0.00324971	0.0159462	up
	ENSG00000260641	TSPAN5-DT	lncRNA	TSPAN5 divergent transcript [Source:HGNC Symbol;Acc:HGNC:55389]	NA	7.93414	4.64401	1.21365	3.82649	0.000129984	0.00101473	up
	ENSG00000287672	ENSG00000287672	lncRNA	novel transcript	112267986	5.59394	4.644	1.37688	3.37285	0.000743934	0.00459886	up
	ENSG00000134247	PTGFRN	protein_coding	prostaglandin F2 receptor inhibitor [Source:HGNC Symbol;Acc:HGNC:9601]	5738	3.9875	4.64355	1.41595	3.27946	0.00104007	0.00611514	up
	ENSG00000261546	ENSG00000261546	lncRNA	novel transcript, antisense to ACSF3	NA	20.4625	4.64072	0.896944	5.17392	2.2923e-07	3.36579e-06	up
	ENSG00000103569	AQP9	protein_coding	aquaporin 9 [Source:HGNC Symbol;Acc:HGNC:643]	366	19.7806	4.63896	1.82052	2.54815	0.0108295	0.0429281	up
	ENSG00000287315	ENSG00000287315	lncRNA	novel transcript, antisense to OBSCN	NA	3.7529	4.6379	1.50474	3.08219	0.00205481	0.0108286	up
	ENSG00000184014	DENND5A	protein_coding	DENN domain containing 5A [Source:HGNC Symbol;Acc:HGNC:19344]	23258	257.4	4.62483	0.4581	10.0957	5.77261e-24	9.8451e-22	up
	ENSG00000235251	ENSG00000235251	processed_pseudogene	pseudogene similar to part of SUMO-1 activating enzyme subunit 2 (UBA2)	NA	13.3259	4.61367	1.11045	4.15477	3.25611e-05	0.000297709	up
	ENSG00000206617	RNY1P5	misc_RNA	RNY1 pseudogene 5 [Source:HGNC Symbol;Acc:HGNC:42482]	NA	1.72409	4.60736	1.67834	2.7452	0.00604747	0.0267556	up
	ENSG00000141934	PLPP2	protein_coding	phospholipid phosphatase 2 [Source:HGNC Symbol;Acc:HGNC:9230]	8612	18.1254	4.6065	1.37813	3.34257	0.00083005	0.00505862	up
	ENSG00000160683	CXCR5	protein_coding	C-X-C motif chemokine receptor 5 [Source:HGNC Symbol;Acc:HGNC:1060]	643	58.098	4.60626	0.612749	7.51737	5.58879e-14	2.48825e-12	up
	ENSG00000176728	TTTY14	lncRNA	testis-specific transcript, Y-linked 14 [Source:HGNC Symbol;Acc:HGNC:18495]	NA	21.3492	4.60442	0.953301	4.82998	1.36546e-06	1.70868e-05	up
	ENSG00000197880	MDS2	lncRNA	myelodysplastic syndrome 2 translocation associated [Source:HGNC Symbol;Acc:HGNC:29633]	NA	202.935	4.60367	0.656225	7.01538	2.29319e-12	7.96327e-11	up
	ENSG00000041515	MYO16	protein_coding	myosin XVI [Source:HGNC Symbol;Acc:HGNC:29822]	23026	28.622	4.60345	1.03455	4.4497	8.59895e-06	9.08799e-05	up
	ENSG00000007908	SELE	protein_coding	selectin E [Source:HGNC Symbol;Acc:HGNC:10718]	6401	2.61053	4.60333	1.68651	2.72951	0.00634292	0.0277528	up
	ENSG00000137831	UACA	protein_coding	uveal autoantigen with coiled-coil domains and ankyrin repeats [Source:HGNC Symbol;Acc:HGNC:15947]	55075	7.04478	4.59897	1.6968	2.71038	0.00672053	0.0291289	up
	ENSG00000203710	CR1	protein_coding	complement C3b/C4b receptor 1 (Knops blood group) [Source:HGNC Symbol;Acc:HGNC:2334]	1378	86.2401	4.59664	0.690899	6.65313	2.86923e-11	8.41586e-10	up
	ENSG00000238207	ENSG00000238207	lncRNA	novel transcript	NA	3.64739	4.59664	1.21883	3.77136	0.000162362	0.00123202	up
	ENSG00000102445	RUBCNL	protein_coding	rubicon like autophagy enhancer [Source:HGNC Symbol;Acc:HGNC:20420]	80183	20.417	4.58994	1.66887	2.75033	0.00595359	0.0263955	up
	ENSG00000213420	GPC2	protein_coding	glypican 2 [Source:HGNC Symbol;Acc:HGNC:4450]	NA	7.75757	4.58824	1.18656	3.86684	0.000110252	0.000878199	up
	ENSG00000072163	LIMS2	protein_coding	LIM zinc finger domain containing 2 [Source:HGNC Symbol;Acc:HGNC:16084]	55679	148.515	4.58425	0.62789	7.30105	2.85532e-13	1.13933e-11	up
	ENSG00000255328	ENSG00000255328	lncRNA	novel transcript	NA	6.00805	4.57935	0.961364	4.76338	1.90374e-06	2.31691e-05	up
	ENSG00000247516	MIR4458HG	lncRNA	MIR4458 host gene [Source:HGNC Symbol;Acc:HGNC:49008]	100505738	31.9777	4.57309	0.655251	6.97915	2.9698e-12	1.00645e-10	up
	ENSG00000255367	ENSG00000255367	lncRNA	novel transcript	101927708	3.53884	4.56113	1.0337	4.41244	1.02214e-05	0.000106431	up
	ENSG00000225548	LINC01980	lncRNA	long intergenic non-protein coding RNA 1980 [Source:HGNC Symbol;Acc:HGNC:52808]	105377007	2.30476	4.56113	1.39239	3.27575	0.00105384	0.00617355	up
	ENSG00000249859	PVT1	lncRNA	Pvt1 oncogene [Source:HGNC Symbol;Acc:HGNC:9709]	NA	813.22	4.55918	0.365304	12.4805	9.53701e-36	5.04222e-33	up
	ENSG00000174807	CD248	protein_coding	CD248 molecule [Source:HGNC Symbol;Acc:HGNC:18219]	57124	65.1686	4.55645	1.02305	4.45379	8.43676e-06	8.94339e-05	up
	ENSG00000135929	CYP27A1	protein_coding	cytochrome P450 family 27 subfamily A member 1 [Source:HGNC Symbol;Acc:HGNC:2605]	1593	21.0978	4.55237	1.24556	3.65488	0.000257305	0.00182233	up
	ENSG00000146530	VWDE	protein_coding	von Willebrand factor D and EGF domains [Source:HGNC Symbol;Acc:HGNC:21897]	221806	28.9208	4.55158	0.917276	4.96207	6.9747e-07	9.30605e-06	up
	ENSG00000278275	ENSG00000278275	transcribed_processed_pseudogene	protein tyrosine phosphatase type IVA, member 1 (PTP4A1) pseudogene	NA	34.2043	4.55104	0.675374	6.73855	1.59979e-11	4.88908e-10	up
	ENSG00000189419	SPATA41	lncRNA	spermatogenesis associated 41 [Source:HGNC Symbol;Acc:HGNC:48613]	NA	10.8309	4.55078	1.37605	3.30714	0.000942546	0.00563556	up
	ENSG00000079691	CARMIL1	protein_coding	capping protein regulator and myosin 1 linker 1 [Source:HGNC Symbol;Acc:HGNC:21581]	55604	164.467	4.54786	0.767118	5.9285	3.05713e-09	6.25263e-08	up
	ENSG00000166770	ZNF667-AS1	lncRNA	ZNF667 antisense RNA 1 (head to head) [Source:HGNC Symbol;Acc:HGNC:44321]	100128252	33.0027	4.54674	1.36017	3.34279	0.00082942	0.00505784	up
	ENSG00000169994	MYO7B	protein_coding	myosin VIIB [Source:HGNC Symbol;Acc:HGNC:7607]	4648	4.79749	4.53807	1.70204	2.66626	0.00767006	0.0324543	up
	ENSG00000252658	RNU6-786P	snRNA	RNA, U6 small nuclear 786, pseudogene [Source:HGNC Symbol;Acc:HGNC:47749]	NA	4.34569	4.53525	1.30488	3.4756	0.000509721	0.00331892	up
	ENSG00000110446	SLC15A3	protein_coding	solute carrier family 15 member 3 [Source:HGNC Symbol;Acc:HGNC:18068]	51296	21.4843	4.53146	1.25001	3.62515	0.000288789	0.00202318	up
	ENSG00000143850	PLEKHA6	protein_coding	pleckstrin homology domain containing A6 [Source:HGNC Symbol;Acc:HGNC:17053]	22874	2.92486	4.5258	1.66015	2.72615	0.00640787	0.0279698	up
	ENSG00000168612	ZSWIM1	protein_coding	zinc finger SWIM-type containing 1 [Source:HGNC Symbol;Acc:HGNC:16155]	90204	53.8942	4.51819	0.604563	7.47348	7.81e-14	3.35829e-12	up
	ENSG00000229151	ENSG00000229151	lncRNA	novel transcript	NA	16.839	4.51524	0.822373	5.4905	4.00806e-08	6.75398e-07	up
	ENSG00000250415	ENSG00000250415	lncRNA	novel transcript	NA	6.42129	4.50566	1.02398	4.40012	1.08191e-05	0.000111694	up
	ENSG00000265752	ENSG00000265752	lncRNA	novel transcript	NA	5.74709	4.5003	1.30102	3.45906	0.000542062	0.00349818	up
	ENSG00000248469	ENSG00000248469	lncRNA	novel transcript, antisense to FAM153B	NA	2.52839	4.49397	1.07387	4.18485	2.85356e-05	0.000264448	up
	ENSG00000204850	ENSG00000204850	lncRNA	novel transcript, antisense to PPP5D1	NA	1.99915	4.49239	1.62683	2.76144	0.00575464	0.0256912	up
	ENSG00000211720	TRBV11-1	TR_V_gene	T cell receptor beta variable 11-1 [Source:HGNC Symbol;Acc:HGNC:12180]	NA	18.3856	4.4921	0.902448	4.97768	6.43499e-07	8.65695e-06	up
	ENSG00000110811	P3H3	protein_coding	prolyl 3-hydroxylase 3 [Source:HGNC Symbol;Acc:HGNC:19318]	NA	18.4463	4.49168	1.03753	4.32919	1.49658e-05	0.000149151	up
	ENSG00000152380	FAM151B	protein_coding	family with sequence similarity 151 member B [Source:HGNC Symbol;Acc:HGNC:33716]	167555	3.4321	4.48918	1.69672	2.6458	0.00814973	0.0340614	up
	ENSG00000204055	IER5L-AS1	lncRNA	IER5L antisense RNA 1 [Source:HGNC Symbol;Acc:HGNC:55825]	NA	6.35963	4.4891	1.19664	3.75142	0.000175835	0.00131957	up
	ENSG00000196421	C20orf204	protein_coding	chromosome 20 open reading frame 204 [Source:HGNC Symbol;Acc:HGNC:27655]	284739	26.534	4.48329	0.985518	4.54917	5.38588e-06	5.98532e-05	up
	ENSG00000247877	FAM174A-DT	lncRNA	FAM174A divergent transcript [Source:HGNC Symbol;Acc:HGNC:55584]	121232371	4.03946	4.47963	1.51615	2.95462	0.00313058	0.0154577	up
	ENSG00000267421	ZFP28-DT	lncRNA	ZFP28 divergent transcript [Source:HGNC Symbol;Acc:HGNC:55297]	101928982	3.5106	4.47683	1.29802	3.44898	0.000562714	0.00361219	up
	ENSG00000203485	INF2	protein_coding	inverted formin 2 [Source:HGNC Symbol;Acc:HGNC:23791]	64423	259.603	4.47613	0.446682	10.0209	1.23428e-23	2.02346e-21	up
	ENSG00000134193	REG4	protein_coding	regenerating family member 4 [Source:HGNC Symbol;Acc:HGNC:22977]	83998	22.1068	4.47607	1.60909	2.78174	0.00540679	0.0243801	up
	ENSG00000286615	ENSG00000286615	lncRNA	novel transcript	NA	2.03386	4.47056	1.50324	2.97396	0.00293988	0.0146668	up
	ENSG00000178562	CD28	protein_coding	CD28 molecule [Source:HGNC Symbol;Acc:HGNC:1653]	940	2169.12	4.46985	0.280682	15.925	4.25282e-57	1.49898e-53	up
	ENSG00000211890	IGHA2	IG_C_gene	immunoglobulin heavy constant alpha 2 (A2m marker) [Source:HGNC Symbol;Acc:HGNC:5479]	NA	5.00338	4.46831	1.51847	2.94264	0.00325428	0.0159567	up
	ENSG00000245869	ENSG00000245869	lncRNA	novel transcript, antisense to CXCR5	NA	48.3656	4.46442	0.606906	7.35604	1.89453e-13	7.74961e-12	up
	ENSG00000259803	SLC22A31	protein_coding	solute carrier family 22 member 31 [Source:HGNC Symbol;Acc:HGNC:27091]	146429	3.35228	4.46062	1.69916	2.62519	0.00865995	0.0356999	up
	ENSG00000174837	ADGRE1	protein_coding	adhesion G protein-coupled receptor E1 [Source:HGNC Symbol;Acc:HGNC:3336]	2015	106.384	4.45569	0.808656	5.51	3.58828e-08	6.09518e-07	up
	ENSG00000106070	GRB10	protein_coding	growth factor receptor bound protein 10 [Source:HGNC Symbol;Acc:HGNC:4564]	2887	11.6655	4.4474	1.05368	4.22084	2.43397e-05	0.000230927	up
	ENSG00000143036	SLC44A3	protein_coding	solute carrier family 44 member 3 [Source:HGNC Symbol;Acc:HGNC:28689]	126969	7.83869	4.43384	1.68427	2.6325	0.00847592	0.0350918	up
	ENSG00000131831	RAI2	protein_coding	retinoic acid induced 2 [Source:HGNC Symbol;Acc:HGNC:9835]	10742	17.3249	4.43205	1.24482	3.56038	0.000370322	0.00250932	up
	ENSG00000211653	IGLV1-40	IG_V_gene	immunoglobulin lambda variable 1-40 [Source:HGNC Symbol;Acc:HGNC:5877]	NA	3.07028	4.42396	1.50318	2.94306	0.00324985	0.0159462	up
	ENSG00000120280	TASL	protein_coding	TLR adaptor interacting with endolysosomal SLC15A4 [Source:HGNC Symbol;Acc:HGNC:25667]	80231	21.8089	4.42299	1.14726	3.85525	0.000115609	0.000914667	up
	ENSG00000227240	ENSG00000227240	lncRNA	novel transcript	NA	12.8139	4.42298	1.00191	4.41457	1.0121e-05	0.00010549	up
	ENSG00000178695	KCTD12	protein_coding	potassium channel tetramerization domain containing 12 [Source:HGNC Symbol;Acc:HGNC:14678]	115207	10.15	4.42222	1.43669	3.07806	0.00208353	0.0109554	up
	ENSG00000248538	ENSG00000248538	lncRNA	novel transcript	157273	3.29366	4.41726	1.49494	2.95481	0.00312859	0.0154552	up
	ENSG00000250835	LSM3P4	processed_pseudogene	LSM3 homolog, U6 small nuclear RNA and mRNA degradation associated pseudogene 4 [Source:HGNC Symbol;Acc:HGNC:44349]	NA	2.07407	4.41351	1.59762	2.76256	0.00573505	0.0256362	up
	ENSG00000102053	ZC3H12B	protein_coding	zinc finger CCCH-type containing 12B [Source:HGNC Symbol;Acc:HGNC:17407]	340554	49.9967	4.41286	0.580198	7.60578	2.83181e-14	1.3162e-12	up
	ENSG00000133169	BEX1	protein_coding	brain expressed X-linked 1 [Source:HGNC Symbol;Acc:HGNC:1036]	NA	16.5743	4.40582	1.17304	3.75591	0.00017271	0.00129981	up
	ENSG00000162373	BEND5	protein_coding	BEN domain containing 5 [Source:HGNC Symbol;Acc:HGNC:25668]	79656	37.216	4.40526	0.875268	5.03305	4.82742e-07	6.67693e-06	up
	ENSG00000263155	MYZAP	protein_coding	myocardial zonula adherens protein [Source:HGNC Symbol;Acc:HGNC:43444]	NA	5.08085	4.39928	1.00703	4.36859	1.25052e-05	0.000127252	up
	ENSG00000224647	ENSG00000224647	unitary_pseudogene	novel protein phosphatase inhibitor 2 (IPP-2) domain pseudogene	NA	5.05803	4.3974	1.46695	2.99765	0.00272067	0.0137155	up
	ENSG00000165591	FAAH2	protein_coding	fatty acid amide hydrolase 2 [Source:HGNC Symbol;Acc:HGNC:26440]	158584	434.709	4.39208	0.484076	9.07311	1.15663e-19	1.11184e-17	up
	ENSG00000142178	SIK1	protein_coding	salt inducible kinase 1 [Source:HGNC Symbol;Acc:HGNC:11142]	150094	24.4686	4.38919	0.824382	5.32422	1.01388e-07	1.59416e-06	up
	ENSG00000183570	PCBP3	protein_coding	poly(rC) binding protein 3 [Source:HGNC Symbol;Acc:HGNC:8651]	54039	33.4568	4.38867	0.640143	6.85577	7.09281e-12	2.28309e-10	up
	ENSG00000231079	KIF5C-AS1	lncRNA	KIF5C antisense RNA 1 [Source:HGNC Symbol;Acc:HGNC:40325]	NA	4.26406	4.38692	1.42954	3.06877	0.00214943	0.011239	up
	ENSG00000197763	TXNRD3	protein_coding	thioredoxin reductase 3 [Source:HGNC Symbol;Acc:HGNC:20667]	114112	17.0195	4.38135	1.21024	3.62024	0.000294334	0.00205633	up
	ENSG00000226530	ENSG00000226530	lncRNA	novel transcript	NA	21.5717	4.37601	0.870598	5.02643	4.99683e-07	6.88872e-06	up
	ENSG00000072110	ACTN1	protein_coding	actinin alpha 1 [Source:HGNC Symbol;Acc:HGNC:163]	87	1893.54	4.3708	0.425159	10.2804	8.6377e-25	1.60237e-22	up
	ENSG00000166257	SCN3B	protein_coding	sodium voltage-gated channel beta subunit 3 [Source:HGNC Symbol;Acc:HGNC:20665]	55800	4.19651	4.35553	1.75503	2.48174	0.0130742	0.0495597	up
	ENSG00000120659	TNFSF11	protein_coding	TNF superfamily member 11 [Source:HGNC Symbol;Acc:HGNC:11926]	8600	7.84103	4.34979	1.63614	2.65858	0.00784717	0.0330187	up
	ENSG00000261253	ENSG00000261253	lncRNA	novel transcript, antisense to ANKRD11	NA	2.10761	4.34884	1.69501	2.56567	0.0102976	0.0411984	up
	ENSG00000182871	COL18A1	protein_coding	collagen type XVIII alpha 1 chain [Source:HGNC Symbol;Acc:HGNC:2195]	80781	179.043	4.34651	0.553567	7.85183	4.10014e-15	2.14098e-13	up
	ENSG00000211897	IGHG3	IG_C_gene	immunoglobulin heavy constant gamma 3 (G3m marker) [Source:HGNC Symbol;Acc:HGNC:5527]	NA	16.954	4.34465	1.70047	2.55497	0.0106198	0.0422473	up
	ENSG00000188266	HYKK	protein_coding	hydroxylysine kinase [Source:HGNC Symbol;Acc:HGNC:34403]	123688	44.781	4.34352	0.624923	6.9505	3.64004e-12	1.21996e-10	up
	ENSG00000235532	LINC00402	lncRNA	long intergenic non-protein coding RNA 402 [Source:HGNC Symbol;Acc:HGNC:42732]	100507612	404.166	4.3429	0.634034	6.84963	7.40403e-12	2.37296e-10	up
	ENSG00000123612	ACVR1C	protein_coding	activin A receptor type 1C [Source:HGNC Symbol;Acc:HGNC:18123]	130399	87.0072	4.33918	0.629575	6.89223	5.49244e-12	1.79805e-10	up
	ENSG00000272668	ENSG00000272668	lncRNA	novel transcript, antisense to VSIG8	107985216	5.11419	4.33767	1.63594	2.65148	0.00801395	0.0336134	up
	ENSG00000103034	NDRG4	protein_coding	NDRG family member 4 [Source:HGNC Symbol;Acc:HGNC:14466]	65009	6.16611	4.33609	1.29269	3.35431	0.000795627	0.00488102	up
	ENSG00000110243	APOA5	protein_coding	apolipoprotein A5 [Source:HGNC Symbol;Acc:HGNC:17288]	116519	2.31769	4.32572	1.69355	2.55424	0.010642	0.0423199	up
	ENSG00000117602	RCAN3	protein_coding	RCAN family member 3 [Source:HGNC Symbol;Acc:HGNC:3042]	11123	3113.88	4.32484	0.263722	16.3992	1.93738e-60	2.04858e-56	up
	ENSG00000246214	RETREG1-AS1	lncRNA	RETREG1 antisense RNA 1 [Source:HGNC Symbol;Acc:HGNC:55551]	NA	18.8474	4.32423	0.639867	6.75802	1.39891e-11	4.30003e-10	up
	ENSG00000256442	ENSG00000256442	lncRNA	novel transcript	105369728	3.25607	4.32405	1.54735	2.79448	0.00519829	0.0236061	up
	ENSG00000171224	FAM241B	protein_coding	family with sequence similarity 241 member B [Source:HGNC Symbol;Acc:HGNC:23519]	219738	135.335	4.32259	0.43105	10.028	1.1477e-23	1.91114e-21	up
	ENSG00000284914	ENSG00000284914	lncRNA	novel transcript	NA	4.65739	4.32251	1.20707	3.58099	0.000342297	0.00234496	up
	ENSG00000188869	TMC3	protein_coding	transmembrane channel like 3 [Source:HGNC Symbol;Acc:HGNC:22995]	342125	1.92628	4.31803	1.58206	2.72937	0.00634559	0.0277528	up
	ENSG00000234948	LINC01524	lncRNA	long intergenic non-protein coding RNA 1524 [Source:HGNC Symbol;Acc:HGNC:51228]	101927700	3.82859	4.30853	1.46642	2.93813	0.00330195	0.0161381	up
	ENSG00000235257	ITGA9-AS1	lncRNA	ITGA9 antisense RNA 1 [Source:HGNC Symbol;Acc:HGNC:49668]	NA	5.03742	4.30583	1.40294	3.06914	0.00214675	0.0112319	up
	ENSG00000125538	IL1B	protein_coding	interleukin 1 beta [Source:HGNC Symbol;Acc:HGNC:5992]	3553	164.843	4.29938	1.6456	2.61265	0.0089842	0.0367928	up
	ENSG00000229056	HECW2-AS1	lncRNA	HECW2 antisense RNA 1 [Source:HGNC Symbol;Acc:HGNC:54062]	101927482	53.3948	4.2891	0.674274	6.36107	2.00351e-10	5.13579e-09	up
	ENSG00000233850	ENSG00000233850	lncRNA	novel transcript	NA	41.261	4.28033	0.542784	7.88588	3.12323e-15	1.65955e-13	up
	ENSG00000162594	IL23R	protein_coding	interleukin 23 receptor [Source:HGNC Symbol;Acc:HGNC:19100]	149233	25.1401	4.27649	1.32887	3.21814	0.00129024	0.00732508	up
	ENSG00000168546	GFRA2	protein_coding	GDNF family receptor alpha 2 [Source:HGNC Symbol;Acc:HGNC:4244]	2675	4.97121	4.27274	1.72036	2.48363	0.0130052	0.0493922	up
	ENSG00000189060	H1-0	protein_coding	H1.0 linker histone [Source:HGNC Symbol;Acc:HGNC:4714]	3005	60.6832	4.26119	0.688577	6.18841	6.07747e-10	1.39855e-08	up
	ENSG00000081059	TCF7	protein_coding	transcription factor 7 [Source:HGNC Symbol;Acc:HGNC:11639]	6932	4338.24	4.25261	0.269113	15.8023	2.99961e-56	9.06224e-53	up
	ENSG00000267058	ENSG00000267058	lncRNA	novel transcript	100505715	6.80725	4.24193	1.13081	3.75123	0.000175973	0.00132014	up
	ENSG00000279796	ENSG00000279796	TEC	TEC	NA	9.5392	4.24171	1.24875	3.39678	0.000681842	0.00426868	up
	ENSG00000241219	ENSG00000241219	lncRNA	novel transcript	NA	2.18061	4.2376	1.70803	2.48098	0.013102	0.0496385	up
	ENSG00000223262	RNA5SP492	rRNA_pseudogene	RNA, 5S ribosomal pseudogene 492 [Source:HGNC Symbol;Acc:HGNC:43392]	NA	7.81058	4.23639	0.732357	5.78459	7.26877e-09	1.39113e-07	up
	ENSG00000184867	ARMCX2	protein_coding	armadillo repeat containing X-linked 2 [Source:HGNC Symbol;Acc:HGNC:16869]	9823	17.7834	4.23463	0.973831	4.34842	1.37119e-05	0.000138481	up
	ENSG00000259863	SH3RF3-AS1	lncRNA	SH3RF3 antisense RNA 1 [Source:HGNC Symbol;Acc:HGNC:44168]	NA	4.80849	4.23167	1.35492	3.12319	0.00178905	0.00963455	up
	ENSG00000286330	ENSG00000286330	lncRNA	novel transcript	105370259	273.741	4.22974	0.852707	4.96037	7.03584e-07	9.36989e-06	up
	ENSG00000178038	ALS2CL	protein_coding	ALS2 C-terminal like [Source:HGNC Symbol;Acc:HGNC:20605]	259173	353.528	4.2295	0.715619	5.91027	3.41553e-09	6.91212e-08	up
	ENSG00000143502	SUSD4	protein_coding	sushi domain containing 4 [Source:HGNC Symbol;Acc:HGNC:25470]	55061	207.45	4.22055	0.740819	5.69715	1.21829e-08	2.21915e-07	up
	ENSG00000272142	ENSG00000272142	lncRNA	novel transcript	NA	7.45026	4.22024	1.37695	3.06492	0.00217728	0.0113579	up
	ENSG00000271270	TMCC1-DT	lncRNA	TMCC1 divergent transcript [Source:HGNC Symbol;Acc:HGNC:49060]	100507032	5.47596	4.21855	1.49488	2.82199	0.00477261	0.0220133	up
	ENSG00000105369	CD79A	protein_coding	CD79a molecule [Source:HGNC Symbol;Acc:HGNC:1698]	973	73.267	4.21444	0.469701	8.97261	2.8957e-19	2.59484e-17	up
	ENSG00000160191	PDE9A	protein_coding	phosphodiesterase 9A [Source:HGNC Symbol;Acc:HGNC:8795]	5152	77.7114	4.21429	0.544324	7.74224	9.76824e-15	4.80416e-13	up
	ENSG00000272168	CASC15	lncRNA	cancer susceptibility 15 [Source:HGNC Symbol;Acc:HGNC:28245]	NA	5.71531	4.21408	1.6767	2.51333	0.0119599	0.0463085	up
	ENSG00000255418	LINC02718	lncRNA	long intergenic non-protein coding RNA 2718 [Source:HGNC Symbol;Acc:HGNC:54235]	NA	3.13286	4.20421	1.52409	2.75851	0.00580663	0.0258523	up
	ENSG00000227507	LTB	protein_coding	lymphotoxin beta [Source:HGNC Symbol;Acc:HGNC:6711]	4050	11461.7	4.19725	0.459838	9.12768	6.9986e-20	7.04792e-18	up
	ENSG00000166523	CLEC4E	protein_coding	C-type lectin domain family 4 member E [Source:HGNC Symbol;Acc:HGNC:14555]	26253	13.7101	4.19578	1.59677	2.62767	0.00859706	0.0354891	up
	ENSG00000204314	PRRT1	protein_coding	proline rich transmembrane protein 1 [Source:HGNC Symbol;Acc:HGNC:13943]	80863	10.6959	4.19529	1.27945	3.27897	0.00104187	0.00612208	up
	ENSG00000211959	IGHV4-39	IG_V_gene	immunoglobulin heavy variable 4-39 [Source:HGNC Symbol;Acc:HGNC:5651]	NA	2.87908	4.19153	1.39302	3.00896	0.00262147	0.0132597	up
	ENSG00000050555	LAMC3	protein_coding	laminin subunit gamma 3 [Source:HGNC Symbol;Acc:HGNC:6494]	NA	15.7689	4.18729	1.21065	3.4587	0.00054278	0.00350125	up
	ENSG00000287593	ENSG00000287593	lncRNA	novel transcript, antisense to ADTRP	NA	17.5378	4.18391	0.940426	4.44895	8.62907e-06	9.11527e-05	up
	ENSG00000148429	USP6NL	protein_coding	USP6 N-terminal like [Source:HGNC Symbol;Acc:HGNC:16858]	9712	69.5857	4.17737	0.825082	5.06297	4.12764e-07	5.75042e-06	up
	ENSG00000111907	TPD52L1	protein_coding	TPD52 like 1 [Source:HGNC Symbol;Acc:HGNC:12006]	7164	3.01594	4.17427	1.56527	2.66681	0.00765756	0.0324143	up
	ENSG00000160223	ICOSLG	protein_coding	inducible T cell costimulator ligand [Source:HGNC Symbol;Acc:HGNC:17087]	23308	3.60159	4.17374	1.22965	3.39424	0.0006882	0.00430085	up
	ENSG00000229502	ENSG00000229502	lncRNA	novel transcript	NA	21.4448	4.17343	0.638351	6.53784	6.24154e-11	1.74598e-09	up
	ENSG00000230157	ATP5MC1P1	processed_pseudogene	ATP synthase membrane subunit c locus 1 pseudogene 1 [Source:HGNC Symbol;Acc:HGNC:19815]	NA	5.01758	4.16878	1.47635	2.8237	0.00474728	0.0219109	up
	ENSG00000163492	CCDC141	protein_coding	coiled-coil domain containing 141 [Source:HGNC Symbol;Acc:HGNC:26821]	285025	483.211	4.16744	0.461549	9.02925	1.72845e-19	1.60321e-17	up
	ENSG00000243466	IGKV1-5	IG_V_gene	immunoglobulin kappa variable 1-5 [Source:HGNC Symbol;Acc:HGNC:5741]	NA	2.67294	4.13924	1.54262	2.68325	0.00729099	0.031162	up
	ENSG00000172554	SNTG2	protein_coding	syntrophin gamma 2 [Source:HGNC Symbol;Acc:HGNC:13741]	54221	4.76681	4.12676	1.34914	3.0588	0.00222224	0.0115611	up
	ENSG00000167861	HID1	protein_coding	HID1 domain containing [Source:HGNC Symbol;Acc:HGNC:15736]	283987	139.101	4.12284	0.529128	7.79176	6.6082e-15	3.37561e-13	up
	ENSG00000121413	ZSCAN18	protein_coding	zinc finger and SCAN domain containing 18 [Source:HGNC Symbol;Acc:HGNC:21037]	65982	140.458	4.11937	0.371624	11.0848	1.48755e-28	3.70103e-26	up
	ENSG00000140511	HAPLN3	protein_coding	hyaluronan and proteoglycan link protein 3 [Source:HGNC Symbol;Acc:HGNC:21446]	145864	612.308	4.11763	0.472654	8.71172	2.99298e-18	2.37062e-16	up
	ENSG00000198723	TEX45	protein_coding	testis expressed 45 [Source:HGNC Symbol;Acc:HGNC:24745]	NA	2.4104	4.11571	1.16179	3.54256	0.000396263	0.00266206	up
	ENSG00000035720	STAP1	protein_coding	signal transducing adaptor family member 1 [Source:HGNC Symbol;Acc:HGNC:24133]	26228	48.4688	4.11514	0.853792	4.81984	1.43675e-06	1.79047e-05	up
	ENSG00000276651	ENSG00000276651	lncRNA	novel transcript	NA	60.0654	4.11099	0.465414	8.83299	1.01916e-18	8.62128e-17	up
	ENSG00000271893	ENSG00000271893	lncRNA	novel transcript	NA	1.78431	4.10586	1.57331	2.60969	0.00906244	0.0370558	up
	ENSG00000168491	CCDC110	protein_coding	coiled-coil domain containing 110 [Source:HGNC Symbol;Acc:HGNC:28504]	256309	3.26474	4.10384	1.65126	2.48528	0.012945	0.0492554	up
	ENSG00000120915	EPHX2	protein_coding	epoxide hydrolase 2 [Source:HGNC Symbol;Acc:HGNC:3402]	2053	1045.38	4.10024	0.431078	9.5116	1.87746e-21	2.34937e-19	up
	ENSG00000106624	AEBP1	protein_coding	AE binding protein 1 [Source:HGNC Symbol;Acc:HGNC:303]	165	103.813	4.0989	1.06893	3.83459	0.000125776	0.000986616	up
	ENSG00000226640	ENSG00000226640	lncRNA	novel transcript	NA	3.69869	4.09364	1.14579	3.57275	0.000353249	0.00240829	up
	ENSG00000114315	HES1	protein_coding	hes family bHLH transcription factor 1 [Source:HGNC Symbol;Acc:HGNC:5192]	3280	2.58637	4.07805	1.36756	2.98198	0.00286388	0.0143282	up
	ENSG00000259314	ENSG00000259314	lncRNA	novel transcript, antisense to CRTC3	NA	2.91748	4.07576	0.944086	4.31715	1.58056e-05	0.000156854	up
	ENSG00000176014	TUBB6	protein_coding	tubulin beta 6 class V [Source:HGNC Symbol;Acc:HGNC:20776]	84617	9.88859	4.07431	1.38099	2.95027	0.00317492	0.0156486	up
	ENSG00000072195	SPEG	protein_coding	striated muscle enriched protein kinase [Source:HGNC Symbol;Acc:HGNC:16901]	10290	19.3034	4.06812	0.980864	4.14749	3.36145e-05	0.00030615	up
	ENSG00000205085	FAM71F2	protein_coding	family with sequence similarity 71 member F2 [Source:HGNC Symbol;Acc:HGNC:27998]	346653	3.28165	4.06635	1.51143	2.6904	0.0071366	0.030626	up
	ENSG00000198520	ARMH1	protein_coding	armadillo like helical domain containing 1 [Source:HGNC Symbol;Acc:HGNC:34345]	339541	469.918	4.06032	0.323479	12.552	3.87359e-36	2.10048e-33	up
	ENSG00000154165	GPR15	protein_coding	G protein-coupled receptor 15 [Source:HGNC Symbol;Acc:HGNC:4469]	2838	242.708	4.05787	0.743448	5.45817	4.81074e-08	8.01083e-07	up
	ENSG00000088899	LZTS3	protein_coding	leucine zipper tumor suppressor family member 3 [Source:HGNC Symbol;Acc:HGNC:30139]	9762	66.8569	4.05057	0.667628	6.06711	1.30234e-09	2.85112e-08	up
	ENSG00000148053	NTRK2	protein_coding	neurotrophic receptor tyrosine kinase 2 [Source:HGNC Symbol;Acc:HGNC:8032]	4915	12.1409	4.04749	1.56507	2.58615	0.00970555	0.0392303	up
	ENSG00000136960	ENPP2	protein_coding	ectonucleotide pyrophosphatase/phosphodiesterase 2 [Source:HGNC Symbol;Acc:HGNC:3357]	5168	35.646	4.04715	0.835925	4.84152	1.28847e-06	1.6229e-05	up
	ENSG00000177301	KCNA2	protein_coding	potassium voltage-gated channel subfamily A member 2 [Source:HGNC Symbol;Acc:HGNC:6220]	3737	19.7912	4.04258	0.854613	4.73031	2.24182e-06	2.69062e-05	up
	ENSG00000252764	RNU6-1092P	snRNA	RNA, U6 small nuclear 1092, pseudogene [Source:HGNC Symbol;Acc:HGNC:48055]	NA	9.21247	4.03744	1.13603	3.554	0.000379415	0.0025619	up
	ENSG00000055732	MCOLN3	protein_coding	mucolipin TRP cation channel 3 [Source:HGNC Symbol;Acc:HGNC:13358]	55283	34.0304	4.03694	1.00128	4.03177	5.53591e-05	0.000475902	up
	ENSG00000227495	KIF1C-AS1	lncRNA	KIF1C antisense RNA 1 [Source:HGNC Symbol;Acc:HGNC:40324]	102724009	12.5899	4.02956	0.704544	5.71938	1.06915e-08	1.97127e-07	up
	ENSG00000142606	MMEL1	protein_coding	membrane metalloendopeptidase like 1 [Source:HGNC Symbol;Acc:HGNC:14668]	79258	2.77017	4.0293	1.32832	3.03339	0.00241825	0.0123828	up
	ENSG00000196867	ZFP28	protein_coding	ZFP28 zinc finger protein [Source:HGNC Symbol;Acc:HGNC:17801]	140612	30.328	4.02698	1.00713	3.99849	6.37484e-05	0.000539692	up
	ENSG00000136929	HEMGN	protein_coding	hemogen [Source:HGNC Symbol;Acc:HGNC:17509]	55363	18.3162	4.02523	1.26263	3.18798	0.00143271	0.00797342	up
	ENSG00000115687	PASK	protein_coding	PAS domain containing serine/threonine kinase [Source:HGNC Symbol;Acc:HGNC:17270]	23178	1667.38	4.01733	0.211114	19.0292	9.76937e-81	2.06603e-76	up
	ENSG00000101842	VSIG1	protein_coding	V-set and immunoglobulin domain containing 1 [Source:HGNC Symbol;Acc:HGNC:28675]	340547	201.709	4.01561	0.640361	6.27085	3.59074e-10	8.73842e-09	up
	ENSG00000162591	MEGF6	protein_coding	multiple EGF like domains 6 [Source:HGNC Symbol;Acc:HGNC:3232]	1953	352.877	4.01547	0.399392	10.054	8.82475e-24	1.49301e-21	up
	ENSG00000267128	RNF157-AS1	lncRNA	RNF157 antisense RNA 1 [Source:HGNC Symbol;Acc:HGNC:44127]	NA	25.3867	4.01269	0.953967	4.20632	2.59564e-05	0.00024451	up
	ENSG00000143479	DYRK3	protein_coding	dual specificity tyrosine phosphorylation regulated kinase 3 [Source:HGNC Symbol;Acc:HGNC:3094]	8444	16.6504	4.01196	1.03499	3.87632	0.000106048	0.000847579	up
	ENSG00000243621	ENSG00000243621	processed_pseudogene	pseudogene similar to part of adenosine deaminase, tRNA-specific 2, TAD2 homolog (S. cerevisiae) (ADAT2)	NA	3.52878	4.01064	1.26693	3.16564	0.00154741	0.00852646	up
	ENSG00000185950	IRS2	protein_coding	insulin receptor substrate 2 [Source:HGNC Symbol;Acc:HGNC:6126]	8660	148.155	4.00848	0.44229	9.06301	1.26896e-19	1.20882e-17	up
	ENSG00000163082	SGPP2	protein_coding	sphingosine-1-phosphate phosphatase 2 [Source:HGNC Symbol;Acc:HGNC:19953]	130367	76.1275	4.00656	0.648744	6.17587	6.57993e-10	1.49787e-08	up
	ENSG00000228013	IL6R-AS1	lncRNA	IL6R antisense RNA 1 [Source:HGNC Symbol;Acc:HGNC:53716]	NA	14.9221	3.99857	0.874727	4.57122	4.84898e-06	5.41999e-05	up
	ENSG00000211898	IGHD	IG_C_gene	immunoglobulin heavy constant delta [Source:HGNC Symbol;Acc:HGNC:5480]	NA	63.4864	3.99215	1.02985	3.87643	0.000106001	0.000847579	up
	ENSG00000019102	VSIG2	protein_coding	V-set and immunoglobulin domain containing 2 [Source:HGNC Symbol;Acc:HGNC:17149]	23584	21.4336	3.98959	0.894258	4.46135	8.14466e-06	8.66776e-05	up
	ENSG00000182230	FAM153B	protein_coding	family with sequence similarity 153 member B [Source:HGNC Symbol;Acc:HGNC:27323]	202134	2.23192	3.98309	1.27071	3.13455	0.00172117	0.00932376	up
	ENSG00000163803	PLB1	protein_coding	phospholipase B1 [Source:HGNC Symbol;Acc:HGNC:30041]	151056	47.659	3.98075	0.684774	5.81323	6.1279e-09	1.19221e-07	up
	ENSG00000169403	PTAFR	protein_coding	platelet activating factor receptor [Source:HGNC Symbol;Acc:HGNC:9582]	5724	30.0461	3.97464	1.342	2.96172	0.00305923	0.0151799	up
	ENSG00000185101	ANO9	protein_coding	anoctamin 9 [Source:HGNC Symbol;Acc:HGNC:20679]	338440	635.809	3.96715	0.353867	11.2109	3.60618e-29	1.00347e-26	up
	ENSG00000251600	ENSG00000251600	lncRNA	novel transcript, antisense to GYPA	101927636	13.4287	3.96412	0.910312	4.35469	1.33258e-05	0.000134646	up
	ENSG00000149970	CNKSR2	protein_coding	connector enhancer of kinase suppressor of Ras 2 [Source:HGNC Symbol;Acc:HGNC:19701]	22866	166.411	3.96166	0.538292	7.35968	1.84346e-13	7.56533e-12	up
	ENSG00000006638	TBXA2R	protein_coding	thromboxane A2 receptor [Source:HGNC Symbol;Acc:HGNC:11608]	6915	33.0225	3.95456	1.19663	3.30475	0.000950617	0.00567579	up
	ENSG00000174136	RGMB	protein_coding	repulsive guidance molecule BMP co-receptor b [Source:HGNC Symbol;Acc:HGNC:26896]	285704	70.4555	3.95238	0.516204	7.65663	1.90881e-14	9.05103e-13	up
	ENSG00000261235	ENSG00000261235	lncRNA	novel transcript, antisense to HSD17B2	NA	4.5558	3.94835	1.02017	3.87028	0.00010871	0.000866566	up
	ENSG00000003249	DBNDD1	protein_coding	dysbindin domain containing 1 [Source:HGNC Symbol;Acc:HGNC:28455]	79007	43.3389	3.94458	1.18705	3.32302	0.00089049	0.00536374	up
	ENSG00000249679	ENSG00000249679	lncRNA	novel transcript, antisense to CCDC110	105377590	2.54358	3.93987	1.281	3.07563	0.00210059	0.0110232	up
	ENSG00000120594	PLXDC2	protein_coding	plexin domain containing 2 [Source:HGNC Symbol;Acc:HGNC:21013]	84898	47.9646	3.9393	1.32752	2.9674	0.00300326	0.0149337	up
	ENSG00000166681	BEX3	protein_coding	brain expressed X-linked 3 [Source:HGNC Symbol;Acc:HGNC:13388]	27018	430.274	3.9371	0.471728	8.34611	7.05498e-17	4.56985e-15	up
	ENSG00000211592	IGKC	IG_C_gene	immunoglobulin kappa constant [Source:HGNC Symbol;Acc:HGNC:5716]	NA	86.3829	3.93568	0.883395	4.45518	8.38235e-06	8.89017e-05	up
	ENSG00000185915	KLHL34	protein_coding	kelch like family member 34 [Source:HGNC Symbol;Acc:HGNC:26634]	257240	17.0352	3.93526	0.98823	3.98213	6.83001e-05	0.000574483	up
	ENSG00000139200	PIANP	protein_coding	PILR alpha associated neural protein [Source:HGNC Symbol;Acc:HGNC:25338]	196500	24.5305	3.93228	0.744127	5.28442	1.26106e-07	1.94948e-06	up
	ENSG00000003096	KLHL13	protein_coding	kelch like family member 13 [Source:HGNC Symbol;Acc:HGNC:22931]	90293	9.60885	3.92728	1.37027	2.86606	0.00415611	0.0195841	up
	ENSG00000124766	SOX4	protein_coding	SRY-box transcription factor 4 [Source:HGNC Symbol;Acc:HGNC:11200]	6659	62.2653	3.92669	0.677064	5.79959	6.6476e-09	1.28387e-07	up
	ENSG00000182247	UBE2E2	protein_coding	ubiquitin conjugating enzyme E2 E2 [Source:HGNC Symbol;Acc:HGNC:12478]	7325	123.634	3.92367	0.615488	6.3749	1.83086e-10	4.7276e-09	up
	ENSG00000173581	CCDC106	protein_coding	coiled-coil domain containing 106 [Source:HGNC Symbol;Acc:HGNC:30181]	29903	17.2837	3.92283	0.64564	6.07589	1.23305e-09	2.71348e-08	up
	ENSG00000272384	ENSG00000272384	lncRNA	novel transcript	NA	49.7384	3.92241	0.561616	6.98415	2.86595e-12	9.7675e-11	up
	ENSG00000042980	ADAM28	protein_coding	ADAM metallopeptidase domain 28 [Source:HGNC Symbol;Acc:HGNC:206]	10863	29.3173	3.91816	1.46931	2.66667	0.00766071	0.0324212	up
	ENSG00000259475	SYNM-AS1	lncRNA	SYNM antisense RNA 1 [Source:HGNC Symbol;Acc:HGNC:55421]	NA	1.75086	3.91796	1.36976	2.86033	0.00423198	0.0198575	up
	ENSG00000135218	CD36	protein_coding	CD36 molecule [Source:HGNC Symbol;Acc:HGNC:1663]	948	77.433	3.91438	1.28461	3.04713	0.00231037	0.0119467	up
	ENSG00000156299	TIAM1	protein_coding	TIAM Rac1 associated GEF 1 [Source:HGNC Symbol;Acc:HGNC:11805]	7074	1148.78	3.91222	0.439949	8.89243	5.97869e-19	5.22469e-17	up
	ENSG00000287975	ENSG00000287975	lncRNA	novel transcript	NA	9.68441	3.90799	1.12851	3.46298	0.000534232	0.00345302	up
	ENSG00000100116	GCAT	protein_coding	glycine C-acetyltransferase [Source:HGNC Symbol;Acc:HGNC:4188]	NA	53.251	3.90496	0.870498	4.4859	7.26083e-06	7.82969e-05	up
	ENSG00000258511	LINC02295	lncRNA	long intergenic non-protein coding RNA 2295 [Source:HGNC Symbol;Acc:HGNC:53211]	NA	68.821	3.90476	0.740086	5.2761	1.31966e-07	2.0282e-06	up
	ENSG00000187621	TCL6	lncRNA	T cell leukemia/lymphoma 6 [Source:HGNC Symbol;Acc:HGNC:13463]	NA	2.41014	3.90182	1.29865	3.00453	0.00265995	0.0134383	up
	ENSG00000099139	PCSK5	protein_coding	proprotein convertase subtilisin/kexin type 5 [Source:HGNC Symbol;Acc:HGNC:8747]	5125	293.42	3.90175	0.545587	7.15147	8.58511e-13	3.17409e-11	up
	ENSG00000182022	CHST15	protein_coding	carbohydrate sulfotransferase 15 [Source:HGNC Symbol;Acc:HGNC:18137]	51363	53.3697	3.89995	1.27558	3.0574	0.00223264	0.0116124	up
	ENSG00000139610	CELA1	protein_coding	chymotrypsin like elastase 1 [Source:HGNC Symbol;Acc:HGNC:3308]	1990	16.2746	3.8976	0.764915	5.09546	3.47886e-07	4.91128e-06	up
	ENSG00000234770	GULOP	unitary_pseudogene	gulonolactone (L-) oxidase, pseudogene [Source:HGNC Symbol;Acc:HGNC:4695]	NA	2.26629	3.89678	1.56909	2.48346	0.0130113	0.0493922	up
	ENSG00000251675	ENSG00000251675	lncRNA	novel transcript	NA	5.67846	3.89676	1.16581	3.34253	0.000830169	0.00505862	up
	ENSG00000288063	ENSG00000288063	lncRNA	novel transcript, antisense to RAD54L2and TEX264	NA	7.92183	3.8854	1.15589	3.36138	0.000775545	0.00477335	up
	ENSG00000245954	LINC02273	lncRNA	long intergenic non-protein coding RNA 2273 [Source:HGNC Symbol;Acc:HGNC:53188]	NA	883.269	3.8765	0.389839	9.94385	2.68268e-23	4.20246e-21	up
	ENSG00000105699	LSR	protein_coding	lipolysis stimulated lipoprotein receptor [Source:HGNC Symbol;Acc:HGNC:29572]	51599	998.813	3.87419	0.318789	12.1529	5.53955e-34	2.39083e-31	up
	ENSG00000185339	TCN2	protein_coding	transcobalamin 2 [Source:HGNC Symbol;Acc:HGNC:11653]	6948	33.3377	3.87383	1.2803	3.02573	0.00248038	0.0126428	up
	ENSG00000100504	PYGL	protein_coding	glycogen phosphorylase L [Source:HGNC Symbol;Acc:HGNC:9725]	5836	26.7228	3.87184	1.53153	2.52808	0.0114689	0.0448739	up
	ENSG00000148926	ADM	protein_coding	adrenomedullin [Source:HGNC Symbol;Acc:HGNC:259]	133	45.9647	3.8712	1.51595	2.55365	0.0106601	0.0423759	up
	ENSG00000227242	ENSG00000227242	unprocessed_pseudogene	phosphodiesterase 4D interacting protein (PDE4DIP) pseudogene	NA	17.5944	3.8708	1.25289	3.0895	0.00200491	0.0106	up
	ENSG00000173530	TNFRSF10D	protein_coding	TNF receptor superfamily member 10d [Source:HGNC Symbol;Acc:HGNC:11907]	NA	156.494	3.86628	0.637083	6.06873	1.28926e-09	2.82541e-08	up
	ENSG00000165568	AKR1E2	protein_coding	aldo-keto reductase family 1 member E2 [Source:HGNC Symbol;Acc:HGNC:23437]	83592	47.2928	3.8559	0.552103	6.98404	2.86818e-12	9.7675e-11	up
	ENSG00000106952	TNFSF8	protein_coding	TNF superfamily member 8 [Source:HGNC Symbol;Acc:HGNC:11938]	944	2478.64	3.85552	0.286754	13.4454	3.27745e-41	2.9043e-38	up
	ENSG00000285781	ENSG00000285781	unprocessed_pseudogene	novel pseudogene similar to nuclear pore associated protein 1 (NPAP1)	NA	30.4089	3.85474	0.788767	4.88704	1.02363e-06	1.31837e-05	up
	ENSG00000275993	ENSG00000275993	protein_coding	novel protein, similar to salt-inducible kinase 1 SIK1	102724428	75.3002	3.85117	0.497158	7.74636	9.45606e-15	4.67235e-13	up
	ENSG00000136002	ARHGEF4	protein_coding	Rho guanine nucleotide exchange factor 4 [Source:HGNC Symbol;Acc:HGNC:684]	50649	22.1566	3.84849	1.13604	3.38764	0.000704959	0.00438613	up
	ENSG00000073008	PVR	protein_coding	PVR cell adhesion molecule [Source:HGNC Symbol;Acc:HGNC:9705]	5817	15.1656	3.84301	1.12926	3.40314	0.000666172	0.00418172	up
	ENSG00000287385	ENSG00000287385	lncRNA	novel transcript, antisense to RAD51B	107984016	2.12264	3.84249	1.54866	2.48118	0.0130949	0.0496204	up
	ENSG00000184557	SOCS3	protein_coding	suppressor of cytokine signaling 3 [Source:HGNC Symbol;Acc:HGNC:19391]	9021	3440.84	3.84223	0.275919	13.9252	4.45268e-44	6.23103e-41	up
	ENSG00000145428	RNF175	protein_coding	ring finger protein 175 [Source:HGNC Symbol;Acc:HGNC:27735]	285533	46.9956	3.84193	0.757326	5.07302	3.9156e-07	5.48029e-06	up
	ENSG00000271032	ENSG00000271032	lncRNA	novel transcript	NA	4.30379	3.83895	1.29908	2.95514	0.00312527	0.0154439	up
	ENSG00000271605	MILR1	protein_coding	mast cell immunoglobulin like receptor 1 [Source:HGNC Symbol;Acc:HGNC:27570]	284021	10.8073	3.82897	1.47873	2.58937	0.00961523	0.0389534	up
	ENSG00000171435	KSR2	protein_coding	kinase suppressor of ras 2 [Source:HGNC Symbol;Acc:HGNC:18610]	283455	4.64251	3.82896	1.39685	2.74114	0.00612265	0.0270261	up
	ENSG00000242736	TRBV1	TR_V_pseudogene	T cell receptor beta variable 1 (pseudogene) [Source:HGNC Symbol;Acc:HGNC:12176]	NA	24.4093	3.82888	0.708613	5.40335	6.54078e-08	1.06077e-06	up
	ENSG00000129473	BCL2L2	protein_coding	BCL2 like 2 [Source:HGNC Symbol;Acc:HGNC:995]	599	3.77525	3.82752	1.45458	2.63137	0.0085042	0.0351813	up
	ENSG00000272379	ENSG00000272379	lncRNA	novel transcript	NA	11.8326	3.8167	0.997238	3.82727	0.000129573	0.00101204	up
	ENSG00000124613	ZNF391	protein_coding	zinc finger protein 391 [Source:HGNC Symbol;Acc:HGNC:18779]	346157	38.6465	3.81514	0.613701	6.2166	5.08031e-10	1.19111e-08	up
	ENSG00000163629	PTPN13	protein_coding	protein tyrosine phosphatase non-receptor type 13 [Source:HGNC Symbol;Acc:HGNC:9646]	5783	149.617	3.81102	1.03695	3.67522	0.000237646	0.0017074	up
	ENSG00000233355	CHRM3-AS2	lncRNA	CHRM3 antisense RNA 2 [Source:HGNC Symbol;Acc:HGNC:43725]	100506915	1219.75	3.80994	0.367472	10.368	3.46758e-25	6.79004e-23	up
	ENSG00000250786	SNHG18	lncRNA	small nucleolar RNA host gene 18 [Source:HGNC Symbol;Acc:HGNC:49007]	NA	4.96212	3.808	1.31086	2.90496	0.00367301	0.0176418	up
	ENSG00000008441	NFIX	protein_coding	nuclear factor I X [Source:HGNC Symbol;Acc:HGNC:7788]	4784	2.68245	3.80324	1.43945	2.64214	0.00823843	0.0343168	up
	ENSG00000285642	ENSG00000285642	lncRNA	novel transcript	NA	2.71221	3.80303	1.00252	3.79346	0.000148564	0.00114122	up
	ENSG00000142675	CNKSR1	protein_coding	connector enhancer of kinase suppressor of Ras 1 [Source:HGNC Symbol;Acc:HGNC:19700]	10256	26.8924	3.80265	0.837909	4.53827	5.67185e-06	6.27516e-05	up
	ENSG00000082293	COL19A1	protein_coding	collagen type XIX alpha 1 chain [Source:HGNC Symbol;Acc:HGNC:2196]	1310	4.62121	3.80058	1.44663	2.62719	0.00860923	0.0355255	up
	ENSG00000184274	LINC00315	lncRNA	long intergenic non-protein coding RNA 315 [Source:HGNC Symbol;Acc:HGNC:16621]	NA	3.04406	3.79861	1.29229	2.93943	0.00328817	0.0160782	up
	ENSG00000278709	NKILA	lncRNA	NF-kappaB interacting lncRNA [Source:HGNC Symbol;Acc:HGNC:51599]	105416157	21.1826	3.79647	0.728928	5.20829	1.90585e-07	2.84238e-06	up
	ENSG00000144218	AFF3	protein_coding	AF4/FMR2 family member 3 [Source:HGNC Symbol;Acc:HGNC:6473]	3899	166.209	3.7953	0.667439	5.68635	1.29781e-08	2.35993e-07	up
	ENSG00000156395	SORCS3	protein_coding	sortilin related VPS10 domain containing receptor 3 [Source:HGNC Symbol;Acc:HGNC:16699]	22986	22.0252	3.79116	1.22	3.10752	0.00188666	0.0100781	up
	ENSG00000269846	ENSG00000269846	lncRNA	novel transcript, antisense to RBL1	NA	6.96144	3.78805	1.30875	2.89439	0.00379892	0.0181354	up
	ENSG00000110944	IL23A	protein_coding	interleukin 23 subunit alpha [Source:HGNC Symbol;Acc:HGNC:15488]	51561	332.781	3.78802	0.339347	11.1627	6.20919e-29	1.6414e-26	up
	ENSG00000171680	PLEKHG5	protein_coding	pleckstrin homology and RhoGEF domain containing G5 [Source:HGNC Symbol;Acc:HGNC:29105]	57449	53.7813	3.77851	0.588867	6.41657	1.39379e-10	3.68909e-09	up
	ENSG00000225889	ENSG00000225889	lncRNA	novel transcript, antisense to PELI1	NA	73.862	3.77374	0.630026	5.98982	2.10077e-09	4.42942e-08	up
	ENSG00000184226	PCDH9	protein_coding	protocadherin 9 [Source:HGNC Symbol;Acc:HGNC:8661]	5101	9.62012	3.77012	1.42865	2.63894	0.0083165	0.0345331	up
	ENSG00000254802	ENSG00000254802	lncRNA	novel transcript	NA	6.28545	3.76082	1.01661	3.69939	0.00021612	0.00157359	up
	ENSG00000186431	FCAR	protein_coding	Fc fragment of IgA receptor [Source:HGNC Symbol;Acc:HGNC:3608]	2204	52.1576	3.75809	1.39254	2.69873	0.00696041	0.0299794	up
	ENSG00000227630	LINC01132	lncRNA	long intergenic non-protein coding RNA 1132 [Source:HGNC Symbol;Acc:HGNC:49444]	100506810	26.2026	3.7579	0.798013	4.70907	2.48847e-06	2.96486e-05	up
	ENSG00000285244	DINOL	lncRNA	damage induced long noncoding RNA [Source:HGNC Symbol;Acc:HGNC:53146]	108783646	1.9645	3.75654	1.48395	2.53144	0.0113595	0.0445531	up
	ENSG00000160179	ABCG1	protein_coding	ATP binding cassette subfamily G member 1 [Source:HGNC Symbol;Acc:HGNC:73]	9619	395.518	3.75369	0.315116	11.9121	1.02393e-32	3.79897e-30	up
	ENSG00000287078	ENSG00000287078	lncRNA	novel transcript, antisense to CC2D1B	NA	4.20467	3.7515	1.42002	2.64187	0.00824501	0.0343245	up
	ENSG00000159958	TNFRSF13C	protein_coding	TNF receptor superfamily member 13C [Source:HGNC Symbol;Acc:HGNC:17755]	115650	160.643	3.74205	0.426657	8.77063	1.77673e-18	1.45637e-16	up
	ENSG00000109906	ZBTB16	protein_coding	zinc finger and BTB domain containing 16 [Source:HGNC Symbol;Acc:HGNC:12930]	7704	566.049	3.74135	0.527795	7.08864	1.35438e-12	4.87115e-11	up
	ENSG00000152990	ADGRA3	protein_coding	adhesion G protein-coupled receptor A3 [Source:HGNC Symbol;Acc:HGNC:13839]	NA	11.4464	3.74091	1.40083	2.67049	0.00757403	0.0321251	up
	ENSG00000156510	HKDC1	protein_coding	hexokinase domain containing 1 [Source:HGNC Symbol;Acc:HGNC:23302]	80201	47.4751	3.73764	1.0926	3.42086	0.000624231	0.00394656	up
	ENSG00000140044	JDP2	protein_coding	Jun dimerization protein 2 [Source:HGNC Symbol;Acc:HGNC:17546]	122953	7.09944	3.73211	1.21321	3.07621	0.00209648	0.011007	up
	ENSG00000166126	AMN	protein_coding	amnion associated transmembrane protein [Source:HGNC Symbol;Acc:HGNC:14604]	81693	18.945	3.73032	0.643318	5.79857	6.68829e-09	1.2882e-07	up
	ENSG00000211899	IGHM	IG_C_gene	immunoglobulin heavy constant mu [Source:HGNC Symbol;Acc:HGNC:5541]	NA	317.11	3.73007	0.726868	5.1317	2.87135e-07	4.13083e-06	up
	ENSG00000286285	ENSG00000286285	lncRNA	novel transcript	NA	24.1028	3.7276	0.877738	4.24682	2.16824e-05	0.000208377	up
	ENSG00000182687	GALR2	protein_coding	galanin receptor 2 [Source:HGNC Symbol;Acc:HGNC:4133]	8811	8.83328	3.72661	1.09327	3.40868	0.000652789	0.00411236	up
	ENSG00000232000	CLCN3P1	transcribed_unprocessed_pseudogene	chloride voltage-gated channel 3 pseudogene 1 [Source:HGNC Symbol;Acc:HGNC:49775]	NA	2.54497	3.72084	1.48299	2.50901	0.012107	0.0467138	up
	ENSG00000260271	ENSG00000260271	lncRNA	novel transcript	NA	7.55168	3.71994	0.915019	4.06542	4.79465e-05	0.000417445	up
	ENSG00000233008	LINC01725	lncRNA	long intergenic non-protein coding RNA 1725 [Source:HGNC Symbol;Acc:HGNC:52513]	NA	21.3781	3.71829	0.834127	4.4577	8.28431e-06	8.79059e-05	up
	ENSG00000176244	ACBD7	protein_coding	acyl-CoA binding domain containing 7 [Source:HGNC Symbol;Acc:HGNC:17715]	414149	2.42058	3.71765	1.42365	2.61136	0.00901831	0.0369182	up
	ENSG00000116191	RALGPS2	protein_coding	Ral GEF with PH domain and SH3 binding motif 2 [Source:HGNC Symbol;Acc:HGNC:30279]	55103	130.027	3.71765	0.452764	8.21101	2.19336e-16	1.34061e-14	up
	ENSG00000116983	HPCAL4	protein_coding	hippocalcin like 4 [Source:HGNC Symbol;Acc:HGNC:18212]	51440	217.782	3.71314	0.497493	7.46369	8.41322e-14	3.58715e-12	up
	ENSG00000142192	APP	protein_coding	amyloid beta precursor protein [Source:HGNC Symbol;Acc:HGNC:620]	351	98.9902	3.71159	0.517366	7.17401	7.28307e-13	2.72606e-11	up
	ENSG00000278195	SSTR3	protein_coding	somatostatin receptor 3 [Source:HGNC Symbol;Acc:HGNC:11332]	6753	48.5126	3.71094	1.1883	3.12288	0.00179089	0.00964201	up
	ENSG00000207965	MIR629	miRNA	microRNA 629 [Source:HGNC Symbol;Acc:HGNC:32885]	693214	1.96672	3.70806	1.36655	2.71345	0.00665867	0.0289094	up
	ENSG00000121552	CSTA	protein_coding	cystatin A [Source:HGNC Symbol;Acc:HGNC:2481]	1475	26.0522	3.70745	1.00847	3.6763	0.000236641	0.00170105	up
	ENSG00000185215	TNFAIP2	protein_coding	TNF alpha induced protein 2 [Source:HGNC Symbol;Acc:HGNC:11895]	7127	41.4285	3.70698	1.16738	3.17548	0.00149588	0.00827054	up
	ENSG00000134460	IL2RA	protein_coding	interleukin 2 receptor subunit alpha [Source:HGNC Symbol;Acc:HGNC:6008]	3559	251.44	3.70516	0.516614	7.17201	7.39019e-13	2.7564e-11	up
	ENSG00000143365	RORC	protein_coding	RAR related orphan receptor C [Source:HGNC Symbol;Acc:HGNC:10260]	6097	118.051	3.70511	0.923938	4.01013	6.06861e-05	0.000516871	up
	ENSG00000267496	FAM215A	lncRNA	family with sequence similarity 215 member A [Source:HGNC Symbol;Acc:HGNC:17505]	NA	5.42756	3.70502	1.35208	2.74025	0.00613928	0.0270809	up
	ENSG00000211717	TRBV10-1	TR_V_gene	T cell receptor beta variable 10-1 [Source:HGNC Symbol;Acc:HGNC:12177]	NA	20.3317	3.70427	0.673073	5.50351	3.72307e-08	6.29883e-07	up
	ENSG00000169429	CXCL8	protein_coding	C-X-C motif chemokine ligand 8 [Source:HGNC Symbol;Acc:HGNC:6025]	3576	471.445	3.6991	1.27675	2.89729	0.00376407	0.0179893	up
	ENSG00000286082	ENSG00000286082	lncRNA	novel transcript	NA	9.74073	3.69518	0.7499	4.92756	8.32648e-07	1.09033e-05	up
	ENSG00000173198	CYSLTR1	protein_coding	cysteinyl leukotriene receptor 1 [Source:HGNC Symbol;Acc:HGNC:17451]	10800	288.313	3.69478	0.454623	8.12712	4.39607e-16	2.59687e-14	up
	ENSG00000211724	TRBV6-6	TR_V_gene	T cell receptor beta variable 6-6 [Source:HGNC Symbol;Acc:HGNC:12231]	NA	149.744	3.69297	0.462543	7.98404	1.41618e-15	7.96524e-14	up
	ENSG00000113070	HBEGF	protein_coding	heparin binding EGF like growth factor [Source:HGNC Symbol;Acc:HGNC:3059]	1839	146.489	3.68992	0.976196	3.7799	0.000156893	0.00119653	up
	ENSG00000214629	RPSAP6	processed_pseudogene	ribosomal protein SA pseudogene 6 [Source:HGNC Symbol;Acc:HGNC:31458]	NA	7.23154	3.68539	1.36113	2.70761	0.00677704	0.029297	up
	ENSG00000249684	ENSG00000249684	lncRNA	novel transcript, antisense to PROP1	NA	20.5001	3.68459	0.727147	5.0672	4.03719e-07	5.63554e-06	up
	ENSG00000180730	SHISA2	protein_coding	shisa family member 2 [Source:HGNC Symbol;Acc:HGNC:20366]	387914	3.75796	3.68092	1.39841	2.63221	0.00848306	0.0351076	up
	ENSG00000164056	SPRY1	protein_coding	sprouty RTK signaling antagonist 1 [Source:HGNC Symbol;Acc:HGNC:11269]	10252	66.2891	3.68014	0.543776	6.76775	1.30804e-11	4.03832e-10	up
	ENSG00000231407	GORAB-AS1	lncRNA	GORAB antisense RNA 1 [Source:HGNC Symbol;Acc:HGNC:54051]	NA	3.5214	3.68008	1.32251	2.78264	0.00539191	0.0243384	up
	ENSG00000249667	LINC01259	lncRNA	long intergenic non-protein coding RNA 1259 [Source:HGNC Symbol;Acc:HGNC:49899]	106144599	100.978	3.68007	0.605446	6.07829	1.21472e-09	2.67593e-08	up
	ENSG00000198932	GPRASP1	protein_coding	G protein-coupled receptor associated sorting protein 1 [Source:HGNC Symbol;Acc:HGNC:24834]	9737	364.792	3.67798	0.445632	8.25339	1.53965e-16	9.59024e-15	up
	ENSG00000105255	FSD1	protein_coding	fibronectin type III and SPRY domain containing 1 [Source:HGNC Symbol;Acc:HGNC:13745]	NA	29.0596	3.67413	0.773416	4.75052	2.02894e-06	2.4561e-05	up
	ENSG00000230138	LINC02812	lncRNA	long intergenic non-protein coding RNA 2812 [Source:HGNC Symbol;Acc:HGNC:54344]	NA	8.28704	3.67407	1.14496	3.20891	0.00133239	0.00752603	up
	ENSG00000249806	ENSG00000249806	lncRNA	novel transcript	NA	58.4397	3.67255	0.468423	7.84024	4.49699e-15	2.34242e-13	up
	ENSG00000138795	LEF1	protein_coding	lymphoid enhancer binding factor 1 [Source:HGNC Symbol;Acc:HGNC:6551]	51176	3486.68	3.6666	0.323898	11.3202	1.04208e-29	3.10393e-27	up
	ENSG00000211716	TRBV9	TR_V_gene	T cell receptor beta variable 9 [Source:HGNC Symbol;Acc:HGNC:12246]	NA	282.674	3.65733	0.539715	6.77641	1.232e-11	3.81468e-10	up
	ENSG00000240710	ENSG00000240710	lncRNA	novel transcript	NA	15.1816	3.65435	0.861101	4.24382	2.19749e-05	0.000210856	up
	ENSG00000230317	LINC01284	lncRNA	long intergenic non-protein coding RNA 1284 [Source:HGNC Symbol;Acc:HGNC:50342]	NA	9.38107	3.65055	1.25778	2.90237	0.00370348	0.0177639	up
	ENSG00000285417	ENSG00000285417	transcribed_unitary_pseudogene	novel pseudogene	NA	5.46943	3.64866	1.30548	2.79488	0.00519186	0.0235819	up
	ENSG00000126947	ARMCX1	protein_coding	armadillo repeat containing X-linked 1 [Source:HGNC Symbol;Acc:HGNC:18073]	51309	11.4184	3.64625	1.15603	3.15412	0.00160983	0.00879934	up
	ENSG00000118515	SGK1	protein_coding	serum/glucocorticoid regulated kinase 1 [Source:HGNC Symbol;Acc:HGNC:10810]	6446	836.104	3.64248	0.458229	7.94903	1.87981e-15	1.04021e-13	up
	ENSG00000276597	TRBV11-3	TR_V_gene	T cell receptor beta variable 11-3 [Source:HGNC Symbol;Acc:HGNC:12182]	NA	21.8487	3.63238	0.755168	4.81003	1.50907e-06	1.87288e-05	up
	ENSG00000100473	COCH	protein_coding	cochlin [Source:HGNC Symbol;Acc:HGNC:2180]	1690	3.55484	3.6306	1.37826	2.63419	0.00843393	0.0349522	up
	ENSG00000214351	OR1X5P	unprocessed_pseudogene	olfactory receptor family 1 subfamily X member 5 pseudogene [Source:HGNC Symbol;Acc:HGNC:31245]	NA	1.99133	3.62929	1.15406	3.1448	0.00166201	0.00905184	up
	ENSG00000135919	SERPINE2	protein_coding	serpin family E member 2 [Source:HGNC Symbol;Acc:HGNC:8951]	5270	49.3315	3.62693	1.15024	3.1532	0.00161493	0.0088181	up
	ENSG00000151640	DPYSL4	protein_coding	dihydropyrimidinase like 4 [Source:HGNC Symbol;Acc:HGNC:3016]	10570	92.4932	3.62345	1.26385	2.86698	0.00414405	0.0195403	up
	ENSG00000211713	TRBV6-4	TR_V_gene	T cell receptor beta variable 6-4 [Source:HGNC Symbol;Acc:HGNC:12229]	NA	29.9761	3.62341	0.593895	6.10109	1.05348e-09	2.33532e-08	up
	ENSG00000113249	HAVCR1	protein_coding	hepatitis A virus cellular receptor 1 [Source:HGNC Symbol;Acc:HGNC:17866]	26762	23.8269	3.62241	0.921843	3.92953	8.51138e-05	0.000697669	up
	ENSG00000233478	ENSG00000233478	lncRNA	novel transcript	NA	41.1342	3.60962	0.880824	4.098	4.16733e-05	0.000367978	up
	ENSG00000184602	SNN	protein_coding	stannin [Source:HGNC Symbol;Acc:HGNC:11149]	8303	966.612	3.60516	0.30904	11.6657	1.90884e-31	6.40764e-29	up
	ENSG00000235304	LINC01281	lncRNA	long intergenic non-protein coding RNA 1281 [Source:HGNC Symbol;Acc:HGNC:50337]	286442	47.2047	3.60505	0.760208	4.74219	2.11421e-06	2.5462e-05	up
	ENSG00000089012	SIRPG	protein_coding	signal regulatory protein gamma [Source:HGNC Symbol;Acc:HGNC:15757]	55423	1357.14	3.60344	0.417936	8.62197	6.58093e-18	4.91779e-16	up
	ENSG00000146094	DOK3	protein_coding	docking protein 3 [Source:HGNC Symbol;Acc:HGNC:24583]	79930	48.9454	3.59574	1.1878	3.02722	0.0024681	0.0125863	up
	ENSG00000227855	DPY19L2P3	transcribed_unprocessed_pseudogene	DPY19L2 pseudogene 3 [Source:HGNC Symbol;Acc:HGNC:22367]	442524	2.38666	3.59498	1.40256	2.56315	0.0103728	0.0414598	up
	ENSG00000122035	RASL11A	protein_coding	RAS like family 11 member A [Source:HGNC Symbol;Acc:HGNC:23802]	387496	28.6493	3.59465	0.553399	6.49558	8.27123e-11	2.2658e-09	up
	ENSG00000122543	OCM	protein_coding	oncomodulin [Source:HGNC Symbol;Acc:HGNC:8105]	654231	20.6176	3.59331	0.560965	6.40559	1.49791e-10	3.93514e-09	up
	ENSG00000198734	F5	protein_coding	coagulation factor V [Source:HGNC Symbol;Acc:HGNC:3542]	2153	260.362	3.59041	0.49207	7.29654	2.95262e-13	1.17593e-11	up
	ENSG00000123213	NLN	protein_coding	neurolysin [Source:HGNC Symbol;Acc:HGNC:16058]	57486	43.6482	3.58315	0.857144	4.18034	2.91078e-05	0.000269043	up
	ENSG00000277443	MARCKS	protein_coding	myristoylated alanine rich protein kinase C substrate [Source:HGNC Symbol;Acc:HGNC:6759]	4082	6.50317	3.58263	1.35389	2.64617	0.00814081	0.0340459	up
	ENSG00000020577	SAMD4A	protein_coding	sterile alpha motif domain containing 4A [Source:HGNC Symbol;Acc:HGNC:23023]	23034	7.80926	3.58171	1.0062	3.55965	0.00037135	0.00251467	up
	ENSG00000196220	SRGAP3	protein_coding	SLIT-ROBO Rho GTPase activating protein 3 [Source:HGNC Symbol;Acc:HGNC:19744]	9901	31.0116	3.58155	0.825053	4.34099	1.41842e-05	0.000142448	up
	ENSG00000187164	SHTN1	protein_coding	shootin 1 [Source:HGNC Symbol;Acc:HGNC:29319]	57698	26.5118	3.57759	1.01314	3.53119	0.000413699	0.00277215	up
	ENSG00000228873	ENSG00000228873	lncRNA	novel transcript	NA	6.81947	3.57745	0.906662	3.94574	7.95545e-05	0.000657965	up
	ENSG00000239920	ENSG00000239920	protein_coding	novel transcript	NA	5.71851	3.57639	1.04383	3.42622	0.000612044	0.00387646	up
	ENSG00000248969	ENSG00000248969	lncRNA	novel transcript, antisense to SPEF2	NA	2.6983	3.57631	1.13416	3.15326	0.00161457	0.0088181	up
	ENSG00000229017	LINC01277	lncRNA	long intergenic non-protein coding RNA 1277 [Source:HGNC Symbol;Acc:HGNC:50334]	NA	5.11053	3.56746	1.04711	3.40694	0.000656957	0.00413369	up
	ENSG00000261553	ENSG00000261553	lncRNA	novel transcript	NA	5.78543	3.56425	1.31606	2.70826	0.00676362	0.0292535	up
	ENSG00000287382	ENSG00000287382	lncRNA	novel transcript	NA	29.3667	3.56239	0.833205	4.27553	1.90683e-05	0.000186176	up
	ENSG00000117643	MAN1C1	protein_coding	mannosidase alpha class 1C member 1 [Source:HGNC Symbol;Acc:HGNC:19080]	57134	106.482	3.55925	0.488007	7.29344	3.02135e-13	1.19655e-11	up
	ENSG00000249825	THBS4-AS1	lncRNA	THBS4 antisense RNA 1 [Source:HGNC Symbol;Acc:HGNC:40583]	101929215	23.1363	3.55828	0.766003	4.64526	3.39656e-06	3.92302e-05	up
	ENSG00000104951	IL4I1	protein_coding	interleukin 4 induced 1 [Source:HGNC Symbol;Acc:HGNC:19094]	259307	54.1169	3.55545	0.748541	4.74984	2.03573e-06	2.45913e-05	up
	ENSG00000140470	ADAMTS17	protein_coding	ADAM metallopeptidase with thrombospondin type 1 motif 17 [Source:HGNC Symbol;Acc:HGNC:17109]	NA	28.3256	3.55376	0.782718	4.54028	5.61787e-06	6.22025e-05	up
	ENSG00000226455	ENSG00000226455	lncRNA	novel transcript	NA	22.4078	3.55097	0.522642	6.79427	1.0886e-11	3.41063e-10	up
	ENSG00000211777	TRAV3	TR_V_gene	T cell receptor alpha variable 3 [Source:HGNC Symbol;Acc:HGNC:12128]	NA	106.917	3.55021	0.406854	8.72601	2.63814e-18	2.10534e-16	up
	ENSG00000137942	FNBP1L	protein_coding	formin binding protein 1 like [Source:HGNC Symbol;Acc:HGNC:20851]	54874	24.4641	3.54794	0.874077	4.05907	4.92675e-05	0.000427012	up
	ENSG00000112799	LY86	protein_coding	lymphocyte antigen 86 [Source:HGNC Symbol;Acc:HGNC:16837]	9450	38.3986	3.54453	0.981646	3.6108	0.000305254	0.00211725	up
	ENSG00000164949	GEM	protein_coding	GTP binding protein overexpressed in skeletal muscle [Source:HGNC Symbol;Acc:HGNC:4234]	2669	28.3203	3.54322	1.08471	3.26652	0.00108877	0.00635354	up
	ENSG00000270550	IGHV3-30	IG_V_gene	immunoglobulin heavy variable 3-30 [Source:HGNC Symbol;Acc:HGNC:5591]	NA	6.54672	3.54258	1.08155	3.27546	0.00105489	0.006178	up
	ENSG00000170382	LRRN2	protein_coding	leucine rich repeat neuronal 2 [Source:HGNC Symbol;Acc:HGNC:16914]	10446	6.59876	3.53898	1.09542	3.23071	0.00123482	0.00705974	up
	ENSG00000186231	KLHL32	protein_coding	kelch like family member 32 [Source:HGNC Symbol;Acc:HGNC:21221]	114792	65.7181	3.5378	0.595527	5.94061	2.8396e-09	5.8473e-08	up
	ENSG00000254777	ENSG00000254777	lncRNA	novel transcript	NA	21.9708	3.53655	0.775401	4.56093	5.09266e-06	5.68036e-05	up
	ENSG00000159128	IFNGR2	protein_coding	interferon gamma receptor 2 [Source:HGNC Symbol;Acc:HGNC:5440]	3460	234.968	3.53162	0.480811	7.34513	2.05553e-13	8.37581e-12	up
	ENSG00000075275	CELSR1	protein_coding	cadherin EGF LAG seven-pass G-type receptor 1 [Source:HGNC Symbol;Acc:HGNC:1850]	9620	26.592	3.53018	0.936156	3.77093	0.00016264	0.00123368	up
	ENSG00000065485	PDIA5	protein_coding	protein disulfide isomerase family A member 5 [Source:HGNC Symbol;Acc:HGNC:24811]	10954	43.155	3.52987	0.797936	4.42376	9.69999e-06	0.000101603	up
	ENSG00000244063	ENSG00000244063	lncRNA	novel transcript	NA	2.56462	3.52197	1.25318	2.81043	0.00494759	0.0226672	up
	ENSG00000129521	EGLN3	protein_coding	egl-9 family hypoxia inducible factor 3 [Source:HGNC Symbol;Acc:HGNC:14661]	112399	40.8559	3.51891	0.778254	4.52154	6.13906e-06	6.74085e-05	up
	ENSG00000140675	SLC5A2	protein_coding	solute carrier family 5 member 2 [Source:HGNC Symbol;Acc:HGNC:11037]	6524	4.23568	3.5092	1.05429	3.3285	0.000873159	0.0052804	up
	ENSG00000283499	U6	snRNA	U6 spliceosomal RNA [Source:RFAM;Acc:RF00026]	NA	6.27199	3.50642	0.952528	3.68117	0.000232162	0.00167283	up
	ENSG00000198848	CES1	protein_coding	carboxylesterase 1 [Source:HGNC Symbol;Acc:HGNC:1863]	1066	14.7717	3.50283	1.37703	2.54376	0.0109667	0.043329	up
	ENSG00000237484	LINC01684	lncRNA	long intergenic non-protein coding RNA 1684 [Source:HGNC Symbol;Acc:HGNC:52472]	105372751	15.5963	3.50099	0.975387	3.58933	0.000331529	0.00228005	up
	ENSG00000173597	SULT1B1	protein_coding	sulfotransferase family 1B member 1 [Source:HGNC Symbol;Acc:HGNC:17845]	NA	202.983	3.49828	0.690593	5.06561	4.07084e-07	5.67503e-06	up
	ENSG00000097096	SYDE2	protein_coding	synapse defective Rho GTPase homolog 2 [Source:HGNC Symbol;Acc:HGNC:25841]	84144	89.8429	3.49698	0.559645	6.24857	4.14222e-10	9.95451e-09	up
	ENSG00000255733	IFNG-AS1	lncRNA	IFNG antisense RNA 1 [Source:HGNC Symbol;Acc:HGNC:43910]	100885789	45.6473	3.49475	0.504272	6.9303	4.19951e-12	1.39421e-10	up
	ENSG00000273819	ENPP7P7	unprocessed_pseudogene	ectonucleotide pyrophosphatase/phosphodiesterase 7 pseudogene 7 [Source:HGNC Symbol;Acc:HGNC:48690]	NA	1.7898	3.49075	1.27867	2.72998	0.00633382	0.0277398	up
	ENSG00000239998	LILRA2	protein_coding	leukocyte immunoglobulin like receptor A2 [Source:HGNC Symbol;Acc:HGNC:6603]	11027	60.5913	3.49072	1.19461	2.92205	0.00347732	0.0168589	up
	ENSG00000258655	ARHGAP5-AS1	lncRNA	ARHGAP5 antisense RNA 1 (head to head) [Source:HGNC Symbol;Acc:HGNC:20279]	NA	6.76892	3.48761	0.892056	3.90963	9.24369e-05	0.000752446	up
	ENSG00000224596	ZMIZ1-AS1	lncRNA	ZMIZ1 antisense RNA 1 [Source:HGNC Symbol;Acc:HGNC:27433]	NA	25.9279	3.48635	0.723229	4.82053	1.43178e-06	1.78534e-05	up
	ENSG00000132694	ARHGEF11	protein_coding	Rho guanine nucleotide exchange factor 11 [Source:HGNC Symbol;Acc:HGNC:14580]	9826	37.0033	3.48563	0.788759	4.41913	9.90993e-06	0.000103494	up
	ENSG00000163814	CDCP1	protein_coding	CUB domain containing protein 1 [Source:HGNC Symbol;Acc:HGNC:24357]	64866	10.2773	3.48435	1.31053	2.65874	0.00784336	0.0330092	up
	ENSG00000233695	GAS6-AS1	lncRNA	GAS6 antisense RNA 1 [Source:HGNC Symbol;Acc:HGNC:39826]	NA	15.2379	3.48197	0.998034	3.48883	0.000485136	0.00317932	up
	ENSG00000267470	ZNF571-AS1	lncRNA	ZNF571 antisense RNA 1 [Source:HGNC Symbol;Acc:HGNC:44324]	100507433	24.3794	3.48176	0.626457	5.55787	2.73089e-08	4.7261e-07	up
	ENSG00000286797	ENSG00000286797	lncRNA	novel transcript	NA	14.2266	3.47498	1.0661	3.25953	0.00111596	0.00648006	up
	ENSG00000259343	TMC3-AS1	lncRNA	TMC3 antisense RNA 1 [Source:HGNC Symbol;Acc:HGNC:51424]	NA	8.97985	3.46796	1.18041	2.93794	0.00330399	0.0161444	up
	ENSG00000136689	IL1RN	protein_coding	interleukin 1 receptor antagonist [Source:HGNC Symbol;Acc:HGNC:6000]	3557	19.4306	3.46711	1.34677	2.57439	0.0100417	0.0403422	up
	ENSG00000204271	SPIN3	protein_coding	spindlin family member 3 [Source:HGNC Symbol;Acc:HGNC:27272]	169981	222.513	3.4562	0.486663	7.10184	1.23103e-12	4.45022e-11	up
	ENSG00000272043	ENSG00000272043	lncRNA	novel transcript	NA	11.5183	3.4556	0.73598	4.69524	2.66291e-06	3.15491e-05	up
	ENSG00000091972	CD200	protein_coding	CD200 molecule [Source:HGNC Symbol;Acc:HGNC:7203]	4345	101.642	3.45522	0.825606	4.18507	2.85082e-05	0.00026431	up
	ENSG00000223466	LINC01825	lncRNA	long intergenic non-protein coding RNA 1825 [Source:HGNC Symbol;Acc:HGNC:52631]	NA	21.9338	3.45446	0.805763	4.28719	1.80947e-05	0.000177407	up
	ENSG00000198719	DLL1	protein_coding	delta like canonical Notch ligand 1 [Source:HGNC Symbol;Acc:HGNC:2908]	28514	26.753	3.45264	0.912888	3.78211	0.000155504	0.00118722	up
	ENSG00000011028	MRC2	protein_coding	mannose receptor C type 2 [Source:HGNC Symbol;Acc:HGNC:16875]	9902	11.6623	3.44751	1.05469	3.26875	0.00108024	0.00631422	up
	ENSG00000273749	CYFIP1	protein_coding	cytoplasmic FMR1 interacting protein 1 [Source:HGNC Symbol;Acc:HGNC:13759]	23191	100.118	3.44208	0.704394	4.88659	1.02598e-06	1.3206e-05	up
	ENSG00000156738	MS4A1	protein_coding	membrane spanning 4-domains A1 [Source:HGNC Symbol;Acc:HGNC:7315]	931	97.4241	3.44107	0.703972	4.88808	1.01825e-06	1.31224e-05	up
	ENSG00000081189	MEF2C	protein_coding	myocyte enhancer factor 2C [Source:HGNC Symbol;Acc:HGNC:6996]	4208	36.0958	3.44045	1.27204	2.70467	0.00683723	0.029515	up
	ENSG00000073331	ALPK1	protein_coding	alpha kinase 1 [Source:HGNC Symbol;Acc:HGNC:20917]	80216	111.761	3.44012	0.57172	6.01714	1.77525e-09	3.79606e-08	up
	ENSG00000249993	BFSP2-AS1	lncRNA	BFSP2 antisense RNA 1 [Source:HGNC Symbol;Acc:HGNC:28425]	85003	4.28819	3.43903	1.25963	2.7302	0.00632966	0.0277372	up
	ENSG00000257155	NUBPL-DT	lncRNA	NUBPL divergent transcript [Source:HGNC Symbol;Acc:HGNC:55483]	NA	16.8089	3.43352	0.519491	6.60939	3.85909e-11	1.11037e-09	up
	ENSG00000211679	IGLC3	IG_C_gene	immunoglobulin lambda constant 3 (Kern-Oz+ marker) [Source:HGNC Symbol;Acc:HGNC:5857]	NA	12.7876	3.42957	1.3685	2.50608	0.0122078	0.0470598	up
	ENSG00000139193	CD27	protein_coding	CD27 molecule [Source:HGNC Symbol;Acc:HGNC:11922]	939	875.659	3.42703	0.431952	7.93382	2.12507e-15	1.1673e-13	up
	ENSG00000166341	DCHS1	protein_coding	dachsous cadherin-related 1 [Source:HGNC Symbol;Acc:HGNC:13681]	NA	53.514	3.42611	0.806741	4.24686	2.16789e-05	0.000208377	up
	ENSG00000196381	ZNF781	protein_coding	zinc finger protein 781 [Source:HGNC Symbol;Acc:HGNC:26745]	163115	14.2161	3.42577	1.16311	2.94535	0.00322585	0.0158504	up
	ENSG00000124466	LYPD3	protein_coding	LY6/PLAUR domain containing 3 [Source:HGNC Symbol;Acc:HGNC:24880]	NA	289.34	3.42052	0.377366	9.06419	1.25529e-19	1.20122e-17	up
	ENSG00000164398	ACSL6	protein_coding	acyl-CoA synthetase long chain family member 6 [Source:HGNC Symbol;Acc:HGNC:16496]	23305	79.4755	3.41694	0.527882	6.47293	9.61209e-11	2.59944e-09	up
	ENSG00000144061	NPHP1	protein_coding	nephrocystin 1 [Source:HGNC Symbol;Acc:HGNC:7905]	4867	9.17305	3.41611	1.3571	2.51722	0.0118286	0.0459076	up
	ENSG00000254362	ENSG00000254362	lncRNA	novel transcript	NA	4.68297	3.41391	1.3745	2.48374	0.0130011	0.0493922	up
	ENSG00000117318	ID3	protein_coding	inhibitor of DNA binding 3, HLH protein [Source:HGNC Symbol;Acc:HGNC:5362]	3399	149.806	3.41215	0.483388	7.05883	1.67913e-12	5.9581e-11	up
	ENSG00000259079	ENSG00000259079	processed_pseudogene	PDZ domain-containing protein 11 (PDZD11) pseudogene	NA	11.339	3.41118	0.863607	3.94992	7.8176e-05	0.000647324	up
	ENSG00000204241	LINC02731	lncRNA	long intergenic non-protein coding RNA 2731 [Source:HGNC Symbol;Acc:HGNC:54248]	100128239	10.2102	3.40985	1.27826	2.66756	0.00764034	0.0323673	up
	ENSG00000108821	COL1A1	protein_coding	collagen type I alpha 1 chain [Source:HGNC Symbol;Acc:HGNC:2197]	1277	11.0427	3.40338	1.24437	2.73502	0.00623766	0.0274192	up
	ENSG00000271447	MMP28	protein_coding	matrix metallopeptidase 28 [Source:HGNC Symbol;Acc:HGNC:14366]	79148	90.5969	3.40209	1.02962	3.30421	0.000952454	0.00568515	up
	ENSG00000201183	RNVU1-3	snRNA	RNA, variant U1 small nuclear 3 [Source:HGNC Symbol;Acc:HGNC:48311]	101954272	2.94612	3.40183	1.02365	3.32323	0.000889822	0.00536124	up
	ENSG00000269713	NBPF9	protein_coding	NBPF member 9 [Source:HGNC Symbol;Acc:HGNC:31991]	400818	214.211	3.4018	0.384551	8.84615	9.05907e-19	7.72505e-17	up
	ENSG00000235947	EGOT	lncRNA	eosinophil granule ontogeny transcript [Source:HGNC Symbol;Acc:HGNC:37129]	100126791	4.22552	3.40118	1.19128	2.85506	0.00430281	0.0201274	up
	ENSG00000138678	GPAT3	protein_coding	glycerol-3-phosphate acyltransferase 3 [Source:HGNC Symbol;Acc:HGNC:28157]	84803	60.6751	3.39933	0.664457	5.11595	3.12174e-07	4.4577e-06	up
	ENSG00000254610	ENSG00000254610	transcribed_unprocessed_pseudogene	RNA binding protein, fox-1 homolog (C. elegans) 1 (RBFOX1) pseudogene	NA	5.96838	3.39495	0.926511	3.66423	0.000248082	0.00176981	up
	ENSG00000247317	LY6E-DT	lncRNA	LY6E divergent transcript [Source:HGNC Symbol;Acc:HGNC:53728]	NA	26.3362	3.38928	0.667007	5.08133	3.74805e-07	5.2592e-06	up
	ENSG00000010278	CD9	protein_coding	CD9 molecule [Source:HGNC Symbol;Acc:HGNC:1709]	928	43.758	3.38723	0.769616	4.40119	1.07657e-05	0.000111278	up
	ENSG00000185291	IL3RA	protein_coding	interleukin 3 receptor subunit alpha [Source:HGNC Symbol;Acc:HGNC:6012]	3563	62.5143	3.3871	0.637658	5.31177	1.08563e-07	1.69689e-06	up
	ENSG00000177590	GIMAP3P	processed_pseudogene	GTPase, IMAP family member 3 pseudogene [Source:HGNC Symbol;Acc:HGNC:30975]	NA	13.4981	3.3864	0.805967	4.20166	2.64959e-05	0.000248376	up
	ENSG00000204666	ENSG00000204666	lncRNA	novel transcript, sense overlapping ZNF473	400710	2.14351	3.38638	1.01677	3.33052	0.000866853	0.00524676	up
	ENSG00000228956	SATB1-AS1	lncRNA	SATB1 antisense RNA 1 [Source:HGNC Symbol;Acc:HGNC:50687]	NA	69.6026	3.38474	0.427822	7.91157	2.54169e-15	1.37473e-13	up
	ENSG00000100079	LGALS2	protein_coding	galectin 2 [Source:HGNC Symbol;Acc:HGNC:6562]	3957	27.2736	3.38376	1.06045	3.19087	0.00141843	0.0079106	up
	ENSG00000038427	VCAN	protein_coding	versican [Source:HGNC Symbol;Acc:HGNC:2464]	1462	247.918	3.37934	0.986243	3.42648	0.000611468	0.00387397	up
	ENSG00000285752	CDC42-AS1	lncRNA	CDC42 antisense RNA 1 [Source:HGNC Symbol;Acc:HGNC:54314]	NA	4.67308	3.37834	1.29883	2.60106	0.00929369	0.0377895	up
	ENSG00000222078	RN7SKP110	misc_RNA	RN7SK pseudogene 110 [Source:HGNC Symbol;Acc:HGNC:45834]	NA	11.2521	3.37789	1.08046	3.12633	0.00177	0.00955629	up
	ENSG00000226828	LINC02774	lncRNA	long intergenic non-protein coding RNA 2774 [Source:HGNC Symbol;Acc:HGNC:27923]	339529	12.5704	3.37779	0.92166	3.66489	0.000247441	0.00176727	up
	ENSG00000057019	DCBLD2	protein_coding	discoidin, CUB and LCCL domain containing 2 [Source:HGNC Symbol;Acc:HGNC:24627]	131566	26.9174	3.37269	0.896722	3.76113	0.000169147	0.00127663	up
	ENSG00000076706	MCAM	protein_coding	melanoma cell adhesion molecule [Source:HGNC Symbol;Acc:HGNC:6934]	4162	68.0255	3.37127	1.29063	2.61212	0.0089983	0.0368434	up
	ENSG00000280417	ENSG00000280417	TEC	TEC	NA	1.77204	3.37126	1.18847	2.83663	0.00455923	0.0211769	up
	ENSG00000232618	HIVEP2-DT	lncRNA	HIVEP2 divergent transcript [Source:HGNC Symbol;Acc:HGNC:55724]	NA	32.6974	3.36974	0.65065	5.17904	2.23025e-07	3.27992e-06	up
	ENSG00000247134	ENSG00000247134	lncRNA	novel transcript	NA	41.7983	3.36745	0.729691	4.6149	3.93294e-06	4.49103e-05	up
	ENSG00000184986	TMEM121	protein_coding	transmembrane protein 121 [Source:HGNC Symbol;Acc:HGNC:20511]	NA	36.4608	3.36586	0.682014	4.93518	8.00759e-07	1.05183e-05	up
	ENSG00000228548	ITPKB-AS1	lncRNA	ITPKB antisense RNA 1 [Source:HGNC Symbol;Acc:HGNC:40312]	NA	3.09812	3.36238	1.18453	2.83858	0.00453146	0.0210618	up
	ENSG00000256553	TRAV1-2	TR_V_gene	T cell receptor alpha variable 1-2 [Source:HGNC Symbol;Acc:HGNC:12102]	NA	111.166	3.36204	0.59581	5.64281	1.67296e-08	2.99829e-07	up
	ENSG00000074660	SCARF1	protein_coding	scavenger receptor class F member 1 [Source:HGNC Symbol;Acc:HGNC:16820]	NA	8.45716	3.35995	1.33281	2.52096	0.0117036	0.0455227	up
	ENSG00000198883	PNMA5	protein_coding	PNMA family member 5 [Source:HGNC Symbol;Acc:HGNC:18743]	114824	4.82511	3.35546	1.05067	3.19365	0.00140489	0.00785369	up
	ENSG00000102870	ZNF629	protein_coding	zinc finger protein 629 [Source:HGNC Symbol;Acc:HGNC:29008]	23361	36.5354	3.35315	0.708882	4.7302	2.24303e-06	2.69062e-05	up
	ENSG00000155970	MICU3	protein_coding	mitochondrial calcium uptake family member 3 [Source:HGNC Symbol;Acc:HGNC:27820]	286097	53.1249	3.35073	0.592476	5.65547	1.55419e-08	2.79253e-07	up
	ENSG00000274428	RNVU1-25	snRNA	RNA, variant U1 small nuclear 25 [Source:HGNC Symbol;Acc:HGNC:54428]	NA	5.80332	3.34577	0.921387	3.63123	0.000282073	0.00198116	up
	ENSG00000183134	PTGDR2	protein_coding	prostaglandin D2 receptor 2 [Source:HGNC Symbol;Acc:HGNC:4502]	NA	54.5196	3.3446	1.09072	3.06642	0.00216642	0.0113097	up
	ENSG00000169508	GPR183	protein_coding	G protein-coupled receptor 183 [Source:HGNC Symbol;Acc:HGNC:3128]	1880	7353.68	3.34328	0.288388	11.593	4.47315e-31	1.45536e-28	up
	ENSG00000143546	S100A8	protein_coding	S100 calcium binding protein A8 [Source:HGNC Symbol;Acc:HGNC:10498]	6279	119.476	3.34247	0.79319	4.21396	2.50932e-05	0.000237331	up
	ENSG00000163563	MNDA	protein_coding	myeloid cell nuclear differentiation antigen [Source:HGNC Symbol;Acc:HGNC:7183]	NA	40.8133	3.34128	0.904224	3.69519	0.00021972	0.00159519	up
	ENSG00000249087	ZNF436-AS1	lncRNA	ZNF436 antisense RNA 1 [Source:HGNC Symbol;Acc:HGNC:25122]	NA	8.56723	3.34026	0.807078	4.13871	3.49261e-05	0.000316188	up
	ENSG00000197980	LEKR1	protein_coding	leucine, glutamate and lysine rich 1 [Source:HGNC Symbol;Acc:HGNC:33765]	389170	49.9436	3.33988	0.45177	7.39287	1.43689e-13	6.0412e-12	up
	ENSG00000237848	ENSG00000237848	processed_pseudogene	small nuclear ribonucleoprotein polypeptide F (SNRPF) pseudogene	NA	5.86417	3.33824	1.00917	3.30792	0.000939926	0.00562148	up
	ENSG00000178386	ZNF223	protein_coding	zinc finger protein 223 [Source:HGNC Symbol;Acc:HGNC:13016]	7766	2.77904	3.33601	1.20277	2.77361	0.00554382	0.0249236	up
	ENSG00000225948	LINC02648	lncRNA	long intergenic non-protein coding RNA 2648 [Source:HGNC Symbol;Acc:HGNC:54132]	NA	16.7772	3.33443	0.787111	4.23628	2.27251e-05	0.000217265	up
	ENSG00000115009	CCL20	protein_coding	C-C motif chemokine ligand 20 [Source:HGNC Symbol;Acc:HGNC:10619]	6364	25.816	3.33168	1.03489	3.21935	0.00128482	0.00730414	up
	ENSG00000101187	SLCO4A1	protein_coding	solute carrier organic anion transporter family member 4A1 [Source:HGNC Symbol;Acc:HGNC:10953]	28231	23.0174	3.32786	1.20165	2.7694	0.00561589	0.0252101	up
	ENSG00000122043	LINC00544	lncRNA	long intergenic non-protein coding RNA 544 [Source:HGNC Symbol;Acc:HGNC:43679]	NA	18.241	3.32499	0.72707	4.57314	4.80471e-06	5.38473e-05	up
	ENSG00000287789	ENSG00000287789	lncRNA	novel transcript, antisense to BACH2	NA	131.819	3.32405	0.489851	6.78585	1.15409e-11	3.5945e-10	up
	ENSG00000241399	CD302	protein_coding	CD302 molecule [Source:HGNC Symbol;Acc:HGNC:30843]	9936	9.85436	3.32381	0.818852	4.05911	4.92603e-05	0.000427012	up
	ENSG00000180071	ANKRD18A	protein_coding	ankyrin repeat domain 18A [Source:HGNC Symbol;Acc:HGNC:23643]	253650	64.0531	3.32162	0.565797	5.8707	4.33946e-09	8.61699e-08	up
	ENSG00000110723	EXPH5	protein_coding	exophilin 5 [Source:HGNC Symbol;Acc:HGNC:30578]	23086	55.2188	3.31971	0.828267	4.00802	6.1229e-05	0.000520656	up
	ENSG00000135678	CPM	protein_coding	carboxypeptidase M [Source:HGNC Symbol;Acc:HGNC:2311]	1368	44.1619	3.31704	0.933776	3.55228	0.000381907	0.00257708	up
	ENSG00000213366	GSTM2	protein_coding	glutathione S-transferase mu 2 [Source:HGNC Symbol;Acc:HGNC:4634]	2946	50.8633	3.31543	0.524721	6.31847	2.64171e-10	6.58808e-09	up
	ENSG00000178636	ENSG00000178636	transcribed_processed_pseudogene	mitochondrial ribosomal protein L42 (MRPL42) pseudogene	NA	4.24165	3.31261	0.886607	3.73628	0.000186761	0.00138778	up
	ENSG00000238061	ENSG00000238061	processed_pseudogene	proteasome (prosome, macropain) 26S subunit, non-ATPase, 7 (Mov34 homolog) (PSMD7) pseudogene	NA	5.22119	3.31043	1.26589	2.61511	0.00891998	0.0366006	up
	ENSG00000151490	PTPRO	protein_coding	protein tyrosine phosphatase receptor type O [Source:HGNC Symbol;Acc:HGNC:9678]	5800	34.7833	3.30858	0.9926	3.33325	0.000858388	0.00519851	up
	ENSG00000223446	ENSG00000223446	lncRNA	novel transcript	NA	7.13488	3.30731	1.08402	3.05096	0.0022811	0.0118237	up
	ENSG00000274270	ENSG00000274270	lncRNA	novel transcript, sense intronic to DLEU1	NA	15.8169	3.30659	0.934636	3.53784	0.000403421	0.00270929	up
	ENSG00000176928	GCNT4	protein_coding	glucosaminyl (N-acetyl) transferase 4 [Source:HGNC Symbol;Acc:HGNC:17973]	51301	312.159	3.3047	0.324621	10.1802	2.43116e-24	4.43226e-22	up
	ENSG00000141384	TAF4B	protein_coding	TATA-box binding protein associated factor 4b [Source:HGNC Symbol;Acc:HGNC:11538]	6875	167.437	3.30468	0.500336	6.60493	3.97716e-11	1.13969e-09	up
	ENSG00000182809	CRIP2	protein_coding	cysteine rich protein 2 [Source:HGNC Symbol;Acc:HGNC:2361]	1397	957.081	3.30433	0.407958	8.09969	5.50994e-16	3.2189e-14	up
	ENSG00000246582	TNFRSF10A-DT	lncRNA	TNFRSF10A divergent transcript [Source:HGNC Symbol;Acc:HGNC:52647]	389641	42.2863	3.30009	0.561112	5.88134	4.06969e-09	8.1141e-08	up
	ENSG00000085552	IGSF9	protein_coding	immunoglobulin superfamily member 9 [Source:HGNC Symbol;Acc:HGNC:18132]	57549	9.1962	3.29915	1.19901	2.75157	0.00593095	0.0263172	up
	ENSG00000146904	EPHA1	protein_coding	EPH receptor A1 [Source:HGNC Symbol;Acc:HGNC:3385]	2041	198.122	3.29832	0.574442	5.74178	9.36869e-09	1.74871e-07	up
	ENSG00000124731	TREM1	protein_coding	triggering receptor expressed on myeloid cells 1 [Source:HGNC Symbol;Acc:HGNC:17760]	54210	135.853	3.29627	1.25821	2.61982	0.00879769	0.0361901	up
	ENSG00000106633	GCK	protein_coding	glucokinase [Source:HGNC Symbol;Acc:HGNC:4195]	2645	28.4492	3.29254	0.978568	3.36465	0.000766405	0.00471984	up
	ENSG00000133985	TTC9	protein_coding	tetratricopeptide repeat domain 9 [Source:HGNC Symbol;Acc:HGNC:20267]	NA	49.2716	3.2924	0.437684	7.52233	5.38089e-14	2.40074e-12	up
	ENSG00000244119	PDCL3P4	transcribed_processed_pseudogene	PDCL3 pseudogene 4 [Source:HGNC Symbol;Acc:HGNC:44505]	NA	4.06438	3.29177	1.20173	2.7392	0.00615898	0.0271524	up
	ENSG00000112182	BACH2	protein_coding	BTB domain and CNC homolog 2 [Source:HGNC Symbol;Acc:HGNC:14078]	60468	531.019	3.28951	0.271288	12.1255	7.73656e-34	3.27226e-31	up
	ENSG00000187862	TTC24	protein_coding	tetratricopeptide repeat domain 24 [Source:HGNC Symbol;Acc:HGNC:32348]	164118	122.45	3.2833	0.789592	4.15822	3.20736e-05	0.000293888	up
	ENSG00000160593	JAML	protein_coding	junction adhesion molecule like [Source:HGNC Symbol;Acc:HGNC:19084]	120425	1003.46	3.28114	0.351645	9.33084	1.05036e-20	1.16298e-18	up
	ENSG00000253535	ENSG00000253535	lncRNA	novel transcript	NA	7.05193	3.27621	1.075	3.04764	0.00230644	0.0119332	up
	ENSG00000238018	ENSG00000238018	lncRNA	novel transcript, antisense to SPTBN1	NA	4.74589	3.27452	0.888453	3.68565	0.000228122	0.00164792	up
	ENSG00000188626	GOLGA8M	protein_coding	golgin A8 family member M [Source:HGNC Symbol;Acc:HGNC:44404]	653061	2.15995	3.27399	1.16574	2.8085	0.00497724	0.0227783	up
	ENSG00000133134	BEX2	protein_coding	brain expressed X-linked 2 [Source:HGNC Symbol;Acc:HGNC:30933]	84707	789.132	3.27324	0.254293	12.8719	6.47865e-38	3.70299e-35	up
	ENSG00000285730	ENSG00000285730	lncRNA	novel transcript	NA	16.3704	3.27043	0.739083	4.42499	9.64471e-06	0.000101074	up
	ENSG00000286644	ENSG00000286644	lncRNA	novel transcript	NA	7.25297	3.26958	0.866018	3.77542	0.000159735	0.00121557	up
	ENSG00000204179	PTPN20	protein_coding	protein tyrosine phosphatase non-receptor type 20 [Source:HGNC Symbol;Acc:HGNC:23423]	26095	16.7895	3.26379	0.954028	3.42106	0.000623776	0.00394486	up
	ENSG00000165025	SYK	protein_coding	spleen associated tyrosine kinase [Source:HGNC Symbol;Acc:HGNC:11491]	6850	106.352	3.26247	0.943291	3.45861	0.000542973	0.00350125	up
	ENSG00000186280	KDM4D	protein_coding	lysine demethylase 4D [Source:HGNC Symbol;Acc:HGNC:25498]	55693	8.52865	3.26146	1.18348	2.75583	0.00585429	0.0260207	up
	ENSG00000273055	ENSG00000273055	lncRNA	novel transcript, antisense to LAMB1	NA	6.95877	3.25373	0.828101	3.92915	8.52461e-05	0.000698483	up
	ENSG00000186854	TRABD2A	protein_coding	TraB domain containing 2A [Source:HGNC Symbol;Acc:HGNC:27013]	129293	1547.93	3.24471	0.272361	11.9133	1.00933e-32	3.79897e-30	up
	ENSG00000115828	QPCT	protein_coding	glutaminyl-peptide cyclotransferase [Source:HGNC Symbol;Acc:HGNC:9753]	25797	40.7667	3.23164	1.14115	2.8319	0.0046272	0.0214362	up
	ENSG00000136111	TBC1D4	protein_coding	TBC1 domain family member 4 [Source:HGNC Symbol;Acc:HGNC:19165]	9882	1060.86	3.23109	0.305458	10.5779	3.77498e-26	7.90429e-24	up
	ENSG00000174292	TNK1	protein_coding	tyrosine kinase non receptor 1 [Source:HGNC Symbol;Acc:HGNC:11940]	8711	196.252	3.23056	0.545919	5.91764	3.26584e-09	6.63459e-08	up
	ENSG00000165272	AQP3	protein_coding	aquaporin 3 (Gill blood group) [Source:HGNC Symbol;Acc:HGNC:636]	360	2590.41	3.22923	0.28554	11.3092	1.18174e-29	3.47103e-27	up
	ENSG00000226891	LINC01359	lncRNA	long intergenic non-protein coding RNA 1359 [Source:HGNC Symbol;Acc:HGNC:50591]	NA	24.8413	3.22635	0.878536	3.67242	0.000240267	0.00172243	up
	ENSG00000163354	DCST2	protein_coding	DC-STAMP domain containing 2 [Source:HGNC Symbol;Acc:HGNC:26562]	127579	7.35477	3.22612	1.00888	3.19773	0.00138515	0.00776184	up
	ENSG00000139835	GRTP1	protein_coding	growth hormone regulated TBC protein 1 [Source:HGNC Symbol;Acc:HGNC:20310]	79774	4.95415	3.22562	1.15319	2.79712	0.00515602	0.0234494	up
	ENSG00000101307	SIRPB1	protein_coding	signal regulatory protein beta 1 [Source:HGNC Symbol;Acc:HGNC:15928]	10326	56.3689	3.22235	0.79326	4.06216	4.86217e-05	0.000422627	up
	ENSG00000251450	RASGRF2-AS1	lncRNA	RASGRF2 antisense RNA 1 [Source:HGNC Symbol;Acc:HGNC:40499]	102524628	5.74477	3.22189	0.980764	3.28509	0.00101951	0.00601752	up
	ENSG00000154016	GRAP	protein_coding	GRB2 related adaptor protein [Source:HGNC Symbol;Acc:HGNC:4562]	10750	70.8897	3.22009	0.366683	8.78166	1.61076e-18	1.34112e-16	up
	ENSG00000150873	C2orf50	protein_coding	chromosome 2 open reading frame 50 [Source:HGNC Symbol;Acc:HGNC:26324]	130813	8.63814	3.21952	1.26062	2.55392	0.0106516	0.0423502	up
	ENSG00000184860	SDR42E1	protein_coding	short chain dehydrogenase/reductase family 42E, member 1 [Source:HGNC Symbol;Acc:HGNC:29834]	93517	115.559	3.21661	0.629608	5.10891	3.24018e-07	4.61747e-06	up
	ENSG00000231105	ECE1-AS1	lncRNA	ECE1 antisense RNA 1 [Source:HGNC Symbol;Acc:HGNC:40203]	100506801	39.7435	3.2166	0.503917	6.38319	1.73438e-10	4.50045e-09	up
	ENSG00000169435	RASSF6	protein_coding	Ras association domain family member 6 [Source:HGNC Symbol;Acc:HGNC:20796]	166824	24.9726	3.21095	1.24024	2.58897	0.0096264	0.0389774	up
	ENSG00000130545	CRB3	protein_coding	crumbs cell polarity complex component 3 [Source:HGNC Symbol;Acc:HGNC:20237]	92359	35.0364	3.20931	0.653969	4.90744	9.22738e-07	1.20087e-05	up
	ENSG00000162444	RBP7	protein_coding	retinol binding protein 7 [Source:HGNC Symbol;Acc:HGNC:30316]	116362	9.81368	3.20808	1.28167	2.50306	0.0123126	0.0473603	up
	ENSG00000187116	LILRA5	protein_coding	leukocyte immunoglobulin like receptor A5 [Source:HGNC Symbol;Acc:HGNC:16309]	353514	86.7384	3.20385	0.958761	3.34165	0.000832818	0.00507124	up
	ENSG00000107104	KANK1	protein_coding	KN motif and ankyrin repeat domains 1 [Source:HGNC Symbol;Acc:HGNC:19309]	23189	235.339	3.20196	0.776934	4.12128	3.76779e-05	0.000338062	up
	ENSG00000274752	TRBV12-3	TR_V_gene	T cell receptor beta variable 12-3 [Source:HGNC Symbol;Acc:HGNC:12185]	NA	160.589	3.19182	0.534398	5.97274	2.33301e-09	4.86574e-08	up
	ENSG00000141574	SECTM1	protein_coding	secreted and transmembrane 1 [Source:HGNC Symbol;Acc:HGNC:10707]	6398	14.4357	3.19179	0.902802	3.53543	0.000407111	0.00273147	up
	ENSG00000182010	RTKN2	protein_coding	rhotekin 2 [Source:HGNC Symbol;Acc:HGNC:19364]	219790	294.605	3.18996	0.435508	7.32469	2.39455e-13	9.6826e-12	up
	ENSG00000205133	TRIQK	protein_coding	triple QxxK/R motif containing [Source:HGNC Symbol;Acc:HGNC:27828]	286144	19.3259	3.18967	1.21345	2.62859	0.00857407	0.0354149	up
	ENSG00000197405	C5AR1	protein_coding	complement C5a receptor 1 [Source:HGNC Symbol;Acc:HGNC:1338]	728	246.525	3.1887	0.891683	3.57605	0.000348825	0.0023815	up
	ENSG00000198752	CDC42BPB	protein_coding	CDC42 binding protein kinase beta [Source:HGNC Symbol;Acc:HGNC:1738]	9578	23.262	3.18867	0.767887	4.15252	3.28836e-05	0.000300067	up
	ENSG00000264630	PRKCA-AS1	lncRNA	PRKCA antisense RNA 1 [Source:HGNC Symbol;Acc:HGNC:51347]	NA	8.89721	3.18821	1.10503	2.88517	0.00391206	0.0186334	up
	ENSG00000262655	SPON1	protein_coding	spondin 1 [Source:HGNC Symbol;Acc:HGNC:11252]	10418	136.502	3.18578	0.468925	6.79379	1.09226e-11	3.41355e-10	up
	ENSG00000130340	SNX9	protein_coding	sorting nexin 9 [Source:HGNC Symbol;Acc:HGNC:14973]	51429	1413.63	3.18209	0.439177	7.24557	4.30624e-13	1.65579e-11	up
	ENSG00000143226	FCGR2A	protein_coding	Fc fragment of IgG receptor IIa [Source:HGNC Symbol;Acc:HGNC:3616]	2212	109.692	3.18177	0.874094	3.64007	0.000272559	0.0019188	up
	ENSG00000181585	TMIE	protein_coding	transmembrane inner ear [Source:HGNC Symbol;Acc:HGNC:30800]	259236	31.1206	3.18173	0.869033	3.66123	0.00025101	0.00178686	up
	ENSG00000166689	PLEKHA7	protein_coding	pleckstrin homology domain containing A7 [Source:HGNC Symbol;Acc:HGNC:27049]	144100	30.4252	3.18102	1.06222	2.99468	0.00274737	0.0138337	up
	ENSG00000211813	TRAV34	TR_V_gene	T cell receptor alpha variable 34 [Source:HGNC Symbol;Acc:HGNC:12133]	NA	17.6989	3.18021	0.904454	3.51616	0.00043783	0.00290349	up
	ENSG00000227082	LINC02798	lncRNA	long intergenic non-protein coding RNA 2798 [Source:HGNC Symbol;Acc:HGNC:54323]	NA	8.31468	3.17596	0.985131	3.2239	0.00126458	0.00720161	up
	ENSG00000235568	NFAM1	protein_coding	NFAT activating protein with ITAM motif 1 [Source:HGNC Symbol;Acc:HGNC:29872]	150372	60.8162	3.17557	1.24442	2.55185	0.0107153	0.0425554	up
	ENSG00000171649	ZIK1	protein_coding	zinc finger protein interacting with K protein 1 [Source:HGNC Symbol;Acc:HGNC:33104]	284307	116.033	3.17495	0.66853	4.74915	2.04271e-06	2.46571e-05	up
	ENSG00000227908	IL6ST-DT	lncRNA	IL6ST divergent transcript [Source:HGNC Symbol;Acc:HGNC:55804]	441072	17.8623	3.1701	0.724998	4.37256	1.22799e-05	0.000125276	up
	ENSG00000196440	ARMCX4	protein_coding	armadillo repeat containing X-linked 4 [Source:HGNC Symbol;Acc:HGNC:28615]	100131755	122.977	3.16832	0.517484	6.12254	9.20949e-10	2.05229e-08	up
	ENSG00000244425	RN7SL268P	misc_RNA	RNA, 7SL, cytoplasmic 268, pseudogene [Source:HGNC Symbol;Acc:HGNC:46284]	NA	4.31243	3.16815	1.13959	2.78008	0.00543449	0.0244841	up
	ENSG00000154153	RETREG1	protein_coding	reticulophagy regulator 1 [Source:HGNC Symbol;Acc:HGNC:25964]	54463	400.703	3.16733	0.232199	13.6406	2.29585e-42	2.31203e-39	up
	ENSG00000103064	SLC7A6	protein_coding	solute carrier family 7 member 6 [Source:HGNC Symbol;Acc:HGNC:11064]	9057	581.379	3.15952	0.224481	14.0748	5.42686e-45	8.82825e-42	up
	ENSG00000118997	DNAH7	protein_coding	dynein axonemal heavy chain 7 [Source:HGNC Symbol;Acc:HGNC:18661]	56171	3.22326	3.15928	1.012	3.12182	0.00179739	0.00967207	up
	ENSG00000241738	ZNF90P1	processed_pseudogene	zinc finger protein 90 pseudogene 1 [Source:HGNC Symbol;Acc:HGNC:12888]	NA	6.46157	3.15847	1.17505	2.68795	0.00718914	0.0308139	up
	ENSG00000222032	ENSG00000222032	lncRNA	novel protein (LOC728009)	NA	2.84217	3.15811	1.26141	2.50363	0.0122925	0.0473114	up
	ENSG00000273727	U1	snRNA	U1 spliceosomal RNA [Source:RFAM;Acc:RF00003]	NA	11.4755	3.15588	0.620966	5.08221	3.73078e-07	5.24243e-06	up
	ENSG00000250069	ENSG00000250069	lncRNA	novel transcript	NA	26.8765	3.15518	1.02144	3.08895	0.00200866	0.0106118	up
	ENSG00000270419	CAHM	lncRNA	colon adenocarcinoma hypermethylated [Source:HGNC Symbol;Acc:HGNC:42860]	100526820	14.8293	3.14707	0.760746	4.13682	3.52149e-05	0.000318531	up
	ENSG00000119866	BCL11A	protein_coding	BAF chromatin remodeling complex subunit BCL11A [Source:HGNC Symbol;Acc:HGNC:13221]	53335	16.7694	3.14429	0.992692	3.16744	0.00153789	0.00848063	up
	ENSG00000185345	PRKN	protein_coding	parkin RBR E3 ubiquitin protein ligase [Source:HGNC Symbol;Acc:HGNC:8607]	5071	104.921	3.14372	0.393213	7.99496	1.29616e-15	7.32922e-14	up
	ENSG00000171777	RASGRP4	protein_coding	RAS guanyl releasing protein 4 [Source:HGNC Symbol;Acc:HGNC:18958]	115727	22.6112	3.13959	1.16373	2.69788	0.00697835	0.0300505	up
	ENSG00000121742	GJB6	protein_coding	gap junction protein beta 6 [Source:HGNC Symbol;Acc:HGNC:4288]	10804	18.5407	3.12679	1.2442	2.51308	0.0119681	0.0463217	up
	ENSG00000154102	C16orf74	protein_coding	chromosome 16 open reading frame 74 [Source:HGNC Symbol;Acc:HGNC:23362]	404550	53.0262	3.12458	0.621434	5.02802	4.95562e-07	6.84077e-06	up
	ENSG00000123689	G0S2	protein_coding	G0/G1 switch 2 [Source:HGNC Symbol;Acc:HGNC:30229]	NA	539.338	3.11712	0.923266	3.37619	0.000734974	0.00455013	up
	ENSG00000201957	ENSG00000201957	snoRNA		NA	7.33231	3.11674	0.711004	4.38358	1.16747e-05	0.00011962	up
	ENSG00000154027	AK5	protein_coding	adenylate kinase 5 [Source:HGNC Symbol;Acc:HGNC:365]	26289	838.926	3.11075	0.630529	4.93356	8.07459e-07	1.05931e-05	up
	ENSG00000249318	ENSG00000249318	lncRNA	novel transcript	NA	12.6733	3.108	0.955888	3.25143	0.00114826	0.00663118	up
	ENSG00000140848	CPNE2	protein_coding	copine 2 [Source:HGNC Symbol;Acc:HGNC:2315]	221184	53.2836	3.10503	0.589688	5.26554	1.39779e-07	2.14051e-06	up
	ENSG00000259692	ENSG00000259692	lncRNA	novel transcript	NA	8.63724	3.10188	1.24143	2.49864	0.0124672	0.0478504	up
	ENSG00000239726	RN7SL688P	misc_RNA	RNA, 7SL, cytoplasmic 688, pseudogene [Source:HGNC Symbol;Acc:HGNC:46704]	NA	7.04142	3.09514	0.71731	4.31493	1.59656e-05	0.000158219	up
	ENSG00000102032	RENBP	protein_coding	renin binding protein [Source:HGNC Symbol;Acc:HGNC:9959]	5973	15.7795	3.0892	0.592157	5.21687	1.81975e-07	2.7255e-06	up
	ENSG00000137507	LRRC32	protein_coding	leucine rich repeat containing 32 [Source:HGNC Symbol;Acc:HGNC:4161]	2615	35.3921	3.08505	0.908811	3.3946	0.000687289	0.00429642	up
	ENSG00000082397	EPB41L3	protein_coding	erythrocyte membrane protein band 4.1 like 3 [Source:HGNC Symbol;Acc:HGNC:3380]	23136	53.9841	3.08211	1.23687	2.49187	0.0127073	0.048578	up
	ENSG00000176160	HSF5	protein_coding	heat shock transcription factor 5 [Source:HGNC Symbol;Acc:HGNC:26862]	124535	56.6414	3.08156	0.619349	4.97548	6.50875e-07	8.74505e-06	up
	ENSG00000102524	TNFSF13B	protein_coding	TNF superfamily member 13b [Source:HGNC Symbol;Acc:HGNC:11929]	10673	132.795	3.08071	0.360044	8.55649	1.16352e-17	8.398e-16	up
	ENSG00000128383	APOBEC3A	protein_coding	apolipoprotein B mRNA editing enzyme catalytic subunit 3A [Source:HGNC Symbol;Acc:HGNC:17343]	200315	137.107	3.07836	1.23893	2.4847	0.012966	0.0493258	up
	ENSG00000127507	ADGRE2	protein_coding	adhesion G protein-coupled receptor E2 [Source:HGNC Symbol;Acc:HGNC:3337]	30817	31.2895	3.07762	0.942032	3.267	0.00108694	0.00634463	up
	ENSG00000286458	ENSG00000286458	lncRNA	novel transcript, antisense to AGBL3and CALD1	NA	10.2446	3.0733	0.891086	3.44893	0.000562804	0.00361219	up
	ENSG00000158106	RHPN1	protein_coding	rhophilin Rho GTPase binding protein 1 [Source:HGNC Symbol;Acc:HGNC:19973]	114822	332.206	3.07283	0.376589	8.15965	3.35991e-16	2.0129e-14	up
	ENSG00000164300	SERINC5	protein_coding	serine incorporator 5 [Source:HGNC Symbol;Acc:HGNC:18825]	256987	1780.57	3.0652	0.216958	14.1281	2.549e-45	4.49219e-42	up
	ENSG00000204103	MAFB	protein_coding	MAF bZIP transcription factor B [Source:HGNC Symbol;Acc:HGNC:6408]	9935	202.34	3.06046	0.956989	3.19801	0.0013838	0.00775838	up
	ENSG00000246084	LINC02325	lncRNA	long intergenic non-protein coding RNA 2325 [Source:HGNC Symbol;Acc:HGNC:53245]	101929241	92.199	3.05652	0.409293	7.46781	8.15433e-14	3.49793e-12	up
	ENSG00000286172	RNVU1-8	snRNA	RNA, variant U1 small nuclear 8 [Source:HGNC Symbol;Acc:HGNC:48315]	NA	5.71419	3.0536	0.906214	3.36962	0.000752717	0.00464908	up
	ENSG00000145908	ZNF300	protein_coding	zinc finger protein 300 [Source:HGNC Symbol;Acc:HGNC:13091]	91975	31.6416	3.05241	0.935944	3.26132	0.00110894	0.00645143	up
	ENSG00000154127	UBASH3B	protein_coding	ubiquitin associated and SH3 domain containing B [Source:HGNC Symbol;Acc:HGNC:29884]	84959	411.39	3.05127	0.336929	9.05613	1.35158e-19	1.28176e-17	up
	ENSG00000182107	TMEM30B	protein_coding	transmembrane protein 30B [Source:HGNC Symbol;Acc:HGNC:27254]	161291	128.696	3.05117	0.508183	6.00408	1.92422e-09	4.0939e-08	up
	ENSG00000173334	TRIB1	protein_coding	tribbles pseudokinase 1 [Source:HGNC Symbol;Acc:HGNC:16891]	10221	128.798	3.04935	0.827774	3.68379	0.000229791	0.00165746	up
	ENSG00000237914	SIRPG-AS1	lncRNA	SIRPG antisense RNA 1 [Source:HGNC Symbol;Acc:HGNC:51229]	101929010	36.936	3.04922	0.872687	3.49406	0.000475733	0.00312447	up
	ENSG00000181649	PHLDA2	protein_coding	pleckstrin homology like domain family A member 2 [Source:HGNC Symbol;Acc:HGNC:12385]	7262	15.5749	3.04807	0.825308	3.69325	0.000221405	0.00160517	up
	ENSG00000182511	FES	protein_coding	FES proto-oncogene, tyrosine kinase [Source:HGNC Symbol;Acc:HGNC:3657]	2242	63.7318	3.04521	1.16809	2.607	0.00913386	0.0372973	up
	ENSG00000172292	CERS6	protein_coding	ceramide synthase 6 [Source:HGNC Symbol;Acc:HGNC:23826]	253782	137.988	3.04448	0.530189	5.74226	9.34189e-09	1.74525e-07	up
	ENSG00000050165	DKK3	protein_coding	dickkopf WNT signaling pathway inhibitor 3 [Source:HGNC Symbol;Acc:HGNC:2893]	27122	60.194	3.04403	0.886271	3.43465	0.000593326	0.00377714	up
	ENSG00000279082	LINC01727	lncRNA	long intergenic non-protein coding RNA 1727 [Source:HGNC Symbol;Acc:HGNC:52515]	NA	9.88787	3.04085	1.089	2.79235	0.00523272	0.0237267	up
	ENSG00000241511	RPS15AP24	processed_pseudogene	ribosomal protein S15a pseudogene 24 [Source:HGNC Symbol;Acc:HGNC:36174]	NA	5.38871	3.03854	0.831198	3.65561	0.000256566	0.00181893	up
	ENSG00000178222	RNF212	protein_coding	ring finger protein 212 [Source:HGNC Symbol;Acc:HGNC:27729]	285498	46.0805	3.03683	0.561933	5.40426	6.50765e-08	1.05702e-06	up
	ENSG00000271856	LINC01215	lncRNA	long intergenic non-protein coding RNA 1215 [Source:HGNC Symbol;Acc:HGNC:49651]	101929623	531.043	3.0311	0.217123	13.9603	2.72198e-44	4.11174e-41	up
	ENSG00000157303	SUSD3	protein_coding	sushi domain containing 3 [Source:HGNC Symbol;Acc:HGNC:28391]	203328	1292.56	3.0307	0.292293	10.3687	3.44175e-25	6.79004e-23	up
	ENSG00000279155	ENSG00000279155	TEC	TEC	NA	13.5548	3.02879	0.893947	3.38811	0.000703757	0.00438252	up
	ENSG00000196700	ZNF512B	protein_coding	zinc finger protein 512B [Source:HGNC Symbol;Acc:HGNC:29212]	57473	40.9791	3.02877	0.466911	6.48683	8.7663e-11	2.3829e-09	up
	ENSG00000104368	PLAT	protein_coding	plasminogen activator, tissue type [Source:HGNC Symbol;Acc:HGNC:9051]	5327	17.4577	3.0223	0.867188	3.48518	0.000491813	0.0032161	up
	ENSG00000182487	NCF1B	transcribed_unprocessed_pseudogene	neutrophil cytosolic factor 1B pseudogene [Source:HGNC Symbol;Acc:HGNC:32522]	654816	143.149	3.02108	0.285842	10.5691	4.14623e-26	8.59652e-24	up
	ENSG00000280351	ENSG00000280351	TEC	TEC	100129503	2.14785	3.02091	1.20781	2.50115	0.0123791	0.0475553	up
	ENSG00000141576	RNF157	protein_coding	ring finger protein 157 [Source:HGNC Symbol;Acc:HGNC:29402]	114804	52.8903	3.00963	0.590098	5.10021	3.39274e-07	4.80253e-06	up
	ENSG00000211800	TRAV20	TR_V_gene	T cell receptor alpha variable 20 [Source:HGNC Symbol;Acc:HGNC:12117]	NA	92.1412	3.00838	0.473832	6.34905	2.16642e-10	5.5266e-09	up
	ENSG00000174791	RIN1	protein_coding	Ras and Rab interactor 1 [Source:HGNC Symbol;Acc:HGNC:18749]	9610	28.6666	3.00443	0.871192	3.44865	0.000563403	0.00361451	up
	ENSG00000127585	FBXL16	protein_coding	F-box and leucine rich repeat protein 16 [Source:HGNC Symbol;Acc:HGNC:14150]	NA	62.766	3.00342	0.642703	4.67311	2.96677e-06	3.47597e-05	up
	ENSG00000276405	TRBV13	TR_V_gene	T cell receptor beta variable 13 [Source:HGNC Symbol;Acc:HGNC:12188]	NA	52.2326	3.00035	0.475886	6.30476	2.88632e-10	7.15591e-09	up
	ENSG00000237094	ENSG00000237094	transcribed_unprocessed_pseudogene	pseudogene similar to part of septin 14 SEPT14	NA	3.73851	2.9998	0.913158	3.28508	0.00101952	0.00601752	up
	ENSG00000085265	FCN1	protein_coding	ficolin 1 [Source:HGNC Symbol;Acc:HGNC:3623]	NA	956.936	2.99559	0.799462	3.74701	0.000178956	0.00133967	up
	ENSG00000275243	TRBV16	TR_V_gene	T cell receptor beta variable 16 [Source:HGNC Symbol;Acc:HGNC:12191]	NA	9.16763	2.99269	1.1861	2.52312	0.0116318	0.0453268	up
	ENSG00000154229	PRKCA	protein_coding	protein kinase C alpha [Source:HGNC Symbol;Acc:HGNC:9393]	5578	364.861	2.99203	0.329086	9.09192	9.73093e-20	9.5273e-18	up
	ENSG00000143167	GPA33	protein_coding	glycoprotein A33 [Source:HGNC Symbol;Acc:HGNC:4445]	10223	540.058	2.9888	0.531115	5.6274	1.82944e-08	3.2539e-07	up
	ENSG00000234492	RPL34-DT	lncRNA	RPL34 divergent transcript [Source:HGNC Symbol;Acc:HGNC:26749]	285456	15.217	2.98843	0.754578	3.9604	7.48257e-05	0.000622195	up
	ENSG00000278212	ENSG00000278212	transcribed_unprocessed_pseudogene	MAFF interacting protein (pseudogene)	NA	12.6314	2.98636	0.9779	3.05385	0.00225926	0.0117303	up
	ENSG00000161929	SCIMP	protein_coding	SLP adaptor and CSK interacting membrane protein [Source:HGNC Symbol;Acc:HGNC:33504]	388325	17.386	2.97722	0.954052	3.1206	0.00180482	0.00970215	up
	ENSG00000188404	SELL	protein_coding	selectin L [Source:HGNC Symbol;Acc:HGNC:10720]	6402	13990.8	2.97504	0.392528	7.5792	3.47703e-14	1.57517e-12	up
	ENSG00000136014	USP44	protein_coding	ubiquitin specific peptidase 44 [Source:HGNC Symbol;Acc:HGNC:20064]	84101	44.2369	2.97035	0.660834	4.49485	6.96194e-06	7.55807e-05	up
	ENSG00000211818	TRAV39	TR_V_gene	T cell receptor alpha variable 39 [Source:HGNC Symbol;Acc:HGNC:12139]	NA	29.875	2.97004	0.555257	5.34895	8.84654e-08	1.41091e-06	up
	ENSG00000240219	ENSG00000240219	lncRNA	novel transcript	NA	17.8279	2.96966	0.856656	3.46657	0.00052715	0.00341236	up
	ENSG00000109321	AREG	protein_coding	amphiregulin [Source:HGNC Symbol;Acc:HGNC:651]	374	638.224	2.96881	0.371103	7.99996	1.24458e-15	7.07537e-14	up
	ENSG00000163220	S100A9	protein_coding	S100 calcium binding protein A9 [Source:HGNC Symbol;Acc:HGNC:10499]	6280	607.39	2.96622	0.744579	3.98376	6.78333e-05	0.000571302	up
	ENSG00000243056	EIF4EBP3	protein_coding	eukaryotic translation initiation factor 4E binding protein 3 [Source:HGNC Symbol;Acc:HGNC:3290]	NA	8.18107	2.96313	0.616526	4.80616	1.53854e-06	1.90609e-05	up
	ENSG00000115896	PLCL1	protein_coding	phospholipase C like 1 (inactive) [Source:HGNC Symbol;Acc:HGNC:9063]	5334	211.018	2.96305	0.445114	6.65683	2.79799e-11	8.2183e-10	up
	ENSG00000275939	ENSG00000275939	misc_RNA		NA	2.4943	2.96185	1.04146	2.84393	0.00445613	0.0207436	up
	ENSG00000230074	ENSG00000230074	lncRNA	novel transcript	NA	15.5037	2.96035	0.970211	3.05125	0.00227891	0.0118153	up
	ENSG00000196372	ASB13	protein_coding	ankyrin repeat and SOCS box containing 13 [Source:HGNC Symbol;Acc:HGNC:19765]	NA	214.987	2.95948	0.496972	5.95502	2.60037e-09	5.40137e-08	up
	ENSG00000269927	ENSG00000269927	lncRNA	novel transcript	NA	20.4282	2.95825	0.936734	3.15804	0.00158833	0.00871079	up
	ENSG00000231711	LINC00899	lncRNA	long intergenic non-protein coding RNA 899 [Source:HGNC Symbol;Acc:HGNC:48583]	NA	17.1375	2.95754	0.982584	3.00996	0.00261281	0.0132222	up
	ENSG00000254266	PKIA-AS1	lncRNA	PKIA antisense RNA 1 [Source:HGNC Symbol;Acc:HGNC:51659]	NA	24.6048	2.95689	0.738564	4.00357	6.23941e-05	0.000529711	up
	ENSG00000033627	ATP6V0A1	protein_coding	ATPase H+ transporting V0 subunit a1 [Source:HGNC Symbol;Acc:HGNC:865]	535	89.3332	2.95141	0.671282	4.39667	1.09924e-05	0.000113343	up
	ENSG00000138435	CHRNA1	protein_coding	cholinergic receptor nicotinic alpha 1 subunit [Source:HGNC Symbol;Acc:HGNC:1955]	1134	6.6773	2.95047	1.15852	2.54676	0.0108729	0.0430682	up
	ENSG00000280734	LINC01232	lncRNA	long intergenic non-protein coding RNA 1232 [Source:HGNC Symbol;Acc:HGNC:49755]	NA	28.1409	2.94768	0.692424	4.25704	2.07153e-05	0.000200406	up
	ENSG00000261645	DISC1FP1	lncRNA	DISC1 fusion partner 1 [Source:HGNC Symbol;Acc:HGNC:33625]	101929222	8.01219	2.94502	0.992911	2.96604	0.00301659	0.0149894	up
	ENSG00000159399	HK2	protein_coding	hexokinase 2 [Source:HGNC Symbol;Acc:HGNC:4923]	3099	56.8008	2.93917	0.815964	3.60209	0.000315674	0.00218094	up
	ENSG00000170485	NPAS2	protein_coding	neuronal PAS domain protein 2 [Source:HGNC Symbol;Acc:HGNC:7895]	4862	9.5319	2.93419	0.990523	2.96226	0.00305386	0.0151568	up
	ENSG00000226137	BAIAP2-DT	lncRNA	BAIAP2 divergent transcript [Source:HGNC Symbol;Acc:HGNC:44342]	440465	14.9994	2.93291	0.981778	2.98734	0.00281413	0.0141093	up
	ENSG00000136826	KLF4	protein_coding	Kruppel like factor 4 [Source:HGNC Symbol;Acc:HGNC:6348]	9314	121.407	2.93032	0.834389	3.51193	0.000444861	0.00294781	up
	ENSG00000173166	RAPH1	protein_coding	Ras association (RalGDS/AF-6) and pleckstrin homology domains 1 [Source:HGNC Symbol;Acc:HGNC:14436]	65059	13.8674	2.92779	1.04205	2.80965	0.00495959	0.0227074	up
	ENSG00000137393	RNF144B	protein_coding	ring finger protein 144B [Source:HGNC Symbol;Acc:HGNC:21578]	255488	110.888	2.92684	0.695938	4.20561	2.6038e-05	0.000245061	up
	ENSG00000206995	Y_RNA	misc_RNA	Y RNA [Source:RFAM;Acc:RF00019]	NA	17.6873	2.9245	0.542835	5.38746	7.14621e-08	1.15541e-06	up
	ENSG00000182568	SATB1	protein_coding	SATB homeobox 1 [Source:HGNC Symbol;Acc:HGNC:10541]	6304	3792.83	2.92203	0.206223	14.1693	1.4194e-45	2.72887e-42	up
	ENSG00000204472	AIF1	protein_coding	allograft inflammatory factor 1 [Source:HGNC Symbol;Acc:HGNC:352]	199	276.09	2.92096	0.587289	4.97363	6.57115e-07	8.81769e-06	up
	ENSG00000186318	BACE1	protein_coding	beta-secretase 1 [Source:HGNC Symbol;Acc:HGNC:933]	23621	5.7541	2.91945	1.04372	2.79715	0.00515557	0.0234494	up
	ENSG00000155657	TTN	protein_coding	titin [Source:HGNC Symbol;Acc:HGNC:12403]	7273	826.554	2.91204	0.291098	10.0036	1.46903e-23	2.37932e-21	up
	ENSG00000200897	ENSG00000200897	snoRNA		NA	6.55561	2.91021	0.813271	3.57841	0.000345696	0.00236367	up
	ENSG00000273447	ENSG00000273447	lncRNA	novel transcript, antisense to CASP6	NA	13.7856	2.9067	0.71835	4.04635	5.20221e-05	0.00044923	up
	ENSG00000050030	NEXMIF	protein_coding	neurite extension and migration factor [Source:HGNC Symbol;Acc:HGNC:29433]	340533	27.805	2.90637	0.899342	3.23166	0.00123072	0.0070401	up
	ENSG00000170190	SLC16A5	protein_coding	solute carrier family 16 member 5 [Source:HGNC Symbol;Acc:HGNC:10926]	9121	125.422	2.90571	0.413359	7.02949	2.07292e-12	7.24597e-11	up
	ENSG00000225808	DNAJC19P5	processed_pseudogene	DnaJ heat shock protein family (Hsp40) member C19 pseudogene 5 [Source:HGNC Symbol;Acc:HGNC:45068]	NA	5.36342	2.90538	1.11189	2.61302	0.00897464	0.0367719	up
	ENSG00000221491	SNORA2C	snoRNA	small nucleolar RNA, H/ACA box 2C [Source:HGNC Symbol;Acc:HGNC:32624]	677815	2.61275	2.90523	1.02023	2.84763	0.00440456	0.0205482	up
	ENSG00000166405	RIC3	protein_coding	RIC3 acetylcholine receptor chaperone [Source:HGNC Symbol;Acc:HGNC:30338]	79608	308.482	2.90421	0.325445	8.92381	4.50533e-19	3.95347e-17	up
	ENSG00000278637	H4C1	protein_coding	H4 clustered histone 1 [Source:HGNC Symbol;Acc:HGNC:4781]	8359	26.939	2.90405	0.447019	6.49647	8.22246e-11	2.25536e-09	up
	ENSG00000288600	ENSG00000288600	lncRNA	novel transcript	NA	11.9791	2.90279	0.970368	2.99143	0.00277675	0.0139451	up
	ENSG00000260979	USP7-AS1	lncRNA	USP7 antisense RNA 1 [Source:HGNC Symbol;Acc:HGNC:55379]	NA	19.5783	2.90045	0.643957	4.5041	6.66557e-06	7.26616e-05	up
	ENSG00000122872	ARL4AP1	processed_pseudogene	ADP ribosylation factor like GTPase 4A pseudogene 1 [Source:HGNC Symbol;Acc:HGNC:17741]	NA	15.7717	2.89958	0.992839	2.92049	0.00349482	0.0169282	up
	ENSG00000196862	RGPD4	protein_coding	RANBP2 like and GRIP domain containing 4 [Source:HGNC Symbol;Acc:HGNC:32417]	285190	11.77	2.89894	1.01638	2.85223	0.00434133	0.0202851	up
	ENSG00000270659	ENSG00000270659	lncRNA	novel transcript	NA	4.23348	2.89518	1.13631	2.54788	0.0108381	0.0429543	up
	ENSG00000087076	HSD17B14	protein_coding	hydroxysteroid 17-beta dehydrogenase 14 [Source:HGNC Symbol;Acc:HGNC:23238]	51171	13.0533	2.89439	0.905444	3.19666	0.00139031	0.0077825	up
	ENSG00000279198	ENSG00000279198	TEC	TEC	NA	3.96537	2.892	1.09471	2.6418	0.00824678	0.0343245	up
	ENSG00000165409	TSHR	protein_coding	thyroid stimulating hormone receptor [Source:HGNC Symbol;Acc:HGNC:12373]	7253	9.90918	2.88924	1.03027	2.80436	0.00504167	0.0230184	up
	ENSG00000163221	S100A12	protein_coding	S100 calcium binding protein A12 [Source:HGNC Symbol;Acc:HGNC:10489]	6283	28.6141	2.88664	1.06291	2.71579	0.00661182	0.0287355	up
	ENSG00000165269	AQP7	protein_coding	aquaporin 7 [Source:HGNC Symbol;Acc:HGNC:640]	364	4.65952	2.88564	1.06468	2.71033	0.00672164	0.0291289	up
	ENSG00000186615	KTN1-AS1	lncRNA	KTN1 antisense RNA 1 [Source:HGNC Symbol;Acc:HGNC:19842]	100129075	23.4522	2.88463	0.591858	4.87385	1.09443e-06	1.39764e-05	up
	ENSG00000161921	CXCL16	protein_coding	C-X-C motif chemokine ligand 16 [Source:HGNC Symbol;Acc:HGNC:16642]	58191	410.114	2.88435	0.68484	4.21171	2.53448e-05	0.000239389	up
	ENSG00000176595	KBTBD11	protein_coding	kelch repeat and BTB domain containing 11 [Source:HGNC Symbol;Acc:HGNC:29104]	9920	19.0554	2.87531	0.897919	3.20219	0.00136385	0.00766482	up
	ENSG00000168461	RAB31	protein_coding	RAB31, member RAS oncogene family [Source:HGNC Symbol;Acc:HGNC:9771]	11031	53.4123	2.87399	1.00483	2.86017	0.00423409	0.0198586	up
	ENSG00000261471	ENSG00000261471	lncRNA	novel transcript, antisense to COTL1	NA	10.6014	2.86591	0.990965	2.89204	0.00382744	0.0182468	up
	ENSG00000175164	ABO	protein_coding	ABO, alpha 1-3-N-acetylgalactosaminyltransferase and alpha 1-3-galactosyltransferase [Source:HGNC Symbol;Acc:HGNC:79]	28	260.064	2.86437	1.14932	2.49223	0.0126943	0.0485521	up
	ENSG00000136193	SCRN1	protein_coding	secernin 1 [Source:HGNC Symbol;Acc:HGNC:22192]	9805	56.2379	2.86253	0.763488	3.74928	0.000177343	0.00132948	up
	ENSG00000176533	GNG7	protein_coding	G protein subunit gamma 7 [Source:HGNC Symbol;Acc:HGNC:4410]	2788	48.5322	2.86154	0.513368	5.57405	2.4888e-08	4.34625e-07	up
	ENSG00000158869	FCER1G	protein_coding	Fc fragment of IgE receptor Ig [Source:HGNC Symbol;Acc:HGNC:3611]	2207	188.633	2.85824	0.728896	3.92132	8.80648e-05	0.000719451	up
	ENSG00000245213	GALNT7-DT	lncRNA	GALNT7 divergent transcript [Source:HGNC Symbol;Acc:HGNC:55604]	101930370	13.37	2.85795	0.928945	3.07655	0.0020941	0.0109973	up
	ENSG00000135426	TESPA1	protein_coding	thymocyte expressed, positive selection associated 1 [Source:HGNC Symbol;Acc:HGNC:29109]	9840	1886.46	2.85744	0.261759	10.9163	9.63511e-28	2.191e-25	up
	ENSG00000146021	KLHL3	protein_coding	kelch like family member 3 [Source:HGNC Symbol;Acc:HGNC:6354]	26249	170.433	2.85632	0.429385	6.65211	2.88924e-11	8.46284e-10	up
	ENSG00000180611	MB21D2	protein_coding	Mab-21 domain containing 2 [Source:HGNC Symbol;Acc:HGNC:30438]	151963	54.0184	2.85481	0.875763	3.2598	0.00111489	0.00647917	up
	ENSG00000267852	ARHGEF18-AS1	lncRNA	ARHGEF18 antisense RNA 1 [Source:HGNC Symbol;Acc:HGNC:55284]	NA	6.01375	2.85402	0.868656	3.28556	0.00101779	0.00601237	up
	ENSG00000176597	B3GNT5	protein_coding	UDP-GlcNAc:betaGal beta-1,3-N-acetylglucosaminyltransferase 5 [Source:HGNC Symbol;Acc:HGNC:15684]	84002	38.9978	2.85399	0.765552	3.72802	0.000192993	0.00142806	up
	ENSG00000207719	MIR623	miRNA	microRNA 623 [Source:HGNC Symbol;Acc:HGNC:32879]	693208	6.95497	2.85337	0.748416	3.81255	0.000137541	0.00106781	up
	ENSG00000214212	C19orf38	protein_coding	chromosome 19 open reading frame 38 [Source:HGNC Symbol;Acc:HGNC:34073]	255809	49.4722	2.85175	0.894282	3.18887	0.0014283	0.00795516	up
	ENSG00000235527	HIPK1-AS1	lncRNA	HIPK1 antisense RNA 1 [Source:HGNC Symbol;Acc:HGNC:50576]	101928846	107	2.84985	0.389496	7.31677	2.54016e-13	1.02322e-11	up
	ENSG00000145416	MARCHF1	protein_coding	membrane associated ring-CH-type finger 1 [Source:HGNC Symbol;Acc:HGNC:26077]	55016	33.6866	2.84964	0.865771	3.29145	0.00099671	0.00590763	up
	ENSG00000159339	PADI4	protein_coding	peptidyl arginine deiminase 4 [Source:HGNC Symbol;Acc:HGNC:18368]	23569	38.9772	2.84857	1.10674	2.57385	0.0100575	0.0403828	up
	ENSG00000197063	MAFG	protein_coding	MAF bZIP transcription factor G [Source:HGNC Symbol;Acc:HGNC:6781]	4097	41.7504	2.8404	0.543288	5.22816	1.71206e-07	2.58066e-06	up
	ENSG00000172578	KLHL6	protein_coding	kelch like family member 6 [Source:HGNC Symbol;Acc:HGNC:18653]	NA	582.644	2.83992	0.356563	7.96471	1.65609e-15	9.26534e-14	up
	ENSG00000049768	FOXP3	protein_coding	forkhead box P3 [Source:HGNC Symbol;Acc:HGNC:6106]	50943	243.981	2.83279	0.348551	8.12734	4.38826e-16	2.59687e-14	up
	ENSG00000287713	ENSG00000287713	lncRNA	novel transcript, antisense to SLC2A14	NA	2.58468	2.83273	1.02428	2.76558	0.00568211	0.025448	up
	ENSG00000166153	DEPDC4	protein_coding	DEP domain containing 4 [Source:HGNC Symbol;Acc:HGNC:22952]	120863	6.14161	2.83102	1.0668	2.65376	0.00796004	0.0334271	up
	ENSG00000188868	ZNF563	protein_coding	zinc finger protein 563 [Source:HGNC Symbol;Acc:HGNC:30498]	147837	199.697	2.83044	0.388719	7.28145	3.30248e-13	1.2862e-11	up
	ENSG00000126759	CFP	protein_coding	complement factor properdin [Source:HGNC Symbol;Acc:HGNC:8864]	5199	17.4963	2.82896	0.659233	4.29129	1.77638e-05	0.000174487	up
	ENSG00000100600	LGMN	protein_coding	legumain [Source:HGNC Symbol;Acc:HGNC:9472]	5641	99.5172	2.82817	0.605955	4.66729	3.05194e-06	3.56391e-05	up
	ENSG00000090382	LYZ	protein_coding	lysozyme [Source:HGNC Symbol;Acc:HGNC:6740]	4069	1298.26	2.82816	0.709512	3.98606	6.71794e-05	0.00056602	up
	ENSG00000267422	ENSG00000267422	transcribed_processed_pseudogene	increased sodium tolerance 1 homolog (yeast) (IST1) pseudogene	NA	1.97815	2.82801	0.918841	3.0778	0.00208532	0.010962	up
	ENSG00000211957	IGHV3-35	IG_V_gene	immunoglobulin heavy variable 3-35 (non-functional) [Source:HGNC Symbol;Acc:HGNC:5598]	NA	9.93763	2.82625	0.773018	3.65612	0.000256062	0.00181718	up
	ENSG00000179909	ZNF154	protein_coding	zinc finger protein 154 [Source:HGNC Symbol;Acc:HGNC:12939]	7710	45.0147	2.82381	0.870592	3.24355	0.0011805	0.00679882	up
	ENSG00000171051	FPR1	protein_coding	formyl peptide receptor 1 [Source:HGNC Symbol;Acc:HGNC:3826]	2357	208.115	2.82196	0.987968	2.85633	0.00428569	0.020065	up
	ENSG00000180543	TSPYL5	protein_coding	TSPY like 5 [Source:HGNC Symbol;Acc:HGNC:29367]	85453	34.9711	2.81757	0.910875	3.09325	0.00197974	0.0104978	up
	ENSG00000226742	HSBP1L1	protein_coding	heat shock factor binding protein 1 like 1 [Source:HGNC Symbol;Acc:HGNC:37243]	440498	347.636	2.81304	0.284023	9.90427	3.98887e-23	6.1128e-21	up
	ENSG00000144642	RBMS3	protein_coding	RNA binding motif single stranded interacting protein 3 [Source:HGNC Symbol;Acc:HGNC:13427]	27303	25.8982	2.81288	0.598342	4.70112	2.58742e-06	3.07108e-05	up
	ENSG00000255299	ENSG00000255299	lncRNA	novel transcript	NA	6.78346	2.81132	1.00393	2.80031	0.00510539	0.0232641	up
	ENSG00000012779	ALOX5	protein_coding	arachidonate 5-lipoxygenase [Source:HGNC Symbol;Acc:HGNC:435]	240	153.369	2.81123	0.77977	3.60521	0.000311904	0.00216126	up
	ENSG00000106066	CPVL	protein_coding	carboxypeptidase vitellogenic like [Source:HGNC Symbol;Acc:HGNC:14399]	54504	267.542	2.80547	0.679652	4.1278	3.66252e-05	0.000329736	up
	ENSG00000197249	SERPINA1	protein_coding	serpin family A member 1 [Source:HGNC Symbol;Acc:HGNC:8941]	5265	596.412	2.80388	0.933998	3.00202	0.00268199	0.0135399	up
	ENSG00000239951	IGKV3-20	IG_V_gene	immunoglobulin kappa variable 3-20 [Source:HGNC Symbol;Acc:HGNC:5817]	NA	6.60419	2.8009	1.11528	2.51139	0.0120257	0.0465126	up
	ENSG00000108679	LGALS3BP	protein_coding	galectin 3 binding protein [Source:HGNC Symbol;Acc:HGNC:6564]	3959	1813.09	2.79899	0.393153	7.11933	1.08449e-12	3.96796e-11	up
	ENSG00000130595	TNNT3	protein_coding	troponin T3, fast skeletal type [Source:HGNC Symbol;Acc:HGNC:11950]	7140	21.4385	2.79887	0.693026	4.03863	5.37645e-05	0.000462764	up
	ENSG00000187017	ESPN	protein_coding	espin [Source:HGNC Symbol;Acc:HGNC:13281]	83715	23.1975	2.79865	0.676195	4.13882	3.49096e-05	0.000316175	up
	ENSG00000171291	ZNF439	protein_coding	zinc finger protein 439 [Source:HGNC Symbol;Acc:HGNC:20873]	90594	109.449	2.79802	0.75217	3.71993	0.000199278	0.00146739	up
	ENSG00000249302	FTH1P24	processed_pseudogene	ferritin heavy chain 1 pseudogene 24 [Source:HGNC Symbol;Acc:HGNC:37642]	NA	37.0065	2.78933	0.525936	5.30357	1.13562e-07	1.76979e-06	up
	ENSG00000149564	ESAM	protein_coding	endothelial cell adhesion molecule [Source:HGNC Symbol;Acc:HGNC:17474]	NA	26.5511	2.78018	0.869055	3.19908	0.00137868	0.00773991	up
	ENSG00000185442	FAM174B	protein_coding	family with sequence similarity 174 member B [Source:HGNC Symbol;Acc:HGNC:34339]	NA	74.7491	2.7784	0.395613	7.02304	2.17095e-12	7.56364e-11	up
	ENSG00000287292	ENSG00000287292	lncRNA	novel transcript	NA	11.4296	2.77746	0.722102	3.84635	0.000119891	0.000944659	up
	ENSG00000065357	DGKA	protein_coding	diacylglycerol kinase alpha [Source:HGNC Symbol;Acc:HGNC:2849]	1606	7643.41	2.77722	0.213423	13.0128	1.03497e-38	6.83987e-36	up
	ENSG00000110777	POU2AF1	protein_coding	POU class 2 homeobox associating factor 1 [Source:HGNC Symbol;Acc:HGNC:9211]	5450	20.1511	2.77642	1.11174	2.49736	0.012512	0.047979	up
	ENSG00000078081	LAMP3	protein_coding	lysosomal associated membrane protein 3 [Source:HGNC Symbol;Acc:HGNC:14582]	NA	72.2336	2.77479	0.803961	3.4514	0.000557692	0.00358809	up
	ENSG00000231621	ANKRD44-AS1	lncRNA	ANKRD44 antisense RNA 1 [Source:HGNC Symbol;Acc:HGNC:41090]	NA	48.2362	2.77376	0.485358	5.71487	1.09785e-08	2.02217e-07	up
	ENSG00000256139	ENSG00000256139	lncRNA	novel transcript	NA	11.6615	2.76987	0.649469	4.26482	2.00065e-05	0.000194259	up
	ENSG00000173926	MARCHF3	protein_coding	membrane associated ring-CH-type finger 3 [Source:HGNC Symbol;Acc:HGNC:28728]	115123	233.51	2.76932	0.293626	9.43145	4.04455e-21	4.77845e-19	up
	ENSG00000116690	PRG4	protein_coding	proteoglycan 4 [Source:HGNC Symbol;Acc:HGNC:9364]	10216	19.7795	2.76858	0.75052	3.68888	0.000225242	0.00163019	up
	ENSG00000266338	NBPF15	protein_coding	NBPF member 15 [Source:HGNC Symbol;Acc:HGNC:28791]	284565	396.463	2.76467	0.292847	9.44069	3.70331e-21	4.42472e-19	up
	ENSG00000146955	RAB19	protein_coding	RAB19, member RAS oncogene family [Source:HGNC Symbol;Acc:HGNC:19982]	401409	46.1464	2.76234	0.651269	4.24147	2.22058e-05	0.000212782	up
	ENSG00000255197	ENSG00000255197	lncRNA	novel transcript	NA	43.2491	2.76122	0.944783	2.9226	0.00347121	0.0168446	up
	ENSG00000228037	ENSG00000228037	lncRNA	novel transcript	NA	37.5406	2.75979	0.579047	4.7661	1.87825e-06	2.28809e-05	up
	ENSG00000099840	IZUMO4	protein_coding	IZUMO family member 4 [Source:HGNC Symbol;Acc:HGNC:26950]	113177	52.0971	2.75857	0.374004	7.37577	1.63397e-13	6.77554e-12	up
	ENSG00000211956	IGHV4-34	IG_V_gene	immunoglobulin heavy variable 4-34 [Source:HGNC Symbol;Acc:HGNC:5650]	NA	27.3682	2.75614	0.604973	4.5558	5.21863e-06	5.80861e-05	up
	ENSG00000211746	TRBV19	TR_V_gene	T cell receptor beta variable 19 [Source:HGNC Symbol;Acc:HGNC:12194]	NA	657.42	2.75602	0.553697	4.97748	6.44166e-07	8.66041e-06	up
	ENSG00000122126	OCRL	protein_coding	OCRL inositol polyphosphate-5-phosphatase [Source:HGNC Symbol;Acc:HGNC:8108]	4952	24.2972	2.75236	1.08146	2.54505	0.0109262	0.0432099	up
	ENSG00000250011	HMGB1P3	processed_pseudogene	high mobility group box 1 pseudogene 3 [Source:HGNC Symbol;Acc:HGNC:4995]	NA	1.9826	2.75221	1.09244	2.51932	0.0117583	0.0457189	up
	ENSG00000181652	ATG9B	protein_coding	autophagy related 9B [Source:HGNC Symbol;Acc:HGNC:21899]	285973	124.253	2.75093	0.418608	6.57161	4.9774e-11	1.41174e-09	up
	ENSG00000170458	CD14	protein_coding	CD14 molecule [Source:HGNC Symbol;Acc:HGNC:1628]	929	271.434	2.75062	0.781381	3.5202	0.000431215	0.00286591	up
	ENSG00000109072	VTN	protein_coding	vitronectin [Source:HGNC Symbol;Acc:HGNC:12724]	NA	6.05441	2.74961	0.848069	3.24221	0.00118608	0.00682539	up
	ENSG00000162711	NLRP3	protein_coding	NLR family pyrin domain containing 3 [Source:HGNC Symbol;Acc:HGNC:16400]	114548	210.456	2.74755	0.651117	4.21975	2.44569e-05	0.000231831	up
	ENSG00000205189	ZBTB10	protein_coding	zinc finger and BTB domain containing 10 [Source:HGNC Symbol;Acc:HGNC:30953]	NA	315.438	2.74314	0.356618	7.69209	1.44749e-14	7.00492e-13	up
	ENSG00000273445	ENSG00000273445	lncRNA	novel transcript	NA	172.819	2.73898	0.438492	6.24638	4.2008e-10	1.00838e-08	up
	ENSG00000119535	CSF3R	protein_coding	colony stimulating factor 3 receptor [Source:HGNC Symbol;Acc:HGNC:2439]	1441	230.026	2.73883	1.04034	2.63264	0.00847248	0.0350844	up
	ENSG00000243333	RN7SL174P	misc_RNA	RNA, 7SL, cytoplasmic 174, pseudogene [Source:HGNC Symbol;Acc:HGNC:46190]	NA	5.16084	2.73865	0.966442	2.83374	0.00460061	0.0213363	up
	ENSG00000140545	MFGE8	protein_coding	milk fat globule EGF and factor V/VIII domain containing [Source:HGNC Symbol;Acc:HGNC:7036]	4240	228.622	2.73709	0.287514	9.51983	1.73465e-21	2.19667e-19	up
	ENSG00000038382	TRIO	protein_coding	trio Rho guanine nucleotide exchange factor [Source:HGNC Symbol;Acc:HGNC:12303]	7204	18.7814	2.73542	0.659995	4.1446	3.40408e-05	0.000309765	up
	ENSG00000266904	LINC00663	lncRNA	long intergenic non-protein coding RNA 663 [Source:HGNC Symbol;Acc:HGNC:28609]	NA	14.5157	2.73511	0.737254	3.70986	0.000207374	0.00151749	up
	ENSG00000270392	PFN1P2	transcribed_processed_pseudogene	profilin 1 pseudogene 2 [Source:HGNC Symbol;Acc:HGNC:24298]	NA	11.2616	2.73382	0.80697	3.38776	0.000704657	0.00438599	up
	ENSG00000211780	TRAV6	TR_V_gene	T cell receptor alpha variable 6 [Source:HGNC Symbol;Acc:HGNC:12144]	NA	42.2565	2.73222	0.583473	4.68268	2.83143e-06	3.33588e-05	up
	ENSG00000165178	NCF1C	unprocessed_pseudogene	neutrophil cytosolic factor 1C pseudogene [Source:HGNC Symbol;Acc:HGNC:32523]	654817	67.0326	2.71925	0.432878	6.28179	3.34693e-10	8.19224e-09	up
	ENSG00000283994	ENSG00000283994	lncRNA	novel transcript, sense intronic to ARHGAP15	NA	21.7486	2.70961	0.686965	3.94432	8.00273e-05	0.000660843	up
	ENSG00000140443	IGF1R	protein_coding	insulin like growth factor 1 receptor [Source:HGNC Symbol;Acc:HGNC:5465]	3480	262.205	2.70212	0.405533	6.66312	2.68066e-11	7.90665e-10	up
	ENSG00000204789	ZNF204P	transcribed_unprocessed_pseudogene	zinc finger protein 204, pseudogene [Source:HGNC Symbol;Acc:HGNC:12995]	NA	82.6778	2.6984	0.645954	4.17739	2.94873e-05	0.000272314	up
	ENSG00000152495	CAMK4	protein_coding	calcium/calmodulin dependent protein kinase IV [Source:HGNC Symbol;Acc:HGNC:1464]	814	4082.7	2.6981	0.207839	12.9817	1.5542e-38	9.96006e-36	up
	ENSG00000230185	HSDL2-AS1	lncRNA	HSDL2 antisense RNA 1 [Source:HGNC Symbol;Acc:HGNC:31438]	NA	11.5583	2.69751	0.767433	3.51498	0.000439787	0.00291556	up
	ENSG00000286020	ENSG00000286020	lncRNA	novel transcript, antisense to PLCL1	NA	4.49307	2.69713	0.961445	2.80529	0.0050272	0.0229573	up
	ENSG00000236830	CBR3-AS1	lncRNA	CBR3 antisense RNA 1 [Source:HGNC Symbol;Acc:HGNC:43664]	100506428	40.5851	2.69329	0.457683	5.88463	3.98949e-09	7.982e-08	up
	ENSG00000159899	NPR2	protein_coding	natriuretic peptide receptor 2 [Source:HGNC Symbol;Acc:HGNC:7944]	4882	17.4724	2.69291	1.04983	2.56509	0.0103149	0.0412569	up
	ENSG00000167371	PRRT2	protein_coding	proline rich transmembrane protein 2 [Source:HGNC Symbol;Acc:HGNC:30500]	112476	7.47269	2.69188	0.953708	2.82254	0.00476447	0.0219806	up
	ENSG00000287312	ENSG00000287312	lncRNA	novel transcript	NA	23.8896	2.68782	0.587808	4.57262	4.81667e-06	5.39528e-05	up
	ENSG00000111879	FAM184A	protein_coding	family with sequence similarity 184 member A [Source:HGNC Symbol;Acc:HGNC:20991]	79632	40.4759	2.68371	0.487998	5.49943	3.81026e-08	6.43605e-07	up
	ENSG00000258561	ENSG00000258561	lncRNA	novel transcript	NA	13.2962	2.68087	0.629863	4.25628	2.07858e-05	0.000200996	up
	ENSG00000102109	PCSK1N	protein_coding	proprotein convertase subtilisin/kexin type 1 inhibitor [Source:HGNC Symbol;Acc:HGNC:17301]	NA	68.934	2.68013	0.371919	7.20623	5.75224e-13	2.17229e-11	up
	ENSG00000037280	FLT4	protein_coding	fms related receptor tyrosine kinase 4 [Source:HGNC Symbol;Acc:HGNC:3767]	2324	76.2347	2.67939	0.779713	3.43638	0.000589542	0.00375984	up
	ENSG00000112137	PHACTR1	protein_coding	phosphatase and actin regulator 1 [Source:HGNC Symbol;Acc:HGNC:20990]	221692	33.9876	2.67448	0.957279	2.79383	0.00520875	0.0236332	up
	ENSG00000255145	STX17-DT	lncRNA	STX17 divergent transcript [Source:HGNC Symbol;Acc:HGNC:51174]	NA	20.0681	2.67445	0.591372	4.52246	6.1126e-06	6.71528e-05	up
	ENSG00000213400	RPL12P18	processed_pseudogene	ribosomal protein L12 pseudogene 18 [Source:HGNC Symbol;Acc:HGNC:36750]	NA	10.163	2.6714	0.810004	3.29801	0.00097373	0.00579416	up
	ENSG00000119771	KLHL29	protein_coding	kelch like family member 29 [Source:HGNC Symbol;Acc:HGNC:29404]	114818	22.255	2.66775	0.515825	5.17181	2.31839e-07	3.39773e-06	up
	ENSG00000262412	ENSG00000262412	lncRNA	novel transcript	NA	6.08443	2.66251	0.842415	3.16056	0.00157465	0.00865403	up
	ENSG00000235185	MICOS10-DT	lncRNA	MICOS10 divergent transcript [Source:HGNC Symbol;Acc:HGNC:55676]	105378614	33.8631	2.66196	0.491915	5.41143	6.2523e-08	1.02024e-06	up
	ENSG00000162804	SNED1	protein_coding	sushi, nidogen and EGF like domains 1 [Source:HGNC Symbol;Acc:HGNC:24696]	25992	242.472	2.66007	0.380354	6.99367	2.67792e-12	9.1787e-11	up
	ENSG00000211776	TRAV2	TR_V_gene	T cell receptor alpha variable 2 [Source:HGNC Symbol;Acc:HGNC:12116]	NA	100.68	2.6557	0.437427	6.07119	1.26966e-09	2.78824e-08	up
	ENSG00000042493	CAPG	protein_coding	capping actin protein, gelsolin like [Source:HGNC Symbol;Acc:HGNC:1474]	822	754.371	2.64838	0.442286	5.98792	2.12542e-09	4.47247e-08	up
	ENSG00000270179	ENSG00000270179	lncRNA	novel transcript	NA	6.90317	2.64811	0.79294	3.33961	0.000838959	0.00509983	up
	ENSG00000164542	KIAA0895	protein_coding	KIAA0895 [Source:HGNC Symbol;Acc:HGNC:22206]	23366	16.6898	2.64662	0.756023	3.50071	0.000464017	0.00305606	up
	ENSG00000263417	GTSCR1	lncRNA	Gilles de la Tourette syndrome chromosome region, candidate 1 [Source:HGNC Symbol;Acc:HGNC:18406]	NA	31.991	2.6457	0.844844	3.13158	0.00173867	0.00940634	up
	ENSG00000140968	IRF8	protein_coding	interferon regulatory factor 8 [Source:HGNC Symbol;Acc:HGNC:5358]	3394	165.755	2.64522	0.599609	4.41157	1.02623e-05	0.000106699	up
	ENSG00000141753	IGFBP4	protein_coding	insulin like growth factor binding protein 4 [Source:HGNC Symbol;Acc:HGNC:5473]	3487	129.674	2.64192	0.546589	4.83346	1.34177e-06	1.68302e-05	up
	ENSG00000103196	CRISPLD2	protein_coding	cysteine rich secretory protein LCCL domain containing 2 [Source:HGNC Symbol;Acc:HGNC:25248]	83716	38.1568	2.64178	0.871105	3.03268	0.00242392	0.0124029	up
	ENSG00000165028	NIPSNAP3B	protein_coding	nipsnap homolog 3B [Source:HGNC Symbol;Acc:HGNC:23641]	55335	12.4505	2.63971	0.906281	2.91269	0.00358333	0.0172778	up
	ENSG00000081985	IL12RB2	protein_coding	interleukin 12 receptor subunit beta 2 [Source:HGNC Symbol;Acc:HGNC:5972]	3595	154.232	2.63933	0.612006	4.31259	1.61353e-05	0.000159827	up
	ENSG00000279873	LINC01126	lncRNA	long intergenic non-protein coding RNA 1126 [Source:HGNC Symbol;Acc:HGNC:49275]	100129726	64.4647	2.63145	0.425879	6.17887	6.45609e-10	1.47127e-08	up
	ENSG00000167034	NKX3-1	protein_coding	NK3 homeobox 1 [Source:HGNC Symbol;Acc:HGNC:7838]	4824	18.9918	2.62675	0.902945	2.90909	0.00362479	0.0174458	up
	ENSG00000160145	KALRN	protein_coding	kalirin RhoGEF kinase [Source:HGNC Symbol;Acc:HGNC:4814]	8997	60.9052	2.62457	0.605735	4.33287	1.47178e-05	0.000147164	up
	ENSG00000236559	BCL2L1-AS1	lncRNA	BCL2L1 antisense RNA 1 [Source:HGNC Symbol;Acc:HGNC:40095]	NA	28.4295	2.62186	0.518611	5.05554	4.29164e-07	5.96318e-06	up
	ENSG00000113319	RASGRF2	protein_coding	Ras protein specific guanine nucleotide releasing factor 2 [Source:HGNC Symbol;Acc:HGNC:9876]	5924	377.539	2.62089	0.394425	6.64483	3.03571e-11	8.86728e-10	up
	ENSG00000077264	PAK3	protein_coding	p21 (RAC1) activated kinase 3 [Source:HGNC Symbol;Acc:HGNC:8592]	5063	30.5327	2.61267	0.725048	3.60344	0.00031403	0.00217385	up
	ENSG00000248932	COPB2-DT	lncRNA	COPB2 divergent transcript [Source:HGNC Symbol;Acc:HGNC:55579]	100507291	27.512	2.61185	0.438943	5.95032	2.67614e-09	5.5431e-08	up
	ENSG00000282133	TRBJ1-3	TR_J_gene	T cell receptor beta joining 1-3 [Source:HGNC Symbol;Acc:HGNC:12164]	NA	25.4437	2.61016	0.370091	7.05274	1.75424e-12	6.2038e-11	up
	ENSG00000161642	ZNF385A	protein_coding	zinc finger protein 385A [Source:HGNC Symbol;Acc:HGNC:17521]	25946	32.47	2.60986	0.771645	3.3822	0.000719082	0.00446612	up
	ENSG00000170345	FOS	protein_coding	Fos proto-oncogene, AP-1 transcription factor subunit [Source:HGNC Symbol;Acc:HGNC:3796]	2353	31075.4	2.60946	0.439903	5.9319	2.99442e-09	6.15413e-08	up
	ENSG00000089060	SLC8B1	protein_coding	solute carrier family 8 member B1 [Source:HGNC Symbol;Acc:HGNC:26175]	80024	1956.05	2.60887	0.160128	16.2924	1.11784e-59	7.88006e-56	up
	ENSG00000245552	ENSG00000245552	lncRNA	novel transcript, antisense to SESN3	101929295	330.504	2.60822	0.324693	8.03288	9.52106e-16	5.44193e-14	up
	ENSG00000224988	ENSG00000224988	processed_pseudogene	60S ribosomal protein L34 (RPL34) pseudogene	NA	20.0737	2.60677	0.54422	4.78992	1.66846e-06	2.05501e-05	up
	ENSG00000105352	CEACAM4	protein_coding	CEA cell adhesion molecule 4 [Source:HGNC Symbol;Acc:HGNC:1816]	1089	37.5122	2.60603	0.993393	2.62336	0.00870671	0.0358508	up
	ENSG00000161835	TAMALIN	protein_coding	trafficking regulator and scaffold protein tamalin [Source:HGNC Symbol;Acc:HGNC:18707]	160622	89.8247	2.60292	0.371543	7.00571	2.45728e-12	8.46362e-11	up
	ENSG00000162913	OBSCN-AS1	lncRNA	OBSCN antisense RNA 1 [Source:HGNC Symbol;Acc:HGNC:32047]	574407	9.72376	2.60216	0.920513	2.82686	0.0047007	0.0217196	up
	ENSG00000107957	SH3PXD2A	protein_coding	SH3 and PX domains 2A [Source:HGNC Symbol;Acc:HGNC:23664]	9644	150.634	2.60134	0.379318	6.85794	6.98626e-12	2.25222e-10	up
	ENSG00000109452	INPP4B	protein_coding	inositol polyphosphate-4-phosphatase type II B [Source:HGNC Symbol;Acc:HGNC:6075]	8821	2856.37	2.59927	0.345852	7.51555	5.6672e-14	2.51786e-12	up
	ENSG00000246790	SORL1-AS1	lncRNA	SORL1 antisense RNA 1 [Source:HGNC Symbol;Acc:HGNC:55594]	NA	26.1485	2.59916	0.718528	3.61734	0.000297647	0.0020747	up
	ENSG00000237036	ZEB1-AS1	lncRNA	ZEB1 antisense RNA 1 [Source:HGNC Symbol;Acc:HGNC:42354]	220930	37.7052	2.59778	0.523004	4.96703	6.79849e-07	9.0939e-06	up
	ENSG00000233578	EIF4EP1	processed_pseudogene	eukaryotic translation initiation factor 4E pseudogene 1 [Source:HGNC Symbol;Acc:HGNC:3292]	NA	26.2884	2.59649	0.776095	3.34558	0.000821108	0.00501583	up
	ENSG00000197937	ZNF347	protein_coding	zinc finger protein 347 [Source:HGNC Symbol;Acc:HGNC:16447]	84671	30.5854	2.59522	0.887774	2.92328	0.0034636	0.0168193	up
	ENSG00000255045	ENSG00000255045	lncRNA	novel transcript	NA	4.67288	2.59373	0.803544	3.22786	0.0012472	0.00711706	up
	ENSG00000136153	LMO7	protein_coding	LIM domain 7 [Source:HGNC Symbol;Acc:HGNC:6646]	4008	129.132	2.59134	0.428345	6.04966	1.45152e-09	3.15162e-08	up
	ENSG00000115423	DNAH6	protein_coding	dynein axonemal heavy chain 6 [Source:HGNC Symbol;Acc:HGNC:2951]	1768	45.4975	2.58921	0.575463	4.49935	6.81604e-06	7.4149e-05	up
	ENSG00000204482	LST1	protein_coding	leukocyte specific transcript 1 [Source:HGNC Symbol;Acc:HGNC:14189]	7940	213.886	2.58511	0.402937	6.41567	1.40203e-10	3.70627e-09	up
	ENSG00000280047	ENSG00000280047	TEC	TEC	NA	24.0793	2.58391	0.931768	2.77312	0.00555211	0.0249556	up
	ENSG00000070614	NDST1	protein_coding	N-deacetylase and N-sulfotransferase 1 [Source:HGNC Symbol;Acc:HGNC:7680]	3340	54.2345	2.58326	1.02941	2.50945	0.012092	0.0466644	up
	ENSG00000248268	ENSG00000248268	lncRNA	novel transcript	NA	31.6068	2.58282	0.586452	4.40415	1.062e-05	0.000109986	up
	ENSG00000184361	SPATA32	protein_coding	spermatogenesis associated 32 [Source:HGNC Symbol;Acc:HGNC:26349]	NA	13.1584	2.58226	0.719922	3.58686	0.000334688	0.00229805	up
	ENSG00000179862	CITED4	protein_coding	Cbp/p300 interacting transactivator with Glu/Asp rich carboxy-terminal domain 4 [Source:HGNC Symbol;Acc:HGNC:18696]	163732	4.56968	2.58162	0.992276	2.60172	0.00927573	0.0377382	up
	ENSG00000134531	EMP1	protein_coding	epithelial membrane protein 1 [Source:HGNC Symbol;Acc:HGNC:3333]	2012	21.1324	2.57806	0.737319	3.49653	0.000471349	0.0030976	up
	ENSG00000211782	TRAV8-1	TR_V_gene	T cell receptor alpha variable 8-1 [Source:HGNC Symbol;Acc:HGNC:12146]	NA	123.874	2.5774	0.514433	5.01019	5.43768e-07	7.41911e-06	up
	ENSG00000185100	ADSS1	protein_coding	adenylosuccinate synthase 1 [Source:HGNC Symbol;Acc:HGNC:20093]	122622	19.4702	2.57698	0.896529	2.8744	0.00404797	0.0191599	up
	ENSG00000137266	SLC22A23	protein_coding	solute carrier family 22 member 23 [Source:HGNC Symbol;Acc:HGNC:21106]	63027	23.5378	2.5729	0.847551	3.03569	0.0023999	0.0123068	up
	ENSG00000168386	FILIP1L	protein_coding	filamin A interacting protein 1 like [Source:HGNC Symbol;Acc:HGNC:24589]	11259	41.062	2.56179	0.568363	4.50731	6.56541e-06	7.17176e-05	up
	ENSG00000146192	FGD2	protein_coding	FYVE, RhoGEF and PH domain containing 2 [Source:HGNC Symbol;Acc:HGNC:3664]	221472	45.7907	2.56113	0.753653	3.3983	0.000678072	0.00425011	up
	ENSG00000171189	GRIK1	protein_coding	glutamate ionotropic receptor kainate type subunit 1 [Source:HGNC Symbol;Acc:HGNC:4579]	2897	9.29973	2.55824	0.825198	3.10015	0.00193421	0.0103037	up
	ENSG00000110077	MS4A6A	protein_coding	membrane spanning 4-domains A6A [Source:HGNC Symbol;Acc:HGNC:13375]	64231	135.669	2.55701	0.737383	3.46769	0.000524961	0.00339923	up
	ENSG00000247982	LINC00926	lncRNA	long intergenic non-protein coding RNA 926 [Source:HGNC Symbol;Acc:HGNC:27514]	283663	23.0654	2.55435	0.831321	3.07264	0.00212175	0.0111204	up
	ENSG00000164649	CDCA7L	protein_coding	cell division cycle associated 7 like [Source:HGNC Symbol;Acc:HGNC:30777]	55536	285.34	2.55242	0.405715	6.29117	3.15085e-10	7.74815e-09	up
	ENSG00000260369	ENSG00000260369	lncRNA	novel transcript	NA	7.66713	2.552	0.967783	2.63695	0.00836543	0.0347081	up
	ENSG00000274349	ZNF658	protein_coding	zinc finger protein 658 [Source:HGNC Symbol;Acc:HGNC:25226]	26149	23.385	2.55099	0.806433	3.1633	0.00155991	0.00859087	up
	ENSG00000240449	REPIN1-AS1	lncRNA	REPIN1 antisense RNA 1 [Source:HGNC Symbol;Acc:HGNC:41201]	NA	23.0093	2.54991	0.570507	4.46955	7.83849e-06	8.3806e-05	up
	ENSG00000211710	TRBV4-1	TR_V_gene	T cell receptor beta variable 4-1 [Source:HGNC Symbol;Acc:HGNC:12215]	NA	243.327	2.54842	0.486237	5.24112	1.59605e-07	2.42307e-06	up
	ENSG00000244482	LILRA6	protein_coding	leukocyte immunoglobulin like receptor A6 [Source:HGNC Symbol;Acc:HGNC:15495]	79168	33.0626	2.54722	0.962386	2.64678	0.00812631	0.0340038	up
	ENSG00000215883	CYB5RL	protein_coding	cytochrome b5 reductase like [Source:HGNC Symbol;Acc:HGNC:32220]	606495	16.8679	2.54219	0.909785	2.79428	0.00520159	0.0236109	up
	ENSG00000121316	PLBD1	protein_coding	phospholipase B domain containing 1 [Source:HGNC Symbol;Acc:HGNC:26215]	79887	66.5938	2.53993	0.792122	3.20649	0.00134364	0.00757743	up
	ENSG00000273428	ENSG00000273428	lncRNA	novel transcript	NA	60.7121	2.53489	0.373899	6.77961	1.20501e-11	3.74611e-10	up
	ENSG00000284324	MIR3175	miRNA	microRNA 3175 [Source:HGNC Symbol;Acc:HGNC:38299]	100422995	4.21662	2.53394	0.734775	3.4486	0.000563507	0.00361451	up
	ENSG00000066336	SPI1	protein_coding	Spi-1 proto-oncogene [Source:HGNC Symbol;Acc:HGNC:11241]	6688	165.334	2.53147	0.853288	2.96673	0.00300987	0.0149595	up
	ENSG00000125089	SH3TC1	protein_coding	SH3 domain and tetratricopeptide repeats 1 [Source:HGNC Symbol;Acc:HGNC:26009]	54436	909.74	2.53046	0.412209	6.13878	8.31562e-10	1.86885e-08	up
	ENSG00000246334	PRR7-AS1	lncRNA	PRR7 antisense RNA 1 [Source:HGNC Symbol;Acc:HGNC:27961]	NA	7.63855	2.52993	0.817755	3.09376	0.00197639	0.0104885	up
	ENSG00000256060	TRAPPC2B	protein_coding	trafficking protein particle complex subunit 2B [Source:HGNC Symbol;Acc:HGNC:10710]	10597	97.2988	2.52726	0.397697	6.35475	2.08772e-10	5.34518e-09	up
	ENSG00000236756	DNAJC9-AS1	lncRNA	DNAJC9 antisense RNA 1 [Source:HGNC Symbol;Acc:HGNC:31432]	414245	2.89619	2.52662	0.800885	3.15478	0.00160618	0.00878622	up
	ENSG00000259704	ENSG00000259704	lncRNA	novel transcript, sense overlapping 3' UTR of BLM	105370969	9.44034	2.52568	0.913676	2.7643	0.00570448	0.0255265	up
	ENSG00000225938	S1PR1-DT	lncRNA	S1PR1 divergent transcript [Source:HGNC Symbol;Acc:HGNC:55842]	NA	237.58	2.51874	0.263104	9.57317	1.03677e-21	1.36184e-19	up
	ENSG00000181690	PLAG1	protein_coding	PLAG1 zinc finger [Source:HGNC Symbol;Acc:HGNC:9045]	5324	123.195	2.51689	0.751957	3.34712	0.000816561	0.00499238	up
	ENSG00000211809	TRAV27	TR_V_gene	T cell receptor alpha variable 27 [Source:HGNC Symbol;Acc:HGNC:12125]	NA	89.5871	2.51587	0.429834	5.85312	4.82436e-09	9.50844e-08	up
	ENSG00000275158	TRBV12-5	TR_V_gene	T cell receptor beta variable 12-5 [Source:HGNC Symbol;Acc:HGNC:12187]	NA	32.1629	2.51474	0.640115	3.92857	8.54522e-05	0.000699901	up
	ENSG00000142552	RCN3	protein_coding	reticulocalbin 3 [Source:HGNC Symbol;Acc:HGNC:21145]	57333	60.0712	2.51239	0.617273	4.07014	4.69859e-05	0.000410263	up
	ENSG00000261373	VPS9D1-AS1	lncRNA	VPS9D1 antisense RNA 1 [Source:HGNC Symbol;Acc:HGNC:48915]	100128881	3.12915	2.5088	0.989189	2.53622	0.0112057	0.0440745	up
	ENSG00000214894	LINC00243	lncRNA	long intergenic non-protein coding RNA 243 [Source:HGNC Symbol;Acc:HGNC:30956]	401247	55.2591	2.50829	0.598114	4.19366	2.74487e-05	0.000255833	up
	ENSG00000186522	SEPTIN10	protein_coding	septin 10 [Source:HGNC Symbol;Acc:HGNC:14349]	151011	30.4504	2.50583	0.855523	2.929	0.00340057	0.0165436	up
	ENSG00000011422	PLAUR	protein_coding	plasminogen activator, urokinase receptor [Source:HGNC Symbol;Acc:HGNC:9053]	5329	411.63	2.50556	0.613503	4.08403	4.42608e-05	0.00038791	up
	ENSG00000276900	ENSG00000276900	lncRNA	novel transcript, antisense to AMN1	NA	63.2004	2.50378	0.537705	4.65643	3.21743e-06	3.7392e-05	up
	ENSG00000178460	MCMDC2	protein_coding	minichromosome maintenance domain containing 2 [Source:HGNC Symbol;Acc:HGNC:26368]	157777	13.7398	2.50371	1.01017	2.4785	0.0131938	0.0499233	up
	ENSG00000267248	ENSG00000267248	lncRNA	novel transcript	NA	6.37842	2.50162	0.845189	2.95984	0.00307798	0.0152443	up
	ENSG00000130844	ZNF331	protein_coding	zinc finger protein 331 [Source:HGNC Symbol;Acc:HGNC:15489]	55422	3502.36	2.4986	0.283942	8.79968	1.37203e-18	1.14687e-16	up
	ENSG00000134352	IL6ST	protein_coding	interleukin 6 cytokine family signal transducer [Source:HGNC Symbol;Acc:HGNC:6021]	3572	3885.33	2.49766	0.227387	10.9842	4.55351e-28	1.05821e-25	up
	ENSG00000116701	NCF2	protein_coding	neutrophil cytosolic factor 2 [Source:HGNC Symbol;Acc:HGNC:7661]	4688	221.278	2.49568	0.685604	3.64012	0.000272511	0.0019188	up
	ENSG00000132465	JCHAIN	protein_coding	joining chain of multimeric IgA and IgM [Source:HGNC Symbol;Acc:HGNC:5713]	3512	18.9852	2.4944	0.984336	2.53409	0.0112738	0.0443024	up
	ENSG00000218502	H2AZP3	processed_pseudogene	H2A.Z histone pseudogene 3 [Source:HGNC Symbol;Acc:HGNC:38013]	NA	12.0061	2.4897	0.587823	4.23546	2.28085e-05	0.000217964	up
	ENSG00000130643	CALY	protein_coding	calcyon neuron specific vesicular protein [Source:HGNC Symbol;Acc:HGNC:17938]	50632	15.2171	2.48906	0.889242	2.79908	0.00512488	0.0233228	up
	ENSG00000149212	SESN3	protein_coding	sestrin 3 [Source:HGNC Symbol;Acc:HGNC:23060]	143686	910.779	2.48665	0.385799	6.44546	1.15247e-10	3.08121e-09	up
	ENSG00000222009	BTBD19	protein_coding	BTB domain containing 19 [Source:HGNC Symbol;Acc:HGNC:27145]	149478	71.9139	2.48634	0.523054	4.7535	1.9992e-06	2.42149e-05	up
	ENSG00000114854	TNNC1	protein_coding	troponin C1, slow skeletal and cardiac type [Source:HGNC Symbol;Acc:HGNC:11943]	7134	13.3322	2.48538	0.692344	3.5898	0.00033093	0.00227668	up
	ENSG00000014914	MTMR11	protein_coding	myotubularin related protein 11 [Source:HGNC Symbol;Acc:HGNC:24307]	10903	35.9685	2.4835	0.538699	4.61018	4.02328e-06	4.58181e-05	up
	ENSG00000158517	NCF1	protein_coding	neutrophil cytosolic factor 1 [Source:HGNC Symbol;Acc:HGNC:7660]	653361	129.593	2.48258	0.374952	6.62105	3.56657e-11	1.03182e-09	up
	ENSG00000162755	KLHDC9	protein_coding	kelch domain containing 9 [Source:HGNC Symbol;Acc:HGNC:28489]	126823	17.2578	2.47753	0.99803	2.48242	0.0130494	0.0494923	up
	ENSG00000203780	FANK1	protein_coding	fibronectin type III and ankyrin repeat domains 1 [Source:HGNC Symbol;Acc:HGNC:23527]	92565	19.1484	2.47677	0.947699	2.61345	0.00896325	0.0367354	up
	ENSG00000114268	PFKFB4	protein_coding	6-phosphofructo-2-kinase/fructose-2,6-biphosphatase 4 [Source:HGNC Symbol;Acc:HGNC:8875]	5210	46.4601	2.47588	0.669275	3.69935	0.000216156	0.00157359	up
	ENSG00000267278	MAP3K14-AS1	lncRNA	MAP3K14 antisense RNA 1 [Source:HGNC Symbol;Acc:HGNC:44359]	NA	217.893	2.47424	0.321958	7.68498	1.5302e-14	7.37143e-13	up
	ENSG00000227598	ENSG00000227598	lncRNA	novel transcript	NA	19.8779	2.47237	0.498067	4.96393	6.9082e-07	9.22314e-06	up
	ENSG00000158747	NBL1	protein_coding	NBL1, DAN family BMP antagonist [Source:HGNC Symbol;Acc:HGNC:7650]	4681	74.4034	2.47234	0.578072	4.27687	1.89537e-05	0.000185228	up
	ENSG00000130202	NECTIN2	protein_coding	nectin cell adhesion molecule 2 [Source:HGNC Symbol;Acc:HGNC:9707]	5819	21.7033	2.46714	0.956492	2.57936	0.00989841	0.0398499	up
	ENSG00000176749	CDK5R1	protein_coding	cyclin dependent kinase 5 regulatory subunit 1 [Source:HGNC Symbol;Acc:HGNC:1775]	8851	364.978	2.46407	0.563901	4.36969	1.24422e-05	0.000126686	up
	ENSG00000245685	FRG1-DT	lncRNA	FRG1 divergent transcript [Source:HGNC Symbol;Acc:HGNC:51590]	728339	19.9385	2.46335	0.876963	2.80896	0.00497023	0.0227512	up
	ENSG00000267551	GNA15-DT	lncRNA	GNA15 divergent transcript [Source:HGNC Symbol;Acc:HGNC:55293]	100996351	9.07441	2.4625	0.887703	2.77402	0.00553687	0.0248977	up
	ENSG00000154358	OBSCN	protein_coding	obscurin, cytoskeletal calmodulin and titin-interacting RhoGEF [Source:HGNC Symbol;Acc:HGNC:15719]	84033	170.144	2.46151	0.367152	6.70435	2.02305e-11	6.09452e-10	up
	ENSG00000233006	MIR3936HG	lncRNA	MIR3936 host gene [Source:HGNC Symbol;Acc:HGNC:40538]	553103	28.1088	2.45456	0.659588	3.72135	0.000198159	0.00146067	up
	ENSG00000211706	TRBV6-1	TR_V_gene	T cell receptor beta variable 6-1 [Source:HGNC Symbol;Acc:HGNC:12226]	NA	236.826	2.4518	0.595676	4.116	3.85505e-05	0.00034443	up
	ENSG00000159208	CIART	protein_coding	circadian associated repressor of transcription [Source:HGNC Symbol;Acc:HGNC:25200]	148523	18.5705	2.44691	0.903698	2.70766	0.00677584	0.029297	up
	ENSG00000224977	RC3H1-DT	lncRNA	RC3H1 divergent transcript [Source:HGNC Symbol;Acc:HGNC:54295]	105371620	7.6281	2.44617	0.918112	2.66435	0.00771379	0.0325956	up
	ENSG00000056972	TRAF3IP2	protein_coding	TRAF3 interacting protein 2 [Source:HGNC Symbol;Acc:HGNC:1343]	10758	362.298	2.44586	0.330715	7.39567	1.40699e-13	5.92731e-12	up
	ENSG00000244479	OR2A1-AS1	lncRNA	OR2A1 antisense RNA 1 [Source:HGNC Symbol;Acc:HGNC:49168]	NA	7.92941	2.44447	0.696056	3.51189	0.000444931	0.00294781	up
	ENSG00000227403	LINC01806	lncRNA	long intergenic non-protein coding RNA 1806 [Source:HGNC Symbol;Acc:HGNC:52599]	100996579	32.5607	2.44322	0.494965	4.93615	7.96798e-07	1.04793e-05	up
	ENSG00000119147	ECRG4	protein_coding	ECRG4 augurin precursor [Source:HGNC Symbol;Acc:HGNC:24642]	84417	22.6332	2.43974	0.683775	3.56805	0.000359643	0.00244714	up
	ENSG00000147457	CHMP7	protein_coding	charged multivesicular body protein 7 [Source:HGNC Symbol;Acc:HGNC:28439]	91782	2301.85	2.43908	0.259168	9.41118	4.90577e-21	5.7319e-19	up
	ENSG00000270127	ENSG00000270127	lncRNA	novel transcript	NA	18.966	2.43802	0.952377	2.55993	0.0104693	0.0417745	up
	ENSG00000261371	PECAM1	protein_coding	platelet and endothelial cell adhesion molecule 1 [Source:HGNC Symbol;Acc:HGNC:8823]	5175	680.719	2.4336	0.51183	4.75471	1.98729e-06	2.40844e-05	up
	ENSG00000224934	GOT1-DT	lncRNA	GOT1 divergent transcript [Source:HGNC Symbol;Acc:HGNC:55848]	NA	19.8644	2.43132	0.911974	2.666	0.00767603	0.032473	up
	ENSG00000173567	ADGRF3	protein_coding	adhesion G protein-coupled receptor F3 [Source:HGNC Symbol;Acc:HGNC:18989]	165082	16.4333	2.42964	0.562124	4.32225	1.54447e-05	0.000153706	up
	ENSG00000226833	PPP1CB-DT	lncRNA	PPP1CB divergent transcript [Source:HGNC Symbol;Acc:HGNC:55829]	112267877	109.49	2.42961	0.384449	6.31971	2.62059e-10	6.55086e-09	up
	ENSG00000138411	HECW2	protein_coding	HECT, C2 and WW domain containing E3 ubiquitin protein ligase 2 [Source:HGNC Symbol;Acc:HGNC:29853]	57520	10.5118	2.42634	0.804009	3.0178	0.00254613	0.0129281	up
	ENSG00000091831	ESR1	protein_coding	estrogen receptor 1 [Source:HGNC Symbol;Acc:HGNC:3467]	2099	35.9223	2.42518	0.804374	3.015	0.00256983	0.0130266	up
	ENSG00000184792	OSBP2	protein_coding	oxysterol binding protein 2 [Source:HGNC Symbol;Acc:HGNC:8504]	23762	32.1884	2.42494	0.671515	3.61115	0.000304839	0.00211507	up
	ENSG00000164930	FZD6	protein_coding	frizzled class receptor 6 [Source:HGNC Symbol;Acc:HGNC:4044]	8323	62.9621	2.42343	0.650812	3.72371	0.000196319	0.00144913	up
	ENSG00000079819	EPB41L2	protein_coding	erythrocyte membrane protein band 4.1 like 2 [Source:HGNC Symbol;Acc:HGNC:3379]	2037	54.3077	2.42263	0.582128	4.16169	3.15907e-05	0.00029047	up
[truncated: 4,383 more rows]

## Sheet: TEMRA-E vs TCM
Data file S1: List of differentially expressed genes from bulk RNA-Seq analysis.
DESeq2 pairwise comparisons
CD4-TEMRA-E vs TCM
BH-Padj ≤ 0.05
[truncated: 5,076 more rows]

## Sheet: TN vs TEMRA-E
Data file S1: List of differentially expressed genes from bulk RNA-Seq analysis.
[truncated: 7,506 more rows]

[truncated: 2 more sheets: TN vs TSCM, TSCM vs TCM]
