# Supplementary material for: A distinct subset of stem-cell memory is poised for the cytotoxicity program in CD4+ T cells in humans
Source: Sci Adv. 2026 Jan 7;12(2):eady6423. doi: 10.1126/sciadv.ady6423 (PMC12778050; doi:10.1126/sciadv.ady6423)
Supplement: Supplementary file 2 — Data files S1 to S6 [file sciadv.ady6423_data_files_s1_to_s6.zip › ady6423_data_file_s2.xlsx]

## Sheet: Gene lists
Data file S2: List of gene sets used for enrichment analysis.
	CD8 effectors enriched	CD4-CTL enriched (Cytotoxicity signature)	CD4-TEMRA enriched (TEMRA signature)		TCM signature	Cell Cycle signature
	Genes down-regulated in comparison of naïve CD8 T cells versus effector CD8 T cells (CD8 T cells_effector(down))	Genes up-regulated in comparison of CD4-TEMRA-E versus CD4-TCM	Genes up-regulated in comparison of CD4-TEMRA versus CD4-TCM and CD4-TEM		Genes up-regulated in comparison of CD4-TCM versus CD4-TEM and CD4-TEMRA
	Luckey CJ et al., 200622	Patil et al., 20189	Patil et al., 20189		Patil et al., 20189	Best et al., 201353
	ACOT7	KLRD1	ABI3		AC015987.1	KIF14
	ADAM8	ASCL2	ADRB2		ACTN1	ASPM
	ANLN	CMKLR1	APMAP		AKT3-IT1	NEK2
	ANXA1	CD8B	ASNS		APP	NUF2
	ANXA2	SPON2	AXIN1		BRCC3	DTL
	ANXA4	GPR56	C15orf39		C10orf35	HAVCR2
	ARHGAP21	PRF1	C1orf21		C1orf162	SPAG5
	ASF1B	CCL4	C7orf60		C9orf91	CDC6
	ASPM	GZMB	C9orf142		CACNA1I	BIRC5
	ATPIF1	NKG7	CCL3		CARF	FIGNL1
	AURKA	RP11-81H14.2	CCL4		CCR7	HMMR
	AURKB	FASLG	CCL5		CHN1	BRIP1
	BATF3	CST3	CD244		CLCN3	PRR11
	BCL2A1	EFHD2	CLPTM1L		CXCR5	TOP2A
	BHLHE40	CTSW	COL6A2		DHX33	RRM2
	BIRC5	FGR	CST7		ELMOD2	NCAPG2
	BMP2K	TTC38	CTB-91J4.1		ERMARD	HIST1H2BM
	BRCA1	TBX21	CTSW		FAM134B	HIST1H2BB
	BUB1	FGFBP2	CX3CR1		FAM153A	HIST1H2AB
	C11orf2	OGN	DIP2A		FAM153B	HIST1H4B
	C16orf61	CST7	DNAJA4		FHIT	HIST1H1A
	C3	METRN	DNASE2		FOS	CENPK
	C4orf27	PRSS23	DOCK5		GEM	HIST1H2AK
	C6orf89	GPR114	EFHD2		GPR183	HIST1H1B
	CA1	GNLY	ENC1		GPRASP1	HIST1H4F
	CA2	GZMH	FARP2		HCG11	HIST1H2BC
	CAPG	ERBB2	FASLG		IMMP2L	HIST1H3A
	CAPN2	CD8A	FCGR3A		JHDM1D-AS1	TRIP13
	CARHSP1	MATK	FCRL6		LEF1	CENPH
	CASP3	CCL3	FGFBP2		MAGED1	CCNB1
	CCL4	TTC16	FTH1P22		MANEA-AS1	DLGAP5
	CCNA2	PLEK	GAB3		NDUFA6-AS1	ESCO2
	CCNB2	S1PR5	GAS7		NGFRAP1	CCNF
	CCNF	TYROBP	GIT1		PCYOX1L	KIF20A
	CCR2	OSBPL5	GNLY		PLXDC1	CDCA5
	CCR5	SLAMF7	GPR114		PTK2	KIF11
	CD244	TGFBR3	GPR56		RP11-158I9.5	CEP55
	CD48	LILRB1	GZMB		RP11-18I14.10	ARHGAP19
	CD99	F2R	GZMH		RP11-342D11.3	BUB1B
	CDC25C	C1orf21	HMGB3		RP11-799D4.4	CASC5
	CDC45	BZRAP1	IFNG		RPS6KL1	RAD51
	CDC6	SLC27A3	IFT27		SAMD12	NUSAP1
	CDCA3	ENC1	ILK		SELL	TPX2
	CDCA5	SETBP1	INO80C		SOX6	MASTL
	CDCA8	USP28	ITGAL		STRADB	SPC25
	CDK1	CX3CR1	ITGAM		TNFSF13B	ARHGAP11A
	CDK2AP1	SH3RF2	ITGB7		TRAV36DV7	BUB1
	CDKN2C	RGS9	KIF23		TSHZ2	CENPE
	CDKN3	PROK2	KLRD1		XIST	ECT2
	CENPA	ABI3	LAG3		ZDBF2	CCNA2
	CHAF1A	ZNF683	LAIR2		ZNF432	CKS1B
	CHEK1	LAIR2	LGALS1		ZNF480	CCNE2
	CISD1	ARHGAP26	LGR6		ZNF557	STIL
	CISH	IFNG	LLGL2			CLSPN
	CKS1B	PLOD1	MATK			STMN1
	CKS2	FADS1	MFSD1			HMGB2
	CRMP1	ZEB2	MTIF2			RAD54L
	CYFIP1	AKR1C3	MYO1G			KIF2C
	DHFR	ADAP1	MYO6			CDCA8
	DLGAP5	CCL5	N4BP3			TACC3
	DOCK5	COLGALT2	NKG7			NCAPG
	DSTN	C12orf75	NMB			KNTC1
	DTL	SAMD3	OASL			MAD2L1
	E2F8	CLIC3	PARP15			CDCA3
	ECT2	SBK1	PDLIM5			PRC1
	EEA1	GZMA	PEBP1P3			PLK1
	EFHD2	PRR5L	PFN1			MKI67
	ELL2	KLRG1	PFN1P1			ASF1B
	EMP1	GAB3	PLEK			SHCBP1
	EMP3	PPP2R2B	PPM1L			NEIL3
	ERRFI1	PIK3AP1	PRF1			TTK
	EZH2	SLC2A8	PRSS23			KIF15
	F2RL3	CHST12	PTPRE			ANLN
	FASLG	SCD5	RP11-101E13.5			KIF23
	FCER1G	ADRB2	RP11-81H14.2			CCNB2
	FGL2	GPR141	RP11-91I20.4			SGOL2
	FHL2	APMAP	RPA2			CENPL
	GALNT3	MXRA7	RRNAD1			EXO1
	GCAT	ITGAM	S1PR5			NSL1
	GEM	AC004840.9	SAMD3			HMGB3
	GLRX	OASL	SASH3			CKS2
	GMNN	CEP78	SENP1			PRIM2
	GNG10	AOAH	SLAMF7			BARD1
	GNPDA1	MAN1A1	SNRNP25			PASK
	GZMA	TBKBP1	SPON2			MCM6
	GZMB	GFI1	SSX2IP			RNPEP
	GZMK	SLC15A4	SYNE1			SCYL3
	GZMM	SLCO4C1	SYNE2			CENPF
	H1F0	AC092580.4	SYNGR1			FBXO5
	H2AFX	CRIM1	SYTL3			TUBE1
	H2AFZ	RUNX3	TGFBR3			DNA2
	HIST1H1C	FGL2	THAP1			MYB
	HOPX	PTGDR	THAP3			CDK2
	IFI30	HLA-DPA1	TMEM181			HIST3H2A
	IFITM3	WIPI1	TOMM34			AURKB
	IFNG	RP3-467K16.4	TPCN1			ATAD5
	IGJ	APOBEC3G	TPST2			EME1
	IGKC	PLEKHF1	TRAPPC6B			BRCA1
	IGLC7	SLC15A2	TRGC2			TK1
	INCENP	PIK3R3	TRGV4			GEN1
	IRF4	TESC	TRGV7			HIST1H4H
	IRF8	PALLD	TRGV9			HIST1H4D
	ITGAX	HLA-DPB1	TTC38			DHFR
	ITGB1	GFOD1	TTI1			HIST1H4I
	KIAA0101	TPST2	UTP20			HIST1H2BH
	KIF11	LLGL2	VCL			HIST1H4C
	KIF20A	FAM46A	YWHAQP6			GMNN
	KIF22	HDAC9	ZEB2			E2F3
	KIF2C	F8A1	ZNF34			CENPP
	KIF4A	SUSD1	ZNF683			PLP2
	KIFC1	PTCH1	ZNF7			SLBP
	KLRG1	CRTAM				CDKN3
	KLRK1	GSE1				RNASEH2B
	KRTCAP2	RP11-25K19.1				PBK
	LAG3	PATL2				WDHD1
	LGALS1	RP4-728D4.2				CDCA2
	LGALS3	IL10				GTSE1
	LIG1	RPL39L				ESPL1
	LITAF	CTB-91J4.1				DSCC1
	LPIN1	CORO1C				CENPM
	LYN	GK5				POLQ
	MAD2L1	RASSF1				CHAF1B
	MAPK6	TSPAN2				MCM4
	MAPRE2	FUT11				ATP13A3
	MCM10	GNPTAB				CHAF1A
	MCM5	CD300A				TCF19
	MDFIC	PLA2G16				SGOL1
	MIS18BP1	RAP2A				NDC80
	MKI67	RHBDF2				RAB18
	MS4A1	DOCK5				RBBP8
	MT1E	SLC2A6				LMNB1
	MT2A	ALYREF				CDC25C
	MTM1	SAP30				KIF20B
	MTMR9	PPP1R14C				INCENP
	MYADM	RAB27B				SLC43A3
	MYO1F	B4GALT5				KIF18A
	NAPSA	GZMM				CCDC34
	NCAPH	MTSS1				WDR76
	NEK2	MAP3K8				DUT
	NPPA	C11orf21				GINS1
	NRP1	LGALS1				UBE2C
	NUDT4	KIAA2013				MCM10
	NUSAP1	LINC00265				PHF19
	ODC1	SERTAD3				STK39
	PCNA	SLC25A20				OIP5
	PDCD1	SLC2A1				NCAPH
	PERP	PTPRE				CKAP2L
	PGAM1	EPHX4				E2F1
	PLD4	LAIR1				DSN1
	PLIN2	MIR4435-1HG				AURKA
	PLK4	ARL15				PLK4
	PLP2	TFDP2				H2AFZ
	PLSCR1	MT1E				TRIM59
	POLA1	RHOC				GPSM2
	PRC1	TSPAN32				RAD54B
	PRDM1	STK39				MELK
	PRDX4	FNDC3B				SMC2
	PRF1	SLC25A4				CDKN2C
	PRIM1	PPM1L				CDC20
	PRIM2	RNPEPL1				ATPIF1
	RAB11A	CD81				HMGN2
	RAD51	YPEL1				CENPA
	REEP5	MCTP2				WHSC1
	RFC5	MIAT				DCK
	RHD	PRR5				POLE
	RHOQ	HLA-DRB5				RFC2
	RNASEH2B	FEZ1				BRCA2
	ROM1	IFIT2				DBF4
	RRM1	ABHD17B				TYMS
	S100A10	SNTB2				ADAP1
	S100A4	DPY19L1				LANCL2
	S100A6	ZNF365				ALMS1
	SCPEP1	RAB27A				FANCD2
	SERINC3	EPS8L1				FOXM1
	SERPINB6	RP11-337C18.8				ASNS
	SERPINB9	CTBP2				ZC3HAV1
	SH3BGRL	PLXND1				EZH2
	SKAP2	FAM179A				NCAPD2
	SNX10	PHLDB2				RAD51AP1
	SOCS2	AGPAT4				HIST4H4
	STARD10	SLC25A29				LIG1
	STMN1	AXIN1				FANCI
	SYPL1	ACTN4				RRM1
	TACC3	CERCAM				WEE1
	TBL2	STX7				CCNE1
	TCF19	RNF187				KIF22
	TK1	SYTL3				RFWD3
	TKTL1	TFEB				CASP3
	TMEM14C	AGAP1				CENPN
	TMEM37	HOMER1				CKAP2
	TNFRSF9	PYHIN1				IFI30
	TOP2A	APOBEC3C				H2AFX
	TPI1	LAG3				SPC24
	TTK	EXTL2				ZWILCH
	TXN	SYNE1				FANCB
	TYMS	LPCAT1				MBNL3
	UBE2T	TGFBR1				POLA1
	UBL3	HOPX				ERCC6L
	UNC119	PTPN18
	VCL	CTSC
		PSTPIP2
		JAKMIP1
		GLB1L2
		SSBP3
		ERMN
		CARNS1
		RP11-160H22.5
		FANCL
		CTB-58E17.1
		TMCC3
		ABCB10
		ZFYVE26
		SMKR1
		MSC
		PLEKHG3
		EOMES
		HAVCR2
		LITAF
		DTHD1
		ZBTB32
		APOBEC3H
		PTPN12
		JAZF1
		PTPRJ
		LYZ
		KIF15
		RAB37
		ATG4D
		SERTAD1
		CCDC102A
		ABHD17C
		SPN
		MAP2K2
		MYO1F
		TOX
		IGF2R
		COL6A2
		IL8
		SYTL2
		AGTRAP
		ASL
		CAMK2N1
		RRBP1
		B3GALT6
		MTERFD3
		SESN2
		ENPP4
		TP53I11
		FAM120C
		MRPL10
		ATMIN
		SCCPDH
		OGFRL1
		FOSL2
		C9orf142
		HENMT1
		RHEBL1
		PTPRM
		CAV1
		CAPNS1
		PRKCE
		STRN
		MYO6
		VCL
		RAB11FIP4
		ITPRIPL1
		PHC2
		APLP2
		ID2
		ZBTB2
		GLUL
		ITGAL
		EIF4G3
		CCDC112
		HLA-DMA
		CPT1A
		CD63
		RAPGEF1
		FAM3C
		RP11-66N11.8
		DUS1L
		PAM
		ATP2B4
		NPRL2
		CISD3
		PLEKHO2
		KIAA1715
		DIP2A
		LASP1
		KLF13
		CD320
		MYBL1
		CTSD
		RAP1B
		PON2
		GALNT1
		RALGDS
		KEAP1
		LINC00152
		ZNF699
		ARHGAP10
		TRAK1
		GSTP1
		SLC20A1
		SGPP1
		RGS3
		RMND5A
		HCST
		RPTOR
		SH3BP2
		GATS
		EBP
		ZBP1
		TBC1D19
		SH3BGRL3
		SLAMF6
		BATF
		MEGF9
		PTP4A2
		GNG2
		IKBKG
		MT2A
		LYST
		CD151
		OTUD7B
		IVD
		DNAJC21
		FBXO6
		PI4K2A
		CALHM2
		RP11-162A12.2
		MAD2L2
		CD58
		SLC35B2
		TNFRSF1A
		USP11
		SLC30A4
		AC093673.5
		BHLHE40
		RRAS2
		PPP1R18
		KIF21B
		ADAM8
		LYAR
		CLIC1
		PRDM1
		HCFC2
		TESK1
		UAP1
		MAP2K3
		NPC1
		ANXA4
		GEMIN7
		YIPF2
		ITGB2
		ARHGAP25
		GALNT10
		SPATA20
		ERV3-1
		A2M-AS1
		FHOD1
		C5orf56
		CCDC92
		RAP1GAP2
		MSN
		SCYL2
		STK11IP
		CDK2AP2
		PTPN22
		PLEKHA2
		DYRK1A
		SIRT2
		DNAJC1
		APEX2
		FBXL6
		UBE2Q1
		TSEN54
		ARAP2
		SDF2L1
		SH2D3C
		SNX11
		CCZ1B
		LTBP4
		H6PD
		FLNA
		ABHD17A
		MAP4K5
		DUSP22
		FBXW5
		SLC9A3R1
		TRAPPC10
		THEMIS2
		ALKBH4
		TAPBPL
		WSB2
		GABARAPL1
		CNNM3
		GSAP
		ELF4
		GPAA1
		CTDSP1
		APOBEC3D
		CDC42EP3
		PREX1
		SYT11
		ARHGAP18
		FAF1
		MMAA
		GLTSCR1L
		DNASE2
		C20orf24
		TNFRSF1B
		PRKCB
		LEMD2
		FAM228B
		NCOA1
		UBE2E3
		SMUG1
		SASH3
		GALNT2
		ZNF276
		ZNF600
		CDCA4
		MYO1G
		CYBA
		GTF3C1
		LTB4R
		GATAD1
		CYC1
		RAB1B
		RUSC1
		CYTH4
		CDC16
		NFATC3
		SRRT
		NFATC2
		PGP
		POP7
		PTTG1
		TMEM181
		FAM53B
		NADK
		KIF21A
		MAST3
		CCND3
		SRGN
		TPP1
		RIPK2

## Sheet: Peak lists
Data file S2: List of peak sets used for enrichment analysis.
	Peaks associated with genes for given modules from single-cell TSCM dataset.					Peaks associated with genes for given modules from single-cell in vitro differentiation dataset.
	CD4-CTL enriched (Cytotoxicity signature)	CD4-TEMRA enriched (TEMRA signature)	CD4-TEMRA-E vs TN top 200 upregulated genes			CD4-CTL enriched (Cytotoxicity signature)
	Patil et al.,20189	Patil et al.,20189	This study			Patil et al.,20189
	chr1-1019008-1020987	chr1-6553636-6554926	chr1-1019008-1020987			chr1-1115748-1116993
	chr1-1115726-1117031	chr1-6612489-6615451	chr1-1115726-1117031			chr1-1230800-1232645
	chr1-1230824-1232662	chr1-6624514-6625965	chr1-1200849-1201770			chr1-1614165-1616447
	chr1-1272841-1274593	chr1-6634454-6634981	chr1-1206521-1206823			chr1-1777948-1779274
	chr1-1307585-1309073	chr1-14969074-14969401	chr1-1207984-1208806			chr1-1780092-1780718
	chr1-1348416-1349955	chr1-15248825-15249465	chr1-1213221-1214218			chr1-9233949-9235275
	chr1-1614137-1616361	chr1-15408924-15410946	chr1-1216592-1217304			chr1-9239506-9240175
	chr1-1628686-1631076	chr1-15411635-15411905	chr1-1230824-1232662			chr1-9244344-9244973
	chr1-1692235-1693263	chr1-15416770-15417868	chr1-1628686-1631076			chr1-9249693-9250317
	chr1-1764306-1764553	chr1-15430819-15431493	chr1-1272841-1274593			chr1-9266755-9267421
	chr1-1778005-1779263	chr1-15523807-15525480	chr1-1307585-1309073			chr1-11663697-11665188
	chr1-1780036-1780698	chr1-15602883-15604038	chr1-1631410-1631755			chr1-12018889-12020371
	chr1-1782615-1783004	chr1-15616628-15618671	chr1-1632054-1632381			chr1-11680353-11681792
	chr1-1889657-1892377	chr1-15846836-15850171	chr1-1723712-1724848			chr1-11691252-11691553
	chr1-1908379-1909816	chr1-25996924-25998752	chr1-1889657-1892377			chr1-11692756-11693452
	chr1-1918774-1920278	chr1-26125922-26127565	chr1-1908379-1909816			chr1-11804990-11806544
	chr1-2227368-2228109	chr1-26233345-26235342	chr1-1918774-1920278			chr1-11718947-11720063
	chr1-2255193-2256506	chr1-26305935-26307953	chr1-6259628-6261462			chr1-11735635-11736955
	chr1-8969568-8971758	chr1-26358577-26359382	chr1-6261758-6261979			chr1-11740455-11741209
	chr1-9203410-9203955	chr1-26363632-26364125	chr1-6358202-6360038			chr1-11748599-11749493
	chr1-9233971-9235310	chr1-26372978-26373618	chr1-6364753-6365649			chr1-11907720-11909978
	chr1-9239547-9240159	chr1-26378002-26378822	chr1-14915390-14915632			chr1-12087267-12089100
	chr1-9250088-9250331	chr1-26431368-26432831	chr1-15156439-15156691			chr1-12178915-12179432
	chr1-9266771-9267546	chr1-26499881-26501721	chr1-15231680-15231957			chr1-11925717-11926816
	chr1-9425823-9426945	chr1-26733905-26734295	chr1-15246997-15247722			chr1-11933888-11935057
	chr1-9655012-9655478	chr1-27421933-27422467	chr1-15248825-15249465			chr1-11957664-11957874
	chr1-11261769-11263011	chr1-27455178-27455815	chr1-15252879-15253195			chr1-11966964-11967400
	chr1-11280656-11281511	chr1-27488944-27490715	chr1-15261191-15261640			chr1-11972672-11973290
	chr1-11284736-11285132	chr1-27521297-27523379	chr1-15272548-15272804			chr1-12150185-12151133
	chr1-11291494-11291959	chr1-27662536-27663452	chr1-15304584-15305069			chr1-12161361-12162383
	chr1-11550742-11550957	chr1-27671123-27672683	chr1-15323178-15324060			chr1-12166672-12167951
	chr1-11641991-11642741	chr1-27772404-27774232	chr1-15340381-15340687			chr1-12172520-12172873
	chr1-11663654-11665138	chr1-27857695-27858732	chr1-15345915-15346223			chr1-12173226-12174069
	chr1-11907726-11910016	chr1-27886857-27888428	chr1-15384368-15384666			chr1-12177512-12178537
	chr1-12018779-12020092	chr1-27891246-27891880	chr1-15385777-15386363			chr1-12194475-12195056
	chr1-12124589-12125525	chr1-27913854-27915193	chr1-15408924-15410946			chr1-12201649-12201988
	chr1-11680314-11681786	chr1-28087536-28089140	chr1-15416770-15417868			chr1-12204109-12204476
	chr1-11690764-11691884	chr1-28246246-28247942	chr1-15696578-15697830			chr1-12208664-12209360
	chr1-11692093-11692534	chr1-28328286-28329824	chr1-25996924-25998752			chr1-12435589-12436064
	chr1-11692789-11693222	chr1-84433332-84435523	chr1-26125922-26127565			chr1-12448811-12450009
	chr1-12157333-12157592	chr1-84437321-84437530	chr1-26233345-26235342			chr1-12472265-12473558
	chr1-12177436-12179577	chr1-84478622-84480206	chr1-26305935-26307953			chr1-12603862-12604708
	chr1-11718900-11720113	chr1-84572951-84574832	chr1-26358577-26359382			chr1-15409003-15410716
	chr1-11735556-11737011	chr1-84668199-84668485	chr1-26363632-26364125			chr1-15411339-15411930
	chr1-11740796-11741151	chr1-84673158-84673824	chr1-26372978-26373618			chr1-15415883-15416362
	chr1-11748635-11749497	chr1-84689589-84691279	chr1-26378002-26378822			chr1-15416777-15417978
	chr1-11925649-11927013	chr1-84944383-84945554	chr1-26431368-26432831			chr1-15526259-15527279
	chr1-11979538-11980916	chr1-85050685-85051051	chr1-26499881-26501721			chr1-20485278-20486893
	chr1-12173089-12174086	chr1-85061648-85062716	chr1-26733905-26734295			chr1-20785940-20787804
	chr1-12305316-12305550	chr1-91548092-91549532	chr1-27197618-27198340			chr1-20872776-20873186
	chr1-12397580-12398030	chr1-91555662-91556823	chr1-27341309-27343864			chr1-20875669-20875931
	chr1-11933882-11935054	chr1-91569291-91569739	chr1-27388300-27388716			chr1-20931823-20933016
	chr1-11966893-11967381	chr1-91684509-91685221	chr1-27430816-27431472			chr1-20964568-20965205
	chr1-12126360-12126656	chr1-91697263-91697849	chr1-27614087-27614286			chr1-20991585-20991866
	chr1-12127477-12127838	chr1-91713087-91713761	chr1-27617996-27618794			chr1-20992155-20992886
	chr1-12132466-12133456	chr1-91731256-91732169	chr1-27624757-27625069			chr1-21022083-21023072
	chr1-12152068-12152457	chr1-91791197-91792180	chr1-27632192-27633242			chr1-21175322-21177446
	chr1-12166681-12167977	chr1-91803347-91805724	chr1-27633898-27634661			chr1-21292829-21295233
	chr1-12196543-12196863	chr1-91810593-91811092	chr1-27636583-27636830			chr1-24534816-24535519
	chr1-12203826-12204487	chr1-91827105-91827328	chr1-27643423-27644376			chr1-24641504-24644131
	chr1-12208576-12209550	chr1-91830597-91830880	chr1-27671123-27672683			chr1-24744662-24746125
	chr1-12210369-12211170	chr1-91872488-91873137	chr1-27724978-27726655			chr1-24910841-24911624
	chr1-12385885-12386586	chr1-91876013-91876406	chr1-27772404-27774232			chr1-24924824-24925695
	chr1-12617052-12620117	chr1-91877761-91878043	chr1-27913854-27915193			chr1-24928571-24930717
	chr1-14969074-14969401	chr1-91883301-91883683	chr1-28087536-28089140			chr1-24932299-24932529
	chr1-15248825-15249465	chr1-91884499-91886529	chr1-45685656-45688712			chr1-24941516-24941930
	chr1-15408924-15410946	chr1-91886664-91886932	chr1-45749853-45751109			chr1-24947108-24947543
	chr1-15411635-15411905	chr1-91947946-91949407	chr1-46062673-46062946			chr1-24952298-24952842
	chr1-15416770-15417868	chr1-92079804-92080948	chr1-46065317-46065724			chr1-24953935-24954243
	chr1-15430819-15431493	chr1-156337533-156338904	chr1-46131652-46133595			chr1-24954704-24955520
	chr1-15523807-15525480	chr1-156499856-156501638	chr1-46179151-46179869			chr1-24957498-24957937
	chr1-15602883-15604038	chr1-156590965-156592601	chr1-46246581-46248554			chr1-24963292-24963802
	chr1-15616628-15618671	chr1-156725667-156726127	chr1-52625041-52625446			chr1-24964511-24965727
	chr1-15846836-15850171	chr1-156727808-156729284	chr1-52636600-52637809			chr1-24966487-24966967
	chr1-20212493-20213296	chr1-156735645-156735851	chr1-52702727-52703803			chr1-25021880-25023239
	chr1-20291501-20292324	chr1-156740413-156741715	chr1-53014568-53015457			chr1-25028705-25029564
	chr1-20440496-20441105	chr1-156766380-156768413	chr1-53061642-53062988			chr1-25231799-25233437
	chr1-20484362-20484668	chr1-159798650-159799183	chr1-53195925-53197860			chr1-25239242-25240484
	chr1-20485291-20487147	chr1-159800069-159800482	chr1-53205979-53206328			chr1-25246178-25248002
	chr1-20493526-20494483	chr1-159826115-159826777	chr1-53219476-53220962			chr1-25429835-25431471
	chr1-20522054-20522829	chr1-159827285-159827834	chr1-53237716-53239076			chr1-26278908-26279179
	chr1-20785917-20787911	chr1-159922902-159925918	chr1-53562122-53562674			chr1-26279376-26280199
	chr1-20903510-20903740	chr1-160030715-160032398	chr1-54671536-54672401			chr1-26619982-26621707
	chr1-20932114-20933065	chr1-160085471-160085984	chr1-54763653-54765129			chr1-26363752-26364159
	chr1-21022108-21023078	chr1-160097915-160099587	chr1-54800646-54801842			chr1-26370627-26370848
	chr1-21174971-21177486	chr1-160204552-160206250	chr1-54810114-54810794			chr1-26373082-26373615
	chr1-24480933-24482290	chr1-160251507-160252244	chr1-54995542-54997087			chr1-26375133-26375350
	chr1-24506555-24507693	chr1-160284079-160285367	chr1-91803347-91805724			chr1-27341331-27343967
	chr1-24534858-24535491	chr1-160342238-160343874	chr1-91947946-91949407			chr1-27618105-27618819
	chr1-24557360-24557559	chr1-160432264-160432871	chr1-92029636-92030677			chr1-27623389-27623632
	chr1-24641506-24644164	chr1-160559448-160559739	chr1-92079804-92080948			chr1-27624541-27625306
	chr1-24897855-24898424	chr1-160559925-160560717	chr1-159780281-159782099			chr1-27631674-27631885
	chr1-24910696-24911723	chr1-160567377-160568833	chr1-159798650-159799183			chr1-27632312-27633200
	chr1-24922291-24922595	chr1-160637786-160638527	chr1-159800069-159800482			chr1-27634179-27634594
	chr1-24925011-24925481	chr1-160640368-160640675	chr1-159826115-159826777			chr1-27636528-27636859
	chr1-24928520-24930717	chr1-160672914-160673913	chr1-159827285-159827834			chr1-27662394-27663414
	chr1-24932133-24932527	chr1-160682907-160683808	chr1-159922902-159925918			chr1-27772389-27774024
	chr1-24952583-24952858	chr1-160711399-160713024	chr1-160030715-160032398			chr1-28087610-28089133
	chr1-24954860-24955457	chr1-160744089-160744819	chr1-160085471-160085984			chr1-27872151-27873564
	chr1-24963400-24963823	chr1-160751490-160751799	chr1-160097915-160099587			chr1-27878080-27878341
	chr1-24964440-24965588	chr1-160756150-160756666	chr1-160204552-160206250			chr1-27886860-27887950
	chr1-24985085-24985406	chr1-160766898-160768637	chr1-160251507-160252244			chr1-28235521-28236894
	chr1-25021794-25023381	chr1-160795375-160796463	chr1-160284079-160285367			chr1-28246338-28247587
	chr1-25031583-25032676	chr1-160797740-160798314	chr1-159866133-159866364			chr1-28258711-28260418
	chr1-25064580-25064844	chr1-160800674-160801316	chr1-159866902-159867167			chr1-28273322-28273605
	chr1-25100286-25100620	chr1-160837118-160838270	chr1-160342238-160343874			chr1-28642324-28644020
	chr1-25256297-25256522	chr1-161013154-161014409	chr1-160432264-160432871			chr1-31643977-31645592
	chr1-25336683-25337141	chr1-161153082-161154542	chr1-160559448-160559739			chr1-31787857-31789561
	chr1-25337901-25339595	chr1-161225222-161226383	chr1-160559925-160560717			chr1-31910979-31911287
	chr1-25799877-25800511	chr1-160830204-160830872	chr1-160567377-160568833			chr1-31922180-31922971
	chr1-25894887-25896096	chr1-160835036-160835247	chr1-160637786-160638527			chr1-31928346-31929005
	chr1-25904912-25907316	chr1-160854957-160856188	chr1-160640368-160640675			chr1-31932537-31932819
	chr1-25996924-25998752	chr1-160862132-160863040	chr1-160682907-160683808			chr1-31937346-31938751
	chr1-26125922-26127565	chr1-161165175-161167214	chr1-160744089-160744819			chr1-31939754-31940243
	chr1-26233345-26235342	chr1-161185162-161186285	chr1-160751490-160751799			chr1-31943609-31945054
	chr1-26278959-26279198	chr1-161209320-161210183	chr1-160756150-160756666			chr1-32291331-32292882
	chr1-26279477-26280260	chr1-161313628-161315047	chr1-160766898-160768637			chr1-33126609-33127810
	chr1-26287058-26287712	chr1-161131420-161133553	chr1-160795375-160796463			chr1-33348621-33350567
	chr1-26305935-26307953	chr1-161182105-161182596	chr1-160797740-160798314			chr1-33367454-33368278
	chr1-26378002-26378822	chr1-161529665-161531477	chr1-160800674-160801316			chr1-33376759-33377346
	chr1-26602084-26602728	chr1-161539584-161540961	chr1-160837118-160838270			chr1-33396574-33397243
	chr1-26692191-26693320	chr1-161541826-161542313	chr1-161013154-161014409			chr1-33430205-33431467
	chr1-26358577-26359382	chr1-161566141-161566491	chr1-161153082-161154542			chr1-42462692-42463728
	chr1-26363632-26364125	chr1-161611384-161613031	chr1-161225222-161226383			chr1-42681165-42683541
	chr1-26372978-26373618	chr1-161620890-161622416	chr1-161131420-161133553			chr1-42930885-42932618
	chr1-26431368-26432831	chr1-161623164-161623820	chr1-161182105-161182596			chr1-42938296-42938667
	chr1-26499881-26501721	chr1-161933658-161934553	chr1-161185162-161186285			chr1-42940857-42941247
	chr1-26733905-26734295	chr1-172180568-172181955	chr1-161529665-161531477			chr1-42943163-42943454
	chr1-27197618-27198340	chr1-172531715-172534107	chr1-161539584-161540961			chr1-42945239-42945461
	chr1-27341309-27343864	chr1-172582953-172583228	chr1-161541826-161542313			chr1-42951461-42951906
	chr1-27388300-27388716	chr1-172638450-172639788	chr1-161566141-161566491			chr1-42952285-42953056
	chr1-27430816-27431472	chr1-172646909-172647446	chr1-161611384-161613031			chr1-42957737-42959316
	chr1-27603002-27604391	chr1-172658769-172659483	chr1-161620890-161622416			chr1-43171511-43172832
	chr1-27614087-27614286	chr1-172662328-172663337	chr1-161623164-161623820			chr1-45685970-45688498
	chr1-27617996-27618794	chr1-172670226-172671164	chr1-161933658-161934553			chr1-45802662-45803763
	chr1-27624757-27625069	chr1-172674812-172675665	chr1-168365744-168366042			chr1-46043442-46043837
	chr1-27632192-27633242	chr1-172697340-172698016	chr1-168443752-168444250			chr1-46062356-46062965
	chr1-27633898-27634661	chr1-172698773-172699631	chr1-168574293-168574563			chr1-46065208-46065773
	chr1-27636583-27636830	chr1-172708164-172708994	chr1-172180568-172181955			chr1-46115185-46115429
	chr1-27643423-27644376	chr1-172744817-172745337	chr1-172531715-172534107			chr1-46131707-46133615
	chr1-27671123-27672683	chr1-172778587-172779301	chr1-172582953-172583228			chr1-46246657-46248564
	chr1-27724978-27726655	chr1-172838155-172839030	chr1-172638450-172639788			chr1-46581194-46582373
	chr1-27772404-27774232	chr1-172933868-172934163	chr1-172646909-172647446			chr1-54052216-54054131
	chr1-27913854-27915193	chr1-183915615-183916427	chr1-172658769-172659483			chr1-54199207-54200868
	chr1-28087536-28089140	chr1-183955917-183957087	chr1-172662328-172663337			chr1-54229037-54229921
	chr1-27872017-27873603	chr1-184036168-184037880	chr1-172670226-172671164			chr1-54230560-54231308
	chr1-27886857-27888428	chr1-184386309-184387796	chr1-172674812-172675665			chr1-54263472-54264158
	chr1-27891246-27891880	chr1-184491591-184491860	chr1-172697340-172698016			chr1-54276922-54277728
	chr1-28059118-28059523	chr1-184742871-184743670	chr1-172698773-172699631			chr1-54280591-54281130
	chr1-28246246-28247942	chr1-184840308-184841034	chr1-172708164-172708994			chr1-54283164-54283466
	chr1-28248133-28248888	chr1-184843589-184844120	chr1-172744817-172745337			chr1-54284756-54285444
	chr1-28258723-28260647	chr1-184866735-184867578	chr1-172778587-172779301			chr1-54287062-54287619
	chr1-28328286-28329824	chr1-202154719-202155191	chr1-172838155-172839030			chr1-54290808-54291031
	chr1-28062572-28063075	chr1-202164385-202165162	chr1-172933868-172934163			chr1-54310475-54310912
	chr1-28115150-28115599	chr1-202192493-202193304	chr1-183633565-183634047			chr1-54312536-54313150
	chr1-28272280-28272563	chr1-202193774-202194011	chr1-183684755-183685440			chr1-54317411-54317683
	chr1-28359359-28359979	chr1-202201311-202201555	chr1-183804456-183804655			chr1-54337944-54338253
	chr1-28505362-28506704	chr1-202203349-202204082	chr1-183915615-183916427			chr1-54355964-54357140
	chr1-28552277-28553871	chr1-202214002-202214553	chr1-183955917-183957087			chr1-54376183-54377481
	chr1-28580835-28583115	chr1-202227977-202228187	chr1-184036168-184037880			chr1-54380521-54380827
	chr1-28635251-28635527	chr1-202236025-202236816	chr1-184050949-184052411			chr1-54400340-54400582
	chr1-28642147-28644083	chr1-202236975-202237384	chr1-184222266-184222873			chr1-54405032-54405337
	chr1-28647685-28649344	chr1-202274526-202275117	chr1-184386309-184387796			chr1-54405973-54406652
	chr1-31643977-31645703	chr1-202283121-202283938	chr1-184491591-184491860			chr1-54406779-54407816
	chr1-31922438-31922922	chr1-202295192-202296204	chr1-184742871-184743670			chr1-54409474-54409745
	chr1-31927057-31927503	chr1-202315159-202315907	chr1-184840308-184841034			chr1-54413342-54413658
	chr1-31937297-31938735	chr1-202341471-202342475	chr1-184843589-184844120			chr1-91548044-91549655
	chr1-31939407-31940305	chr1-202347952-202349805	chr1-184866735-184867578			chr1-91555414-91557087
	chr1-31943668-31945044	chr2-55054166-55054748	chr1-202154719-202155191			chr1-91684217-91685309
	chr1-32003260-32003866	chr2-55133209-55134654	chr1-202164385-202165162			chr1-91697124-91697886
	chr1-32107418-32109565	chr2-55231814-55233517	chr1-202192493-202193304			chr1-91712439-91712731
	chr1-32249665-32251300	chr2-55268212-55269981	chr1-202193774-202194011			chr1-91712964-91713893
	chr1-32255388-32255879	chr2-55281567-55282923	chr1-202201311-202201555			chr1-91729670-91730408
	chr1-32350629-32352103	chr2-55418280-55420427	chr1-202203349-202204082			chr1-91731298-91732829
	chr1-32393871-32395215	chr2-68319083-68320430	chr1-202214002-202214553			chr1-91752149-91752685
	chr1-33126602-33127942	chr2-68361652-68362533	chr1-202227977-202228187			chr1-91753959-91754707
	chr1-33128096-33128740	chr2-68371266-68371918	chr1-202236025-202236816			chr1-91790274-91790795
	chr1-33335039-33335307	chr2-68379190-68379772	chr1-202236975-202237384			chr1-91791301-91792273
	chr1-33348606-33350580	chr2-68385579-68385831	chr1-202274526-202275117			chr1-91803394-91805132
	chr1-33367272-33368120	chr2-68387387-68388112	chr1-202283121-202283938			chr1-91810810-91811083
	chr1-33376712-33377367	chr2-68404943-68405157	chr1-202295192-202296204			chr1-91818407-91818783
	chr1-33396612-33396985	chr2-68423907-68424185	chr1-202315159-202315907			chr1-91830209-91830852
	chr1-33430093-33431595	chr2-68426878-68427594	chr1-202341471-202342475			chr1-91870362-91870612
	chr1-33455620-33456148	chr2-68441212-68442051	chr1-202347952-202349805			chr1-91872309-91873103
	chr1-42462676-42463981	chr2-68505892-68506649	chr1-203673431-203674647			chr1-91876006-91876455
	chr1-42657258-42659099	chr2-68653533-68653919	chr1-204072972-204073194			chr1-91877829-91878043
	chr1-42765736-42767815	chr2-68762575-68763055	chr1-204073332-204074038			chr1-91883344-91883652
	chr1-42845935-42847643	chr2-68767116-68767982	chr1-204074271-204074627			chr1-91884533-91886464
	chr1-42922767-42925132	chr2-68796276-68796725	chr1-204102209-204102526			chr1-91892007-91892262
	chr1-42925364-42925684	chr2-85537637-85540088	chr1-204128542-204129463			chr1-92029417-92030632
	chr1-42930908-42932711	chr2-85694119-85694354	chr1-204151100-204152686			chr1-92298248-92299512
	chr1-42943107-42943457	chr2-85862504-85862726	chr1-204286184-204287397			chr1-92315644-92316416
	chr1-42944985-42945486	chr2-86079614-86080890	chr1-204505851-204507739			chr1-92475873-92476647
	chr1-42952261-42952900	chr2-144162602-144162974	chr1-204515852-204517390			chr1-92483119-92483434
	chr1-42957345-42959378	chr2-144183400-144184200	chr1-207823675-207824316			chr1-92483563-92484292
	chr1-45685656-45688712	chr2-144233424-144233636	chr1-207828584-207828841			chr1-92484512-92487129
	chr1-45749853-45751109	chr2-144234174-144234819	chr1-207882729-207884129			chr1-92831433-92832858
	chr1-46062673-46062946	chr2-144237756-144238118	chr1-207884857-207885541			chr1-92960171-92962793
	chr1-46065317-46065724	chr2-144267019-144267506	chr1-207962765-207964095			chr1-100894585-100897007
	chr1-46131652-46133595	chr2-144320158-144320870	chr1-208021466-208022157			chr1-101080977-101082365
	chr1-46179151-46179869	chr2-144324641-144325534	chr1-208086148-208087162			chr1-101178323-101179567
	chr1-46246581-46248554	chr2-144331192-144333098	chr1-208093628-208094072			chr1-101235181-101237076
	chr1-54052029-54054264	chr2-144382796-144383226	chr1-208094283-208094668			chr1-101309026-101310817
	chr1-54199163-54200825	chr2-144430758-144431017	chr1-208131742-208132477			chr1-108199203-108201036
	chr1-54230924-54231125	chr2-144448854-144449237	chr1-208236063-208236678			chr1-108660789-108661719
	chr1-54276869-54277677	chr2-144452221-144452687	chr1-208243243-208245502			chr1-108691661-108693634
	chr1-54280622-54280834	chr2-144459572-144460324	chr1-211228591-211229835			chr1-112617925-112620477
	chr1-54283164-54283399	chr2-144471385-144471647	chr1-211258130-211260003			chr1-112700448-112701073
	chr1-54284762-54285474	chr2-144505408-144505784	chr1-211476065-211476598			chr1-112704574-112705464
	chr1-54287196-54287675	chr2-144510350-144510985	chr1-211674780-211676131			chr1-112706728-112707573
	chr1-54290810-54291017	chr2-144515619-144516331	chr1-211680434-211681411			chr1-113072387-113073928
	chr1-54297963-54298380	chr2-144517063-144517775	chr1-212034519-212036441			chr1-113835702-113835995
	chr1-54310278-54310924	chr2-144520014-144520247	chr1-212062483-212063171			chr1-113849882-113850464
	chr1-54312506-54313150	chr2-144523324-144524586	chr2-11465207-11466868			chr1-113859313-113860101
	chr1-54337970-54338212	chr2-144548627-144549068	chr2-11482425-11482676			chr1-113860973-113861281
	chr1-54355951-54357357	chr2-144659727-144659999	chr2-11482967-11483693			chr1-113870817-113871044
	chr1-54376483-54376880	chr2-241095115-241096252	chr2-11582560-11583009			chr1-113871333-113872665
	chr1-54404852-54405202	chr2-241109125-241109392	chr2-11584054-11584567			chr1-115051997-115052821
	chr1-54405849-54407885	chr2-241148874-241150946	chr2-11750034-11750825			chr1-115061973-115063577
	chr1-54487756-54490052	chr2-241314396-241316675	chr2-24046864-24047776			chr1-115073339-115073866
	chr1-54763653-54765129	chr2-241354578-241355542	chr2-24049038-24050431			chr1-115088703-115090137
	chr1-91548092-91549532	chr2-241355889-241356900	chr2-24060899-24061211			chr1-115098555-115099911
	chr1-91555662-91556823	chr2-241366763-241367132	chr2-24359290-24361213			chr1-116372578-116374378
	chr1-91569291-91569739	chr2-241391969-241392393	chr2-26139174-26139497			chr1-116503627-116505222
	chr1-91684509-91685221	chr2-241443276-241444538	chr2-26298400-26300527			chr1-116514806-116516007
	chr1-91697263-91697849	chr2-241469805-241470064	chr2-26329699-26330534			chr1-116516687-116516898
	chr1-91713087-91713761	chr2-241507415-241509476	chr2-26355567-26355800			chr1-116532663-116532933
	chr1-91731256-91732169	chr2-241617201-241618180	chr2-26469184-26469416			chr1-116538225-116538936
	chr1-91791197-91792180	chr2-241700987-241702899	chr2-26477440-26477815			chr1-116540146-116540480
	chr1-91803347-91805724	chr2-241733838-241735670	chr2-26502904-26503925			chr1-116544578-116545128
	chr1-91810593-91811092	chr3-39106539-39108654	chr2-26519391-26520133			chr1-116551202-116551404
	chr1-91827105-91827328	chr3-39189416-39190139	chr2-26577311-26578337			chr1-116551510-116551774
	chr1-91830597-91830880	chr3-39208322-39208753	chr2-26847706-26849549			chr1-116556354-116556961
	chr1-91872488-91873137	chr3-39234586-39235020	chr2-68319083-68320430			chr1-116569619-116571501
	chr1-91876013-91876406	chr3-39260865-39261524	chr2-68361652-68362533			chr1-116736948-116738433
	chr1-91877761-91878043	chr3-39267391-39268273	chr2-68371266-68371918			chr1-116768936-116770131
	chr1-91883301-91883683	chr3-122392727-122393228	chr2-68379190-68379772			chr1-116877653-116879092
	chr1-91884499-91886529	chr3-122415233-122416758	chr2-68385579-68385831			chr1-117059290-117060895
	chr1-91886664-91886932	chr3-122576209-122576839	chr2-68387387-68388112			chr1-149885338-149888689
	chr1-91947946-91949407	chr3-122577104-122578442	chr2-68404943-68405157			chr1-149898865-149900253
	chr1-92079804-92080948	chr3-122609637-122610411	chr2-68423907-68424185			chr1-149927121-149928511
	chr1-92029636-92030677	chr3-122646098-122646906	chr2-68426878-68427594			chr1-149937789-149938071
	chr1-92315558-92316420	chr3-158643942-158644954	chr2-68441212-68442051			chr1-149938865-149939392
	chr1-92466827-92467329	chr3-158671663-158673108	chr2-68505892-68506649			chr1-149961877-149962379
	chr1-92475850-92476663	chr3-158727439-158728083	chr2-68653533-68653919			chr1-149965544-149965743
	chr1-92482804-92484213	chr3-158731872-158732746	chr2-68762575-68763055			chr1-149980051-149980354
	chr1-92484464-92486724	chr3-158791006-158791632	chr2-68767116-68767982			chr1-149997386-149998123
	chr1-92486884-92487131	chr3-158794828-158795251	chr2-68796276-68796725			chr1-150009564-150011076
	chr1-92536263-92537399	chr3-158801139-158802695	chr2-85537637-85540088			chr1-150213120-150214326
	chr1-92583390-92584701	chr3-158809511-158809935	chr2-85694119-85694354			chr1-150234004-150236641
	chr1-92831432-92832944	chr3-160564153-160566185	chr2-85862504-85862726			chr1-150486889-150488109
	chr1-92858540-92859648	chr3-160707083-160707711	chr2-86079614-86080890			chr1-153775079-153776304
	chr1-92980573-92981712	chr3-160754344-160756449	chr2-121080224-121080479			chr1-153783021-153784163
	chr1-100413004-100413605	chr3-160756616-160757295	chr2-121284580-121284796			chr1-154181865-154183544
	chr1-100439884-100440524	chr3-160801436-160802211	chr2-121285035-121285384			chr1-154558021-154559813
	chr1-100445211-100446169	chr3-160941747-160942213	chr2-121634442-121635017			chr1-154936104-154937811
	chr1-100452229-100453065	chr3-160949482-160949865	chr2-144162602-144162974			chr1-154954737-154956454
	chr1-100894567-100897061	chr4-781171-782481	chr2-144183400-144184200			chr1-154960846-154962584
	chr1-100926842-100928108	chr4-930990-932909	chr2-144233424-144233636			chr1-154973484-154975921
	chr1-101111387-101112786	chr4-972653-974676	chr2-144234174-144234819			chr1-154982603-154983657
	chr1-101120695-101121278	chr4-1009023-1011661	chr2-144237756-144238118			chr1-155084195-155085614
	chr1-101128047-101129181	chr4-1167002-1168003	chr2-144267019-144267506			chr1-155192717-155195115
	chr1-101308778-101310350	chr4-1171187-1172613	chr2-144320158-144320870			chr1-155226406-155228113
	chr1-101357032-101357931	chr4-1184078-1184603	chr2-144324641-144325534			chr1-155308071-155309610
	chr1-108590491-108591425	chr4-1186835-1187552	chr2-144331192-144333098			chr1-155320555-155320999
	chr1-108643395-108643788	chr4-1193908-1194553	chr2-144382796-144383226			chr1-155322888-155324964
	chr1-108646431-108647307	chr4-1200479-1202633	chr2-144430758-144431017			chr1-155856782-155857483
	chr1-108660532-108661812	chr4-1208475-1208967	chr2-144448854-144449237			chr1-155858758-155860750
	chr1-108691304-108693609	chr4-1247363-1250089	chr2-144452221-144452687			chr1-158930179-158930852
	chr1-108703164-108704369	chr4-1266975-1268252	chr2-144459572-144460324			chr1-158931113-158931660
	chr1-108746069-108747589	chr4-1345594-1347826	chr2-144471385-144471647			chr1-158931961-158932485
	chr1-109075256-109076528	chr4-1578968-1580843	chr2-144505408-144505784			chr1-158933660-158933883
	chr1-109112125-109114507	chr4-15704044-15704258	chr2-144510350-144510985			chr1-158952046-158952660
	chr1-112617593-112620458	chr4-15729768-15730466	chr2-144515619-144516331			chr1-158972910-158973117
	chr1-112700358-112701109	chr4-15771469-15771748	chr2-144517063-144517775			chr1-160261370-160263388
	chr1-112704745-112705481	chr4-15882302-15882931	chr2-144520014-144520247			chr1-160471043-160471656
	chr1-112706702-112707607	chr4-15955730-15956592	chr2-144523324-144524586			chr1-160487757-160488585
	chr1-112714664-112716518	chr4-15961955-15962324	chr2-144548627-144549068			chr1-160512433-160512665
	chr1-113783160-113784438	chr4-15962976-15963831	chr2-144659727-144659999			chr1-160519707-160520388
	chr1-113811158-113812996	chr4-94207244-94208370	chr2-169693251-169695118			chr1-160520748-160521357
	chr1-113835398-113836056	chr4-94406511-94406979	chr2-170324417-170324899			chr1-160522295-160523333
	chr1-113849921-113850714	chr4-94451101-94452898	chr2-170341768-170342255			chr1-160628757-160630079
	chr1-113859054-113859765	chr4-94595783-94596196	chr2-170354739-170355296			chr1-160795432-160796410
	chr1-113871278-113872738	chr4-94610177-94610425	chr2-170360982-170361827			chr1-160664330-160666229
	chr1-113874385-113874619	chr4-94621309-94621764	chr2-170370560-170371590			chr1-160738995-160739410
	chr1-113904068-113905823	chr5-891813-893528	chr2-170408870-170409441			chr1-160741040-160741503
	chr1-113928732-113931161	chr5-1323521-1323912	chr2-170435183-170435691			chr1-160742428-160742714
	chr1-113931356-113931893	chr5-1325086-1325365	chr2-170486802-170487029			chr1-160744171-160744805
	chr1-115051721-115052812	chr5-1335922-1336294	chr2-170507271-170508106			chr1-160751265-160751830
	chr1-115062099-115063733	chr5-1344083-1345827	chr2-170650999-170652183			chr1-161044552-161046375
	chr1-115071350-115071560	chr5-74576863-74577370	chr2-199457018-199457355			chr1-161068141-161070278
	chr1-115088681-115090135	chr5-74578817-74579560	chr2-199457587-199457936			chr1-161153260-161154612
	chr1-115098383-115099956	chr5-74630248-74630983	chr2-199458239-199459323			chr1-161165451-161167188
	chr1-116377447-116378381	chr5-74631246-74632028	chr2-199459587-199459885			chr1-161182072-161182597
	chr1-116389480-116389930	chr5-74639363-74639568	chr2-199463047-199463671			chr1-161225350-161226510
	chr1-116390127-116390531	chr5-74639770-74641655	chr2-199468938-199469394			chr1-162560639-162562530
	chr1-116503673-116505281	chr5-74641880-74642324	chr2-199471512-199471720			chr1-172357869-172359336
	chr1-116514836-116516123	chr5-74648456-74649293	chr2-199488528-199489093			chr1-172638835-172639745
	chr1-116516704-116516923	chr5-74766154-74767907	chr2-218074008-218074228			chr1-172658751-172659461
	chr1-116538413-116538923	chr5-148730612-148731296	chr2-218185776-218186777			chr1-172662410-172663150
	chr1-116540167-116540434	chr5-148733595-148733936	chr2-218166529-218167156			chr1-182389601-182392407
	chr1-116544992-116545192	chr5-148808674-148809845	chr2-218168676-218169192			chr1-183942877-183943263
	chr1-116550967-116551394	chr5-148820644-148821087	chr2-218323862-218324203			chr1-183955886-183957052
	chr1-116556361-116556973	chr5-148825699-148826958	chr2-218356245-218357070			chr1-183962955-183963168
	chr1-116569555-116571472	chr5-148844672-148845039	chr2-218395861-218397112			chr1-183967681-183968251
	chr1-116574654-116574881	chr5-148848425-148848869	chr2-218648128-218649011			chr1-183989110-183989381
	chr1-116736941-116739341	chr5-148849436-148849755	chr2-231124803-231125543			chr1-183993234-183993450
	chr1-116766749-116767296	chr5-148957498-148957892	chr2-231161189-231161578			chr1-184035894-184037886
	chr1-116808281-116809344	chr5-149035305-149035620	chr2-231227161-231228014			chr1-184386258-184388283
	chr1-116877505-116879148	chr5-149079920-149080197	chr2-231425693-231426605			chr1-184491319-184492381
	chr1-117059049-117060940	chr5-149114353-149115001	chr2-231451646-231452321			chr1-184753653-184755868
	chr1-149848854-149849251	chr5-149264227-149265015	chr2-231513919-231515123			chr1-200620199-200621355
	chr1-149885090-149888673	chr5-177826160-177826373	chr2-231523946-231524231			chr1-200971818-200972297
	chr1-149927152-149928587	chr5-178094227-178094838	chr2-231530055-231530837			chr1-200979436-200979838
	chr1-149937872-149938098	chr5-178113097-178114855	chr2-231601566-231601895			chr1-201012837-201013545
	chr1-149938967-149939512	chr5-178116334-178116861	chr2-231707925-231708633			chr1-201015572-201015913
	chr1-149950411-149950645	chr5-178120560-178121568	chr2-231710172-231710505			chr1-201019324-201019838
	chr1-149961871-149962436	chr5-178163856-178164710	chr2-231966906-231967293			chr1-201022905-201023122
	chr1-149965471-149965831	chr6-75283535-75285545	chr2-241063583-241064482			chr1-201023392-201023913
	chr1-149997610-149997888	chr6-75296904-75297518	chr2-241101733-241103160			chr1-201025604-201025946
	chr1-150009353-150011118	chr6-75496242-75496696	chr2-241540467-241541674			chr1-203289307-203290056
	chr1-150066695-150068066	chr6-75526192-75526841	chr2-241558932-241559741			chr1-203326840-203328228
	chr1-150186574-150187795	chr6-75601324-75602932	chr2-241636171-241638480			chr1-203338144-203338766
	chr1-150213025-150214508	chr6-75748456-75749884	chr2-241659164-241659582			chr1-203625585-203627080
	chr1-150233715-150236622	chr6-75893357-75893641	chr2-241803161-241805099			chr1-203628681-203630076
	chr1-150292978-150294501	chr6-130027774-130029558	chr2-242030952-242032205			chr1-203638720-203639215
	chr1-150363057-150365037	chr6-130034416-130034720	chr3-27368418-27369766			chr1-203649402-203650769
	chr1-150486742-150488124	chr6-130037053-130037520	chr3-27479783-27480205			chr1-203652746-203653508
	chr1-153633269-153634632	chr6-130120687-130121053	chr3-27483128-27485230			chr1-203655705-203656022
	chr1-153670186-153672220	chr6-130131362-130132801	chr3-27533857-27534555			chr1-203662943-203664095
	chr1-153727217-153729182	chr6-130148227-130148512	chr3-27680474-27681722			chr1-203665228-203665430
	chr1-153774920-153776318	chr6-130183216-130184331	chr3-27711863-27713045			chr1-203673590-203674601
	chr1-153782846-153784180	chr6-130189613-130189978	chr3-27714092-27715344			chr1-203675430-203675944
	chr1-153805021-153806036	chr6-130202745-130203091	chr3-27720853-27722524			chr1-203682013-203683074
	chr1-153990338-153991241	chr6-130215000-130215864	chr3-27723651-27723862			chr1-203696675-203697028
	chr1-154157372-154158696	chr6-130222669-130223941	chr3-27728414-27728639			chr1-203701588-203702445
	chr1-154220058-154222000	chr6-130229679-130229929	chr3-27728795-27729065			chr1-203704229-203704540
	chr1-154271631-154273270	chr6-130238814-130239217	chr3-27729287-27730497			chr1-203736636-203736852
	chr1-154385208-154387336	chr6-130259662-130259901	chr3-27770457-27770656			chr1-203743792-203744748
	chr1-154479628-154480203	chr6-130260111-130261143	chr3-27900261-27900659			chr1-203764115-203765949
	chr1-154557230-154559803	chr6-130281910-130282585	chr3-28050868-28051182			chr1-203795004-203796578
	chr1-154954783-154956389	chr6-130293508-130294102	chr3-39106539-39108654			chr1-206634362-206636251
	chr1-154973239-154975990	chr6-130322118-130323016	chr3-39189416-39190139			chr1-206769016-206769775
	chr1-154982416-154984440	chr6-130364984-130366969	chr3-39208322-39208753			chr1-228139438-228141480
	chr1-154936127-154937755	chr6-130381450-130382284	chr3-39234586-39235020			chr1-228457057-228459478
	chr1-155226402-155228168	chr6-130513286-130514255	chr3-39260865-39261524			chr1-228486208-228488322
	chr1-155243508-155245200	chr6-130781402-130782118	chr3-39267391-39268273			chr1-229523401-229523619
	chr1-155276924-155278898	chr6-158167180-158169010	chr3-45880951-45881553			chr1-229542216-229542849
	chr1-155308020-155309850	chr6-158535885-158537604	chr3-45915368-45916340			chr1-229557545-229559458
	chr1-155320689-155320985	chr6-158559360-158561149	chr3-45950332-45951355			chr1-230066477-230068478
	chr1-155322884-155324911	chr6-158567486-158568483	chr3-45965401-45966023			chr1-230068603-230069160
	chr1-155609287-155610222	chr6-158595243-158595513	chr3-45975760-45977120			chr1-230084079-230084939
	chr1-155687742-155689537	chr6-158605001-158605597	chr3-45980364-45980642			chr1-230103345-230103818
	chr1-155744947-155745802	chr6-158621365-158621677	chr3-45993626-45993925			chr1-230104521-230105174
	chr1-155465920-155466887	chr6-158629295-158629610	chr3-45994568-45996108			chr1-230109494-230110484
	chr1-155561901-155563686	chr6-158634520-158635246	chr3-46046002-46046678			chr1-230123535-230124132
	chr1-155856759-155857421	chr6-158635513-158635810	chr3-46068071-46068801			chr1-230124671-230125049
	chr1-155858702-155860715	chr6-158649267-158650136	chr3-46108904-46109650			chr1-230126015-230126354
	chr1-155933624-155934911	chr6-158653044-158654415	chr3-46208142-46208648			chr1-230126676-230127337
	chr1-156145769-156146537	chr6-158686401-158687423	chr3-46276392-46276867			chr1-230133236-230133511
	chr1-156193200-156194578	chr6-158788973-158789919	chr3-46279928-46280425			chr1-230141282-230141549
	chr1-156212227-156213621	chr6-158817862-158819743	chr3-46285033-46285311			chr1-230149787-230150372
	chr1-156224920-156225730	chr6-158849826-158850893	chr3-46293139-46293716			chr1-230167201-230167834
	chr1-156281293-156283447	chr6-158852746-158853787	chr3-46298593-46300536			chr1-230169561-230170102
	chr1-156337533-156338904	chr6-158854228-158854937	chr3-46348830-46349340			chr1-230176875-230177259
	chr1-158930140-158931662	chr6-158868829-158870604	chr3-46349484-46350180			chr1-230185256-230185642
	chr1-158932136-158932495	chr6-158659955-158660907	chr3-46353683-46353901			chr1-230186223-230186446
	chr1-158933641-158933889	chr6-158662963-158663316	chr3-46368407-46368909			chr1-230186603-230187362
	chr1-158972725-158973146	chr6-158691051-158691693	chr3-46370757-46371079			chr1-230208663-230210040
	chr1-158998091-158999010	chr6-158703870-158704727	chr3-46372352-46372757			chr1-230211877-230212921
	chr1-159009297-159010053	chr6-158717326-158717601	chr3-46375729-46376070			chr1-230230835-230231497
	chr1-159076391-159077690	chr6-158720280-158721190	chr3-46406676-46407725			chr1-230240538-230240969
	chr1-160261157-160263452	chr6-158911645-158912097	chr3-46440683-46441494			chr1-230245281-230245533
	chr1-160342238-160343874	chr6-159042008-159042900	chr3-46496792-46497160			chr1-230268709-230269167
	chr1-160432264-160432871	chr6-159043331-159043696	chr3-46520567-46520768			chr1-230270223-230270837
	chr1-160451162-160452091	chr6-159044682-159045412	chr3-71710779-71711437			chr1-230274159-230274455
	chr1-160455027-160455454	chr6-159098300-159099158	chr3-71724528-71726507			chr1-230277114-230277417
	chr1-160470874-160471657	chr6-159106471-159107956	chr3-71729545-71730194			chr1-235503554-235505603
	chr1-160483539-160484087	chr7-44489280-44491224	chr3-71753202-71754887			chr1-235674970-235675340
	chr1-160519560-160520369	chr7-44622603-44623102	chr3-71784287-71785664			chr1-235697506-235697879
	chr1-160522320-160523335	chr7-44633208-44634149	chr3-111541569-111542448			chr1-235731528-235731914
	chr1-160544538-160545082	chr7-44637707-44638808	chr3-111547289-111548403			chr1-235734325-235734639
	chr1-160567377-160568833	chr7-44638947-44639770	chr3-111609457-111611087			chr1-235763708-235764309
	chr1-160576385-160576765	chr7-44846901-44848801	chr3-111667298-111668282			chr1-235783215-235783535
	chr1-160578900-160579615	chr7-44884467-44886234	chr3-111673606-111675375			chr1-235838056-235838327
	chr1-160628714-160630110	chr7-44959633-44959989	chr3-111717109-111717892			chr1-235843328-235843665
	chr1-160708835-160709251	chr7-44973760-44974062	chr3-111831989-111832200			chr1-235847956-235848656
	chr1-160711399-160713024	chr7-44977162-44977654	chr3-111851469-111851861			chr1-235858891-235859148
	chr1-160726331-160727155	chr7-44977991-44978247	chr3-111859012-111860764			chr1-235865885-235868401
	chr1-160795375-160796463	chr7-44978459-44979510	chr3-111967176-111968028			chr1-235872799-235873418
	chr1-160797740-160798314	chr7-44980593-44980955	chr3-111978445-111979903			chr1-235876445-235876874
	chr1-161019925-161021619	chr7-44995767-44996085	chr3-112043145-112044150			chr1-235883443-235883687
	chr1-160559448-160559739	chr7-45000962-45001610	chr3-112132590-112133502			chr1-246723648-246725108
	chr1-160559925-160560717	chr7-45013200-45013991	chr3-136818238-136820433			chr1-246736873-246737106
	chr1-160637786-160638527	chr7-45110297-45112175	chr3-136882447-136882870			chr1-246753720-246754251
	chr1-160640368-160640675	chr7-97845649-97845890	chr3-137131122-137131400			chr1-246930829-246932456
	chr1-160682907-160683808	chr7-97871548-97872778	chr3-167740719-167741307			chr2-8678739-8679346
	chr1-160744089-160744819	chr7-98106064-98107627	chr3-167881883-167882374			chr2-8681126-8681577
	chr1-160751490-160751799	chr8-25169942-25170453	chr3-168094710-168096405			chr2-8681774-8682559
	chr1-160756150-160756666	chr8-25198928-25199181	chr3-171614590-171614819			chr2-8682887-8683156
	chr1-160766898-160768637	chr8-25384882-25385504	chr3-171646403-171646654			chr2-24046927-24047788
	chr1-160800674-160801316	chr8-42537394-42538062	chr3-171772391-171772764			chr2-24075828-24077533
	chr1-160837118-160838270	chr8-42842218-42843633	chr3-171809369-171810671			chr2-24083572-24084986
	chr1-161013154-161014409	chr8-42893244-42893634	chr3-171846633-171846983			chr2-24122899-24124175
	chr1-161153082-161154542	chr8-144372576-144374876	chr3-172132140-172132535			chr2-24164217-24164713
	chr1-161225222-161226383	chr8-144412710-144413971	chr4-781171-782481			chr2-24490280-24492270
	chr1-162497109-162498617	chr8-144462695-144463146	chr4-930990-932909			chr2-24520930-24521722
	chr1-162560628-162562581	chr8-144464838-144466549	chr4-972653-974676			chr2-24544523-24545091
	chr1-162577565-162577983	chr8-144517093-144518389	chr4-1009023-1011661			chr2-24568802-24569095
	chr1-172180568-172181955	chr8-144785628-144786151	chr4-1167002-1168003			chr2-24575941-24576893
	chr1-172531715-172534107	chr8-144786311-144787495	chr4-1171187-1172613			chr2-24577379-24577841
	chr1-172582953-172583228	chr8-144826198-144828336	chr4-1184078-1184603			chr2-24586095-24587289
	chr1-172638450-172639788	chr8-144877924-144879602	chr4-1186835-1187552			chr2-24613059-24613927
	chr1-172646909-172647446	chr8-144900040-144902783	chr4-1193908-1194553			chr2-24672565-24672764
	chr1-172658769-172659483	chr8-144997318-144997970	chr4-1200479-1202633			chr2-24690470-24690807
	chr1-172662328-172663337	chr9-136790420-136792141	chr4-1208475-1208967			chr2-24702734-24703164
	chr1-172670226-172671164	chr9-136991388-136992951	chr4-1247363-1250089			chr2-24766350-24766917
	chr1-172674812-172675665	chr9-137085707-137087624	chr4-1266975-1268252			chr2-24792486-24794247
	chr1-172697340-172698016	chr9-137200144-137201234	chr4-1345594-1347826			chr2-24971056-24972840
	chr1-172698773-172699631	chr9-137221850-137224062	chr4-1578968-1580843			chr2-28358374-28359936
	chr1-172708164-172708994	chr9-137240314-137241999	chr4-5998384-5998623			chr2-28390129-28390801
	chr1-172744817-172745337	chr9-137301791-137302917	chr4-15704044-15704258			chr2-28391648-28391892
	chr1-172778587-172779301	chr9-137422296-137424106	chr4-15729768-15730466			chr2-28392041-28393708
	chr1-172838155-172839030	chr9-137445239-137445616	chr4-15771469-15771748			chr2-28406728-28407056
	chr1-172933868-172934163	chr9-137458787-137459993	chr4-15882302-15882931			chr2-28408881-28410694
	chr1-182028936-182030409	chr10-70272638-70273318	chr4-15955730-15956592			chr2-28750563-28752641
	chr1-182080817-182081270	chr10-70299759-70299973	chr4-15961955-15962324			chr2-28593991-28595067
	chr1-182084365-182085256	chr10-70432598-70433182	chr4-15962976-15963831			chr2-28869551-28870932
	chr1-182088065-182088320	chr10-70558816-70559664	chr4-16147941-16148217			chr2-28956365-28956690
	chr1-182120741-182121035	chr10-70578066-70578812	chr4-36187619-36188038			chr2-28958298-28958998
	chr1-182142837-182143504	chr10-70579663-70579957	chr4-36208534-36209349			chr2-28972694-28973253
	chr1-182259002-182259845	chr10-70601864-70603641	chr4-36243590-36244988			chr2-29000211-29001348
	chr1-182300649-182301248	chr10-70610423-70610942	chr4-36255205-36256029			chr2-29001805-29002148
	chr1-182301820-182302088	chr10-70613939-70614301	chr4-36256244-36256680			chr2-29010883-29011436
	chr1-182390050-182392408	chr10-70616846-70617098	chr4-36267461-36267839			chr2-29011555-29011947
	chr1-182396569-182397031	chr10-70672227-70672736	chr4-36268686-36269544			chr2-29012430-29012673
	chr1-182430534-182431029	chr10-73624961-73626393	chr4-36278550-36279068			chr2-29014265-29015415
	chr1-182445866-182446350	chr10-73743456-73744914	chr4-36285681-36286690			chr2-29033893-29034598
	chr1-182615638-182616654	chr10-73879312-73880049	chr4-36310522-36311197			chr2-29035014-29035470
	chr1-183633565-183634047	chr10-73885782-73886563	chr4-36322431-36323412			chr2-29114658-29116731
	chr1-183684755-183685440	chr10-73991401-73992346	chr4-36325537-36325789			chr2-36355330-36355977
	chr1-183804456-183804655	chr10-73997373-73999153	chr4-36333381-36333696			chr2-36356134-36356664
	chr1-183915615-183916427	chr10-74010601-74010879	chr4-36368936-36369450			chr2-36356906-36357790
	chr1-183955917-183957087	chr10-74012619-74012818	chr4-36385419-36386667			chr2-36373140-36373467
	chr1-184036168-184037880	chr10-74034184-74034750	chr4-36394114-36394995			chr2-36387483-36387791
	chr1-184050949-184052411	chr10-74035084-74035652	chr4-56261028-56261380			chr2-36403757-36404035
	chr1-184222266-184222873	chr10-74055951-74056345	chr4-56300950-56301821			chr2-36441837-36442289
	chr1-184386309-184387796	chr10-74058094-74058396	chr4-56386692-56388307			chr2-36461326-36461533
	chr1-184491591-184491860	chr10-74058642-74059019	chr4-56434686-56437845			chr2-36507399-36507648
	chr1-184742871-184743670	chr10-74081087-74081524	chr4-56529761-56531517			chr2-36528262-36528589
	chr1-184840308-184841034	chr10-74103605-74103819	chr4-56655191-56656664			chr2-36548959-36549594
	chr1-184843589-184844120	chr10-74175914-74177404	chr4-56668352-56668551			chr2-36858480-36859076
	chr1-184866735-184867578	chr10-127906474-127907723	chr4-56680994-56681953			chr2-36889726-36890136
	chr1-200620187-200621394	chr10-127945330-127945717	chr4-56757210-56758623			chr2-36922357-36922983
	chr1-200861871-200863353	chr10-127990238-127990752	chr4-56799552-56800450			chr2-36965643-36967198
	chr1-200971695-200972615	chr10-127990897-127991602	chr4-70734104-70735294			chr2-37645367-37645957
	chr1-200979402-200979869	chr10-128011005-128011929	chr4-70735794-70736201			chr2-37648291-37648928
	chr1-201019342-201019845	chr10-128018163-128018637	chr4-70992570-70994264			chr2-37653864-37654114
	chr1-201022944-201024019	chr10-128035343-128035968	chr4-70996027-70996269			chr2-37657076-37657324
	chr1-203268680-203269354	chr10-128046862-128048707	chr4-71095590-71095902			chr2-37670643-37672945
	chr1-203289246-203290985	chr10-128062458-128063528	chr4-71107579-71108007			chr2-37682545-37682748
	chr1-203320367-203321300	chr10-128064139-128065214	chr4-71110750-71111567			chr2-37683387-37684226
	chr1-203323776-203324430	chr10-128069069-128069698	chr4-71184062-71184492			chr2-37711047-37711868
	chr1-203606711-203607820	chr10-128078180-128078905	chr4-71186329-71188009			chr2-37713192-37713733
	chr1-203625449-203627134	chr10-128095151-128095895	chr4-71198974-71199287			chr2-58225167-58225370
	chr1-203627872-203628073	chr11-6233825-6235551	chr4-82428687-82431388			chr2-58240532-58241579
	chr1-203628603-203630075	chr11-6472561-6472908	chr4-82739181-82739663			chr2-68156802-68158328
	chr1-203638549-203639202	chr11-6480711-6482175	chr4-82797732-82799505			chr2-68251797-68253326
	chr1-203649460-203650795	chr11-6602752-6604665	chr4-82842680-82842923			chr2-68365112-68365381
	chr1-203652721-203653556	chr11-6606067-6606309	chr4-82899697-82901374			chr2-68371210-68371914
	chr1-203655738-203655975	chr11-6611338-6613046	chr4-82922094-82922356			chr2-68372294-68372494
	chr1-203663293-203664071	chr11-6682422-6683826	chr4-83034162-83035863			chr2-68379097-68379917
	chr1-203673431-203674647	chr11-6705767-6706284	chr4-83154804-83155250			chr2-68385538-68385845
	chr1-203675427-203675907	chr11-6737702-6738204	chr4-83260181-83261055			chr2-68387369-68388738
	chr1-203682074-203683328	chr11-6745673-6747268	chr4-100093046-100093908			chr2-68466796-68467922
	chr1-203692927-203693551	chr11-65426215-65426445	chr4-100190348-100190875			chr2-68689698-68690449
	chr1-203701634-203702556	chr11-65431378-65431697	chr4-168479778-168481496			chr2-68701780-68702122
	chr1-203794828-203796691	chr11-65522684-65523738	chr4-168509699-168510212			chr2-68709286-68709932
	chr1-206478951-206479934	chr11-65569311-65570557	chr4-168511411-168512333			chr2-68714867-68715197
	chr1-206535583-206535800	chr11-65651634-65653493	chr4-168514153-168514373			chr2-68717164-68717619
	chr1-206544317-206545306	chr11-65706087-65706718	chr4-168551920-168552335			chr2-68719730-68720245
	chr1-206551642-206552375	chr11-65879520-65880054	chr4-168816557-168817012			chr2-68721361-68722080
	chr1-206739414-206739997	chr11-65918313-65920307	chr4-168831503-168832402			chr2-68726605-68727559
	chr1-206757314-206758568	chr11-66100180-66101393	chr4-168832630-168833023			chr2-68734217-68735371
	chr1-206765820-206766898	chr11-66117672-66118272	chr4-168836472-168836835			chr2-68737707-68738013
	chr1-206769346-206769718	chr11-66126580-66127646	chr4-168877588-168878576			chr2-68745062-68745401
	chr1-206784003-206784948	chr11-86301631-86302726	chr4-168917435-168917661			chr2-68751411-68752106
	chr1-206790431-206790840	chr11-86592532-86593313	chr4-168923389-168924074			chr2-68753213-68753668
	chr1-206802732-206803842	chr11-86671589-86672624	chr4-168943059-168943274			chr2-68762549-68763017
	chr1-206864768-206865283	chr11-86800361-86800754	chr4-173391601-173391845			chr2-68764613-68764940
	chr1-206905352-206906088	chr11-86818398-86818806	chr4-173482277-173482505			chr2-68766122-68766891
	chr1-206922686-206923662	chr11-86869993-86870284	chr4-173485187-173485642			chr2-68767116-68767969
	chr1-228081383-228083822	chr11-86938614-86939389	chr5-55023952-55024258			chr2-68770026-68770229
	chr1-228165154-228166832	chr11-86954533-86956389	chr5-55036900-55037920			chr2-68774225-68775086
	chr1-228478973-228479282	chr11-87037024-87038256	chr5-55061555-55062723			chr2-68775204-68775403
	chr1-228486245-228488427	chr12-6465491-6465692	chr5-55072427-55073478			chr2-68794908-68795327
	chr1-228500204-228501581	chr12-6492754-6494663	chr5-55095751-55097324			chr2-68796303-68796668
	chr1-229286436-229286702	chr12-6662439-6663581	chr5-55101444-55102821			chr2-68807671-68808285
	chr1-229507364-229509125	chr12-6684642-6684895	chr5-55103876-55104278			chr2-68828721-68830073
	chr1-229529687-229529974	chr12-6752373-6753952	chr5-55146217-55146881			chr2-68912561-68913086
	chr1-229542019-229542875	chr12-6772003-6772556	chr5-73159750-73160737			chr2-69436469-69437981
	chr1-229557168-229559530	chr12-6773781-6774067	chr5-73519215-73520054			chr2-69643126-69644772
	chr1-230066363-230068880	chr12-6778374-6779339	chr5-73596752-73596964			chr2-69645080-69645343
	chr1-230084202-230084883	chr12-6835568-6836200	chr5-73625654-73626366			chr2-69648115-69648525
	chr1-230104611-230105095	chr12-6850868-6853429	chr5-73693632-73693846			chr2-69650229-69650661
	chr1-230109666-230110453	chr12-6904109-6905449	chr5-73792708-73793081			chr2-69675389-69675814
	chr1-230120552-230121177	chr12-6924068-6924656	chr5-73902589-73902995			chr2-69677609-69678131
	chr1-230126839-230127309	chr12-7017771-7019102	chr5-76325378-76326447			chr2-69683185-69683790
	chr1-230167238-230167749	chr12-7113277-7113778	chr5-76401771-76404846			chr2-69685480-69686025
	chr1-230169626-230170042	chr12-9741465-9743451	chr5-76473455-76474059			chr2-69693171-69694417
	chr1-230176866-230177292	chr12-9758513-9759249	chr5-76542632-76543694			chr2-69714290-69715005
	chr1-230208628-230209431	chr12-9760644-9761792	chr5-76546424-76546710			chr2-69724121-69725013
	chr1-230231269-230231608	chr12-9764434-9765474	chr5-76601195-76601791			chr2-69741061-69742633
	chr1-230270510-230270828	chr12-9906354-9907293	chr5-76608774-76609208			chr2-69754559-69755029
	chr1-230274175-230274449	chr12-10211959-10214109	chr5-76714460-76716727			chr2-69755972-69756452
	chr1-230277143-230277385	chr12-10223155-10223562	chr5-76732422-76733431			chr2-69764334-69765270
	chr1-235461832-235462231	chr12-10235397-10236094	chr5-76738532-76739574			chr2-69765988-69766273
	chr1-235503333-235505595	chr12-10243940-10244435	chr5-76774233-76774887			chr2-69769858-69770635
	chr1-235734187-235734647	chr12-10293281-10293941	chr5-76790294-76791490			chr2-69774483-69775487
	chr1-235837934-235838341	chr12-10394528-10394794	chr5-76817957-76819869			chr2-69789968-69790167
	chr1-235843270-235843661	chr12-10395127-10395768	chr5-77018171-77018372			chr2-69798407-69799392
	chr1-235848017-235848765	chr12-10612714-10614207	chr5-102154862-102155607			chr2-69804357-69804780
	chr1-235855941-235856360	chr12-10672157-10672508	chr5-102295692-102297204			chr2-69816793-69817270
	chr1-235865828-235868444	chr12-10673480-10674460	chr5-107476783-107477093			chr2-69829001-69830679
	chr1-235873041-235873537	chr12-48054950-48055600	chr5-107486540-107486755			chr2-69893094-69894370
	chr1-235876355-235877017	chr12-48084096-48084413	chr5-107570908-107572357			chr2-69945411-69947214
	chr1-235887455-235888880	chr12-48105026-48106672	chr5-107670987-107671619			chr2-70108475-70109261
	chr1-235971228-235972512	chr12-48156664-48158305	chr5-107672919-107673937			chr2-85684400-85685045
	chr1-235998780-235999962	chr12-48197165-48199306	chr5-141563757-141564595			chr2-85694060-85694504
	chr1-246696324-246696789	chr12-48285920-48286892	chr5-141591790-141592428			chr2-85697983-85698541
	chr1-246698635-246699508	chr12-52956829-52957278	chr5-141605370-141606147			chr2-85830672-85830951
	chr1-246723678-246724906	chr12-53159026-53160038	chr5-141849057-141850600			chr2-86719847-86721557
	chr1-246753676-246754249	chr12-53179725-53181385	chr5-141876125-141876331			chr2-86756692-86756896
	chr1-246784672-246785151	chr12-53197669-53199100	chr5-141877239-141877770			chr2-86764426-86765027
	chr1-246817848-246818062	chr12-53200542-53201197	chr5-141878225-141879516			chr2-86789855-86790437
	chr1-246930827-246932576	chr12-53205627-53206507	chr5-141968370-141969926			chr2-86790773-86791612
	chr2-8301858-8302318	chr12-53206727-53207383	chr5-141970366-141970589			chr2-86793857-86794107
	chr2-8310589-8311182	chr12-53208826-53209311	chr5-142024440-142025711			chr2-86794687-86795182
	chr2-8337047-8337832	chr12-53294787-53295952	chr5-142095069-142096766			chr2-86807358-86808880
	chr2-8455836-8456603	chr12-53352337-53353238	chr5-142104224-142105055			chr2-86809423-86809772
	chr2-8456751-8457914	chr12-53440820-53442688	chr5-142145021-142145612			chr2-86815647-86815958
	chr2-8481496-8481996	chr12-67990921-67991506	chr5-142151544-142152153			chr2-86825218-86826683
	chr2-8487740-8488961	chr12-68028393-68028626	chr5-145825751-145825950			chr2-86836610-86836864
	chr2-8575023-8576162	chr12-68080579-68080873	chr5-145936508-145936710			chr2-86842392-86843005
	chr2-8678733-8679022	chr12-68118120-68118651	chr5-145946575-145946813			chr2-96324683-96325644
	chr2-8681105-8681577	chr12-68119712-68120060	chr5-148730612-148731296			chr2-96325751-96326287
	chr2-8681710-8682601	chr12-68137080-68137776	chr5-148733595-148733936			chr2-96536267-96539429
	chr2-8682888-8683215	chr12-68158310-68158732	chr5-148808674-148809845			chr2-96815304-96817211
	chr2-8684460-8686058	chr12-68159338-68160032	chr5-148820644-148821087			chr2-112254143-112255269
	chr2-8872906-8873141	chr12-68358493-68359377	chr5-148825699-148826958			chr2-112275012-112276401
	chr2-9002826-9004603	chr12-68364679-68365725	chr5-148844672-148845039			chr2-112583852-112585104
	chr2-9139606-9140015	chr12-68450585-68451702	chr5-148848425-148848869			chr2-112644942-112646522
	chr2-24046864-24047776	chr12-68538746-68539593	chr5-148849436-148849755			chr2-112658856-112659324
	chr2-24075520-24077552	chr12-68565412-68565706	chr5-148957498-148957892			chr2-112763718-112765080
	chr2-24083487-24084948	chr12-68657657-68657934	chr5-149035305-149035620			chr2-130355307-130356629
	chr2-24122757-24124125	chr12-101279301-101280615	chr5-149079920-149080197			chr2-130370286-130370949
	chr2-24164291-24164709	chr12-101304073-101304328	chr5-149114353-149115001			chr2-130371532-130373044
	chr2-24409623-24410288	chr12-101323710-101324000	chr5-149264227-149265015			chr2-144324460-144325540
	chr2-24490226-24492561	chr12-101371194-101371393	chr5-149729867-149732310			chr2-144413883-144414880
	chr2-24515914-24516113	chr12-113184363-113186409	chr5-150122214-150122413			chr2-144430681-144431003
	chr2-24568814-24569173	chr12-113220540-113222280	chr5-150129794-150130238			chr2-144452365-144452792
	chr2-24576146-24576877	chr12-113222571-113222772	chr5-150155383-150156096			chr2-144454614-144455097
	chr2-24577467-24577881	chr12-113222973-113223450	chr5-150161268-150161941			chr2-144459727-144460317
	chr2-24586232-24586570	chr12-113229770-113230286	chr5-150217598-150218471			chr2-144471291-144471678
	chr2-24586885-24587192	chr12-113232774-113233805	chr5-150338630-150339097			chr2-144490063-144490292
	chr2-24613115-24613547	chr12-113244565-113244801	chr5-150356871-150358354			chr2-144496974-144497345
	chr2-24672534-24672840	chr12-113261713-113262328	chr5-150409863-150411603			chr2-144505356-144505856
	chr2-24739393-24739898	chr12-113278402-113278946	chr5-150412014-150413373			chr2-144510308-144511013
	chr2-24743978-24744198	chr12-120686113-120688189	chr5-150614824-150615070			chr2-144515566-144517764
	chr2-27919986-27920888	chr12-121033363-121034334	chr5-176596274-176597582			chr2-144519973-144520277
	chr2-27965573-27966244	chr12-121038449-121039416	chr5-176609445-176610425			chr2-144523396-144523597
	chr2-28390105-28390887	chr12-121048201-121048653	chr5-176611407-176611650			chr2-144523887-144524598
	chr2-28392030-28393217	chr12-121059559-121060931	chr5-177005193-177007230			chr2-157327229-157328028
	chr2-28393362-28393667	chr12-121351509-121353194	chr6-46011100-46011870			chr2-167992279-167992542
	chr2-28406813-28407021	chr14-24207242-24207459	chr6-46129037-46130528			chr2-168001820-168002486
	chr2-28408968-28409681	chr14-24212563-24213885	chr6-46170490-46171331			chr2-168013396-168014001
	chr2-28409914-28410807	chr14-24246678-24247137	chr6-46175496-46175791			chr2-168035516-168035812
	chr2-28545895-28546111	chr14-24605278-24605917	chr6-46410208-46410627			chr2-168054629-168054979
	chr2-28594073-28595178	chr14-24634170-24634445	chr6-46491048-46491737			chr2-168088668-168089645
	chr2-28620862-28622276	chr14-24665208-24666015	chr6-46652232-46653497			chr2-168118561-168119042
	chr2-28956193-28957139	chr14-24673034-24674704	chr6-46848646-46849221			chr2-168119491-168119832
	chr2-28958351-28959126	chr14-24678554-24679240	chr6-47097431-47097644			chr2-168136239-168136690
	chr2-28972928-28973215	chr14-24692733-24693410	chr6-47241975-47242851			chr2-168160734-168161176
	chr2-29000286-29001392	chr14-25132621-25133093	chr6-47308828-47310175			chr2-168167135-168167703
	chr2-29001790-29002153	chr14-39113743-39115214	chr6-47413622-47415192			chr2-168174526-168175109
	chr2-29010836-29012141	chr14-39169573-39170888	chr6-47476991-47478907			chr2-168192750-168193625
	chr2-29014268-29015397	chr14-39174418-39175907	chr6-150310589-150311354			chr2-168194767-168195521
	chr2-29034256-29034603	chr14-63454759-63455268	chr6-150417840-150419368			chr2-168210519-168210763
	chr2-29188565-29189486	chr14-63640977-63642709	chr6-150599177-150601037			chr2-168211123-168212453
	chr2-29196640-29197157	chr14-63737490-63738140	chr7-37284739-37285225			chr2-168233770-168234703
	chr2-36352069-36352300	chr14-63769719-63770552	chr7-37342242-37343466			chr2-168240966-168241500
	chr2-36355367-36355936	chr14-63852335-63854189	chr7-37408103-37409184			chr2-168244349-168244601
	chr2-36356122-36356546	chr14-63857479-63857806	chr7-37418302-37418663			chr2-168246189-168248086
	chr2-36356685-36357833	chr14-63863864-63864718	chr7-37440485-37441637			chr2-168489931-168491268
	chr2-36461334-36461614	chr14-63869780-63870214	chr7-37447220-37449851			chr2-180979646-180981523
	chr2-36549137-36549596	chr14-63885051-63885399	chr7-37786754-37787491			chr2-180983822-180984036
	chr2-36922145-36922969	chr14-63902661-63902932	chr7-37793442-37793939			chr2-181036253-181037511
	chr2-36965502-36967323	chr14-63908506-63908949	chr7-37833051-37833846			chr2-181046799-181047198
	chr2-37389936-37391115	chr14-63911066-63911363	chr7-38107316-38107791			chr2-181052203-181052795
	chr2-37414105-37414763	chr14-63922887-63923422	chr7-38177635-38179030			chr2-181058307-181058948
	chr2-37453061-37453387	chr14-63933087-63933441	chr7-44622603-44623102			chr2-218269468-218270672
	chr2-37460172-37460644	chr14-63938296-63939200	chr7-44623614-44624160			chr2-218395879-218397084
	chr2-37535567-37536507	chr14-63940046-63940722	chr7-44633208-44634149			chr2-218397761-218398717
	chr2-37585133-37586614	chr14-63986960-63987159	chr7-44846901-44848801			chr2-218399140-218399986
	chr2-37599327-37600379	chr14-63993927-63994314	chr7-45013200-45013991			chr2-218405514-218407500
	chr2-37601907-37602321	chr14-64010493-64010787	chr7-45028602-45028978			chr2-219597132-219598337
	chr2-37615505-37616548	chr14-64059590-64060145	chr7-45079811-45081237			chr2-219612947-219613224
	chr2-37625339-37626672	chr14-64060362-64060920	chr7-45081491-45081693			chr2-240434631-240436281
	chr2-37634986-37636160	chr14-64150027-64150368	chr7-45088039-45088427			chr2-240565457-240566833
	chr2-37645426-37645705	chr14-64194880-64195158	chr7-45088697-45089878			chr2-240567759-240568869
	chr2-37648328-37648922	chr14-64195298-64195583	chr7-141654327-141654853			chr2-240579166-240580086
	chr2-37654876-37655293	chr14-64196818-64197387	chr7-141737185-141738775			chr3-4492189-4494583
	chr2-37656438-37656839	chr15-69394239-69394938	chr7-141975760-141976575			chr3-4776510-4777333
	chr2-37657071-37657352	chr15-69413685-69414979	chr7-142290054-142290330			chr3-4821388-4822473
	chr2-37670604-37672914	chr15-69425186-69425425	chr7-142303425-142303935			chr3-4830594-4831831
	chr2-37683547-37684226	chr15-69442749-69443572	chr7-142307565-142307801			chr3-4834226-4834819
	chr2-37711117-37711810	chr15-69451892-69454188	chr8-71843673-71844134			chr3-4845643-4846238
	chr2-37713227-37713669	chr15-69467829-69469352	chr8-72155034-72155497			chr3-4850135-4851351
	chr2-37832426-37832935	chr15-69749840-69750102	chr8-78665157-78666917			chr3-4867743-4869696
	chr2-37877233-37877809	chr15-69758754-69759402	chr8-78720347-78720613			chr3-4977043-4979845
	chr2-58023129-58024230	chr15-75200735-75200970	chr8-78804440-78805220			chr3-4980185-4980552
	chr2-58045849-58047502	chr15-75201132-75203008	chr8-98940495-98941275			chr3-4983795-4984410
	chr2-58240488-58241570	chr15-75204631-75205058	chr8-98944181-98944561			chr3-4985993-4987240
	chr2-68250684-68253320	chr15-75639103-75641172	chr8-98948232-98948433			chr3-5002287-5002819
	chr2-68319083-68320430	chr15-78067842-78069245	chr8-98951390-98951731			chr3-5006511-5007111
	chr2-68361652-68362533	chr15-78264017-78265903	chr9-74496772-74497409			chr3-5011478-5012507
	chr2-68371266-68371918	chr15-78298800-78300159	chr9-74742856-74743147			chr3-5121786-5123631
	chr2-68379190-68379772	chr15-78422354-78423171	chr9-86945775-86948757			chr3-5186981-5189069
	chr2-68385579-68385831	chr15-84631000-84631814	chr9-109001195-109001607			chr3-27720872-27722524
	chr2-68387387-68388112	chr15-84653718-84655046	chr9-109110140-109111057			chr3-39107031-39108768
	chr2-68404943-68405157	chr15-84657915-84658793	chr9-109181027-109181667			chr3-39267112-39268575
	chr2-68423907-68424185	chr15-84734410-84736796	chr9-109244172-109244854			chr3-39276625-39276967
	chr2-68426878-68427594	chr15-84927875-84928527	chr9-109311678-109312050			chr3-39277958-39278381
	chr2-68441212-68442051	chr16-52773-54244	chr9-109320693-109321330			chr3-39279838-39280205
	chr2-68505892-68506649	chr16-96427-97332	chr9-109411759-109412163			chr3-39281640-39281874
	chr2-68653533-68653919	chr16-138508-139083	chr9-109440259-109441278			chr3-39288155-39288838
	chr2-68762575-68763055	chr16-180217-181756	chr9-109469527-109469946			chr3-39361028-39362305
	chr2-68767116-68767982	chr16-352008-354263	chr9-109886677-109886907			chr3-41960912-41962728
	chr2-68796276-68796725	chr16-400638-402232	chr9-126985608-126987038			chr3-42012619-42014523
	chr2-68465966-68467955	chr16-303724-304109	chr9-127396369-127397500			chr3-42023316-42023653
	chr2-68709278-68709913	chr16-309398-309813	chr9-127397747-127398302			chr3-42025566-42025855
	chr2-68714947-68715170	chr16-323626-323892	chr9-127450186-127452538			chr3-42048118-42048931
	chr2-68715484-68715693	chr16-324460-325493	chr9-135468940-135469168			chr3-42080241-42081073
	chr2-68717163-68717462	chr16-326956-327672	chr9-135478782-135479374			chr3-42081850-42082367
	chr2-68719653-68720195	chr16-333761-333972	chr9-135480042-135481153			chr3-42090049-42090410
	chr2-68721356-68722017	chr16-339483-340010	chr9-135850525-135851030			chr3-42090560-42090871
	chr2-68726566-68727603	chr16-588127-590571	chr9-135701540-135702237			chr3-42099320-42100156
	chr2-68734060-68735422	chr16-679305-680603	chr9-136089030-136089264			chr3-42117052-42117437
	chr2-68737578-68738003	chr16-787731-789104	chr9-136482112-136485270			chr3-42118797-42119095
	chr2-68751386-68752100	chr16-29994770-29996782	chr9-136545062-136547104			chr3-42148502-42148871
	chr2-68753038-68753749	chr16-30341953-30342232	chr9-136806941-136808799			chr3-42159659-42160349
	chr2-68764601-68764959	chr16-30369928-30371474	chr9-136848451-136849826			chr3-42163789-42164179
	chr2-68766179-68766887	chr16-30382192-30383151	chr9-136881635-136882927			chr3-42172952-42173778
	chr2-68769988-68770211	chr16-30470862-30471383	chr9-136885889-136887333			chr3-42190897-42191620
	chr2-68774230-68775043	chr16-30472144-30473021	chr9-136901387-136902870			chr3-42192571-42193073
	chr2-68775330-68775616	chr16-30473320-30473900	chr9-136943504-136945002			chr3-42213411-42213763
	chr2-68776048-68776409	chr16-30482381-30482664	chr9-136977937-136978959			chr3-42213985-42214399
	chr2-68779618-68779817	chr16-30491908-30492398	chr9-136984807-136985348			chr3-42214630-42214837
	chr2-68784841-68785166	chr16-30557000-30558829	chr9-137069913-137071112			chr3-42216114-42216655
	chr2-68790551-68790872	chr16-30638018-30638223	chr9-137200144-137201234			chr3-42216889-42217255
	chr2-68817457-68817712	chr16-30657539-30659659	chr9-137221850-137224062			chr3-42501297-42503298
	chr2-69643111-69644823	chr16-30660751-30660989	chr9-137240314-137241999			chr3-44337650-44339103
	chr2-69645037-69645364	chr16-30693434-30694211	chr9-137406634-137407341			chr3-44761018-44762224
	chr2-69648076-69648821	chr16-30697534-30699676	chr9-136996150-136996916			chr3-44762366-44762609
	chr2-69650221-69650705	chr16-30761101-30762660	chr9-137236168-137236881			chr3-44861311-44862598
	chr2-69683175-69683791	chr16-30921449-30923688	chr9-137458787-137459993			chr3-44865221-44865909
	chr2-69689317-69689691	chr16-30956672-30958573	chr9-137461355-137462442			chr3-48556377-48557453
	chr2-69693176-69694408	chr16-31032516-31034489	chr10-17026656-17027167			chr3-48685264-48686389
	chr2-69699090-69699350	chr16-31259714-31260182	chr10-17205860-17206821			chr3-48716369-48717555
	chr2-69714175-69715048	chr16-31265349-31266196	chr10-17409039-17409698			chr3-48896304-48896531
	chr2-69723925-69725111	chr16-31302121-31302355	chr10-17423533-17423781			chr3-48897783-48899647
	chr2-69741191-69742632	chr16-31330925-31331691	chr10-17425773-17426264			chr3-48917945-48920140
	chr2-69774435-69775589	chr16-31333551-31334017	chr10-17428137-17429336			chr3-48989451-48991276
	chr2-69789784-69790614	chr16-31337936-31339064	chr10-17430750-17431027			chr3-49339161-49340969
	chr2-69798963-69799340	chr16-31354255-31354716	chr10-17443783-17444688			chr3-50226792-50228190
	chr2-69816767-69817275	chr16-31365127-31365349	chr10-17453102-17454907			chr3-50235510-50236442
	chr2-70086114-70087799	chr16-31382298-31382890	chr10-17586628-17587267			chr3-50298417-50299946
	chr2-70132284-70133084	chr16-31386680-31386922	chr10-17737067-17737680			chr3-50336835-50338252
	chr2-70135438-70136545	chr16-31457955-31460202	chr10-17859513-17860137			chr3-50340524-50341358
	chr2-85537637-85540088	chr17-4709396-4711624	chr10-61896811-61897289			chr3-50347212-50347537
	chr2-85694119-85694354	chr17-4939061-4940984	chr10-61899981-61900483			chr3-50350116-50351303
	chr2-85862504-85862726	chr17-4947455-4950375	chr10-61902121-61903962			chr3-50611457-50612413
	chr2-86079614-86080890	chr17-4996886-4999392	chr10-61942669-61944080			chr3-71779613-71780347
	chr2-86440289-86442941	chr17-5048836-5049809	chr10-61992054-61994472			chr3-71784206-71785667
	chr2-86719536-86721591	chr17-5062078-5062916	chr10-62047429-62047694			chr3-111737632-111738092
	chr2-86764453-86765035	chr17-5418288-5420679	chr10-62054922-62055147			chr3-111738307-111738603
	chr2-86786162-86786470	chr17-9924696-9925042	chr10-62183065-62184256			chr3-111827065-111827425
	chr2-86789960-86791439	chr17-9987871-9988073	chr10-62199593-62200085			chr3-111831669-111832279
	chr2-86807281-86808898	chr17-10114201-10115528	chr10-62230336-62230664			chr3-111835433-111835651
	chr2-86809468-86809904	chr17-10120503-10121005	chr10-62368335-62369489			chr3-111859007-111860780
	chr2-86825412-86826631	chr17-10145091-10145310	chr10-62373744-62374997			chr3-111866065-111866333
	chr2-86842473-86842713	chr17-10198534-10199258	chr10-62383993-62384493			chr3-111882680-111883029
	chr2-96145888-96146717	chr17-10320674-10321083	chr10-62414215-62414663			chr3-111895123-111895341
	chr2-96320965-96322208	chr17-10327605-10327876	chr10-62424081-62424292			chr3-111899875-111900236
	chr2-96324675-96326307	chr17-10652928-10653578	chr10-62437414-62437974			chr3-111967523-111968021
	chr2-96343742-96344387	chr17-29369492-29370434	chr10-62491867-62492444			chr3-111978493-111979908
	chr2-96359334-96360245	chr17-29565764-29569159	chr10-62527086-62527747			chr3-129576459-129577303
	chr2-96407015-96408020	chr17-29579980-29580744	chr10-62527959-62528984			chr3-129593331-129594314
	chr2-96485393-96486579	chr17-29585073-29585282	chr10-62554661-62554974			chr3-129605351-129605870
	chr2-96536276-96539484	chr17-29588787-29589862	chr10-62593677-62594491			chr3-129606578-129607139
	chr2-96739305-96740637	chr17-29590994-29591346	chr10-62610304-62611016			chr3-141796033-141798026
	chr2-96760205-96761506	chr17-29591519-29591938	chr10-62617250-62617519			chr3-141962399-141962894
	chr2-96414266-96414602	chr17-29592956-29593776	chr10-62620416-62620702			chr3-141992387-141992846
	chr2-96531811-96532479	chr17-29593979-29594391	chr10-62631924-62632673			chr3-141998568-141998935
	chr2-96806210-96807256	chr17-29722068-29723924	chr10-62636790-62638215			chr3-142019678-142020072
	chr2-96815228-96817236	chr17-29760020-29761928	chr10-70272638-70273318			chr3-142022380-142022683
	chr2-96869575-96871169	chr17-29929042-29931787	chr10-70299759-70299973			chr3-142027576-142028037
	chr2-96961784-96963548	chr17-35448004-35448950	chr10-70432598-70433182			chr3-142028308-142028735
	chr2-96977564-96978460	chr17-35518506-35518705	chr10-70558816-70559664			chr3-142126047-142126465
	chr2-112187473-112189301	chr17-35521434-35522093	chr10-70578066-70578812			chr3-142148464-142149946
	chr2-112274635-112276452	chr17-35533338-35533731	chr10-70579663-70579957			chr3-142447113-142448367
	chr2-112541289-112543491	chr17-35871226-35871774	chr10-70601864-70603641			chr3-142174648-142174856
	chr2-112582140-112582660	chr17-35875496-35875745	chr10-70610423-70610942			chr3-142180441-142181061
	chr2-112630302-112631896	chr17-35879853-35880641	chr10-70613939-70614301			chr3-142211082-142211556
	chr2-112644779-112646473	chr17-35889257-35889456	chr10-70616846-70617098			chr3-142224827-142225902
	chr2-130336931-130337368	chr17-35890690-35891143	chr10-70672227-70672736			chr3-142577767-142579308
	chr2-130355220-130356566	chr17-35898298-35898544	chr10-113719003-113719206			chr3-160398854-160401093
	chr2-130370306-130370978	chr17-35900298-35901026	chr10-113960254-113962074			chr3-160448816-160450390
	chr2-130371342-130373097	chr17-35930220-35931023	chr10-114025134-114025546			chr3-160564232-160566191
	chr2-144162602-144162974	chr17-35947079-35947425	chr10-114042850-114044276			chr3-160754384-160756948
	chr2-144183400-144184200	chr17-35976008-35976248	chr10-114044483-114044816			chr3-160793772-160794176
	chr2-144233424-144233636	chr17-36072535-36072849	chr10-114045022-114045408			chr3-160801306-160802352
	chr2-144234174-144234819	chr17-36082150-36082974	chr10-114082709-114083658			chr3-160837506-160837908
	chr2-144237756-144238118	chr17-36182782-36183873	chr10-114095624-114096253			chr3-160928251-160928600
	chr2-144267019-144267506	chr17-36188788-36189235	chr10-114103021-114103591			chr3-160941721-160942231
	chr2-144320158-144320870	chr17-36192292-36192650	chr10-114173342-114175068			chr3-160980768-160981557
	chr2-144324641-144325534	chr17-35969167-35969995	chr10-114303798-114305312			chr3-161069656-161070188
	chr2-144331192-144333098	chr17-48830575-48831659	chr10-114540599-114541769			chr3-161072243-161072622
	chr2-144382796-144383226	chr17-48891875-48893634	chr10-121598331-121598584			chr3-172039154-172040914
	chr2-144430758-144431017	chr17-49191587-49194082	chr10-121608628-121608882			chr3-172055342-172055668
	chr2-144448854-144449237	chr17-49208845-49209587	chr10-121926695-121928883			chr3-172061772-172062135
	chr2-144452221-144452687	chr17-49209784-49211029	chr10-131081330-131081629			chr3-172084895-172085193
	chr2-144459572-144460324	chr17-49217733-49218664	chr10-131085024-131085578			chr3-172087715-172088464
	chr2-144471385-144471647	chr17-49218847-49219689	chr10-131311656-131312146			chr3-172094665-172095552
	chr2-144505408-144505784	chr17-49223481-49224914	chr11-1781268-1781467			chr3-172102258-172102858
	chr2-144510350-144510985	chr17-49341822-49343639	chr11-2265462-2265842			chr3-172106617-172107869
	chr2-144515619-144516331	chr17-49675896-49676636	chr11-2269015-2269436			chr3-172107982-172108186
	chr2-144517063-144517775	chr17-49676924-49678482	chr11-2269704-2270214			chr3-172108464-172108737
	chr2-144520014-144520247	chr17-75036065-75037116	chr11-2270791-2271274			chr3-172129892-172130485
	chr2-144523324-144524586	chr17-75288411-75290380	chr11-2287088-2287362			chr3-172131875-172132563
	chr2-144548627-144549068	chr17-75338104-75339159	chr11-2305329-2306362			chr3-172134401-172134605
	chr2-144659727-144659999	chr17-75371338-75371578	chr11-36288733-36289894			chr3-172137972-172138268
	chr2-157327190-157328057	chr17-75403967-75406569	chr11-36292310-36292607			chr3-172138766-172139174
	chr2-157403889-157404764	chr17-75524371-75526386	chr11-36306903-36307168			chr3-172152844-172153823
	chr2-157413020-157414317	chr17-75526583-75526898	chr11-36350167-36350372			chr3-172181787-172182046
	chr2-157417924-157418637	chr17-75534799-75535579	chr11-36352411-36353307			chr3-172288571-172288952
	chr2-157468884-157469766	chr17-75587677-75589699	chr11-36360403-36361067			chr3-172321076-172321285
	chr2-168088939-168089512	chr17-75666672-75667811	chr11-36361786-36362227			chr3-172332224-172333025
	chr2-168118489-168118978	chr17-75776553-75776842	chr11-36375938-36378092			chr3-172341328-172341839
	chr2-168119529-168119831	chr17-75782997-75783599	chr11-36385097-36385507			chr3-186782736-186784499
	chr2-168136201-168136713	chr17-75784185-75786096	chr11-36408691-36409706			chr3-187130126-187131116
	chr2-168160902-168161199	chr18-35040753-35043082	chr11-36411241-36411498			chr3-187138841-187139974
	chr2-168174556-168175177	chr18-35496878-35498239	chr11-36420840-36421309			chr3-187145242-187145538
	chr2-168192770-168193654	chr18-35588955-35589373	chr11-36449951-36450407			chr3-187150305-187150961
	chr2-168194806-168195464	chr18-35971440-35973188	chr11-36452270-36452614			chr3-187164924-187165408
	chr2-168211061-168212572	chr19-3762332-3763234	chr11-36478720-36479033			chr3-187170146-187170439
	chr2-168233785-168234704	chr19-3783641-3783908	chr11-36564419-36564727			chr4-780791-782437
	chr2-168239149-168239408	chr19-3785385-3786603	chr11-36672881-36673159			chr4-1009027-1011664
	chr2-168241226-168241545	chr19-3798142-3798522	chr11-36744453-36744866			chr4-1130192-1130967
	chr2-168244365-168244599	chr19-3801164-3802048	chr11-36746775-36747464			chr4-1167000-1167945
	chr2-168246219-168248065	chr19-3812003-3812804	chr11-66080200-66081861			chr4-1171180-1171493
	chr2-168336616-168337203	chr19-4104323-4105392	chr11-66100180-66101393			chr4-1176288-1176651
	chr2-180979651-180981515	chr19-4108365-4109471	chr11-66545574-66546904			chr4-1184026-1184593
	chr2-180983815-180984021	chr19-10101966-10102281	chr11-66559107-66559587			chr4-1187043-1187521
	chr2-181046903-181047150	chr19-10104398-10106702	chr11-66618552-66619558			chr4-1200742-1202538
	chr2-181058307-181058972	chr19-10408549-10409095	chr11-86301631-86302726			chr4-1247579-1250007
	chr2-181076831-181077641	chr19-10483401-10483869	chr11-86592532-86593313			chr4-1267085-1268238
	chr2-181123543-181124770	chr19-10505295-10505902	chr11-86671589-86672624			chr4-1693222-1693971
	chr2-181300590-181301211	chr19-10513979-10514462	chr11-86800361-86800754			chr4-2411997-2413692
	chr2-181306814-181307121	chr19-10517377-10518558	chr11-86818398-86818806			chr4-2468044-2470009
	chr2-181466696-181466919	chr19-10595551-10595985	chr11-86869993-86870284			chr4-2745683-2746821
	chr2-218291712-218292730	chr19-10699775-10699999	chr11-86938614-86939389			chr4-2755657-2756828
	chr2-218301116-218301772	chr19-10759152-10760173	chr11-86954533-86956389			chr4-2792672-2793077
	chr2-218395861-218397112	chr19-10760322-10760542	chr11-87037024-87038256			chr4-2793511-2793819
	chr2-218398466-218398976	chr19-10897111-10897473	chr11-88174651-88174915			chr4-2797693-2799245
	chr2-218399123-218400303	chr19-12399902-12401685	chr11-88175094-88175431			chr4-2811555-2813329
	chr2-218405429-218407433	chr19-12610233-12611389	chr11-88484638-88485519			chr4-2817992-2818364
	chr2-218567602-218569720	chr19-12723792-12724106	chr11-104117916-104118488			chr4-2834421-2834691
	chr2-218876682-218876895	chr19-12781715-12783016	chr11-104120587-104121018			chr4-2834981-2835445
	chr2-219211177-219211844	chr19-12792463-12792734	chr11-113242701-113243086			chr4-2837690-2838385
	chr2-219278737-219280284	chr19-12880765-12881697	chr11-113262606-113262881			chr4-2962721-2964371
	chr2-219386835-219388984	chr19-12884888-12886028	chr11-113289262-113289901			chr4-3073390-3075587
	chr2-219402592-219403261	chr19-12890227-12891671	chr11-113305340-113306201			chr4-3201790-3203138
	chr2-219597132-219598543	chr19-12918650-12919899	chr11-134275381-134277224			chr4-4269100-4270234
	chr2-219612952-219613187	chr19-51372573-51373105	chr11-134349240-134349781			chr4-4289243-4290997
	chr2-219613650-219613948	chr19-51393644-51394764	chr11-134411042-134411750			chr4-6041786-6042662
	chr2-240560078-240561496	chr19-54101884-54103403	chr11-134412019-134413131			chr4-6091860-6092536
	chr2-240565363-240567647	chr19-54462779-54464993	chr12-9741465-9743451			chr4-6095423-6095669
	chr2-240567857-240568895	chr19-54497700-54497954	chr12-9758513-9759249			chr4-6105364-6105622
	chr2-240579150-240580229	chr19-54502604-54503010	chr12-9760644-9761792			chr4-6110303-6110541
	chr3-4741309-4741599	chr19-54506407-54506792	chr12-9764434-9765474			chr4-6119529-6119819
	chr3-4750303-4750775	chr20-24918014-24918653	chr12-9906354-9907293			chr4-6134251-6135130
	chr3-4804510-4804807	chr20-24931153-24932131	chr12-10211959-10214109			chr4-6151879-6152078
	chr3-4821346-4822478	chr20-24948550-24949633	chr12-10223155-10223562			chr4-6152815-6153287
	chr3-4825703-4826123	chr20-24955038-24955433	chr12-10235397-10236094			chr4-6172213-6173046
	chr3-4830615-4831851	chr20-24960481-24961257	chr12-10243940-10244435			chr4-6177622-6178155
	chr3-4834347-4834802	chr20-25071292-25072040	chr12-10293281-10293941			chr4-6179158-6179650
	chr3-4841701-4842125	chr20-25389498-25391276	chr12-10394528-10394794			chr4-6180578-6181379
	chr3-4845582-4846285	chr20-24991933-24993180	chr12-10395127-10395768			chr4-6183704-6184016
	chr3-4850221-4851253	chr20-24994517-24995235	chr12-10612714-10614207			chr4-6191147-6191726
	chr3-4867644-4869671	chr20-25194998-25197693	chr12-10672157-10672508			chr4-6198277-6199964
	chr3-4904882-4905120	chr20-25247112-25248976	chr12-10673480-10674460			chr4-6200085-6200866
	chr3-4908536-4909042	chr20-37693200-37694634	chr12-10331500-10331933			chr4-6269031-6270117
	chr3-4965716-4966402	chr20-37990586-37990853	chr12-10372616-10372840			chr4-6640013-6641999
	chr3-4977172-4980575	chr20-37992832-37993321	chr12-10554758-10555373			chr4-6673038-6675074
	chr3-4983865-4984365	chr20-38001583-38002244	chr12-10721516-10723618			chr4-6688654-6689638
	chr3-4986354-4987278	chr20-38032615-38034495	chr12-67990921-67991506			chr4-15961844-15962512
	chr3-5002390-5002741	chr20-44521301-44522536	chr12-68028393-68028626			chr4-15962657-15963897
	chr3-5006690-5007079	chr20-44888616-44888979	chr12-68080579-68080873			chr4-26318793-26321611
	chr3-5011569-5011828	chr20-44959134-44960725	chr12-68118120-68118651			chr4-26583364-26584636
	chr3-5019385-5020043	chr20-44978227-44979692	chr12-68119712-68120060			chr4-26609457-26609662
	chr3-5026076-5027183	chr20-45049948-45050270	chr12-68137080-68137776			chr4-26613234-26613543
	chr3-5121677-5123502	chr20-45053005-45053501	chr12-68158310-68158732			chr4-26723156-26723569
	chr3-5197058-5198059	chr20-45138825-45139042	chr12-68159338-68160032			chr4-26731320-26731770
	chr3-27368418-27369766	chr20-45362474-45364051	chr12-68358493-68359377			chr4-26746720-26747125
	chr3-27479783-27480205	chr20-45415353-45416780	chr12-68364679-68365725			chr4-26860144-26862054
	chr3-27483128-27485230	chr21-45642409-45644347	chr12-68450585-68451702			chr4-36064309-36065626
	chr3-27533857-27534555	chr21-45645773-45646079	chr12-68538746-68539593			chr4-36081161-36081650
	chr3-27680474-27681722	chr21-46096855-46098991	chr12-68565412-68565706			chr4-36187784-36188006
	chr3-27711863-27713045	chr21-46285382-46287087	chr12-68657657-68657934			chr4-36189423-36190246
	chr3-27714092-27715344	chr21-46322785-46325492	chr12-94173787-94174091			chr4-36196552-36196833
	chr3-27720853-27722524	chr21-46457760-46459300	chr12-94603484-94603775			chr4-36197576-36198518
	chr3-27723651-27723862	chr21-46468094-46468327	chr12-94621595-94622101			chr4-36208744-36209326
	chr3-27728414-27728639	chr21-46472426-46472664	chr12-94640279-94640861			chr4-36209931-36210355
	chr3-27728795-27729065	chr21-46489227-46489599	chr12-94644166-94644533			chr4-36223583-36223805
	chr3-27729287-27730497	chr21-46500121-46500821	chr12-94649454-94650165			chr4-36225071-36225586
	chr3-27770457-27770656	chr21-46515029-46515588	chr12-94650336-94650842			chr4-36237999-36238224
	chr3-27900261-27900659	chr21-46526252-46526451	chr12-94675790-94676374			chr4-36241721-36242106
	chr3-28050868-28051182	chr21-46531928-46532475	chr12-94831096-94831483			chr4-36243575-36244951
	chr3-39106539-39108654	chr21-46540425-46540651	chr12-95002803-95003971			chr4-36394165-36394950
	chr3-39189416-39190139	chr21-46544902-46545242	chr12-106136046-106136512			chr4-36255288-36256010
	chr3-39208322-39208753	chr21-46550191-46551117	chr12-106138262-106138602			chr4-36285640-36286742
	chr3-39234586-39235020	chr21-46551370-46552726	chr12-106138758-106139686			chr4-36303807-36304103
	chr3-39260865-39261524	chr21-46558988-46560296	chr12-108313472-108314003			chr4-36310565-36311480
	chr3-39267391-39268273	chr21-46567377-46567855	chr12-108561903-108562923			chr4-36317700-36317973
	chr3-41960826-41962683	chr21-46621567-46622640	chr12-108647291-108647494			chr4-36322519-36323403
	chr3-42012538-42014526	chr21-46626080-46627048	chr14-23559389-23559747			chr4-36325447-36325823
	chr3-42023300-42023650	chr21-46633229-46634061	chr14-24035772-24037163			chr4-36332381-36332957
	chr3-42024736-42025043	chr22-26360150-26360802	chr14-24051347-24052999			chr4-36333199-36333715
	chr3-42025550-42025790	chr22-26534855-26535473	chr14-24057985-24058905			chr4-56648239-56648722
	chr3-42080380-42080889	chr22-26542839-26543099	chr14-24113527-24115725			chr4-56653324-56653986
	chr3-42081950-42082346	chr22-26554235-26554434	chr14-24140632-24142078			chr4-56654793-56656714
	chr3-42099144-42100170	chr22-26563100-26563351	chr14-24241706-24243609			chr4-56668297-56668581
	chr3-42117033-42117474	chr22-26573237-26573436	chr14-24298968-24300273			chr4-56675550-56675914
	chr3-42118809-42119048	chr22-26578956-26580013	chr14-24207242-24207459			chr4-56681092-56681772
	chr3-42159314-42160370	chr22-26586684-26586996	chr14-24212563-24213885			chr4-56817521-56818434
	chr3-42190484-42191648	chr22-26589108-26590743	chr14-24246678-24247137			chr4-82428677-82431323
	chr3-42213492-42213924	chr22-26592328-26592760	chr14-24605278-24605917			chr4-82721668-82722100
	chr3-42214069-42214375	chr22-26628699-26629217	chr14-24634170-24634445			chr4-82739152-82739673
	chr3-42216151-42217292	chr22-26644945-26645642	chr14-24665208-24666015			chr4-82797619-82797994
	chr3-42501280-42503325	chr22-36376747-36377923	chr14-24673034-24674704			chr4-82798177-82799515
	chr3-44760965-44762244	chr22-36384677-36385768	chr14-24678554-24679240			chr4-82899791-82901314
	chr3-44861177-44862597	chr22-36451406-36452449	chr14-24692733-24693410			chr4-145618354-145619903
	chr3-44865273-44865533	chr22-36469955-36470604	chr14-25132621-25133093			chr4-145635070-145635269
	chr3-45020316-45021102	chr22-36480760-36482345	chr14-51827745-51828384			chr4-147616781-147618182
	chr3-48439591-48441018	chr22-36528105-36530059	chr14-51978663-51979441			chr4-147683141-147684731
	chr3-48655251-48657229	chr22-36775209-36777119	chr14-51988687-51990304			chr4-147730924-147732843
	chr3-48716350-48717992	chr22-36881547-36882224	chr14-51995840-51996435			chr4-147741436-147742203
	chr3-48897830-48899649	chr22-37121627-37122792	chr14-52175833-52176800			chr4-147780242-147780452
	chr3-48904439-48904866	chr22-37218406-37219832	chr14-52247892-52248393			chr4-147781984-147782663
	chr3-48917932-48920130	chr22-37197948-37200071	chr14-52267461-52267983			chr4-147785074-147785540
	chr3-49020799-49022558	chr22-37242189-37242780	chr14-52268152-52268679			chr4-147792440-147792938
	chr3-49028371-49029698	chr22-37592128-37592883	chr14-52272255-52272697			chr4-147793562-147794583
	chr3-49092907-49094793	chr22-37606958-37609778	chr14-52286343-52286929			chr4-147794769-147795015
	chr3-49339036-49341025	chr22-37674934-37675381	chr14-52325011-52325487			chr4-147799688-147800612
	chr3-50235314-50236436	chr22-37675902-37677698	chr14-52327688-52327898			chr4-147815699-147816172
	chr3-50291639-50293019	chr22-37843479-37844742	chr14-52351099-52352887			chr4-147843256-147843482
	chr3-50298323-50300141	chr22-39094678-39094970	chr14-52402594-52403238			chr4-147845835-147846769
	chr3-50336736-50338341	chr22-39152041-39153629	chr14-64658774-64659269			chr4-147866602-147867168
	chr3-50340562-50341334	chr22-39318611-39320354	chr14-64671393-64671836			chr4-147933388-147933690
	chr3-50350078-50351298	chr22-39348974-39351037	chr14-64673427-64674142			chr4-147942670-147943626
	chr3-50347181-50347572	chr22-39387935-39389245	chr14-64688131-64688338			chr4-147944264-147944561
	chr3-71724528-71726507	chr22-39519243-39521198	chr14-64696249-64696773			chr4-147984018-147984449
	chr3-71753202-71754887	chr22-39602056-39602745	chr14-64698879-64699182			chr4-148004318-148004721
	chr3-71784287-71785664	chr22-45984398-45984606	chr14-64703124-64703596			chr4-148044962-148045310
	chr3-111541569-111542448	chr22-46249664-46251214	chr14-64704095-64705139			chr4-148052220-148052953
	chr3-111547289-111548403	chr22-46267434-46268458	chr14-64707736-64707983			chr4-148054397-148054618
	chr3-111609457-111611087	chr22-46280963-46281220	chr14-64708479-64708946			chr4-148056838-148057219
	chr3-111667298-111668282	chr22-46288300-46288644	chr14-64722545-64723318			chr4-148060410-148061312
	chr3-111673606-111675375	chr22-46587080-46587339	chr14-64724134-64724356			chr4-168479780-168481441
	chr3-111717109-111717892	chrX-129756319-129756571	chr14-64745480-64745860			chr4-168509596-168510224
	chr3-111831989-111832200	chrX-129779753-129780040	chr14-64755602-64756258			chr4-168511424-168512343
	chr3-111851469-111851861	chrX-129781139-129781685	chr14-65098639-65098862			chr4-168552057-168552284
	chr3-111859012-111860764	chrX-129781929-129782175	chr14-65101031-65101381			chr4-168585581-168585785
	chr3-111967176-111968028	chrX-150694697-150694942	chr14-94689539-94689819			chr4-168631279-168631829
	chr3-111978445-111979903	chrX-150982718-150984774	chr14-94768541-94769117			chr4-168634352-168634626
	chr3-112043145-112044150	chrX-151393176-151393869	chr14-94945611-94945996			chr4-168711800-168712049
	chr3-112132590-112133502	chrX-154693283-154693706	chr14-94946265-94946572			chr4-168722238-168722953
	chr3-129160151-129161860	chrX-154712559-154713236	chr14-95156310-95158714			chr4-168723654-168723940
	chr3-129314570-129316912	chrX-154714778-154715217	chr15-39774271-39775083			chr4-168806955-168807364
	chr3-129398388-129399965	chrX-154717751-154718150	chr15-39781863-39783857			chr4-168816436-168817105
	chr3-129428019-129429586	chrX-154719011-154719600	chr15-40183641-40184086			chr4-168831137-168833073
	chr3-129439258-129441584	chrX-154725148-154725580	chr15-40217002-40217676			chr4-168841169-168841750
	chr3-129553835-129554035	chrX-154732784-154733045	chr15-40238721-40239362			chr4-168847901-168848479
	chr3-129576319-129577507	chrX-154733920-154734853	chr15-40252264-40253364			chr4-168853184-168853873
	chr3-129593248-129594279	chrX-154738002-154738277	chr15-40274238-40275084			chr4-168856263-168856635
	chr3-129605275-129605898	chrX-154748531-154749046	chr15-40279263-40279710			chr4-168860268-168860467
	chr3-129606069-129607225	chrX-154750177-154751459	chr15-40320895-40321198			chr4-168863796-168864469
	chr3-129650154-129650579	chrX-154761802-154763771	chr15-40564142-40565358			chr4-168877552-168878491
	chr3-141737676-141739374	chrX-155026413-155028210	chr15-40593174-40594900			chr4-168907216-168907685
	chr3-141796015-141798330		chr15-40693898-40695999			chr4-168917159-168917671
	chr3-141962408-141962870		chr15-63830179-63830551			chr4-168923584-168924036
	chr3-141998337-141998955		chr15-63841674-63842426			chr4-173369419-173372184
	chr3-142027540-142028032		chr15-63859863-63860935			chr4-185142629-185143881
	chr3-142028286-142028747		chr15-63892375-63893276			chr5-1468326-1468545
	chr3-142126047-142126450		chr15-63912172-63912382			chr5-1479496-1479938
	chr3-142148467-142149937		chr15-63920340-63920798			chr5-1480959-1481242
	chr3-142445799-142446166		chr15-63938624-63938990			chr5-1488758-1489187
	chr3-142446991-142448376		chr15-63939482-63939842			chr5-1492806-1493113
	chr3-142508431-142509396		chr15-63944753-63945785			chr5-1494841-1495485
	chr3-142224831-142225830		chr15-63970742-63971711			chr5-1501124-1501591
	chr3-142577796-142579303		chr15-63997946-63998731			chr5-1502100-1502414
	chr3-160564153-160566185		chr15-64009261-64011295			chr5-1503253-1503756
	chr3-160707083-160707711		chr15-64045688-64046944			chr5-1511710-1511959
	chr3-160754344-160756449		chr15-64067150-64067927			chr5-1522866-1524702
	chr3-160756616-160757295		chr15-64069302-64069808			chr5-34928817-34930357
	chr3-160801436-160802211		chr15-64092100-64092366			chr5-34957953-34958372
	chr3-160941747-160942213		chr15-64370221-64370440			chr5-54021519-54022122
	chr3-160949482-160949865		chr15-64387058-64388166			chr5-54022258-54022482
	chr3-172039153-172040946		chr15-64429539-64430815			chr5-54171886-54172290
	chr3-172054404-172054789		chr15-64568636-64569082			chr5-54217798-54218193
	chr3-172055328-172055797		chr15-64651185-64652122			chr5-54229018-54229524
	chr3-172067011-172067432		chr15-64767259-64767510			chr5-54234411-54234812
	chr3-172087745-172088063		chr15-64774672-64776130			chr5-54243382-54243785
	chr3-172094710-172095119		chr15-64809755-64810272			chr5-54309761-54312072
	chr3-172102215-172102866		chr15-64882235-64882570			chr5-55101442-55102809
	chr3-172106618-172107813		chr15-65049148-65050230			chr5-55103885-55104309
	chr3-172129827-172130531		chr16-19066994-19068434			chr5-74630542-74630763
	chr3-172132140-172132535		chr16-19113622-19114544			chr5-74631269-74632344
	chr3-172140500-172140719		chr16-19389240-19389493			chr5-74639746-74641659
	chr3-172153325-172153627		chr16-30921449-30923688			chr5-74641838-74642173
	chr3-172332236-172332837		chr16-30956672-30958573			chr5-76542680-76543693
	chr3-172341312-172341835		chr16-31032516-31034489			chr5-76714659-76716744
	chr3-172521994-172522492		chr16-31259714-31260182			chr5-76732581-76733425
	chr3-186848999-186849762		chr16-31265349-31266196			chr5-79377916-79378275
	chr3-187027202-187028026		chr16-31302121-31302355			chr5-79416411-79416840
	chr3-187041313-187042359		chr16-31330925-31331691			chr5-79464458-79465066
	chr3-187112921-187113568		chr16-31333551-31334017			chr5-79513039-79514938
	chr3-187129999-187131255		chr16-31337936-31339064			chr5-102295614-102297265
	chr3-187138743-187140291		chr16-31354255-31354716			chr5-102754261-102756274
	chr3-187150268-187150971		chr16-31365127-31365349			chr5-102761910-102762538
	chr3-187164712-187165423		chr16-31382298-31382890			chr5-102764448-102764900
	chr3-187170072-187170509		chr16-31386680-31386922			chr5-102765439-102765755
	chr4-781171-782481		chr16-31457955-31460202			chr5-102771386-102771781
	chr4-930990-932909		chr16-57244282-57245815			chr5-102778507-102778895
	chr4-972653-974676		chr16-57299265-57301122			chr5-102780156-102780795
	chr4-1009023-1011661		chr16-57381113-57381386			chr5-102792615-102793001
	chr4-1167002-1168003		chr16-57439856-57440217			chr5-102801258-102801741
	chr4-1171187-1172613		chr16-57529656-57530600			chr5-102802270-102802482
	chr4-1184078-1184603		chr16-57542319-57542931			chr5-102826543-102826846
	chr4-1186835-1187552		chr16-57576037-57577045			chr5-102836597-102837027
	chr4-1193908-1194553		chr16-57591061-57591717			chr5-102855704-102855944
	chr4-1200479-1202633		chr16-57592314-57593281			chr5-102865371-102866384
	chr4-1208475-1208967		chr16-57601689-57602488			chr5-102971411-102972035
	chr4-1247363-1250089		chr16-57609379-57610160			chr5-103010091-103010511
	chr4-1266975-1268252		chr16-57648700-57649382			chr5-103119141-103121045
	chr4-1345594-1347826		chr16-57720117-57720548			chr5-115295830-115297009
	chr4-1578968-1580843		chr16-57802260-57802873			chr5-132000601-132001432
	chr4-2535046-2537763		chr16-57810044-57810817			chr5-132019834-132020894
	chr4-2792653-2793077		chr16-57816223-57816611			chr5-132058943-132059357
	chr4-2793436-2793832		chr16-57628315-57629131			chr5-132103069-132104421
	chr4-2797751-2799572		chr16-57639049-57639506			chr5-132385221-132385865
	chr4-2811606-2813348		chr16-58097027-58097549			chr5-132410237-132411977
	chr4-2813579-2813797		chr16-71311342-71311914			chr5-132419437-132419959
	chr4-2817829-2818625		chr17-35372811-35374855			chr5-132420886-132421118
	chr4-2835113-2835417		chr17-35448004-35448950			chr5-132425468-132425973
	chr4-2837574-2838538		chr17-35518506-35518705			chr5-132426217-132427795
	chr4-2850872-2851799		chr17-35521434-35522093			chr5-132431769-132431979
	chr4-3073429-3075684		chr17-35533338-35533731			chr5-132437435-132438230
	chr4-3193774-3194137		chr17-35794612-35796000			chr5-132455905-132457794
	chr4-4247486-4249044		chr17-35875496-35875745			chr5-132458627-132458867
	chr4-4252621-4253014		chr17-35879853-35880641			chr5-132464016-132464744
	chr4-4260016-4260587		chr17-35889257-35889456			chr5-132465954-132467120
	chr4-4269050-4270220		chr17-35890690-35891143			chr5-132472975-132473460
	chr4-4289283-4290929		chr17-35898298-35898544			chr5-132495515-132497222
	chr4-4507961-4508240		chr17-35900298-35901026			chr5-132635438-132636297
	chr4-5813007-5813206		chr17-36072535-36072849			chr5-132687721-132689122
	chr4-6134599-6134921		chr17-36188788-36189235			chr5-132736601-132737924
	chr4-6177670-6178143		chr17-36192292-36192650			chr5-132865786-132867186
	chr4-6180734-6181385		chr17-35871226-35871774			chr5-142712791-142713683
	chr4-6198834-6199935		chr17-35930220-35931023			chr5-142769370-142771428
	chr4-6200208-6200846		chr17-35947079-35947425			chr5-142783322-142784300
	chr4-6221792-6222103		chr17-35976008-35976248			chr5-142798185-142798783
	chr4-6222259-6222544		chr17-36082150-36082974			chr5-142800146-142801283
	chr4-6268733-6270840		chr17-36182782-36183873			chr5-142822036-142822308
	chr4-6372931-6373221		chr17-35969167-35969995			chr5-142826656-142827419
	chr4-15704044-15704258		chr17-36148777-36149274			chr5-142844886-142845881
	chr4-15729768-15730466		chr17-47648566-47650922			chr5-142866726-142867358
	chr4-15771469-15771748		chr17-47659765-47660517			chr5-142880187-142880863
	chr4-15882302-15882931		chr17-47718349-47718548			chr5-142888017-142888788
	chr4-15955730-15956592		chr17-47732506-47735103			chr5-142922184-142922476
	chr4-15961955-15962324		chr17-47735491-47735748			chr5-142924184-142924731
	chr4-15962976-15963831		chr17-47741652-47741958			chr5-142929604-142929986
	chr4-26325198-26325469		chr17-47742452-47742975			chr5-142959303-142960054
	chr4-26583210-26584703		chr17-47762687-47763098			chr5-142977183-142978019
	chr4-26724568-26724832		chr17-47810220-47810484			chr5-142996204-142996828
	chr4-26860034-26862063		chr17-47829729-47830375			chr5-143001761-143003381
	chr4-26867746-26868170		chr17-47830899-47832125			chr5-143008744-143009549
	chr4-26883971-26884956		chr17-47895110-47896994			chr5-143016804-143017074
	chr4-26978546-26978745		chr17-47946758-47947213			chr5-143020172-143020472
	chr4-27010126-27010689		chr17-47970125-47971560			chr5-143023310-143024163
	chr4-36064397-36064617		chr17-48023353-48025665			chr5-143030215-143030815
	chr4-36065020-36065491		chr17-48047138-48049210			chr5-143038637-143039254
	chr4-36187619-36188038		chr17-48081194-48081420			chr5-143049987-143050539
	chr4-36189850-36190099		chr17-49191587-49194082			chr5-143054398-143054727
	chr4-36198113-36198482		chr17-49390556-49390787			chr5-143055477-143055834
	chr4-36208534-36209349		chr17-49494731-49495543			chr5-143056202-143056452
	chr4-36209948-36210385		chr17-49495702-49496914			chr5-143066544-143067251
	chr4-36241787-36242056		chr17-49497218-49497887			chr5-143100622-143101477
	chr4-36243590-36244988		chr17-49676924-49678482			chr5-143101925-143102288
	chr4-36255205-36256029		chr17-49762529-49764766			chr5-143120873-143121406
	chr4-36278550-36279068		chr17-49787882-49789645			chr5-143182708-143183816
	chr4-36285681-36286690		chr17-64927248-64927894			chr5-143186492-143186822
	chr4-36322431-36323412		chr17-64974214-64976315			chr5-143188538-143188932
	chr4-36325537-36325789		chr17-64984521-64986690			chr5-143206143-143206766
	chr4-36348467-36348692		chr17-65039252-65039980			chr5-143222104-143223312
	chr4-36368936-36369450		chr17-65099817-65101224			chr5-145936379-145936948
	chr4-36385419-36386667		chr17-65106332-65106547			chr5-145937303-145937798
	chr4-36394114-36394995		chr17-65122725-65123758			chr5-145945994-145946930
	chr4-36256244-36256680		chr17-65136530-65137886			chr5-145947653-145947871
	chr4-36267461-36267839		chr17-65163811-65164480			chr5-146041256-146041705
	chr4-36268686-36269544		chr17-65173194-65173976			chr5-146049509-146049756
	chr4-36310522-36311197		chr17-65179057-65180229			chr5-146079476-146079980
	chr4-36333381-36333696		chr17-65198281-65199079			chr5-148825637-148826978
	chr4-56261028-56261380		chr17-65228553-65229502			chr5-154189247-154191071
	chr4-56300950-56301821		chr17-67629796-67630265			chr5-154197066-154198551
	chr4-56386692-56388307		chr17-67716921-67718615			chr5-154202623-154203284
	chr4-56434686-56437845		chr17-67992611-67994179			chr5-154214341-154214820
	chr4-56529761-56531517		chr17-67995244-67996270			chr5-154221150-154221950
	chr4-56655191-56656664		chr17-68034933-68036456			chr5-154228471-154228959
	chr4-56668352-56668551		chr17-68074212-68074515			chr5-154230294-154230810
	chr4-56680994-56681953		chr17-68184562-68185245			chr5-154236509-154237283
	chr4-56757210-56758623		chr17-68237147-68239247			chr5-154265240-154265490
	chr4-56799552-56800450		chr17-68456617-68458202			chr5-154272685-154273480
	chr4-82428687-82431388		chr17-74190015-74190466			chr5-154278980-154279293
	chr4-82739181-82739663		chr17-74325474-74326408			chr5-154291853-154292299
	chr4-82797732-82799505		chr17-74351901-74352171			chr5-154309588-154310095
	chr4-82842680-82842923		chr17-74353965-74354393			chr5-154384465-154384868
	chr4-82899697-82901374		chr17-74357098-74357454			chr5-154405011-154405669
	chr4-82922094-82922356		chr17-74748099-74749541			chr5-156913281-156914551
	chr4-83034162-83035863		chr17-82613627-82613853			chr5-156920115-156921074
	chr4-83154804-83155250		chr17-82884622-82885323			chr5-157024668-157025737
	chr4-83260181-83261055		chr17-82978511-82979328			chr5-157100243-157100586
	chr4-145178830-145181217		chr17-83048377-83048743			chr5-157106787-157107475
	chr4-145609654-145610154		chr17-83072004-83072263			chr5-157108194-157108471
	chr4-145616929-145617161		chr17-83078639-83079660			chr5-157108750-157109436
	chr4-145617991-145619901		chr17-83079926-83080241			chr5-157109765-157110067
	chr4-147616763-147618223		chr17-83080486-83081584			chr5-157112957-157113357
	chr4-147707634-147708500		chr17-83083548-83083949			chr5-157116337-157116952
	chr4-147730913-147732826		chr17-83100857-83101102			chr5-157128900-157129605
	chr4-147741606-147742052		chr17-83199226-83200677			chr5-157131706-157132300
	chr4-147782037-147782582		chr18-31206875-31207074			chr5-157142122-157143791
	chr4-147792409-147793061		chr18-31497791-31498456			chr5-157172005-157172977
	chr4-147799875-147800461		chr18-31555911-31556214			chr5-157180396-157181131
	chr4-147843181-147843486		chr18-31658919-31659425			chr5-157222051-157223245
	chr4-147846416-147846672		chr18-31684186-31686027			chr5-157252586-157253622
	chr4-147866541-147867186		chr18-31722216-31722697			chr5-157271505-157272336
	chr4-147984035-147984437		chr18-31819303-31819940			chr5-157327604-157328720
	chr4-148021736-148022043		chr18-31942126-31944385			chr5-157540199-157541251
	chr4-148044687-148045309		chr18-32017965-32020523			chr5-157544387-157544996
	chr4-148052181-148052975		chr18-32157671-32158633			chr5-157602398-157603786
	chr4-148054339-148054633		chr18-44678893-44679772			chr5-157607383-157608198
	chr4-148056882-148057255		chr18-44680071-44681012			chr5-160421584-160422159
	chr4-148060329-148061328		chr18-44725268-44726047			chr6-291524-293535
	chr4-168479778-168481496		chr18-44729748-44730068			chr6-313133-313423
	chr4-168509699-168510212		chr18-44759002-44759839			chr6-319721-320129
	chr4-168511411-168512333		chr18-44760006-44760347			chr6-328055-328389
	chr4-168514153-168514373		chr18-44839171-44839525			chr6-336529-337063
	chr4-168551920-168552335		chr19-10101966-10102281			chr6-338917-339326
	chr4-168816557-168817012		chr19-10104398-10106702			chr6-339434-339766
	chr4-168831503-168832402		chr19-10408549-10409095			chr6-391000-394035
	chr4-168832630-168833023		chr19-10483401-10483869			chr6-446084-448167
	chr4-168836472-168836835		chr19-10505295-10505902			chr6-13302314-13303307
	chr4-168877588-168878576		chr19-10513979-10514462			chr6-13375193-13375718
	chr4-168917435-168917661		chr19-10517377-10518558			chr6-13381607-13381965
	chr4-168923389-168924074		chr19-10595551-10595985			chr6-13383206-13383931
	chr4-168943059-168943274		chr19-10699775-10699999			chr6-13390607-13391025
	chr4-173333150-173335389		chr19-10759152-10760173			chr6-13400691-13401024
	chr4-173369256-173372136		chr19-10760322-10760542			chr6-13414110-13414471
	chr4-184825094-184827156		chr19-10897111-10897473			chr6-13419873-13420120
	chr4-184963396-184965199		chr19-31054487-31054764			chr6-13427469-13428744
	chr4-185039617-185040276		chr19-31213461-31214548			chr6-13432602-13433052
	chr4-185133907-185134755		chr19-31220418-31220910			chr6-13445039-13445238
	chr4-185142502-185143902		chr19-31328826-31329025			chr6-13447795-13448262
	chr4-185183287-185184342		chr19-31338128-31338330			chr6-13453811-13454132
	chr4-185470284-185472050		chr19-31339776-31340952			chr6-13454366-13455246
	chr4-185587022-185588053		chr19-31348586-31349718			chr6-13464728-13464936
	chr4-185597235-185597937		chr19-31350692-31351078			chr6-13465790-13466040
	chr5-1479468-1480128		chr19-38646954-38648050			chr6-13466359-13466559
	chr5-1488862-1489083		chr19-38656107-38657197			chr6-13486000-13488254
	chr5-1494667-1495471		chr19-38848972-38850775			chr6-13488395-13488595
	chr5-1500811-1502461		chr19-38869126-38870601			chr6-13710764-13712419
	chr5-1503207-1503713		chr19-38949485-38950258			chr6-30555471-30557776
	chr5-1522789-1524715		chr19-38952591-38952863			chr6-30615777-30618142
	chr5-1799032-1801793		chr19-38961998-38962501			chr6-30678960-30679311
	chr5-34928749-34930448		chr19-38975303-38975905			chr6-30682138-30682995
	chr5-34957962-34958403		chr19-38976173-38976852			chr6-30686326-30687610
	chr5-54217930-54218161		chr19-39073127-39074035			chr6-30716747-30717762
	chr5-54229029-54229745		chr19-39444653-39446082			chr6-30720825-30721716
	chr5-54234415-54234782		chr19-51131788-51132629			chr6-30742158-30744765
	chr5-54243321-54243788		chr19-51372573-51373105			chr6-31462515-31463739
	chr5-54249551-54250312		chr19-51393644-51394764			chr6-31541085-31542551
	chr5-54296502-54296768		chr19-54200175-54201552			chr6-31546521-31547736
	chr5-54309456-54312081		chr19-54247421-54248279			chr6-31575267-31576075
	chr5-54743908-54744771		chr19-55080132-55082677			chr6-31619829-31621298
	chr5-55023952-55024258		chr19-55132567-55133045			chr6-31651540-31653175
	chr5-55036900-55037920		chr20-17504332-17505894			chr6-31664461-31666235
	chr5-55061555-55062723		chr20-17525494-17525950			chr6-31734694-31735142
	chr5-55072427-55073478		chr20-17530457-17531636			chr6-31736158-31736610
	chr5-55095751-55097324		chr20-17536738-17537433			chr6-31737542-31737782
	chr5-55101444-55102821		chr20-17569104-17570940			chr6-31737969-31738289
	chr5-55103876-55104278		chr20-17571152-17571361			chr6-31738395-31738614
	chr5-55146217-55146881		chr20-17680662-17682939			chr6-31739482-31740657
	chr5-74576863-74577370		chr20-17843846-17844156			chr6-31826612-31827960
	chr5-74578817-74579560		chr20-17995598-17996422			chr6-31862020-31864141
	chr5-74630248-74630983		chr20-24918014-24918653			chr6-31958328-31959567
	chr5-74631246-74632028		chr20-24931153-24932131			chr6-31971202-31972751
	chr5-74639363-74639568		chr20-24948550-24949633			chr6-32177118-32178780
	chr5-74639770-74641655		chr20-24955038-24955433			chr6-32195035-32196668
	chr5-74641880-74642324		chr20-24960481-24961257			chr6-32521673-32522180
	chr5-74648456-74649293		chr20-25071292-25072040			chr6-32529503-32530542
	chr5-74766154-74767907		chr20-25389498-25391276			chr6-32852665-32854754
	chr5-76325378-76326447		chr20-49218735-49220053			chr6-32952561-32953514
	chr5-76401771-76404846		chr20-49277114-49279140			chr6-32954875-32955289
	chr5-76473455-76474059		chr20-49541599-49542252			chr6-32968134-32968982
	chr5-76542632-76543694		chr20-49567841-49568323			chr6-32970166-32970463
	chr5-76546424-76546710		chr20-49593835-49594668			chr6-32970681-32970994
	chr5-76601195-76601791		chr20-49668311-49669040			chr6-32971521-32972762
	chr5-76608774-76609208		chr20-49669224-49670208			chr6-33322058-33323906
	chr5-76714460-76716727		chr20-49676500-49677350			chr6-33390868-33392623
	chr5-76732422-76733431		chr20-49699241-49699692			chr6-33417187-33419199
	chr5-76738532-76739574		chr20-49701399-49701646			chr6-33073324-33073858
	chr5-76774233-76774887		chr20-49712506-49714257			chr6-33075303-33076456
	chr5-76790294-76791490		chr20-49776295-49776547			chr6-33082514-33082967
	chr5-76817957-76819869		chr20-49794931-49795172			chr6-33409623-33411360
	chr5-77018171-77018372		chr20-49800718-49801112			chr6-33570388-33571781
	chr5-79025019-79025475		chr20-49802282-49802827			chr6-33771349-33772216
	chr5-79464349-79465064		chr20-49805109-49805592			chr6-33787682-33789389
	chr5-79512947-79514918		chr20-49812033-49813407			chr6-33904067-33905677
	chr5-102154862-102155607		chr20-49957340-49957556			chr6-41602738-41603383
	chr5-102295692-102297204		chr20-51400055-51400859			chr6-41683017-41683926
	chr5-102681430-102681713		chr20-51404407-51405217			chr6-41706009-41706476
	chr5-102747560-102748037		chr20-51413839-51414234			chr6-41706839-41708149
	chr5-102754163-102756300		chr20-51417762-51418066			chr6-41713694-41713923
	chr5-102762028-102762349		chr20-51497553-51498347			chr6-41715819-41716145
	chr5-102762722-102762992		chr20-51500132-51501370			chr6-41726923-41727218
	chr5-102764612-102764883		chr20-51528440-51528941			chr6-41732526-41733149
	chr5-102778516-102778842		chr20-51531000-51531706			chr6-41733786-41735826
	chr5-102780063-102780823		chr20-51540763-51543262			chr6-41920409-41921975
	chr5-102792510-102793002		chr20-51554114-51554672			chr6-42038962-42040155
	chr5-102801251-102801737		chr20-51594543-51595530			chr6-42050005-42051031
	chr5-102826551-102826877		chr20-51610171-51610458			chr6-41894318-41896204
	chr5-102865287-102866392		chr20-51623963-51624552			chr6-41935780-41936584
	chr5-102971774-102972010		chr20-51631223-51631581			chr6-41938139-41938452
	chr5-103119122-103121050		chr20-51639126-51639543			chr6-41940391-41941039
	chr5-115261785-115263136		chr20-51661402-51661945			chr6-41941196-41942309
	chr5-115295810-115297025		chr20-51666959-51667441			chr6-41970424-41970810
	chr5-115309437-115310033		chr20-51700631-51701013			chr6-41978391-41978682
	chr5-115586062-115587029		chr20-51766935-51768143			chr6-41979735-41980207
	chr5-132334816-132335217		chr20-51768370-51769000			chr6-42007782-42008109
	chr5-132410267-132411963		chr20-52031820-52032207			chr6-42009870-42010827
	chr5-132419288-132419957		chr20-52047812-52048146			chr6-42016840-42017516
	chr5-132420658-132421147		chr20-52150639-52150969			chr6-42021972-42022996
	chr5-132425276-132425961		chr21-26686269-26686569			chr6-42028092-42028758
	chr5-132426535-132427797		chr21-26732366-26732806			chr6-42030974-42031529
	chr5-132437284-132438223		chr21-26843458-26843888			chr6-42043988-42044452
	chr5-132446903-132447524		chr21-26844724-26845659			chr6-42045635-42046075
	chr5-132455939-132457818		chr22-38705054-38706755			chr6-42048192-42049159
	chr5-132463968-132464753		chr22-38984955-38985471			chr6-42217198-42218240
	chr5-132466196-132467042		chr22-39090074-39091421			chr6-42389743-42390967
	chr5-132472897-132473437		chr22-39094678-39094970			chr6-42416905-42418174
	chr5-132489965-132491206		chr22-39096970-39097473			chr6-42366881-42368495
	chr5-132495529-132497133		chr22-39099267-39099843			chr6-42450754-42453474
	chr5-132556213-132557713		chr22-39100175-39100406			chr6-42563447-42564764
	chr5-142419599-142419853		chr22-39115990-39116359			chr6-42745150-42747771
	chr5-142432231-142433400		chr22-39116967-39117224			chr6-42770677-42772083
	chr5-142472276-142472614		chr22-39117440-39118200			chr6-42774810-42775505
	chr5-142579909-142580731		chr22-39144181-39146409			chr6-42781824-42784037
	chr5-142712775-142713707		chr22-39205318-39206046			chr6-42789852-42790193
	chr5-142733903-142734413		chr22-39287282-39287483			chr6-42819592-42820261
	chr5-142769185-142771440		chr22-39318611-39320354			chr6-42879069-42880367
	chr5-142783490-142784106		chr22-39519243-39521198			chr6-42889902-42891443
	chr5-142786881-142787157		chr22-49767189-49767739			chr6-42928535-42930373
	chr5-142798147-142798769		chr22-49848838-49849591			chr6-42978296-42980073
	chr5-142800234-142801396		chr22-49917450-49919122			chr6-44256597-44257829
	chr5-142845007-142845793		chr22-49925232-49926208			chr6-46129163-46130470
	chr5-142863917-142864564		chr22-49975639-49977017			chr6-71287798-71289627
	chr5-142866709-142867374		chr22-50034800-50035025			chr6-75748612-75749803
	chr5-142880193-142880824		chr22-50085120-50085889			chr6-75754041-75754290
	chr5-142888026-142888807		chr22-50199689-50201877			chr6-75830973-75831304
	chr5-142922179-142922438		chr22-50237202-50237412			chr6-75855136-75855348
	chr5-142977466-142977983		chr22-50274278-50274630			chr6-75893347-75893644
	chr5-143001915-143003404		chr22-50292570-50292920			chr6-81751500-81754179
	chr5-143008766-143009629		chr22-50384765-50384983			chr6-105645987-105646905
	chr5-143014050-143014272		chrX-37685613-37686210			chr6-105980701-105981718
	chr5-143016489-143017081		chrX-107537660-107538117			chr6-105991745-105992950
	chr5-143023444-143024024		chrX-107549318-107549931			chr6-106084432-106084710
	chr5-143030128-143030662		chrX-107627759-107629755			chr6-106085852-106086523
	chr5-143054426-143054674		chrX-129721760-129722147			chr6-106090022-106090221
	chr5-143100988-143101392		chrX-129726407-129726644			chr6-106097253-106099067
	chr5-143105594-143105840		chrX-129736255-129736986			chr6-106102074-106102309
	chr5-143182917-143183741		chrX-129744802-129745548			chr6-106103461-106104115
	chr5-143222054-143223304		chrX-129755867-129756176			chr6-106324858-106326163
	chr5-143229345-143230534		chrX-129756319-129756571			chr6-106519222-106521417
	chr5-145825751-145825950		chrX-129759267-129760352			chr6-118893076-118895267
	chr5-145936508-145936710		chrX-129768437-129769982			chr6-119179720-119180375
	chr5-145946575-145946813		chrX-129771268-129771691			chr6-119205949-119206531
	chr5-148730612-148731296					chr6-119255311-119255829
	chr5-148733595-148733936					chr6-119261336-119261651
	chr5-148808674-148809845					chr6-119267502-119267977
	chr5-148820644-148821087					chr6-119284909-119285216
	chr5-148825699-148826958					chr6-119294829-119295292
	chr5-148844672-148845039					chr6-119308039-119308325
	chr5-148848425-148848869					chr6-119312616-119313323
	chr5-148849436-148849755					chr6-119313759-119315217
	chr5-148957498-148957892					chr6-119322130-119322361
	chr5-149035305-149035620					chr6-119322480-119323066
	chr5-149079920-149080197					chr6-119331626-119332123
	chr5-149114353-149115001					chr6-119333528-119333965
	chr5-149264227-149265015					chr6-119339940-119340177
	chr5-154037938-154039484					chr6-119347889-119350632
	chr5-154071916-154072682					chr6-129598261-129598575
	chr5-154075202-154075686					chr6-129619536-129620000
	chr5-154189252-154191088					chr6-129621317-129621527
	chr5-154191578-154192067					chr6-129624172-129624811
	chr5-154197109-154198557					chr6-129625983-129626359
	chr5-154202589-154203317					chr6-129626544-129626880
	chr5-154221133-154221991					chr6-129655338-129655628
	chr5-154231927-154232126					chr6-129666188-129666833
	chr5-154384566-154384817					chr6-129671584-129673138
	chr5-154385028-154385381					chr6-129683661-129684328
	chr5-154405016-154405711					chr6-129686846-129687762
	chr5-154416488-154416801					chr6-129695367-129696079
	chr5-154520954-154521188					chr6-129709500-129710442
	chr5-156929263-156929912					chr6-130131709-130132787
	chr5-156934697-156935174					chr6-130183222-130184339
	chr5-157108663-157110058					chr6-130148268-130148481
	chr5-157116153-157116775					chr6-130177572-130178046
	chr5-157129072-157129565					chr6-130189741-130189971
	chr5-157131708-157132301					chr6-130202748-130203148
	chr5-157142020-157143992					chr6-130215000-130215928
	chr5-157148514-157149226					chr6-130222610-130223109
	chr5-157179037-157179246					chr6-130223217-130224081
	chr5-157193390-157194269					chr6-130229472-130229934
	chr5-157221981-157223185					chr6-130238801-130239242
	chr5-157232405-157233961					chr6-130259671-130261133
	chr5-157252591-157253633					chr6-130281893-130282687
	chr5-157265259-157266816					chr6-130293649-130294107
	chr5-157271429-157272666					chr6-130322335-130323004
	chr5-157312326-157312742					chr6-130364961-130366942
	chr5-160008326-160009874					chr6-130513315-130514197
	chr5-160020921-160022188					chr6-130575533-130576592
	chr5-160418236-160419599					chr6-132456671-132457002
	chr5-160421487-160422181					chr6-132483983-132484484
	chr5-160438199-160439856					chr6-132494937-132495253
	chr5-160467418-160468322					chr6-132495736-132496081
	chr5-160477177-160477891					chr6-132512407-132513489
	chr5-160505827-160507387					chr6-150142364-150143836
	chr5-160508463-160509103					chr6-150153025-150153417
	chr6-188556-189326					chr6-150167850-150168168
	chr6-193752-194309					chr6-150169569-150169951
	chr6-209068-210277					chr6-150235319-150235524
	chr6-235769-236425					chr6-151371959-151372487
	chr6-285031-285706					chr6-151373127-151373997
	chr6-291217-293233					chr6-151374141-151374375
	chr6-319233-319454					chr6-151379942-151381077
	chr6-336775-337039					chr6-151389459-151392247
	chr6-337862-338086					chr6-151451553-151453097
	chr6-338934-339253					chr6-158270525-158271520
	chr6-399619-400311					chr6-158535870-158537628
	chr6-493993-494624					chr6-158559496-158561140
	chr6-13336321-13336946					chr6-158567456-158568393
	chr6-13355066-13356666					chr6-158595275-158595507
	chr6-13375239-13375659					chr6-158605118-158605592
	chr6-13383331-13383902					chr6-158622361-158622718
	chr6-13390703-13390955					chr6-158629371-158629657
	chr6-13413890-13414479					chr6-158634686-158635115
	chr6-13419494-13419817					chr6-158652897-158654057
	chr6-13427412-13428652					chr6-158817877-158819713
	chr6-13433679-13433927					chr6-158869053-158870542
	chr6-13435434-13435693					chr6-158648706-158648973
	chr6-13445019-13445265					chr6-158649240-158650112
	chr6-13453766-13455305					chr6-158660095-158660746
	chr6-13462404-13463055					chr6-158662936-158663571
	chr6-13466349-13466580					chr6-158686435-158687551
	chr6-13478486-13479018					chr6-158691358-158691633
	chr6-13485889-13488532					chr6-158703881-158704824
	chr6-13526440-13527402					chr6-158717282-158717809
	chr6-13538124-13538603					chr6-158720121-158721286
	chr6-13614176-13616092					chr6-158731218-158731453
	chr6-13681013-13682050					chr6-158849840-158850737
	chr6-13687289-13688886					chr6-158852809-158853737
	chr6-13762454-13763028					chr6-159042094-159042902
	chr6-30212859-30214718					chr6-159044656-159045409
	chr6-30325352-30327644					chr6-159062022-159063075
	chr6-30489025-30490395					chr6-159106507-159107289
	chr6-30515720-30516893					chr6-159761259-159763001
	chr6-30532186-30532972					chr6-159788785-159791323
	chr6-30541490-30542763					chr6-159968359-159969791
	chr6-30570368-30572042					chr6-159969949-159970177
	chr6-30614446-30615232					chr6-159973889-159974282
	chr6-30615866-30616428					chr6-159978549-159979487
	chr6-30616712-30618138					chr6-159981343-159982245
	chr6-30678966-30679514					chr6-159983118-159983438
	chr6-30681894-30683013					chr6-159988920-159989497
	chr6-30686014-30687553					chr6-159989851-159990077
	chr6-30716889-30717771					chr6-159996964-159997217
	chr6-31086890-31087879					chr6-159999089-159999731
	chr6-31350645-31350868					chr6-160004495-160004702
	chr6-31429878-31430853					chr6-160005784-160006452
	chr6-31462342-31464341					chr6-160014190-160014789
	chr6-31491621-31492207					chr6-160015606-160016895
	chr6-31538805-31539018					chr6-160028141-160029043
	chr6-31568118-31568926					chr6-160039540-160039761
	chr6-31596665-31597269					chr6-160041380-160041830
	chr6-31619646-31621657					chr6-160051193-160051760
	chr6-31701953-31703721					chr6-160056798-160057500
	chr6-31734720-31735044					chr6-160068344-160069716
	chr6-31735393-31735933					chr6-160078771-160079136
	chr6-31736199-31736590					chr6-160088300-160088671
	chr6-31737531-31737757					chr6-160102985-160103615
	chr6-31737967-31738555					chr6-161152747-161153192
	chr6-31739284-31740508					chr6-161186421-161186756
	chr6-31826559-31827936					chr6-161225918-161226991
	chr6-32129680-32130694					chr6-161229117-161229371
	chr6-32177082-32178824					chr6-161236141-161236498
	chr6-32413230-32413833					chr6-161243184-161243610
	chr6-32521395-32522156					chr6-161273002-161274705
	chr6-32529841-32530509					chr7-901586-901859
	chr6-32583472-32584824					chr7-906707-907430
	chr6-32589380-32590031					chr7-908185-909065
	chr6-32685040-32686052					chr7-909734-910211
	chr6-33018841-33019435					chr7-922315-923653
	chr6-32604436-32604731					chr7-924533-924982
	chr6-32609406-32610439					chr7-929788-930417
	chr6-32622187-32623426					chr7-935999-936899
	chr6-32760954-32761387					chr7-953751-954905
	chr6-32843713-32845766					chr7-974229-975906
	chr6-32867984-32868507					chr7-992578-993639
	chr6-32944024-32944657					chr7-1136719-1138656
	chr6-32945170-32945536					chr7-2402812-2403671
	chr6-32952516-32953543					chr7-2405646-2406308
	chr6-32954898-32955289					chr7-2406610-2407101
	chr6-32968016-32969040					chr7-2417887-2418534
	chr6-32969421-32969623					chr7-2431330-2431810
	chr6-32971516-32972737					chr7-2518974-2520030
	chr6-32984096-32985102					chr7-2631202-2632265
	chr6-33014735-33015151					chr7-2843576-2844800
	chr6-33199810-33201004					chr7-6826139-6826491
	chr6-33247948-33250054					chr7-27739290-27741115
	chr6-33271066-33272587					chr7-27840164-27840573
	chr6-33288414-33290035					chr7-27866071-27866577
	chr6-33322047-33323962					chr7-27890162-27890483
	chr6-33343499-33345613					chr7-27899459-27899964
	chr6-33390830-33392684					chr7-27900832-27901742
	chr6-33409435-33411475					chr7-27921061-27921511
	chr6-33009042-33009798					chr7-27925818-27926093
	chr6-33029258-33029999					chr7-27952741-27953039
	chr6-33073322-33073863					chr7-27967733-27967932
	chr6-33075298-33076428					chr7-27971831-27972674
	chr6-33082416-33083014					chr7-28020168-28020679
	chr6-33111844-33112541					chr7-28037154-28037605
	chr6-33481124-33481491					chr7-28062186-28062492
	chr6-33490375-33490691					chr7-28077955-28078595
	chr6-33570315-33571887					chr7-28093681-28093886
	chr6-33123564-33124027					chr7-28096507-28096904
	chr6-33427018-33427268					chr7-28120263-28120547
	chr6-33452958-33455229					chr7-28123761-28124062
	chr6-33771052-33772041					chr7-28142688-28142904
	chr6-33787688-33789407					chr7-28151931-28152348
	chr6-41682606-41683953					chr7-28154899-28155503
	chr6-41705912-41706482					chr7-28174478-28174734
	chr6-41707005-41708141					chr7-28179188-28181095
	chr6-41732523-41733481					chr7-34991935-34992577
	chr6-41733714-41735846					chr7-35035649-35035927
	chr6-41786144-41788050					chr7-35036297-35038187
	chr6-41920369-41922052					chr7-36516024-36516226
	chr6-41987287-41987549					chr7-36526838-36527314
	chr6-42049962-42051016					chr7-36527456-36527891
	chr6-42214779-42215094					chr7-36570415-36571046
	chr6-41893900-41896128					chr7-36598256-36598484
	chr6-41936082-41936606					chr7-36600983-36601442
	chr6-41938174-41938472					chr7-36602882-36603452
	chr6-41940415-41942320					chr7-36620358-36620557
	chr6-41964451-41964849					chr7-36637469-36637689
	chr6-41970462-41970848					chr7-36638580-36638870
	chr6-41979661-41980258					chr7-36639609-36640247
	chr6-42007651-42008111					chr7-36669569-36670127
	chr6-42009776-42010783					chr7-36670501-36671146
	chr6-42022009-42023023					chr7-36677646-36678925
	chr6-42030986-42031518					chr7-36683787-36684259
	chr6-42035144-42035425					chr7-36686468-36686822
	chr6-42039306-42040123					chr7-36692337-36692904
	chr6-42044059-42044449					chr7-36706718-36707046
	chr6-42045605-42046163					chr7-36707243-36707721
	chr6-42048189-42049114					chr7-36708779-36709074
	chr6-42217223-42218246					chr7-36723782-36724768
	chr6-42387137-42387667					chr7-37709783-37710198
	chr6-42563256-42564979					chr7-37726055-37726281
	chr6-42661209-42661928					chr7-37732181-37732474
	chr6-42726009-42727439					chr7-37757325-37757629
	chr6-42745234-42747801					chr7-37765818-37766542
	chr6-42770685-42772098					chr7-37786587-37787466
	chr6-42774187-42774595					chr7-37812160-37812522
	chr6-42774815-42775553					chr7-37824821-37825419
	chr6-42781855-42784094					chr7-37832276-37832519
	chr6-42789603-42790232					chr7-37833063-37833822
	chr6-42819491-42820217					chr7-44581181-44582936
	chr6-42889900-42891450					chr7-44605748-44607505
	chr6-42928435-42930385					chr7-44846938-44848822
	chr6-42983810-42985385					chr7-44884376-44886166
	chr6-43052869-43054324					chr7-44973796-44974042
	chr6-44245809-44247889					chr7-44977286-44977778
	chr6-44256007-44257744					chr7-44978417-44979525
	chr6-44264815-44265848					chr7-44980568-44980981
	chr6-44312571-44313764					chr7-44985912-44987066
	chr6-44386746-44388395					chr7-45110466-45112156
	chr6-46129037-46130528					chr7-45135632-45136467
	chr6-46170490-46171331					chr7-65006123-65006975
	chr6-71228411-71229073					chr7-66075195-66076461
	chr6-71287793-71289698					chr7-77199165-77199962
	chr6-75283535-75285545					chr7-77328022-77328674
	chr6-75296904-75297518					chr7-77330100-77330763
	chr6-75496242-75496696					chr7-77331781-77332180
	chr6-75526192-75526841					chr7-77338291-77338678
	chr6-75601324-75602932					chr7-77351117-77352248
	chr6-75748456-75749884					chr7-77354393-77354807
	chr6-75893357-75893641					chr7-77393039-77393646
	chr6-81751485-81754184					chr7-77415246-77416867
	chr6-105991708-105992945					chr7-77536308-77538161
	chr6-106085860-106086513					chr7-77695749-77697636
	chr6-106094337-106094580					chr7-77797696-77799767
	chr6-106097186-106099232					chr7-77543924-77544377
	chr6-106103399-106104129					chr7-92446840-92448752
	chr6-106117284-106118088					chr7-92527349-92529120
	chr6-106194768-106196025					chr7-92832565-92834276
	chr6-106223148-106223657					chr7-95434306-95435605
	chr6-106324670-106326269					chr7-100080908-100082913
	chr6-106519409-106521784					chr7-100100221-100102125
	chr6-106525056-106525383					chr7-100208670-100209414
	chr6-106534182-106534929					chr7-100211055-100211794
	chr6-118893116-118895267					chr7-100217266-100217833
	chr6-119052050-119053316					chr7-100219261-100219560
	chr6-119076140-119079386					chr7-100219798-100220431
	chr6-119096676-119096989					chr7-100220610-100221680
	chr6-119110022-119111093					chr7-100243303-100243815
	chr6-119179928-119180143					chr7-100265817-100266163
	chr6-119255575-119255811					chr7-100271627-100272663
	chr6-119267562-119267791					chr7-100396329-100397290
	chr6-119284935-119285172					chr7-100427854-100430588
	chr6-119312728-119313317					chr7-100585662-100586816
	chr6-119313941-119315151					chr7-100611468-100613353
	chr6-119322480-119323059					chr7-100672956-100674108
	chr6-119333370-119334009					chr7-100705102-100706634
	chr6-119347913-119350700					chr7-100874130-100875803
	chr6-129280670-129281159					chr7-100887334-100887923
	chr6-129370109-129370725					chr7-101084807-101086173
	chr6-129490070-129491642					chr7-101153794-101155118
	chr6-129598069-129598573					chr7-101243866-101245347
	chr6-129619525-129619896					chr7-101251610-101252975
	chr6-129621257-129621543					chr7-102464400-102465680
	chr6-129626052-129626428					chr7-116524582-116526791
	chr6-129655114-129655657					chr7-116537410-116537654
	chr6-129661969-129662439					chr7-121351778-121351977
	chr6-129671472-129673179					chr7-121360560-121360899
	chr6-129683684-129684322					chr7-121366678-121367100
	chr6-129686971-129687769					chr7-121369262-121369934
	chr6-129695768-129696014					chr7-121372479-121372958
	chr6-129709386-129710477					chr7-121385478-121386112
	chr6-129748179-129748698					chr7-121390443-121390920
	chr6-130018028-130021374					chr7-121395402-121396667
	chr6-130034416-130034720					chr7-129501815-129503315
	chr6-130131362-130132801					chr8-25183761-25185715
	chr6-130027774-130029558					chr8-25198374-25199292
	chr6-130037053-130037520					chr8-25201527-25201837
	chr6-130120687-130121053					chr8-25218312-25218587
	chr6-130148227-130148512					chr8-25220055-25220662
	chr6-130183216-130184331					chr8-25243651-25244058
	chr6-130189613-130189978					chr8-25250745-25251159
	chr6-130202745-130203091					chr8-25319542-25319760
	chr6-130215000-130215864					chr8-25322385-25323200
	chr6-130222669-130223941					chr8-25335901-25336382
	chr6-130229679-130229929					chr8-25345257-25345783
	chr6-130238814-130239217					chr8-25346674-25347197
	chr6-130259662-130259901					chr8-25368256-25368489
	chr6-130260111-130261143					chr8-25383966-25384240
	chr6-130281910-130282585					chr8-25384882-25385542
	chr6-130293508-130294102					chr8-25457442-25459574
	chr6-130322118-130323016					chr8-38769419-38770684
	chr6-130364984-130366969					chr8-38899779-38902476
	chr6-130381450-130382284					chr8-38936513-38937435
	chr6-130513286-130514255					chr8-38937617-38938959
	chr6-130781402-130782118					chr8-38943705-38944015
	chr6-132279344-132280106					chr8-38955121-38955333
	chr6-132483819-132484491					chr8-38962955-38963382
	chr6-132487771-132488013					chr8-38965164-38965399
	chr6-132490077-132490306					chr8-38966055-38966788
	chr6-132490569-132490768					chr8-38995799-38997638
	chr6-132512413-132513497					chr8-58807535-58808227
	chr6-132530103-132530657					chr8-58842064-58842444
	chr6-132797970-132799526					chr8-58850941-58851241
	chr6-132812311-132815133					chr8-58981895-58982223
	chr6-150310589-150311354					chr8-58991547-58992111
	chr6-150417840-150419368					chr8-59017389-59018057
	chr6-150599177-150601037					chr8-59106455-59106769
	chr6-151372022-151372487					chr8-59107749-59108302
	chr6-151373124-151373998					chr8-59117404-59119961
	chr6-151379967-151381094					chr8-66589271-66589669
	chr6-151389380-151392254					chr8-66607346-66607967
	chr6-151451514-151453043					chr8-66612370-66614212
	chr6-158167180-158169010					chr8-66774355-66775844
	chr6-158535885-158537604					chr8-71842081-71842503
	chr6-158559360-158561149					chr8-71843521-71844153
	chr6-158567486-158568483					chr8-89757083-89758431
	chr6-158595243-158595513					chr8-89765759-89766241
	chr6-158605001-158605597					chr8-89781921-89782525
	chr6-158621365-158621677					chr8-89790034-89790464
	chr6-158629295-158629610					chr8-124261376-124263117
	chr6-158634520-158635246					chr8-124371272-124373218
	chr6-158635513-158635810					chr8-124440077-124440882
	chr6-158649267-158650136					chr8-124449826-124451568
	chr6-158653044-158654415					chr8-124563565-124565081
	chr6-158686401-158687423					chr8-124579168-124579927
	chr6-158788973-158789919					chr8-124585806-124586482
	chr6-158817862-158819743					chr8-124592732-124593248
	chr6-158849826-158850893					chr8-124594221-124594831
	chr6-158852746-158853787					chr8-124604342-124605445
	chr6-158854228-158854937					chr8-124612229-124612454
	chr6-158868829-158870604					chr8-124627929-124628408
	chr6-158659955-158660907					chr8-124629599-124630097
	chr6-158662963-158663316					chr8-124635226-124635478
	chr6-158691051-158691693					chr8-124637341-124637971
	chr6-158703870-158704727					chr8-124641924-124642438
	chr6-158717326-158717601					chr8-124643870-124644447
	chr6-158720280-158721190					chr8-124649993-124650525
	chr6-158911645-158912097					chr8-124655111-124655722
	chr6-159042008-159042900					chr8-124660005-124660799
	chr6-159043331-159043696					chr8-124673365-124673695
	chr6-159044682-159045412					chr8-124687370-124688360
	chr6-159098300-159099158					chr8-124688501-124688857
	chr6-159106471-159107956					chr8-124709393-124710059
	chr6-159968271-159970159					chr8-124713943-124714215
	chr6-159979025-159979413					chr8-124726642-124728848
	chr6-159981047-159982252					chr8-124751432-124752300
	chr6-159983058-159983453					chr8-143596840-143598424
	chr6-159989016-159989421					chr8-143608702-143610278
	chr6-159996823-159997231					chr8-144082169-144082928
	chr6-159999167-159999694					chr8-144094427-144096319
	chr6-160014058-160014548					chr8-144103425-144105087
	chr6-160015584-160016753					chr8-144427431-144428986
	chr6-160028147-160028761					chr8-144462686-144463131
	chr6-160041451-160041848					chr8-144465137-144466486
	chr6-160056843-160057358					chr8-144508058-144510006
	chr6-160068984-160069470					chr8-144357641-144359154
	chr6-160103207-160103611					chr9-35603559-35606159
	chr6-160462311-160463091					chr9-71767569-71769776
	chr6-161050261-161050872					chr9-71885636-71885846
	chr6-161076117-161076793					chr9-71886067-71886805
	chr6-161079657-161080861					chr9-71894963-71895422
	chr6-161110739-161111915					chr9-71897613-71897907
	chr6-161226105-161226841					chr9-71900529-71900788
	chr6-161243293-161243548					chr9-71910071-71911983
	chr6-161273027-161274727					chr9-78029786-78032621
	chr6-161370647-161371157					chr9-78235345-78236804
	chr6-161373779-161374370					chr9-78242568-78242842
	chr6-161393671-161394350					chr9-78260526-78260791
	chr7-479280-479577					chr9-78260975-78261695
	chr7-585422-585621					chr9-92405985-92407064
	chr7-831693-832978					chr9-95462038-95463388
	chr7-901469-901869					chr9-95480979-95481300
	chr7-906723-909088					chr9-95494077-95495328
	chr7-909492-910235					chr9-95507169-95508010
	chr7-921911-923796					chr9-95508966-95509443
	chr7-936243-936850					chr9-95510568-95511432
	chr7-943866-944259					chr9-95515614-95516120
	chr7-953584-954992					chr9-95516237-95517108
	chr7-1159776-1160859					chr9-95724197-95725158
	chr7-1925538-1927378					chr9-95822359-95823408
	chr7-2112293-2112576					chr9-95874659-95876410
	chr7-2402815-2404841					chr9-96008582-96010463
	chr7-2405758-2406264					chr9-99104132-99106029
	chr7-2406558-2407058					chr9-99112622-99113429
	chr7-2417918-2418526					chr9-99118617-99119464
	chr7-2431333-2431819					chr9-99127607-99128320
	chr7-2843316-2844863					chr9-99128927-99129484
	chr7-2903050-2903336					chr9-99134790-99135862
	chr7-6577242-6577941					chr9-99140445-99141024
	chr7-6826157-6826470					chr9-99150296-99150977
	chr7-7165268-7165722					chr9-112047390-112047903
	chr7-7230994-7231267					chr9-112060862-112061652
	chr7-27739198-27741129					chr9-112074266-112075088
	chr7-27784300-27784788					chr9-112086527-112086966
	chr7-27834322-27834871					chr9-112097427-112098110
	chr7-27839999-27840843					chr9-112112828-112113280
	chr7-27898815-27899107					chr9-112140342-112140732
	chr7-27900866-27901570					chr9-112168082-112168576
	chr7-27921062-27921511					chr9-112174265-112175531
	chr7-27934062-27934438					chr9-112176549-112176903
	chr7-27952408-27953988					chr9-112180107-112181497
	chr7-27971987-27972708					chr9-112378604-112380581
	chr7-28020044-28020696					chr9-113219914-113222200
	chr7-28054389-28055010					chr9-113274302-113276038
	chr7-28062193-28062482					chr9-113400779-113401670
	chr7-28077899-28078643					chr9-113409585-113411496
	chr7-28096497-28096992					chr9-113446152-113446752
	chr7-28119917-28120684					chr9-113454379-113454671
	chr7-28123796-28124019					chr9-113455133-113455641
	chr7-28128637-28128910					chr9-113479065-113479556
	chr7-28142474-28142963					chr9-113511718-113512739
	chr7-28151926-28152450					chr9-113516816-113517959
	chr7-28155006-28155284					chr9-113520191-113520579
	chr7-28174224-28174823					chr9-113522982-113524378
	chr7-28179008-28181133					chr9-113548050-113549172
	chr7-28272390-28272670					chr9-113559845-113560417
	chr7-28296975-28297237					chr9-113578507-113579635
	chr7-34991906-34992533					chr9-113580545-113580994
	chr7-35035569-35038189					chr9-113581450-113582250
	chr7-35519872-35520755					chr9-113589370-113590145
	chr7-36287090-36288247					chr9-113591529-113591912
	chr7-36606478-36607206					chr9-120611062-120611283
	chr7-36639641-36640677					chr9-120619529-120620085
	chr7-36670499-36671165					chr9-120693012-120693486
	chr7-36677741-36678945					chr9-120710079-120710571
	chr7-36686527-36686822					chr9-120711813-120712218
	chr7-36692475-36692951					chr9-120713994-120715159
	chr7-36723765-36724747					chr9-120875769-120877860
	chr7-36776723-36777577					chr9-121200447-121202420
	chr7-36780657-36781388					chr9-127223939-127225887
	chr7-36784659-36785454					chr9-127396183-127397524
	chr7-36790215-36790491					chr9-127397748-127398285
	chr7-37115958-37116343					chr9-127407030-127407229
	chr7-37181671-37182539					chr9-127450306-127452567
	chr7-37284739-37285225					chr9-127714981-127716178
	chr7-37342242-37343466					chr9-127721546-127721850
	chr7-37408103-37409184					chr9-127734269-127735708
	chr7-37440485-37441637					chr9-127929977-127931368
	chr7-37447220-37449851					chr9-127980277-127981678
	chr7-37786754-37787491					chr9-128030761-128031407
	chr7-37793442-37793939					chr9-128066830-128068736
	chr7-37833051-37833846					chr9-127746918-127747257
	chr7-38107316-38107791					chr9-127763953-127764368
	chr7-38177635-38179030					chr9-127767441-127767665
	chr7-44489280-44491224					chr9-127770483-127771817
	chr7-44622603-44623102					chr9-127776201-127777128
	chr7-44633208-44634149					chr9-127777619-127777877
	chr7-44637707-44638808					chr9-127778454-127779521
	chr7-44638947-44639770					chr9-127782927-127783482
	chr7-44846901-44848801					chr9-127784675-127786766
	chr7-44884467-44886234					chr9-128007174-128008209
	chr7-44959633-44959989					chr9-128025618-128027475
	chr7-44973760-44974062					chr9-128127209-128128814
	chr7-44977162-44977654					chr9-128159133-128160976
	chr7-44977991-44978247					chr9-128275236-128276754
	chr7-44978459-44979510					chr9-127970113-127971759
	chr7-44980593-44980955					chr9-128218236-128219360
	chr7-44995767-44996085					chr9-128321791-128323418
	chr7-45000962-45001610					chr9-128339783-128341726
	chr7-45013200-45013991					chr9-128412311-128412765
	chr7-45110297-45112175					chr9-128419879-128421318
	chr7-65006088-65007371					chr9-128421533-128421754
	chr7-66075164-66076433					chr9-128431045-128431377
	chr7-77121701-77122874					chr9-131397984-131398697
	chr7-77192374-77193332					chr9-131500259-131500743
	chr7-77199118-77199994					chr9-131578372-131579456
	chr7-77328022-77328865					chr9-131584870-131585898
	chr7-77331720-77332176					chr9-131590301-131591527
	chr7-77351271-77352135					chr9-131625766-131626090
	chr7-77354046-77354850					chr9-131627765-131628409
	chr7-77415170-77416759					chr9-131634951-131635869
	chr7-77427796-77428424					chr9-131642401-131643070
	chr7-77481613-77481819					chr9-131645001-131645501
	chr7-77536319-77538644					chr9-131651236-131651864
	chr7-77797492-77799767					chr9-131656209-131657260
	chr7-77544046-77544292					chr9-131661979-131662300
	chr7-77695601-77697664					chr9-131666805-131667119
	chr7-92244791-92247096					chr9-131667292-131667977
	chr7-92424260-92424903					chr9-131668332-131669294
	chr7-92446819-92448784					chr9-131676159-131676996
	chr7-92527269-92529141					chr9-131677450-131677806
	chr7-92589327-92590774					chr9-131678426-131678895
	chr7-92691350-92691987					chr9-131691106-131691494
	chr7-95330374-95331027					chr9-131698415-131698782
	chr7-95395697-95396590					chr9-131709524-131710667
	chr7-95434306-95435629					chr9-131720336-131720585
	chr7-95511769-95512004					chr9-131727842-131728041
	chr7-99912952-99913445					chr9-131728259-131728783
	chr7-100048806-100050429					chr9-131728962-131729698
	chr7-100080920-100083005					chr9-131731596-131731922
	chr7-100100054-100102147					chr9-131732855-131733307
	chr7-100208867-100209360					chr9-131733622-131733946
	chr7-100210916-100211813					chr9-131734142-131734513
	chr7-100217251-100217822					chr9-131738874-131740351
	chr7-100219275-100219536					chr9-131755458-131755921
	chr7-100219837-100220352					chr9-132669425-132671357
	chr7-100220696-100222057					chr9-132768706-132770572
	chr7-100243315-100243836					chr9-133022165-133023411
	chr7-100271090-100272667					chr9-133102896-133103830
	chr7-100344284-100345196					chr9-133112566-133113093
	chr7-100407223-100407930					chr9-133114690-133115117
	chr7-100427843-100430579					chr9-133115540-133115989
	chr7-100538340-100539975					chr9-133120523-133122129
	chr7-100585357-100587013					chr9-133127497-133127755
	chr7-100611485-100613380					chr9-133130716-133131299
	chr7-100454526-100454795					chr9-133133316-133134461
	chr7-100483020-100484050					chr9-133135222-133135727
	chr7-100704958-100706741					chr9-133137532-133137732
	chr7-100895402-100897427					chr9-133141753-133142485
	chr7-100851874-100853750					chr9-133144008-133144666
	chr7-100874269-100875830					chr9-133147470-133147933
	chr7-100887364-100887961					chr9-133148341-133149835
	chr7-101143694-101144336					chr9-133335396-133336604
	chr7-101251591-101252980					chr9-133478487-133479706
	chr7-102464298-102465752					chr9-136482101-136484105
	chr7-102747961-102749391					chr9-136538508-136540243
	chr7-116258354-116259014					chr9-136790545-136792119
	chr7-116499243-116500877					chr9-136865708-136866778
	chr7-116511436-116512643					chr9-136943756-136945007
	chr7-116524565-116526874					chr9-137222239-137224009
	chr7-116588219-116588492					chr9-137240311-137242017
	chr7-116588733-116589292					chr9-136991744-136992979
	chr7-116802720-116803141					chr9-137085721-137087612
	chr7-116921221-116921420					chr9-137422339-137424034
	chr7-120949890-120951603					chr9-136996256-136996600
	chr7-120987302-120988871					chr9-136997746-136998179
	chr7-121366537-121367216					chr10-5089858-5090351
	chr7-121383343-121383767					chr10-5094220-5094958
	chr7-121385453-121386110					chr10-21764732-21765177
	chr7-121390485-121390959					chr10-21771220-21771592
	chr7-121395407-121396680					chr10-21777320-21777729
	chr7-121437906-121438815					chr10-21797595-21798713
	chr7-121547172-121547832					chr10-21888957-21889235
	chr7-129053843-129055598					chr10-21891284-21891803
	chr7-129136728-129137554					chr10-21898981-21899180
	chr7-129224211-129226015					chr10-21938511-21938995
	chr7-129271555-129272251					chr10-21953520-21953874
	chr7-129367225-129368841					chr10-21989411-21989925
	chr7-129433378-129435168					chr10-21993253-21993719
	chr7-129493166-129493380					chr10-22002282-22004016
	chr7-129501741-129503393					chr10-22228860-22229745
	chr7-129880307-129880669					chr10-22315684-22317181
	chr8-25169942-25170453					chr10-30432938-30434911
	chr8-25198928-25199181					chr10-30436831-30437453
	chr8-25384882-25385504					chr10-30437603-30437817
	chr8-38899783-38902069					chr10-30455266-30456568
	chr8-38917974-38918284					chr10-30529183-30530132
	chr8-38936522-38937450					chr10-62373797-62375247
	chr8-38937607-38938968					chr10-62384000-62384415
	chr8-38943695-38944004					chr10-62414246-62414647
	chr8-38962811-38963485					chr10-62433124-62433411
	chr8-38965148-38965397					chr10-62437491-62437961
	chr8-38966082-38966788					chr10-62457428-62457911
	chr8-58701403-58702244					chr10-62492026-62492337
	chr8-58715680-58716014					chr10-62527336-62527536
	chr8-58721294-58721987					chr10-62527980-62528929
	chr8-58790738-58791153					chr10-62554673-62554965
	chr8-58800774-58801926					chr10-62593668-62594508
	chr8-58802167-58802447					chr10-62610352-62610980
	chr8-58807598-58808277					chr10-62614304-62615083
	chr8-58842104-58842339					chr10-62620172-62620770
	chr8-58864603-58864862					chr10-62631900-62632565
	chr8-58882723-58883010					chr10-62636866-62637981
	chr8-58898320-58898656					chr10-62647169-62647595
	chr8-58922646-58922935					chr10-62647731-62647930
	chr8-58965924-58966327					chr10-62655410-62655750
	chr8-58971393-58971857					chr10-68955403-68957347
	chr8-58973207-58973531					chr10-68988111-68989547
	chr8-58973669-58974409					chr10-69087313-69088281
	chr8-58980897-58981547					chr10-69088852-69089184
	chr8-58981898-58982229					chr10-69089674-69090558
	chr8-58991049-58992262					chr10-69093305-69093639
	chr8-59001855-59002112					chr10-69101245-69102096
	chr8-59011536-59011752					chr10-69179284-69180781
	chr8-59017312-59018078					chr10-69317750-69319678
	chr8-59035701-59036294					chr10-70601781-70603629
	chr8-59040528-59040780					chr10-73494832-73496273
	chr8-59054991-59055321					chr10-73624990-73626742
	chr8-59068715-59069162					chr10-73743428-73744916
	chr8-59076024-59076313					chr10-73771711-73773442
	chr8-59084961-59085241					chr10-73781649-73782431
	chr8-59090566-59091003					chr10-73879431-73880032
	chr8-59096531-59097361					chr10-73956342-73957625
	chr8-59107381-59108640					chr10-73997398-73999135
	chr8-59110450-59110659					chr10-74010500-74010896
	chr8-59117275-59120034					chr10-74012438-74012799
	chr8-59142250-59142461					chr10-74035411-74035637
	chr8-59462139-59462638					chr10-74055681-74056512
	chr8-59531794-59532230					chr10-74057930-74058485
	chr8-66112562-66114766					chr10-74058693-74058992
	chr8-66467427-66468221					chr10-74078094-74078428
	chr8-66532901-66534338					chr10-74081217-74081518
	chr8-66534956-66536101					chr10-74084850-74085348
	chr8-66548902-66549101					chr10-74103548-74103834
	chr8-66607388-66607911					chr10-74150122-74151758
	chr8-66612178-66614376					chr10-74175888-74177414
	chr8-66666087-66668184					chr10-89293506-89293779
	chr8-66919311-66919698					chr10-89295538-89295974
	chr8-67061485-67062786					chr10-89301236-89302430
	chr8-71843673-71844134					chr10-96610544-96611127
	chr8-72155034-72155497					chr10-96626833-96627101
	chr8-89717916-89718583					chr10-96640709-96641238
	chr8-89725768-89726146					chr10-96642970-96643254
	chr8-89728775-89729575					chr10-96646672-96647211
	chr8-89729937-89730202					chr10-96651052-96651251
	chr8-89736896-89737520					chr10-96651749-96652364
	chr8-89756816-89758475					chr10-96664635-96664950
	chr8-89765723-89766205					chr10-96670838-96671048
	chr8-89781136-89781379					chr10-96671294-96671568
	chr8-89781675-89782552					chr10-96673399-96673661
	chr8-89789990-89790538					chr10-96691212-96691465
	chr8-89836831-89837418					chr10-96695282-96695689
	chr8-89887144-89887753					chr10-96719832-96721231
	chr8-89901515-89903117					chr10-96831672-96833612
	chr8-89983151-89984856					chr10-97291857-97292970
	chr8-124261337-124263402					chr10-97400072-97401628
	chr8-124473668-124476529					chr10-97497656-97499721
	chr8-124563388-124565303					chr10-97639908-97641701
	chr8-124579238-124579908					chr10-97648492-97649455
	chr8-124585867-124586521					chr10-98134086-98135395
	chr8-124592713-124593397					chr10-103395737-103397291
	chr8-124594301-124594990					chr10-103450869-103451600
	chr8-124604373-124605570					chr10-103451710-103452589
	chr8-124627944-124628500					chr10-124626453-124627592
	chr8-124635250-124635494					chr10-124631913-124632245
	chr8-124637254-124637981					chr10-124636402-124637226
	chr8-124640842-124641125					chr10-124640779-124641610
	chr8-124641888-124642421					chr10-124647507-124649073
	chr8-124643857-124644472					chr10-124650818-124651268
	chr8-124650281-124650512					chr10-124658954-124659739
	chr8-124655079-124655741					chr10-124671508-124672080
	chr8-124659975-124660881					chr10-124678238-124679530
	chr8-124672940-124673779					chr10-124688411-124689441
	chr8-124687174-124688846					chr10-124696344-124697123
	chr8-124709079-124710014					chr10-124697985-124698486
	chr8-124726611-124728796					chr10-124702013-124702717
	chr8-124757111-124757777					chr10-124715398-124715669
	chr8-124888391-124889068					chr10-124717892-124718642
	chr8-143616717-143618381					chr10-124718985-124719748
	chr8-143840192-143842194					chr10-124722787-124723700
	chr8-143891176-143891385					chr10-124728460-124728892
	chr8-143941657-143942936					chr10-124732672-124733457
	chr8-143943297-143944039					chr10-124734324-124735088
	chr8-143976505-143977509					chr10-124741116-124741536
	chr8-143989838-143990662					chr10-124743261-124744830
	chr8-144077083-144079241					chr10-124992203-124992790
	chr8-144082135-144083279					chr10-125015061-125015584
	chr8-144136951-144138641					chr10-125047953-125048398
	chr8-144146751-144148748					chr10-125061162-125061454
	chr8-144266104-144266642					chr10-125064670-125065125
	chr8-144290544-144292431					chr10-125158576-125159494
	chr8-144326421-144327451					chr10-125160996-125161731
	chr8-144427407-144429108					chr10-127906539-127907756
	chr8-144464838-144466549					chr10-127925396-127925693
	chr8-144575440-144575748					chr10-127977380-127977921
	chr8-144094418-144096305					chr10-127983783-127984050
	chr8-144209584-144210133					chr10-127990255-127990735
	chr8-144372576-144374876					chr10-127990964-127991517
	chr8-144462695-144463146					chr10-128011031-128011847
	chr8-144526857-144527369					chr10-128013588-128013847
	chr8-144103152-144105101					chr10-128018296-128018737
	chr8-144357358-144359081					chr10-128027003-128027226
	chr8-144791498-144792905					chr10-128035358-128035976
	chr9-35603468-35606134					chr10-128042330-128042542
	chr9-35656940-35659009					chr10-128046816-128048736
	chr9-35814386-35815851					chr10-128062443-128063471
	chr9-36102688-36103479					chr10-128064108-128065230
	chr9-71782586-71783886					chr10-128069159-128069669
	chr9-71794764-71796723					chr10-128078171-128078786
	chr9-71878435-71878635					chr10-128180343-128181498
	chr9-71885538-71885781					chr10-133261151-133262254
	chr9-71886048-71886340					chr10-133264482-133264753
	chr9-71886482-71886824					chr10-133274652-133276093
	chr9-71897270-71897937					chr10-133276416-133277062
	chr9-71901636-71902084					chr10-133278451-133278875
	chr9-71910005-71911968					chr10-133307573-133309457
	chr9-72362662-72362962					chr11-832588-833319
	chr9-78235326-78236793					chr11-1308762-1310275
	chr9-78260518-78261706					chr11-1382523-1383631
	chr9-92114575-92116149					chr11-1755724-1756036
	chr9-92133606-92134438					chr11-1757478-1758612
	chr9-92293198-92294610					chr11-1763459-1764386
	chr9-92404400-92404660					chr11-2269042-2269589
	chr9-92405955-92406985					chr11-2269716-2270189
	chr9-92440402-92441029					chr11-2270952-2271244
	chr9-92664172-92665092					chr11-2301658-2302740
	chr9-95462052-95463469					chr11-2305335-2305693
	chr9-95491845-95492208					chr11-2305817-2306359
	chr9-95494017-95495396					chr11-2376621-2378486
	chr9-95505767-95506448					chr11-2387099-2388005
	chr9-95506755-95507813					chr11-2991597-2992977
	chr9-95508892-95509444					chr11-3013770-3014897
	chr9-95510370-95511612					chr11-3091435-3092242
	chr9-95515659-95517166					chr11-3100645-3101045
	chr9-95724123-95725428					chr11-3109687-3110417
	chr9-95736428-95736633					chr11-3120139-3120338
	chr9-95874557-95876496					chr11-3164822-3165473
	chr9-95887716-95888614					chr11-3421867-3423520
	chr9-96013981-96014609					chr11-6611459-6613050
	chr9-96015800-96016530					chr11-6618079-6619709
	chr9-99000393-99000983					chr11-14287832-14288640
	chr9-99104013-99106073					chr11-14290481-14290724
	chr9-99112349-99113621					chr11-14300387-14301035
	chr9-99118685-99119484					chr11-14308643-14309279
	chr9-99128866-99129526					chr11-14313166-14313440
	chr9-99134809-99135979					chr11-14318450-14318657
	chr9-99140556-99141045					chr11-14319636-14320455
	chr9-99150305-99151043					chr11-14325086-14325351
	chr9-111691748-111692048					chr11-14327098-14327476
	chr9-111759714-111760405					chr11-14336706-14337383
	chr9-111803952-111804234					chr11-14350276-14350537
	chr9-111926224-111927044					chr11-14357602-14359391
	chr9-111945161-111945438					chr11-14499105-14500695
	chr9-111957951-111958712					chr11-14519528-14520871
	chr9-111975448-111976004					chr11-14577367-14578988
	chr9-111985859-111986242					chr11-14642974-14645436
	chr9-111994448-111995067					chr11-36288699-36289826
	chr9-112056575-112056775					chr11-36306720-36307190
	chr9-112061163-112061612					chr11-36343339-36343820
	chr9-112074095-112075104					chr11-36350123-36350482
	chr9-112086507-112086935					chr11-36352449-36353279
	chr9-112093724-112094074					chr11-36354070-36354694
	chr9-112097386-112098096					chr11-36360452-36361076
	chr9-112112804-112113307					chr11-36363455-36363800
	chr9-112168209-112168565					chr11-36375357-36375651
	chr9-112174276-112175531					chr11-36376086-36378277
	chr9-112176505-112176914					chr11-36385016-36385553
	chr9-112180350-112181420					chr11-36394055-36394377
	chr9-112332333-112334775					chr11-36400386-36401406
	chr9-112378606-112381055					chr11-36408585-36409819
	chr9-113220162-113222344					chr11-36411157-36411690
	chr9-113274274-113276133					chr11-36417159-36417463
	chr9-113409587-113411513					chr11-36420377-36421542
	chr9-113445961-113446757					chr11-36431792-36432147
	chr9-113511750-113512740					chr11-36441722-36442115
	chr9-113516851-113518041					chr11-36450002-36450331
	chr9-113520211-113520587					chr11-36452177-36453304
	chr9-113523044-113524018					chr11-36460281-36460598
	chr9-113578604-113579881					chr11-44564722-44565826
	chr9-113580537-113581097					chr11-44893821-44894473
	chr9-113581382-113582243					chr11-44900035-44900331
	chr9-113589454-113590198					chr11-44910685-44911670
	chr9-113591526-113591979					chr11-44926777-44927393
	chr9-120619432-120620269					chr11-44936098-44936789
	chr9-120710132-120710590					chr11-44943214-44943423
	chr9-120713303-120715105					chr11-44949516-44949743
	chr9-120889944-120891040					chr11-44949907-44950392
	chr9-120915906-120916373					chr11-44950513-44951191
	chr9-120931222-120931919					chr11-47766123-47768120
	chr9-121121109-121122196					chr11-47847539-47848905
	chr9-126985608-126987038					chr11-47863140-47863719
	chr9-127387937-127388868					chr11-47980175-47981998
	chr9-127396369-127397500					chr11-47991201-47991713
	chr9-127397747-127398302					chr11-48001032-48002180
	chr9-127450186-127452538					chr11-48005084-48005483
	chr9-127589694-127590161					chr11-48006016-48006957
	chr9-127714943-127716237					chr11-48008915-48009180
	chr9-127720052-127720533					chr11-48011631-48012357
	chr9-127784599-127786790					chr11-48013054-48013883
	chr9-127980424-127981699					chr11-48017175-48017771
	chr9-128028412-128028870					chr11-48019245-48019507
	chr9-128030787-128031398					chr11-48020033-48020524
	chr9-128066840-128068634					chr11-48028659-48029285
	chr9-127746761-127747252					chr11-48034908-48035461
	chr9-127764161-127764374					chr11-48043252-48044057
	chr9-127769795-127771880					chr11-48054914-48056291
	chr9-127776193-127776891					chr11-48057707-48058040
	chr9-127778289-127779449					chr11-48061335-48061667
	chr9-127937132-127938552					chr11-48063673-48064029
	chr9-128127180-128128830					chr11-48081115-48081432
	chr9-128275121-128276905					chr11-48081680-48082045
	chr9-128007163-128008416					chr11-48102995-48103194
	chr9-128060917-128061685					chr11-48107054-48107504
	chr9-128412122-128412765					chr11-48109335-48110227
	chr9-128419145-128421669					chr11-48116843-48117132
	chr9-128470512-128470791					chr11-48129699-48130325
	chr9-128723482-128725076					chr11-48141549-48141940
	chr9-131394401-131395672					chr11-48153380-48153743
	chr9-131398089-131398670					chr11-61361173-61362823
	chr9-131500259-131500742					chr11-61791927-61793368
	chr9-131578144-131579416					chr11-61814599-61817383
	chr9-131584940-131585894					chr11-61827252-61829114
	chr9-131590508-131591586					chr11-62024965-62026140
	chr9-131627400-131628902					chr11-62123318-62125050
	chr9-131634747-131636243					chr11-63573737-63575170
	chr9-131642428-131643020					chr11-63582182-63582872
	chr9-131644936-131645460					chr11-63592871-63593389
	chr9-131656142-131657409					chr11-63613459-63614731
	chr9-131661944-131662510					chr11-63680843-63682292
	chr9-131666794-131667118					chr11-65879521-65880006
	chr9-131667389-131667945					chr11-65880857-65881350
	chr9-131668159-131669350					chr11-66267135-66269272
	chr9-131670156-131670462					chr11-66616070-66617744
	chr9-131676014-131677006					chr11-67117596-67119866
	chr9-131677534-131677767					chr11-67239303-67241439
	chr9-131678444-131678883					chr11-67316779-67318429
	chr9-131691108-131691498					chr11-67420488-67421489
	chr9-131698339-131698558					chr11-67468567-67469588
[truncated: 2,011 more rows]
