# Supplementary material for: A distinct subset of stem-cell memory is poised for the cytotoxicity program in CD4+ T cells in humans
Source: Sci Adv. 2026 Jan 7;12(2):eady6423. doi: 10.1126/sciadv.ady6423 (PMC12778050; doi:10.1126/sciadv.ady6423)
Supplement: Supplementary file 2 — Data files S1 to S6 [file sciadv.ady6423_data_files_s1_to_s6.zip › ady6423_data_file_s3.xlsx]

## Sheet: Mapping_Information_MIGEC
Data file S3: Bulk TCRα and TCRβ repertoire analysis across T cell memory subsets.
Mapping information for bulk TCR-Seq using MIGEC for 10 donors and 7 cell types.
Sample #	Sample Name	Donor ID	TCR chain	Cell type	Assemble SAMPLE TYPE	Assemble MIG COUNT THRESHOLD	Assemble MIGS GOOD FASTQ1	Assemble MIGS GOOD FASTQ2	Assemble MIGS GOOD TOTAL	Assemble MIGS TOTAL	Assemble READS GOOD FASTQ1	Assemble READS GOOD FASTQ2	Assemble READS GOOD TOTAL	Assemble READS TOTAL	Assemble READS DROPPED WITHIN MIG 1	Assemble READS DROPPED WITHIN MIG 2	Assemble MIGS DROPPED OVERSEQ 1	Assemble MIGS DROPPED OVERSEQ 2	Assemble READS DROPPED OVERSEQ 1	Assemble READS DROPPED OVERSEQ 2	Assemble MIGS DROPPED COLLISION 1	Assemble MIGS DROPPED COLLISION 2	Assemble READS DROPPED COLLISION 1	Assemble READS DROPPED COLLISION 2	CDRBlast DATA TYPE	CDRBlast EVENTS GOOD	CDRBlast EVENTS MAPPED	CDRBlast EVENTS TOTAL	CDRBlast READS GOOD	CDRBlast READS MAPPED	CDRBlast READS TOTAL	CDRBlastFilter CLONOTYPES FILTERED	CDRBlastFilter CLONOTYPES TOTAL	CDRBlastFilter EVENTS FILTERED	CDRBlastFilter EVENTS TOTAL	CDRBlastFilter READS FILTERED	CDRBlastFilter READS TOTAL	CDRBlastFilter NON FUNCTIONAL CLONOTYPES	CDRBlastFilter NON FUNCTIONAL EVENTS	CDRBlastFilter NON FUNCTIONAL READS
1	D2_tcra_CD8RA	D2	tcra	CD8-TEMRA	paired	16	780	782	780	5435	248148	251100	251541	259500	819	378	4390	4390	7578	7578	261	261	316	316	asm	777	779	1560	259544	259615	499215	32	197	94	759	31570	252065	31	93	31553
2	D2_tcra_CM	D2	tcra	CD4-TCM	paired	16	1310	1309	1308	5085	245774	246072	246415	253033	585	288	3537	3537	6263	6263	237	237	307	307	asm	1195	1199	2616	229834	231011	491798	165	1099	190	1183	35441	227728	141	165	34015
3	D2_tcra_E	D2	tcra	CD4-TEMRA-E	paired	16	1065	1064	1062	5803	297858	297826	298393	306676	509	489	4423	4423	7808	7808	312	312	360	360	asm	1002	1005	2124	285054	286007	595585	24	132	90	999	24197	284617	23	88	24132
4	D2_tcra_EM	D2	tcra	CD4-TEM	paired	16	854	854	853	6030	287242	287743	288018	296670	577	255	4836	4836	8218	8218	338	338	379	379	asm	769	771	1706	269924	271378	574949	78	601	94	761	31207	266907	65	81	29154
5	D2_tcra_N	D2	tcra	CD4-Naive	paired	16	1079	1078	1077	5072	261616	261847	262385	269543	674	450	3691	3691	6787	6787	301	301	322	322	asm	931	936	2154	233480	234806	523414	147	856	173	921	40271	230610	132	158	38859
6	D2_tcra_P	D2	tcra	CD4-TEMRA-P	paired	16	889	889	887	3867	191113	191032	191533	196907	456	433	2716	2716	4982	4982	259	259	294	294	asm	823	827	1774	178980	180183	382065	38	261	53	820	13995	178212	34	47	13299
7	D2_tcra_SCM	D2	tcra	CD4-TSCM	paired	16	1468	1468	1468	5514	318406	318218	319182	326383	653	642	3671	3671	6745	6745	374	374	438	438	asm	1293	1299	2936	291647	292037	636624	184	1177	213	1278	44559	288250	163	192	42921
8	D2_tcrb_CD8RA	D2	tcrb	CD8-TEMRA	paired	11	2743	2741	2739	10052	297396	296335	298088	311865	523	1175	6909	6909	13195	13195	396	396	486	486	asm	2370	2379	5478	280451	280977	593658	31	385	47	2361	4657	279684	19	32	3732
9	D2_tcrb_CM	D2	tcrb	CD4-TCM	paired	8	4048	4047	4045	10589	233947	233024	234582	247525	374	1226	6213	6213	12386	12386	325	325	418	418	asm	3769	3792	8090	224930	225882	466840	118	3429	126	3751	6007	224060	57	60	4100
10	D2_tcrb_E	D2	tcrb	CD4-TEMRA-E	paired	8	3457	3455	3451	9044	223830	223252	224177	235238	291	642	5340	5340	10656	10656	243	243	317	317	asm	3228	3259	6902	215917	217452	446994	33	253	116	3214	4324	215296	20	65	3825
11	D2_tcrb_EM	D2	tcrb	CD4-TEM	paired	16	2524	2526	2524	12689	461981	461885	463341	483105	864	1205	9559	9559	18980	18980	604	604	743	743	asm	2327	2338	5048	446353	447718	923825	48	1580	58	2314	6603	443765	32	36	5008
12	D2_tcrb_N	D2	tcrb	CD4-Naive	paired	8	3890	3881	3877	10973	308330	307497	309056	324130	455	1263	6662	6662	14359	14359	416	416	556	556	asm	3613	3633	7754	296870	297613	615677	134	3365	137	3593	7425	295390	69	70	4626
13	D2_tcrb_P	D2	tcrb	CD4-TEMRA-P	paired	11	2101	2099	2096	8114	290951	289922	291467	303394	351	1373	5660	5660	11397	11397	349	349	409	409	asm	1800	1808	4192	273519	274186	580763	24	540	39	1796	4375	272732	16	30	3886
14	D2_tcrb_SCM	D2	tcrb	CD4-TSCM	paired	8	3625	3618	3615	9035	246551	245383	247360	258403	455	1544	5096	5096	10450	10450	310	310	405	405	asm	3367	3392	7230	236518	238440	491754	120	3108	130	3353	6827	235771	62	66	4756
15	D5_tcra_CD8RA	D5	tcra	CD8-TEMRA	paired	11	1530	1529	1527	5199	184830	184346	185311	191901	437	759	3420	3420	6236	6236	246	246	274	274	asm	1424	1433	3054	175652	176584	369107	38	243	69	1414	10669	174231	30	58	10125
16	D5_tcra_CM	D5	tcra	CD4-TCM	paired	8	2837	2834	2831	6009	255481	250154	256314	261575	674	4833	2882	2882	4794	4794	286	286	363	363	asm	2588	2606	5662	232906	234786	505543	319	2294	380	2562	32251	230200	276	333	30209
17	D5_tcra_E	D5	tcra	CD4-TEMRA-E	paired	11	1851	1845	1843	4511	202023	201641	202558	207761	496	615	2441	2441	4814	4814	216	216	254	254	asm	1745	1750	3686	190127	192083	403541	14	68	279	1740	37609	189767	12	277	37535
18	D5_tcra_EM	D5	tcra	CD4-TEM	paired	8	2371	2350	2349	5469	152074	146461	152712	158501	620	4632	2891	2891	5286	5286	204	204	258	258	asm	2173	2196	4698	138218	139347	298311	173	1104	429	2157	25203	137072	144	400	24360
19	D5_tcra_N	D5	tcra	CD4-Naive	paired	8	3912	3891	3890	6939	225691	214774	226691	232447	924	9640	2675	2675	5104	5104	350	350	436	436	asm	3551	3589	7780	200814	201943	440258	608	3323	682	3521	36938	199146	543	617	35271
20	D5_tcra_P	D5	tcra	CD4-TEMRA-P	paired	11	1383	1376	1373	3731	132096	131453	132277	137183	330	659	2164	2164	4444	4444	179	179	231	231	asm	1314	1316	2746	125033	125445	263351	28	162	129	1299	11338	122900	24	125	11179
21	D5_tcra_SCM	D5	tcra	CD4-TSCM	paired	16	1182	1182	1182	4161	277938	278040	278657	283995	514	488	2656	2656	4974	4974	323	323	364	364	asm	1070	1074	2364	258118	258477	555978	163	995	179	1060	44015	256259	147	163	42457
22	D5_tcrb_CD8RA	D5	tcrb	CD8-TEMRA	paired	11	2486	2490	2486	10295	340486	340059	340994	354982	400	828	7364	7364	13329	13329	440	440	601	601	asm	1896	1905	4972	308324	309175	680498	32	342	40	1890	4190	307896	21	27	3374
23	D5_tcrb_CM	D5	tcrb	CD4-TCM	paired	11	4205	4206	4201	11849	412591	411001	413276	427467	547	1883	7092	7092	13308	13308	547	547	760	760	asm	3753	3768	8402	395137	396586	823475	115	3251	123	3736	10555	393652	68	73	8382
24	D5_tcrb_E	D5	tcrb	CD4-TEMRA-E	paired	8	3696	3692	3692	8872	255251	254440	255798	265494	347	810	4883	4883	9315	9315	293	293	345	345	asm	3310	3320	7384	244395	245201	509656	13	87	25	3306	1433	244233	5	8	983
25	D5_tcrb_EM	D5	tcrb	CD4-TEM	paired	8	5266	5261	5257	13108	340738	338668	341531	355174	615	2250	7310	7310	12831	12831	525	525	677	677	asm	4709	4759	10514	320229	323340	679295	76	1742	92	4691	5120	319152	40	46	3504
26	D5_tcrb_N	D5	tcrb	CD4-Naive	paired	8	6002	5987	5987	13146	358562	357075	359181	372820	497	1534	6591	6591	12761	12761	552	552	736	736	asm	5566	5597	11974	343821	345561	715506	206	5231	222	5537	11552	342641	105	113	8590
27	D5_tcrb_P	D5	tcrb	CD4-TEMRA-P	paired	11	2334	2332	2331	8988	270695	270244	271261	284597	380	778	6325	6325	12871	12871	326	326	394	394	asm	1953	1958	4662	256430	256531	540894	13	222	16	1943	1888	255335	6	8	1524
28	D5_tcrb_SCM	D5	tcrb	CD4-TSCM	paired	16	1684	1684	1683	7179	317481	315748	317934	328575	319	1028	5167	5167	10186	10186	327	327	412	412	asm	1535	1546	3366	302480	305493	633186	50	1413	54	1528	10020	301595	28	31	8766
29	D6_tcra_CD8RA	D6	tcra	CD8-TEMRA	paired	11	2004	1996	1993	6874	241543	239340	241862	250608	391	1904	4582	4582	8188	8188	284	284	369	369	asm	1839	1860	3986	225126	226763	480708	87	486	245	1831	30959	223443	78	234	29913
30	D6_tcra_CM	D6	tcra	CD4-TCM	paired	8	2903	2901	2900	7290	258268	256457	258897	265986	382	1861	4084	4084	6702	6702	302	302	354	354	asm	2660	2677	5800	239077	240300	514692	310	2375	349	2632	32559	236112	265	302	30688
31	D6_tcra_E	D6	tcra	CD4-TEMRA-E	paired	8	3380	3372	3368	8281	220781	220182	221200	230237	452	673	4617	4617	8535	8535	278	278	339	339	asm	4039	4067	6736	255991	257390	440819	27	175	804	4034	48426	255465	22	799	48320
32	D6_tcra_EM	D6	tcra	CD4-TEM	paired	11	1857	1849	1849	6397	239241	238308	239396	247315	224	853	4322	4322	7571	7571	217	217	240	240	asm	1798	1808	3698	235042	236029	477454	137	846	228	1787	32232	233207	116	193	29961
33	D6_tcra_N	D6	tcra	CD4-Naive	paired	8	3746	3705	3705	8687	218968	194458	220041	229390	1213	20205	4589	4589	8446	8446	345	345	433	433	asm	3305	3399	7410	182063	185186	413024	510	3017	584	3271	31724	179829	459	533	30619
34	D6_tcra_P	D6	tcra	CD4-TEMRA-P	paired	8	3458	3426	3422	7903	214596	200002	215115	223255	665	11730	4120	4120	7369	7369	317	317	372	372	asm	3217	3267	6844	191911	193460	414240	304	1996	456	3161	26128	187685	274	421	25277
35	D6_tcra_SCM	D6	tcra	CD4-TSCM	paired	8	3416	3393	3392	8723	284616	269864	285826	294806	1119	12738	4885	4885	8247	8247	420	420	501	501	asm	3102	3132	6784	255900	257970	554257	421	2792	494	3070	42624	253312	381	453	41467
36	D6_tcrb_CD8RA	D6	tcrb	CD8-TEMRA	paired	8	3808	3803	3802	8998	277388	276295	277869	286299	412	1190	4850	4850	7934	7934	336	336	406	406	asm	3500	3515	7604	264105	265920	553618	44	759	75	3489	4736	263626	27	42	3365
37	D6_tcrb_CM	D6	tcrb	CD4-TCM	paired	8	4560	4559	4556	9914	315432	313397	316306	325663	618	2055	4954	4954	8715	8715	393	393	469	469	asm	4254	4288	9112	301131	303210	628692	162	3801	173	4227	8053	299536	81	84	5710
38	D6_tcrb_E	D6	tcrb	CD4-TEMRA-E	paired	8	2859	2855	2854	7579	214142	213538	214436	222565	276	708	4465	4465	7755	7755	250	250	289	289	asm	2473	2483	5708	202842	203555	427628	20	287	26	2463	2067	202080	13	16	1684
39	D6_tcrb_EM	D6	tcrb	CD4-TEM	paired	11	2792	2791	2789	9737	422073	421459	422835	434140	565	1136	6477	6477	10699	10699	465	465	536	536	asm	2533	2557	5578	400543	403986	843475	49	1184	57	2517	7274	399201	29	34	5843
40	D6_tcrb_N	D6	tcrb	CD4-Naive	paired	6	6554	6514	6508	11916	257363	252910	258217	267761	734	4154	4997	4997	8721	8721	353	353	445	445	asm	6217	6273	13016	246260	247365	509936	295	5608	312	6176	9546	244719	156	165	6979
41	D6_tcrb_P	D6	tcrb	CD4-TEMRA-P	paired	8	4374	4365	4362	9351	267967	266095	268800	277589	659	2114	4606	4606	8188	8188	367	367	467	467	asm	4218	4242	8724	262120	263108	533937	111	2332	127	4200	7483	261219	69	78	6071
42	D6_tcrb_SCM	D6	tcrb	CD4-TSCM	paired	6	5616	5593	5588	10022	227584	222977	228369	236135	691	4176	4104	4104	7095	7095	292	292	376	376	asm	5246	5316	11176	215715	217104	450298	259	4765	271	5230	7896	215079	135	142	5463
43	D7_tcra_CD8RA	D7	tcra	CD8-TEMRA	paired	11	1423	1419	1417	6386	247889	247391	248328	257475	369	756	4654	4654	8690	8690	306	306	354	354	asm	1355	1358	2834	241281	241611	495192	52	258	104	1337	17892	237782	44	94	17688
44	D7_tcra_CM	D7	tcra	CD4-TCM	paired	11	2416	2416	2416	7904	316996	316176	317767	327266	469	1252	5161	5161	9102	9102	327	327	397	397	asm	2234	2247	4832	298037	300704	633172	242	1993	292	2210	38759	294339	215	264	36758
45	D7_tcra_E	D7	tcra	CD4-TEMRA-E	paired	23	753	752	752	5952	295394	295580	295793	305671	344	182	4885	4885	9466	9466	313	313	366	366	asm	791	799	1504	308102	315150	590951	29	92	88	790	32600	307360	22	81	31541
46	D7_tcra_EM	D7	tcra	CD4-TEM	paired	16	1425	1424	1424	6346	275318	275382	276227	286078	802	546	4580	4580	9389	9389	341	341	443	443	asm	1356	1364	2848	263725	265948	550681	78	572	125	1230	21190	236112	62	106	19300
47	D7_tcra_N	D7	tcra	CD4-Naive	paired	16	1161	1158	1158	4348	251894	251373	252392	259253	497	855	2896	2896	6419	6419	291	291	384	384	asm	1067	1068	2316	234007	234220	503210	166	1002	189	1062	38894	232548	149	171	37070
48	D7_tcra_P	D7	tcra	CD4-TEMRA-P	paired	11	967	964	964	4241	140693	140514	140893	146992	202	302	3120	3120	5895	5895	154	154	169	169	asm	966	969	1928	140159	140367	281173	39	201	114	959	15224	139585	34	109	15062
49	D7_tcra_SCM	D7	tcra	CD4-TSCM	paired	16	1165	1166	1165	5480	355589	355634	356334	364208	581	594	3904	3904	7392	7392	410	410	466	466	asm	1077	1080	2330	333432	333753	711207	126	979	149	1068	44354	330817	111	134	42073
50	D7_tcrb_CD8RA	D7	tcrb	CD8-TEMRA	paired	8	4097	4093	4092	9575	299577	298769	300224	309181	468	1185	5062	5062	8401	8401	413	413	489	489	asm	3712	3733	8184	285974	286937	598295	33	472	76	3700	4243	284956	25	67	3845
51	D7_tcrb_CM	D7	tcrb	CD4-TCM	paired	8	4941	4933	4928	10226	287374	285544	287893	297132	488	1922	4893	4893	8556	8556	386	386	488	488	asm	4644	4671	9856	276279	277131	572733	194	4105	208	4614	8735	274946	93	98	6159
52	D7_tcrb_E	D7	tcrb	CD4-TEMRA-E	paired	11	2535	2536	2531	7338	259684	267351	267962	276459	1804	552	4482	4482	7998	7998	315	315	384	384	asm	2451	2478	5062	259424	263318	526931	12	111	43	2439	7783	258514	11	42	7771
53	D7_tcrb_EM	D7	tcrb	CD4-TEM	paired	11	4006	4001	4000	10397	377179	375883	378000	389103	572	1713	5875	5875	10312	10312	512	512	643	643	asm	3713	3727	8000	360351	361709	752947	61	1392	158	3679	21117	357565	42	136	19867
54	D7_tcrb_N	D7	tcrb	CD4-Naive	paired	11	2552	2548	2548	6856	350817	349651	351590	358938	482	1487	3880	3880	6790	6790	421	421	477	477	asm	2429	2435	5096	341635	342422	700421	138	2303	142	2417	16126	340515	87	91	12895
55	D7_tcrb_P	D7	tcrb	CD4-TEMRA-P	paired	11	2716	2715	2707	8159	285309	289111	290263	299709	1311	929	5089	5089	8795	8795	345	345	439	439	asm	2541	2577	5414	280159	282343	574220	31	345	56	2532	8516	279057	24	48	8172
56	D7_tcrb_SCM	D7	tcrb	CD4-TSCM	paired	11	2567	2564	2563	5865	280937	279725	281556	287791	361	1234	2958	2958	5752	5752	339	339	423	423	asm	2425	2438	5126	270368	272822	560602	104	2250	107	2417	9251	269392	68	70	7808
57	D8_tcra_CD8RA	D8	tcra	CD8-TEMRA	paired	11	1500	1494	1494	6375	202439	201701	202824	210882	363	824	4614	4614	7652	7652	259	259	313	313	asm	1435	1437	2988	195722	196095	404071	52	331	123	1424	18438	194004	50	120	18215
58	D8_tcra_CM	D8	tcra	CD4-TCM	paired	11	1544	1545	1544	5883	252091	252151	252792	259722	580	552	4057	4057	6556	6556	280	280	326	326	asm	1442	1450	3088	239369	240979	504206	182	1300	219	1433	33757	237643	159	195	32363
59	D8_tcra_E	D8	tcra	CD4-TEMRA-E	paired	11	1887	1875	1873	6266	185868	184376	186135	194566	380	1253	4159	4159	7939	7939	215	215	264	264	asm	1599	1615	3746	160997	161380	370054	20	104	446	1596	32801	160422	16	441	32652
60	D8_tcra_EM	D8	tcra	CD4-TEM	paired	16	901	903	901	5078	210006	209874	210437	217530	279	456	3950	3950	6763	6763	225	225	296	296	asm	856	858	1802	203080	203545	419846	70	612	95	842	21765	199450	62	86	20758
61	D8_tcra_N	D8	tcra	CD4-Naive	paired	11	1613	1609	1609	5765	194278	192895	194809	201937	469	1527	3913	3913	6760	6760	237	237	299	299	asm	1436	1441	3218	177619	178599	387128	251	1327	289	1427	33137	176644	218	255	31299
62	D8_tcra_P	D8	tcra	CD4-TEMRA-P	paired	11	1321	1313	1312	5093	142966	142379	143381	150165	438	716	3583	3583	6451	6451	188	188	213	213	asm	1187	1191	2624	128941	129068	285226	33	178	152	1185	17302	128691	27	145	16845
63	D8_tcra_SCM	D8	tcra	CD4-TSCM	paired	11	1545	1543	1543	5412	216746	216211	217111	223600	339	746	3593	3593	6149	6149	274	274	318	318	asm	1418	1420	3086	203525	203829	432935	204	1239	240	1404	33041	201219	188	224	32368
64	D8_tcrb_CD8RA	D8	tcrb	CD8-TEMRA	paired	8	4118	4107	4106	9595	229075	227867	229475	238927	365	1203	5142	5142	8915	8915	330	330	390	390	asm	3574	3596	8212	212029	213151	456832	42	611	285	3525	27162	209599	25	263	26347
65	D8_tcrb_CM	D8	tcrb	CD4-TCM	paired	11	2701	2695	2695	7800	267843	266880	268271	277139	355	1098	4722	4722	8315	8315	377	377	474	474	asm	2468	2480	5390	256181	257235	534644	87	2239	93	2451	7545	255231	37	39	4853
66	D8_tcrb_E	D8	tcrb	CD4-TEMRA-E	paired	4	9075	9071	9065	13579	150265	149943	150620	157651	281	559	4277	4277	6672	6672	217	217	272	272	asm	8108	9057	18130	141021	148599	300137	16	235	395	7877	14410	138489	6	381	14232
67	D8_tcrb_EM	D8	tcrb	CD4-TEM	paired	11	1944	1945	1944	8807	330600	329841	331084	341896	387	1035	6446	6446	10333	10333	415	415	457	457	asm	1736	1742	3888	317247	318314	660430	45	1212	51	1727	8694	316042	26	27	6734
68	D8_tcrb_N	D8	tcrb	CD4-Naive	paired	8	3896	3887	3886	9387	234212	232561	234591	244443	368	1673	5144	5144	9342	9342	345	345	406	406	asm	3686	3714	7772	226896	227526	466677	163	3435	169	3667	9753	225768	97	102	7977
69	D8_tcrb_P	D8	tcrb	CD4-TEMRA-P	paired	11	2535	2531	2528	8442	243088	242662	243597	254317	488	741	5525	5525	10163	10163	379	379	441	441	asm	2394	2404	5056	237582	238959	485634	15	264	83	2336	12022	233902	8	74	11703
70	D8_tcrb_SCM	D8	tcrb	CD4-TSCM	paired	8	2935	2932	2931	7631	233176	231802	233495	241587	300	1244	4414	4414	7652	7652	279	279	351	351	asm	2712	2726	5862	223324	224254	464905	125	2355	138	2692	10103	222137	72	79	7773
71	D9_tcra_CD8RA	D9	tcra	CD8-TEMRA	paired	16	1133	1131	1131	5389	265401	265410	265949	273394	351	449	3900	3900	6986	6986	356	356	426	426	asm	1050	1056	2262	254321	254841	530779	24	169	160	1038	35619	249151	21	155	35371
72	D9_tcra_CM	D9	tcra	CD4-TCM	paired	11	2113	2111	2111	7642	321495	321050	321985	331163	444	763	5092	5092	8627	8627	437	437	529	529	asm	1941	1947	4222	301755	302607	642523	222	1739	261	1920	38969	298744	193	230	37312
73	D9_tcra_E	D9	tcra	CD4-TEMRA-E	paired	11	1501	1501	1497	4843	222680	222137	223267	229348	593	686	3066	3066	5635	5635	272	272	338	338	asm	1381	1389	2994	207746	208496	444709	23	132	194	1376	31453	207164	21	188	30947
74	D9_tcra_EM	D9	tcra	CD4-TEM	paired	11	2940	2931	2929	8341	329067	322270	330057	339771	1008	5837	4958	4958	8993	8993	439	439	530	530	asm	2749	2757	5858	310552	310989	651174	215	1902	322	2722	33023	306986	172	275	30813
75	D9_tcra_N	D9	tcra	CD4-Naive	paired	8	2914	2891	2889	6896	205157	185764	206144	213194	943	15744	3644	3644	6334	6334	329	329	394	394	asm	2638	2661	5778	174822	176082	390660	379	2430	438	2617	27163	173438	328	386	25786
76	D9_tcra_P	D9	tcra	CD4-TEMRA-P	paired	11	1515	1506	1502	4721	159866	159247	159923	166204	278	637	2984	2984	5719	5719	214	214	253	253	asm	1453	1455	3004	152855	152903	318852	43	248	131	1445	15882	152167	39	127	15798
77	D9_tcra_SCM	D9	tcra	CD4-TSCM	paired	16	1145	1145	1144	4953	240171	240030	240721	247490	539	597	3515	3515	6340	6340	291	291	370	370	asm	1040	1046	2288	225155	226403	480159	150	953	171	1034	32157	222127	132	153	30942
78	D9_tcrb_CD8RA	D9	tcrb	CD8-TEMRA	paired	11	2666	2667	2664	7820	274884	274709	275770	285322	478	707	4832	4832	9022	9022	317	317	435	435	asm	1838	1845	5328	237702	238250	549521	11	231	18	1752	1029	227754	7	12	932
79	D9_tcrb_CM	D9	tcrb	CD4-TCM	paired	11	3181	3182	3176	9129	329691	328666	330437	341158	564	1372	5488	5488	9907	9907	452	452	557	557	asm	2899	2912	6352	313553	315616	658124	120	2538	141	2884	12243	311942	74	82	9595
80	D9_tcrb_E	D9	tcrb	CD4-TEMRA-E	paired	8	3751	3752	3746	6949	188402	187954	188800	194871	353	725	2959	2959	5665	5665	232	232	305	305	asm	3581	3605	7492	182689	183669	376263	13	268	118	3564	7931	182050	9	112	7610
81	D9_tcrb_EM	D9	tcrb	CD4-TEM	paired	8	5919	5906	5902	12194	383395	378679	384656	395529	949	4730	5680	5680	9901	9901	585	585	715	715	asm	5301	5396	11804	359499	364548	761870	184	3192	237	5263	11586	357291	96	140	8551
82	D9_tcrb_N	D9	tcrb	CD4-Naive	paired	6	6285	6241	6235	11534	257166	247632	258168	267489	981	8247	4851	4851	8415	8415	386	386	467	467	asm	5699	5860	12470	234889	239157	504398	283	5255	293	5657	8478	233406	115	124	5465
83	D9_tcrb_P	D9	tcrb	CD4-TEMRA-P	paired	8	3230	3228	3224	8276	278765	277558	279449	287719	492	1546	4638	4638	7642	7642	400	400	502	502	asm	3004	3032	6448	266458	267971	556232	22	366	141	2995	13637	265126	15	130	13121
84	D9_tcrb_SCM	D9	tcrb	CD4-TSCM	paired	11	2069	2068	2066	6414	256389	255363	256798	264824	296	1153	4034	4034	7573	7573	307	307	373	373	asm	1868	1872	4132	241865	242196	511697	89	1736	92	1856	9505	240966	55	57	8013
85	D10_tcra_CD8RA	D10	tcra	CD8-TEMRA	paired	16	960	960	960	4968	203516	203648	203952	211451	363	253	3771	3771	7217	7217	237	237	282	282	asm	899	905	1920	196642	199377	407164	56	405	88	870	17748	189525	48	74	16288
86	D10_tcra_CM	D10	tcra	CD4-TCM	paired	8	4074	4065	4062	11302	342839	336704	344033	356327	933	5864	6719	6719	11505	11505	501	501	619	619	asm	3807	3833	8124	319493	321277	679417	351	3366	449	3768	35808	316081	277	368	33312
87	D10_tcra_E	D10	tcra	CD4-TEMRA-E	paired	8	1932	1912	1910	5288	165787	163190	165975	172444	361	1989	3156	3156	5970	5970	194	194	236	236	asm	1756	1769	3820	151796	152134	328752	21	122	95	1750	12710	150650	17	90	12607
88	D10_tcra_EM	D10	tcra	CD4-TEM	paired	11	2697	2687	2686	9779	256830	252656	257622	270650	673	3962	6691	6691	12369	12369	388	388	495	495	asm	2553	2563	5372	241203	241743	509350	187	1745	296	2519	25923	238129	155	262	24730
89	D10_tcra_N	D10	tcra	CD4-Naive	paired	8	3086	3065	3063	9044	183547	171918	184440	194667	846	10227	5645	5645	9609	9609	309	309	376	376	asm	2865	2895	6126	165313	166396	355244	324	2619	367	2840	20279	163704	279	319	19107
90	D10_tcra_P	D10	tcra	CD4-TEMRA-P	paired	6	2757	2735	2733	5820	106837	101532	107184	112729	431	4517	2904	2904	5127	5127	152	152	179	179	asm	2556	2584	5466	95953	96511	208172	165	1243	351	2526	13294	94649	132	307	12580
91	D10_tcra_SCM	D10	tcra	CD4-TSCM	paired	8	3830	3811	3809	9153	233292	216935	234719	244876	1123	13982	4924	4924	9388	9388	389	389	492	492	asm	3578	3626	7618	209785	211705	450019	384	3278	463	3527	26167	206860	316	392	23851
92	D10_tcrb_CD8RA	D10	tcrb	CD8-TEMRA	paired	16	2034	2034	2034	8491	336545	336277	336952	348616	292	557	6041	6041	11140	11140	415	415	507	507	asm	1523	1531	4068	302123	303480	672822	28	597	38	1513	5290	300749	19	26	4360
93	D10_tcrb_CM	D10	tcrb	CD4-TCM	paired	8	5930	5916	5914	10943	303525	301401	303949	313616	453	1997	4596	4596	8963	8963	413	413	523	523	asm	5427	5487	11828	287835	290975	604763	181	4828	195	5384	6896	285663	84	86	4209
94	D10_tcrb_E	D10	tcrb	CD4-TEMRA-E	paired	8	4100	4096	4094	7937	220649	220152	221568	228869	923	1341	3555	3555	6796	6796	278	278	383	383	asm	3882	3892	8188	214117	215082	440696	14	159	279	3860	36398	213143	10	274	36188
95	D10_tcrb_EM	D10	tcrb	CD4-TEM	paired	8	4564	4561	4558	11949	373815	372136	374380	386363	467	1791	6867	6867	11242	11242	513	513	643	643	asm	4067	4089	9116	353327	355884	745871	107	2709	130	4047	8114	352039	55	70	5749
96	D10_tcrb_N	D10	tcrb	CD4-Naive	paired	8	5487	5469	5463	11780	287221	284488	287671	299271	492	2450	5861	5861	10674	10674	420	420	513	513	asm	5194	5231	10926	276995	278387	571348	198	4855	213	5161	8339	275862	104	115	6298
97	D10_tcrb_P	D10	tcrb	CD4-TEMRA-P	paired	11	3397	3388	3386	9147	322456	320656	322883	334243	389	1836	5341	5341	10668	10668	406	406	527	527	asm	3124	3136	6772	309068	310369	642959	48	1467	69	3103	6132	306488	30	44	4700
98	D10_tcrb_SCM	D10	tcrb	CD4-TSCM	paired	6	6112	6086	6086	11002	245769	242406	246177	254696	452	2957	4573	4573	7909	7909	312	312	413	413	asm	5691	5750	12172	233002	234485	488009	244	5270	256	5666	6558	232228	90	95	3720
99	D3_tcra_CD8RA	D3	tcra	CD8-TEMRA	paired	11	1364	1359	1358	4321	186873	186520	187443	192764	312	659	2712	2712	4976	4976	244	244	267	267	asm	1189	1192	2716	167904	167965	373315	56	245	199	1108	31084	156297	54	194	30320
100	D3_tcra_CM	D3	tcra	CD4-TCM	paired	8	3090	3084	3082	6894	266264	262433	266888	273373	570	3564	3495	3495	6004	6004	307	307	396	396	asm	2693	2715	6164	236530	237309	528612	524	2434	603	2672	52832	234316	464	540	50913
101	D3_tcra_E	D3	tcra	CD4-TEMRA-E	paired	11	1825	1822	1822	5439	237537	238625	239033	245969	1387	321	3375	3375	6612	6612	239	239	288	288	asm	1617	1621	3644	218717	219694	476126	23	105	308	1612	41562	218145	19	300	40717
102	D3_tcra_EM	D3	tcra	CD4-TEM	paired	16	930	929	929	4437	227686	227797	228219	234403	445	348	3258	3258	5854	5854	248	248	298	298	asm	834	837	1858	207218	208839	455467	114	529	211	826	48429	205600	99	196	46970
103	D3_tcra_N	D3	tcra	CD4-Naive	paired	11	1885	1883	1882	5090	223949	218835	224606	230458	631	4313	2896	2896	5395	5395	307	307	365	365	asm	1647	1654	3764	199197	200151	442704	304	1519	343	1633	40307	197358	278	317	39287
104	D3_tcra_P	D3	tcra	CD4-TEMRA-P	paired	23	585	583	583	3820	229162	229290	229815	235875	510	324	2926	2926	5650	5650	309	309	364	364	asm	524	526	1166	212009	212065	458406	33	152	123	523	46770	211675	32	122	46496
105	D3_tcra_SCM	D3	tcra	CD4-TSCM	paired	23	599	599	599	4543	296389	296595	296943	303897	441	287	3588	3588	6510	6510	356	356	444	444	asm	514	516	1198	265110	265221	592984	95	447	120	506	67425	260921	87	108	63678
106	D3_tcrb_CD8RA	D3	tcrb	CD8-TEMRA	paired	11	2676	2676	2673	7647	264485	263343	265237	273832	689	1362	4661	4661	8136	8136	306	306	361	361	asm	2374	2386	5346	246757	248268	527742	32	366	155	2369	21576	246309	21	143	20940
107	D3_tcrb_CM	D3	tcrb	CD4-TCM	paired	8	4548	4535	4535	10569	318373	315903	319219	330080	552	2535	5567	5567	10122	10122	453	453	606	606	asm	4118	4150	9070	299668	301226	634153	283	3643	310	4098	20609	298683	198	215	16975
108	D3_tcrb_E	D3	tcrb	CD4-TEMRA-E	paired	11	1904	1903	1902	6446	262767	262554	262974	270566	200	352	4216	4216	7163	7163	324	324	369	369	asm	1780	1782	3804	253787	253862	525272	11	149	27	1775	5008	253692	8	24	4688
109	D3_tcrb_EM	D3	tcrb	CD4-TEM	paired	16	1870	1871	1870	8991	404677	403143	405419	417897	620	1254	6642	6642	11900	11900	477	477	545	545	asm	1734	1739	3740	387800	389064	807803	55	930	62	1725	14339	385877	40	41	11730
110	D3_tcrb_N	D3	tcrb	CD4-Naive	paired	11	2855	2843	2840	8241	277346	275700	277603	288030	365	1573	5022	5022	9749	9749	360	360	439	439	asm	2629	2643	5680	263022	264307	552819	179	2464	191	2614	18518	262057	136	144	16731
111	D3_tcrb_P	D3	tcrb	CD4-TEMRA-P	paired	23	791	790	790	5821	336014	335093	336571	345203	339	638	4608	4608	8107	8107	422	422	502	502	asm	724	726	1580	324112	324170	671084	12	221	19	722	9287	322997	12	19	9287
112	D3_tcrb_SCM	D3	tcrb	CD4-TSCM	paired	16	892	893	892	5918	283689	282976	284012	292614	262	927	4684	4684	8180	8180	341	341	406	406	asm	808	814	1784	272049	273768	566649	65	711	72	804	24056	270992	51	58	21679
113	D4_tcra_CD8RA	D4	tcra	CD8-TEMRA	paired	16	1493	1492	1491	7368	364619	364651	365490	375885	738	395	5448	5448	9845	9845	426	426	496	496	asm	1344	1348	2982	329939	330108	729216	45	164	338	1334	94792	327620	41	331	93960
114	D4_tcra_CM	D4	tcra	CD4-TCM	paired	16	1568	1567	1567	6880	338789	338708	339159	348224	306	361	4908	4908	8576	8576	404	404	473	473	asm	1428	1431	3134	317267	318106	677481	228	1259	280	1416	59023	315342	215	264	57272
115	D4_tcra_E	D4	tcra	CD4-TEMRA-E	paired	16	1318	1314	1313	6924	304628	304677	304955	315516	370	267	5329	5329	10071	10071	276	276	351	351	asm	1229	1230	2626	285880	285908	609167	23	97	152	1225	49550	284928	21	150	49261
116	D4_tcra_EM	D4	tcra	CD4-TEM	paired	16	1418	1418	1418	6842	277205	277092	277597	287381	244	425	5100	5100	9405	9405	324	324	379	379	asm	1347	1351	2836	268257	269795	554297	151	874	278	1334	56916	265479	140	265	55495
117	D4_tcra_N	D4	tcra	CD4-Naive	paired	11	2236	2236	2235	6239	218505	217651	218891	226063	365	1048	3704	3704	6792	6792	298	298	348	348	asm	2086	2089	4470	206416	206804	436124	362	1870	418	2075	39214	205405	322	378	37764
118	D4_tcra_P	D4	tcra	CD4-TEMRA-P	paired	16	1076	1074	1074	4143	219868	219521	220163	226022	300	270	2793	2793	5512	5512	274	274	313	313	asm	1018	1023	2148	201163	202576	439355	62	251	260	1014	56434	200172	59	255	56189
119	D4_tcra_SCM	D4	tcra	CD4-TSCM	paired	16	1650	1648	1648	6787	318748	318354	319330	328674	455	767	4714	4714	8829	8829	422	422	461	461	asm	1496	1500	3296	298110	298891	637064	244	1324	304	1481	57754	295160	223	282	55977
120	D4_tcrb_CD8RA	D4	tcrb	CD8-TEMRA	paired	16	1574	1574	1574	10440	472934	473583	476163	491376	742	876	8296	8296	14527	14527	569	569	670	670	asm	1278	1284	3148	429489	430825	946517	19	162	84	1229	16980	416429	11	72	14993
121	D4_tcrb_CM	D4	tcrb	CD4-TCM	paired	16	2093	2096	2092	12614	511714	511373	512706	531981	582	922	9888	9888	18437	18437	629	629	755	755	asm	1887	1897	4184	481175	483435	1023006	88	1575	92	1806	16368	460103	51	54	13123
122	D4_tcrb_E	D4	tcrb	CD4-TEMRA-E	paired	23	736	735	735	7084	278347	277830	278569	289399	221	582	6054	6054	10472	10472	294	294	335	335	asm	565	566	1470	240286	240589	556154	5	108	19	554	5444	235582	2	15	5268
123	D4_tcrb_EM	D4	tcrb	CD4-TEM	paired	16	1978	1981	1978	11852	384004	383862	384962	402623	465	778	9342	9342	16909	16909	528	528	665	665	asm	1803	1812	3956	362655	365603	767797	65	1156	79	1761	16852	352729	44	53	14919
124	D4_tcrb_N	D4	tcrb	CD4-Naive	paired	11	2458	2457	2455	11273	353158	352626	353930	369671	469	1097	8383	8383	15132	15132	429	429	542	542	asm	2218	2228	4910	332947	334480	705728	121	2009	129	2149	17743	324056	80	84	15573
125	D4_tcrb_P	D4	tcrb	CD4-TEMRA-P	paired	23	952	951	951	8068	449327	448084	449776	462871	356	993	6654	6654	12536	12536	462	462	536	536	asm	859	864	1902	424339	427443	897388	25	284	68	843	30541	418397	18	59	28389
126	D4_tcrb_SCM	D4	tcrb	CD4-TSCM	paired	11	1809	1810	1807	8164	272644	272310	273347	284856	429	813	6039	6039	11044	11044	312	312	397	397	asm	1588	1593	3614	252718	253417	544897	73	1395	81	1539	11198	244806	50	52	9180
127	D1_tcra_CD8RA	D1	tcra	CD8-TEMRA	paired	16	1047	1045	1044	4604	229319	228970	229649	236431	343	541	3297	3297	6418	6418	259	259	299	299	asm	997	1002	2088	222504	224146	458224	50	288	152	988	28728	220061	44	145	28208
128	D1_tcra_CM	D1	tcra	CD4-TCM	paired	6	3517	3491	3489	5934	160105	148958	160611	164745	571	9142	2207	2207	3664	3664	205	205	245	245	asm	3211	3261	6978	139113	140288	308859	398	2890	481	3174	20501	137394	324	405	19055
129	D1_tcra_E	D1	tcra	CD4-TEMRA-E	paired	8	2828	2829	2828	6191	242125	242034	242646	248339	488	470	3123	3123	5357	5357	237	237	310	310	asm	2001	2006	5656	187350	187738	484151	24	205	69	1620	9024	156828	21	66	8913
130	D1_tcra_EM	D1	tcra	CD4-TEM	paired	11	2002	1988	1987	6281	259353	251415	259975	267815	663	6178	3973	3973	7290	7290	305	305	363	363	asm	1871	1885	3974	241133	243239	510582	171	1397	270	1848	32111	238222	142	241	30642
131	D1_tcra_N	D1	tcra	CD4-Naive	paired	16	1177	1173	1173	5345	333722	332628	334228	341339	448	1129	3799	3799	6630	6630	369	369	417	417	asm	1097	1103	2346	318114	319492	666286	111	987	137	1087	34279	315096	95	120	32050
132	D1_tcra_P	D1	tcra	CD4-TEMRA-P	paired	11	1511	1507	1505	4911	191049	190273	191200	197601	216	712	3168	3168	5977	5977	226	226	273	273	asm	1076	1079	3010	156944	157097	381217	29	296	59	811	11410	128235	26	55	11055
133	D1_tcra_SCM	D1	tcra	CD4-TSCM	paired	11	3166	3162	3159	7584	344360	342394	345450	353637	750	2217	3993	3993	7563	7563	421	421	496	496	asm	2911	2921	6318	323969	325181	686637	309	2664	367	2882	38334	320631	260	317	35777
134	D1_tcrb_CD8RA	D1	tcrb	CD8-TEMRA	paired	11	2371	2369	2367	8587	345128	344380	346088	356641	596	1413	5820	5820	10033	10033	394	394	432	432	asm	1972	1983	4734	317111	317870	689420	30	383	65	1895	7454	306373	19	38	5635
135	D1_tcrb_CM	D1	tcrb	CD4-TCM	paired	8	5416	5392	5387	11659	361200	350685	362711	374184	1343	9598	5721	5721	10328	10328	512	512	636	636	asm	4830	4870	10774	332502	334049	711419	169	4240	181	4660	9298	320375	85	89	6902
136	D1_tcrb_E	D1	tcrb	CD4-TEMRA-E	paired	11	2366	2367	2362	6501	257091	257742	258509	266249	665	697	3798	3798	7209	7209	331	331	399	399	asm	2358	2369	4724	257584	257960	514717	11	301	401	2343	32120	255343	7	397	32033
137	D1_tcrb_EM	D1	tcrb	CD4-TEM	paired	11	3376	3373	3371	9354	338047	336223	338864	350158	512	2135	5521	5521	10624	10624	453	453	566	566	asm	2988	3017	6742	313762	316512	674188	75	2067	103	2875	10512	302112	46	67	8439
138	D1_tcrb_N	D1	tcrb	CD4-Naive	paired	11	2726	2717	2715	8327	317739	316258	318178	328499	390	1577	5203	5203	9630	9630	396	396	515	515	asm	2502	2517	5430	306388	307694	633826	81	2273	88	2402	8008	294688	41	45	5722
139	D1_tcrb_P	D1	tcrb	CD4-TEMRA-P	paired	11	2314	2322	2312	8112	305054	306192	306880	316907	908	693	5325	5325	9283	9283	461	461	548	548	asm	2377	2387	4624	306967	308153	611073	23	427	391	2335	37585	299522	14	381	36914
140	D1_tcrb_SCM	D1	tcrb	CD4-TSCM	paired	6	5802	5786	5784	10468	224420	222618	224895	233101	414	1816	4384	4384	7731	7731	278	278	326	326	asm	5443	5489	11568	215103	216021	446902	221	4869	234	5263	7488	208247	87	91	4726

## Sheet: TCRb
Data file S3: Bulk TCRα and TCRβ repertoire analysis across T cell memory subsets.
Clonotype information for TCRβ chain for 10 donors and 7 cell types.
Sample #	Sample Name	Donor ID	TCR chain	Cell type	TCRB clonotype ID	Count	Percentage of clonotype	CDR3 nucleotide sequence	CDR3 amino acid sequence	V segments	J segments	D segments	Last V nucleotide position	First D nucleotide position	Last D nucleotide position	First J nucleotide position	Good events	Total events	Good reads	Total reads
1	D2_tcrb_CD8RA	D2	tcrb	CD8-TEMRA	TRBV5-1*01_TGCGCCAGCAGCCTACCGCTTGGAGGTGCGGGGACCGAGCAGTTCTTC_TRBJ2-1*01	286	0.123596	TGCGCCAGCAGCCTACCGCTTGGAGGTGCGGGGACCGAGCAGTTCTTC	CASSLPLGGAGTEQFF	TRBV5-1*01	TRBJ2-1*01	TRBD2*01,TRBD2*01	11	27	32	36	286	286	38835	38835
2	D2_tcrb_CD8RA	D2	tcrb	CD8-TEMRA	TRBV7-3*01_TGTGCCAGCAGCAGACTAGCGGGGGGGCAGGATACGCAGTATTTT_TRBJ2-3*01	172	0.0743302	TGTGCCAGCAGCAGACTAGCGGGGGGGCAGGATACGCAGTATTTT	CASSRLAGGQDTQYF	TRBV7-3*01	TRBJ2-3*01	TRBD2*01	11	13	26	30	172	172	17603	17603
3	D2_tcrb_CD8RA	D2	tcrb	CD8-TEMRA	TRBV28*01_TGTGCCAGCAGTTTTAGGGGGGCCGGGGAGCTGTTTTTT_TRBJ2-2*01	140	0.0605013	TGTGCCAGCAGTTTTAGGGGGGCCGGGGAGCTGTTTTTT	CASSFRGAGELFF	TRBV28*01	TRBJ2-2*01	TRBD1*01,TRBD1*01	13	15	20	22	140	143	12909	12966
4	D2_tcrb_CD8RA	D2	tcrb	CD8-TEMRA	TRBV28*01_TGTGCCAGCAGTTTCAGGGGAACCGGGGAGCTGTTTTTT_TRBJ2-2*01	131	0.0566119	TGTGCCAGCAGTTTCAGGGGAACCGGGGAGCTGTTTTTT	CASSFRGTGELFF	TRBV28*01	TRBJ2-2*01	TRBD1*01,TRBD1*01	13	14	19	21	131	132	12156	12170
5	D2_tcrb_CD8RA	D2	tcrb	CD8-TEMRA	TRBV15*01_TGTGCCACCAGCAGAGATCCCCCAGGGGACGGCGAGCAGTACTTC_TRBJ2-7*01	66	0.028522	TGTGCCACCAGCAGAGATCCCCCAGGGGACGGCGAGCAGTACTTC	CATSRDPPGDGEQYF	TRBV15*01	TRBJ2-7*01	TRBD1*01,TRBD1*01	16	22	27	32	66	66	7643	7643
6	D2_tcrb_CD8RA	D2	tcrb	CD8-TEMRA	TRBV28*01_TGTGCCAGCAGTTTCCGGGGGACCGGGGAGCTGTTTTTT_TRBJ2-2*01	62	0.0267934	TGTGCCAGCAGTTTCCGGGGGACCGGGGAGCTGTTTTTT	CASSFRGTGELFF	TRBV28*01	TRBJ2-2*01	TRBD2*01,TRBD2*01	13	15	19	21	62	62	6035	6035
7	D2_tcrb_CD8RA	D2	tcrb	CD8-TEMRA	TRBV3-1*01_TGTGCCAGCAGCCAGCACCTAAGCGGGGGGTTCCAAGAGACCCAGTACTTC_TRBJ2-5*01	60	0.0259291	TGTGCCAGCAGCCAGCACCTAAGCGGGGGGTTCCAAGAGACCCAGTACTTC	CASSQHLSGGFQETQYF	TRBV3-1*01	TRBJ2-5*01	TRBD2*01,TRBD2*01	13	21	29	32	60	60	8814	8814
8	D2_tcrb_CD8RA	D2	tcrb	CD8-TEMRA	TRBV6-5*01_TGTGCCAGCGGATTTTGGACAGGGGGTCTTCGCAATCAGCCCCAGCATTTT_TRBJ1-5*01	60	0.0259291	TGTGCCAGCGGATTTTGGACAGGGGGTCTTCGCAATCAGCCCCAGCATTTT	CASGFWTGGLRNQPQHF	TRBV6-5*01	TRBJ1-5*01	TRBD1*01,TRBD1*01	8	16	25	31	60	60	9641	9641
9	D2_tcrb_CD8RA	D2	tcrb	CD8-TEMRA	TRBV10-2*01_TGCGCCAGCAGTGAGTCAGCCGGGACAGGCTCCTACGAGCAGTACTTC_TRBJ2-7*01	60	0.0259291	TGCGCCAGCAGTGAGTCAGCCGGGACAGGCTCCTACGAGCAGTACTTC	CASSESAGTGSYEQYF	TRBV10-2*01	TRBJ2-7*01	TRBD1*01	16	21	27	29	60	60	7420	7420
10	D2_tcrb_CD8RA	D2	tcrb	CD8-TEMRA	TRBV28*01_TGTGCCAGCAGCAGCCGGGGCCAGGGGGAGCTGTTTTTT_TRBJ2-2*01	59	0.025497	TGTGCCAGCAGCAGCCGGGGCCAGGGGGAGCTGTTTTTT	CASSSRGQGELFF	TRBV28*01	TRBJ2-2*01	TRBD2*01,TRBD2*01	10	15	19	24	59	59	4927	4927
11	D2_tcrb_CD8RA	D2	tcrb	CD8-TEMRA	TRBV5-4*01_TGTGCCAGCAGCTTGCTGACAAGCCATTATGGCTACACCTTC_TRBJ1-2*01	57	0.0246327	TGTGCCAGCAGCTTGCTGACAAGCCATTATGGCTACACCTTC	CASSLLTSHYGYTF	TRBV5-4*01	TRBJ1-2*01	TRBD1*01,TRBD1*01	14	17	20	27	57	57	8636	8636
12	D2_tcrb_CD8RA	D2	tcrb	CD8-TEMRA	TRBV15*01_TGTGCCACCAGCAGTCTAGCGGGAGAGACGCAGTATTTT_TRBJ2-3*01	54	0.0233362	TGTGCCACCAGCAGTCTAGCGGGAGAGACGCAGTATTTT	CATSSLAGETQYF	TRBV15*01	TRBJ2-3*01	TRBD2*01,TRBD2*01	13	15	21	23	54	54	7408	7408
13	D2_tcrb_CD8RA	D2	tcrb	CD8-TEMRA	TRBV28*01_TGTGCCAGCAGTTTTCGGGGGGGTGGACTAGCGGGAGGGTCCTTC_TRBJ2-7*01	52	0.0224719	TGTGCCAGCAGTTTTCGGGGGGGTGGACTAGCGGGAGGGTCCTTC	CASSFRGGGLAGGSF	TRBV28*01	TRBJ2-7*01	TRBD2*01,TRBD2*01	13	24	34	38	52	52	3661	3661
14	D2_tcrb_CD8RA	D2	tcrb	CD8-TEMRA	TRBV28*01_TGTGCCAGCAGTTTTCTCGCGGGGATGAACACTGAAGCTTTCTTT_TRBJ1-1*01	51	0.0220398	TGTGCCAGCAGTTTTCTCGCGGGGATGAACACTGAAGCTTTCTTT	CASSFLAGMNTEAFF	TRBV28*01	TRBJ1-1*01	TRBD2*01,TRBD2*01	13	18	23	25	51	51	4524	4524
15	D2_tcrb_CD8RA	D2	tcrb	CD8-TEMRA	TRBV11-2*01_TGTGCCAGCAGCTTAGGCCCGACAGGGGGGTTGGGAGAGACCCAGTACTTC_TRBJ2-5*01	51	0.0220398	TGTGCCAGCAGCTTAGGCCCGACAGGGGGGTTGGGAGAGACCCAGTACTTC	CASSLGPTGGLGETQYF	TRBV11-2*01	TRBJ2-5*01	TRBD1*01,TRBD1*01	15	20	28	35	51	52	8946	8975
16	D2_tcrb_CD8RA	D2	tcrb	CD8-TEMRA	TRBV7-8*01_TGTGCCAGCAGCTCCGGACACCCGAACACTGAAGCTTTCTTT_TRBJ1-1*01	40	0.0172861	TGTGCCAGCAGCTCCGGACACCCGAACACTGAAGCTTTCTTT	CASSSGHPNTEAFF	TRBV7-8*01	TRBJ1-1*01	TRBD1*01,TRBD1*01	12	15	19	23	40	40	4547	4547
17	D2_tcrb_CD8RA	D2	tcrb	CD8-TEMRA	TRBV24-1*01_TGTGCCACCAGTGACCCTGAATCGACAGGGCAAGAGACCCAGTACTTC_TRBJ2-5*01	39	0.0168539	TGTGCCACCAGTGACCCTGAATCGACAGGGCAAGAGACCCAGTACTTC	CATSDPESTGQETQYF	TRBV24-1*01	TRBJ2-5*01	TRBD1*01,TRBD1*01	13	23	28	30	39	39	6066	6066
18	D2_tcrb_CD8RA	D2	tcrb	CD8-TEMRA	TRBV28*01_TGTGCCAGCAGTGACAGGGGTCCCTACGAGCAGTACTTC_TRBJ2-7*01	33	0.014261	TGTGCCAGCAGTGACAGGGGTCCCTACGAGCAGTACTTC	CASSDRGPYEQYF	TRBV28*01	TRBJ2-7*01	TRBD1*01,TRBD1*01	11	12	19	22	33	33	2882	2882
19	D2_tcrb_CD8RA	D2	tcrb	CD8-TEMRA	TRBV7-8*01_TGTGCCAGCAGCTTTGTACCCGGGACAGGGGAAGTTTTGACGGATACGCAGTATTTT_TRBJ2-3*01	27	0.0116681	TGTGCCAGCAGCTTTGTACCCGGGACAGGGGAAGTTTTGACGGATACGCAGTATTTT	CASSFVPGTGEVLTDTQYF	TRBV7-8*01	TRBJ2-3*01	TRBD1*01	13	21	30	39	27	27	3310	3310
20	D2_tcrb_CD8RA	D2	tcrb	CD8-TEMRA	TRBV3-1*01_TGTGCCAGCAGCCACGGGACCGCGGTTACTGAAGCTTTCTTT_TRBJ1-1*01	25	0.0108038	TGTGCCAGCAGCCACGGGACCGCGGTTACTGAAGCTTTCTTT	CASSHGTAVTEAFF	TRBV3-1*01	TRBJ1-1*01	TRBD1*01,TRBD2*01	13	15	19	27	25	25	3088	3088
21	D2_tcrb_CD8RA	D2	tcrb	CD8-TEMRA	TRBV9*01_TGTGCCAGCAGCTCTCAAAGGGCTAGCGCGAACACCGGGGAGCTGTTTTTT_TRBJ2-2*01	23	0.0099395	TGTGCCAGCAGCTCTCAAAGGGCTAGCGCGAACACCGGGGAGCTGTTTTTT	CASSSQRASANTGELFF	TRBV9*01	TRBJ2-2*01	TRBD2*01,TRBD2*01	11	21	25	28	23	23	4000	4000
22	D2_tcrb_CD8RA	D2	tcrb	CD8-TEMRA	TRBV7-9*01_TGTGCCAGCAGCCCCCCGACAGGGGACTACGAGCAGTACTTC_TRBJ2-7*01	19	0.00821089	TGTGCCAGCAGCCCCCCGACAGGGGACTACGAGCAGTACTTC	CASSPPTGDYEQYF	TRBV7-9*01	TRBJ2-7*01	TRBD1*01,TRBD1*01	11	17	24	26	19	19	2515	2515
23	D2_tcrb_CD8RA	D2	tcrb	CD8-TEMRA	TRBV28*01_TGTGCCAGCAGTTTTAGGGGCACCTACGAGCAGTACTTC_TRBJ2-7*01	18	0.00777874	TGTGCCAGCAGTTTTAGGGGCACCTACGAGCAGTACTTC	CASSFRGTYEQYF	TRBV28*01	TRBJ2-7*01	TRBD1*01,TRBD1*01	13	15	19	22	18	18	1362	1362
24	D2_tcrb_CD8RA	D2	tcrb	CD8-TEMRA	TRBV28*01_TGTGCCAGCAGTCCAGTGAGCAATGAGCAGTTCTTC_TRBJ2-1*01	17	0.00734659	TGTGCCAGCAGTCCAGTGAGCAATGAGCAGTTCTTC	CASSPVSNEQFF	TRBV28*01	TRBJ2-1*01	TRBD1*01,TRBD1*01	11	13	15	20	17	17	1353	1353
25	D2_tcrb_CD8RA	D2	tcrb	CD8-TEMRA	TRBV5-6*01_TGTGCCAGCAGCTTGCAGCTAGTCGATGGGTACAATGAGCAGTTCTTC_TRBJ2-1*01	15	0.00648228	TGTGCCAGCAGCTTGCAGCTAGTCGATGGGTACAATGAGCAGTTCTTC	CASSLQLVDGYNEQFF	TRBV5-6*01	TRBJ2-1*01	TRBD2*01,TRBD2*01	14	17	23	30	15	15	1917	1917
26	D2_tcrb_CD8RA	D2	tcrb	CD8-TEMRA	TRBV2*01_TGTGCCAGCCATGAAAAGGCGGCCTCCTACAATGAGCAGTTCTTC_TRBJ2-1*01	13	0.00561798	TGTGCCAGCCATGAAAAGGCGGCCTCCTACAATGAGCAGTTCTTC	CASHEKAASYNEQFF	TRBV2*01	TRBJ2-1*01	TRBD2*01,TRBD2*01	14	18	21	23	13	13	1232	1232
27	D2_tcrb_CD8RA	D2	tcrb	CD8-TEMRA	TRBV12-3*01,TRBV12-4*01_TGTGCCAGCAGCTTTCCCGGGTCCCAAGAGACCCAGTACTTC_TRBJ2-5*01	12	0.00518583	TGTGCCAGCAGCTTTCCCGGGTCCCAAGAGACCCAGTACTTC	CASSFPGSQETQYF	TRBV12-3*01,TRBV12-4*01	TRBJ2-5*01	TRBD1*01,TRBD2*01	13	14	17	23	12	12	2282	2282
28	D2_tcrb_CD8RA	D2	tcrb	CD8-TEMRA	TRBV28*01_TGTGCCAGCAGTCCCATCTACAATGAGCAGTTCTTC_TRBJ2-1*01	11	0.00475367	TGTGCCAGCAGTCCCATCTACAATGAGCAGTTCTTC	CASSPIYNEQFF	TRBV28*01	TRBJ2-1*01	TRBD1*01,TRBD1*01,TRBD2*01,TRBD2*01	11	12	14	17	11	11	989	989
29	D2_tcrb_CD8RA	D2	tcrb	CD8-TEMRA	TRBV2*01_TGTGCCAGCAGGTACAATGAGCAGTTCTTC_TRBJ2-1*01	11	0.00475367	TGTGCCAGCAGGTACAATGAGCAGTTCTTC	CASRYNEQFF	TRBV2*01	TRBJ2-1*01	.	10	-1	-1	12	11	11	799	799
30	D2_tcrb_CD8RA	D2	tcrb	CD8-TEMRA	TRBV2*01_TGTGCCAGCAGTGAGACTAGCTCCTCTGAGCAGTTCTTC_TRBJ2-1*01	11	0.00475367	TGTGCCAGCAGTGAGACTAGCTCCTCTGAGCAGTTCTTC	CASSETSSSEQFF	TRBV2*01	TRBJ2-1*01	TRBD2*01,TRBD2*01	13	14	20	26	11	11	876	876
31	D2_tcrb_CD8RA	D2	tcrb	CD8-TEMRA	TRBV28*01_TGTGCCAGCAGTTCAGACAACTTGGTCGATGAGCAGTTCTTC_TRBJ2-1*01	11	0.00475367	TGTGCCAGCAGTTCAGACAACTTGGTCGATGAGCAGTTCTTC	CASSSDNLVDEQFF	TRBV28*01	TRBJ2-1*01	TRBD1*01,TRBD1*01	12	15	18	28	11	11	807	807
32	D2_tcrb_CD8RA	D2	tcrb	CD8-TEMRA	TRBV12-3*01,TRBV12-4*01_TGTGCCATTTACGGATATGGCTACACCTTC_TRBJ1-2*01	10	0.00432152	TGTGCCATTTACGGATATGGCTACACCTTC	CAIYGYGYTF	TRBV12-3*01,TRBV12-4*01	TRBJ1-2*01	TRBD2*01,TRBD2*01	6	11	13	15	10	10	847	847
33	D2_tcrb_CD8RA	D2	tcrb	CD8-TEMRA	TRBV4-3*01_TGCGCCAGCAGCCAAGAATATCTCGGGGCTGCAACTAATGAAAAACTGTTTTTT_TRBJ1-4*01	10	0.00432152	TGCGCCAGCAGCCAAGAATATCTCGGGGCTGCAACTAATGAAAAACTGTTTTTT	CASSQEYLGAATNEKLFF	TRBV4-3*01	TRBJ1-4*01	TRBD2*01,TRBD2*01	16	23	27	31	10	10	1062	1062
34	D2_tcrb_CD8RA	D2	tcrb	CD8-TEMRA	TRBV28*01_TGTGCCAGCAGTCACCGGGGCACCGGGGAGCTGTTTTTT_TRBJ2-2*01	10	0.00432152	TGTGCCAGCAGTCACCGGGGCACCGGGGAGCTGTTTTTT	CASSHRGTGELFF	TRBV28*01	TRBJ2-2*01	TRBD2*01,TRBD2*01	11	15	18	20	10	10	1067	1067
35	D2_tcrb_CD8RA	D2	tcrb	CD8-TEMRA	TRBV5-1*01_TGCGCCAGCAGCCTGGACGTAAATAGGGTGGAGACCCAGTACTTC_TRBJ2-5*01	10	0.00432152	TGCGCCAGCAGCCTGGACGTAAATAGGGTGGAGACCCAGTACTTC	CASSLDVNRVETQYF	TRBV5-1*01	TRBJ2-5*01	TRBD1*01,TRBD1*01	15	24	27	30	10	10	725	725
36	D2_tcrb_CD8RA	D2	tcrb	CD8-TEMRA	TRBV7-9*01_TGTGCCAGCAGCTTACGGGGCAGGGGGCCGGTTTTTTTTTACAATGAGCAGTTCTTC_TRBJ2-1*01	10	0.00432152	TGTGCCAGCAGCTTACGGGGCAGGGGGCCGGTTTTTTTTTACAATGAGCAGTTCTTC	CASSLRGRGPVFFYNEQFF	TRBV7-9*01	TRBJ2-1*01	TRBD1*01	14	20	27	39	10	10	1259	1259
37	D2_tcrb_CD8RA	D2	tcrb	CD8-TEMRA	TRBV20-1*01_TGCAGTGCTAGGGACCTCGAGGTGGAAAAACTGTTTTTT_TRBJ1-4*01	10	0.00432152	TGCAGTGCTAGGGACCTCGAGGTGGAAAAACTGTTTTTT	CSARDLEVEKLFF	TRBV20-1*01	TRBJ1-4*01	TRBD1*01,TRBD1*01	13	14	16	24	10	10	1468	1468
38	D2_tcrb_CD8RA	D2	tcrb	CD8-TEMRA	TRBV28*01_TGTGCCAGCAGTTTGCGGGGGACCGGGGAGCTGTTTTTT_TRBJ2-2*01	10	0.00432152	TGTGCCAGCAGTTTGCGGGGGACCGGGGAGCTGTTTTTT	CASSLRGTGELFF	TRBV28*01	TRBJ2-2*01	TRBD2*01,TRBD2*01	13	14	19	21	10	10	598	598
39	D2_tcrb_CD8RA	D2	tcrb	CD8-TEMRA	TRBV29-1*01_TGCAGCGTTGAAGGGGACGGGATTTCCTACGAGCAGTACTTC_TRBJ2-7*01	10	0.00432152	TGCAGCGTTGAAGGGGACGGGATTTCCTACGAGCAGTACTTC	CSVEGDGISYEQYF	TRBV29-1*01	TRBJ2-7*01	TRBD1*01,TRBD2*01	12	13	17	24	10	10	1393	1393
40	D2_tcrb_CD8RA	D2	tcrb	CD8-TEMRA	TRBV28*01_TGTGCCAGCAGGCCCGACAGGGGGAGTTCACCCCTCCACTTT_TRBJ1-6*01	9	0.00388937	TGTGCCAGCAGGCCCGACAGGGGGAGTTCACCCCTCCACTTT	CASRPDRGSSPLHF	TRBV28*01	TRBJ1-6*01	TRBD1*01,TRBD1*01	10	15	23	26	9	9	806	806
41	D2_tcrb_CD8RA	D2	tcrb	CD8-TEMRA	TRBV10-3*01_TGTGCCATCGGAGAAGTAGGGGTATCCTATAATTCACCCCTCCACTTT_TRBJ1-6*01	9	0.00388937	TGTGCCATCGGAGAAGTAGGGGTATCCTATAATTCACCCCTCCACTTT	CAIGEVGVSYNSPLHF	TRBV10-3*01	TRBJ1-6*01	TRBD1*01,TRBD1*01	8	17	21	24	9	9	1331	1331
42	D2_tcrb_CD8RA	D2	tcrb	CD8-TEMRA	TRBV2*01_TGTGCCAGCAGCCGGACAGACGATCAGCCCCAGCATTTT_TRBJ1-5*01	8	0.00345722	TGTGCCAGCAGCCGGACAGACGATCAGCCCCAGCATTTT	CASSRTDDQPQHF	TRBV2*01	TRBJ1-5*01	TRBD1*01,TRBD1*01	10	13	18	22	8	8	881	881
43	D2_tcrb_CD8RA	D2	tcrb	CD8-TEMRA	TRBV5-6*01_TGTGCCAGCAGCTTGTGGACTAGCGTGCCCACAGATACGCAGTATTTT_TRBJ2-3*01	8	0.00345722	TGTGCCAGCAGCTTGTGGACTAGCGTGCCCACAGATACGCAGTATTTT	CASSLWTSVPTDTQYF	TRBV5-6*01	TRBJ2-3*01	TRBD2*01,TRBD2*01	14	16	24	29	8	8	1451	1451
44	D2_tcrb_CD8RA	D2	tcrb	CD8-TEMRA	TRBV2*01_TGTGCCAGCAGTGGGGCGACAGGGAAGACCATGAACACTGAAGCTTTCTTT_TRBJ1-1*01	7	0.00302506	TGTGCCAGCAGTGGGGCGACAGGGAAGACCATGAACACTGAAGCTTTCTTT	CASSGATGKTMNTEAFF	TRBV2*01	TRBJ1-1*01	TRBD1*01,TRBD1*01	12	17	23	31	7	7	1890	1890
45	D2_tcrb_CD8RA	D2	tcrb	CD8-TEMRA	TRBV15*01_TGTGCCACCAGCTTACAGGGGGCGCCGGATGAAAAACTGTTTTTT_TRBJ1-4*01	7	0.00302506	TGTGCCACCAGCTTACAGGGGGCGCCGGATGAAAAACTGTTTTTT	CATSLQGAPDEKLFF	TRBV15*01	TRBJ1-4*01	TRBD1*01	11	14	22	28	7	7	815	815
46	D2_tcrb_CD8RA	D2	tcrb	CD8-TEMRA	TRBV29-1*01_TGCAGCGTTGAAGGCGGGACGGTATACGAGCAGTACTTC_TRBJ2-7*01	7	0.00302506	TGCAGCGTTGAAGGCGGGACGGTATACGAGCAGTACTTC	CSVEGGTVYEQYF	TRBV29-1*01	TRBJ2-7*01	TRBD2*01,TRBD2*01	12	13	17	24	7	7	734	734
47	D2_tcrb_CD8RA	D2	tcrb	CD8-TEMRA	TRBV28*01_TGTGCCAGCAGTTTGGAGGGTTTTTTAGACGAGCAGTACTTC_TRBJ2-7*01	7	0.00302506	TGTGCCAGCAGTTTGGAGGGTTTTTTAGACGAGCAGTACTTC	CASSLEGFLDEQYF	TRBV28*01	TRBJ2-7*01	TRBD1*01,TRBD1*01	13	16	19	28	7	7	1103	1103
48	D2_tcrb_CD8RA	D2	tcrb	CD8-TEMRA	TRBV6-2*01,TRBV6-3*01_TGTGCCAGCAGTTACTCGTCGGGCAGCCAAGAGACCCAGTACTTC_TRBJ2-5*01	7	0.00302506	TGTGCCAGCAGTTACTCGTCGGGCAGCCAAGAGACCCAGTACTTC	CASSYSSGSQETQYF	TRBV6-2*01,TRBV6-3*01	TRBJ2-5*01	TRBD2*01,TRBD2*01	16	19	22	26	7	7	841	841
49	D2_tcrb_CD8RA	D2	tcrb	CD8-TEMRA	TRBV28*01_TGTGCCAGCAGTTTCCGGGGGGCCAACGTCCTGACTTTC_TRBJ2-6*01	6	0.00259291	TGTGCCAGCAGTTTCCGGGGGGCCAACGTCCTGACTTTC	CASSFRGANVLTF	TRBV28*01	TRBJ2-6*01	TRBD2*01,TRBD2*01	13	14	16	18	6	6	133	133
50	D2_tcrb_CD8RA	D2	tcrb	CD8-TEMRA	TRBV15*01_TGTGCCACCAGCAGTTTTGCAGGGGAGACCCAGTACTTC_TRBJ2-5*01	6	0.00259291	TGTGCCACCAGCAGTTTTGCAGGGGAGACCCAGTACTTC	CATSSFAGETQYF	TRBV15*01	TRBJ2-5*01	TRBD1*01,TRBD1*01	13	19	22	24	6	6	780	780
51	D2_tcrb_CD8RA	D2	tcrb	CD8-TEMRA	TRBV3-1*01_TGTGCCAGCAGCCAAGATTGGGGACTCCATCGCGAGCAGTACTTC_TRBJ2-7*01	6	0.00259291	TGTGCCAGCAGCCAAGATTGGGGACTCCATCGCGAGCAGTACTTC	CASSQDWGLHREQYF	TRBV3-1*01	TRBJ2-7*01	TRBD2*01	16	20	25	32	6	6	523	523
52	D2_tcrb_CD8RA	D2	tcrb	CD8-TEMRA	TRBV6-5*01_TGTGCCAGCAGACTGAAGGGGACATCGGGCACTGAAGCTTTCTTT_TRBJ1-1*01	6	0.00259291	TGTGCCAGCAGACTGAAGGGGACATCGGGCACTGAAGCTTTCTTT	CASRLKGTSGTEAFF	TRBV6-5*01	TRBJ1-1*01	TRBD1*01	10	18	23	29	6	6	1674	1674
53	D2_tcrb_CD8RA	D2	tcrb	CD8-TEMRA	TRBV28*01_TGTGCCAGCAGTTTTGGGACAGGGGCCTTCTACGAGCAGTACTTC_TRBJ2-7*01	6	0.00259291	TGTGCCAGCAGTTTTGGGACAGGGGCCTTCTACGAGCAGTACTTC	CASSFGTGAFYEQYF	TRBV28*01	TRBJ2-7*01	TRBD1*01	13	15	24	26	6	6	507	507
54	D2_tcrb_CD8RA	D2	tcrb	CD8-TEMRA	TRBV5-1*01_TGCGCCAGCAGCTTTTCCCCCCCTGGGGGAAGGAGAGGGGAGCTGTTTTTT_TRBJ2-2*01	6	0.00259291	TGCGCCAGCAGCTTTTCCCCCCCTGGGGGAAGGAGAGGGGAGCTGTTTTTT	CASSFSPPGGRRGELFF	TRBV5-1*01	TRBJ2-2*01	TRBD2*01	13	16	22	36	6	6	1000	1000
55	D2_tcrb_CD8RA	D2	tcrb	CD8-TEMRA	TRBV3-1*01_TGTGCCAGCAGCCAAGAAGGGACTACCGTCGGCTACACCTTC_TRBJ1-2*01	6	0.00259291	TGTGCCAGCAGCCAAGAAGGGACTACCGTCGGCTACACCTTC	CASSQEGTTVGYTF	TRBV3-1*01	TRBJ1-2*01	TRBD2*01	16	18	24	30	6	6	437	437
56	D2_tcrb_CD8RA	D2	tcrb	CD8-TEMRA	TRBV7-9*01_TGTGCCAGCAGCCCCCCGAGCGGGGACTACGAGCAGTACTTC_TRBJ2-7*01	6	0.00259291	TGTGCCAGCAGCCCCCCGAGCGGGGACTACGAGCAGTACTTC	CASSPPSGDYEQYF	TRBV7-9*01	TRBJ2-7*01	TRBD2*01,TRBD2*01	11	18	24	26	6	6	900	900
57	D2_tcrb_CD8RA	D2	tcrb	CD8-TEMRA	TRBV24-1*01_TGTGCCACATTCGACGGAAACACCGGGGAGCTGTTTTTT_TRBJ2-2*01	5	0.00216076	TGTGCCACATTCGACGGAAACACCGGGGAGCTGTTTTTT	CATFDGNTGELFF	TRBV24-1*01	TRBJ2-2*01	TRBD1*01,TRBD1*01,TRBD2*01,TRBD2*01	7	12	14	18	5	5	584	584
58	D2_tcrb_CD8RA	D2	tcrb	CD8-TEMRA	TRBV9*01_TGTGCCAGCAGCGGTACCGGACAGTCCTTAAATGAAAAACTGTTTTTT_TRBJ1-4*01	5	0.00216076	TGTGCCAGCAGCGGTACCGGACAGTCCTTAAATGAAAAACTGTTTTTT	CASSGTGQSLNEKLFF	TRBV9*01	TRBJ1-4*01	TRBD1*01,TRBD1*01	12	18	23	30	5	5	641	641
59	D2_tcrb_CD8RA	D2	tcrb	CD8-TEMRA	TRBV28*01_TGTGCCAGCAGTTCCAGGGGCACCGGGGAGCTGTTTTTT_TRBJ2-2*01	5	0.00216076	TGTGCCAGCAGTTCCAGGGGCACCGGGGAGCTGTTTTTT	CASSSRGTGELFF	TRBV28*01	TRBJ2-2*01	TRBD1*01,TRBD1*01	12	14	18	20	5	5	335	335
60	D2_tcrb_CD8RA	D2	tcrb	CD8-TEMRA	TRBV29-1*01_TGCAGCGCCCAAGGAGGGGGCAACGGGGAGCAGTACTTC_TRBJ2-7*01	4	0.00172861	TGCAGCGCCCAAGGAGGGGGCAACGGGGAGCAGTACTTC	CSAQGGGNGEQYF	TRBV29-1*01	TRBJ2-7*01	TRBD1*01	6	14	20	27	4	4	525	525
61	D2_tcrb_CD8RA	D2	tcrb	CD8-TEMRA	TRBV9*01_TGTGCCAGCAGCCTCGGAGGAGATACGCAGTATTTT_TRBJ2-3*01	4	0.00172861	TGTGCCAGCAGCCTCGGAGGAGATACGCAGTATTTT	CASSLGGDTQYF	TRBV9*01	TRBJ2-3*01	TRBD2*01,TRBD2*01	11	14	16	20	4	4	550	550
62	D2_tcrb_CD8RA	D2	tcrb	CD8-TEMRA	TRBV20-1*01_TGCAGTGCTAGAGATCTCAATAAGGGTGCTGAAGCTTTCTTT_TRBJ1-1*01	4	0.00172861	TGCAGTGCTAGAGATCTCAATAAGGGTGCTGAAGCTTTCTTT	CSARDLNKGAEAFF	TRBV20-1*01	TRBJ1-1*01	TRBD1*01,TRBD1*01	13	22	25	28	4	4	334	334
63	D2_tcrb_CD8RA	D2	tcrb	CD8-TEMRA	TRBV7-9*01_TGTGCCAGCAGCAAACTGGGCAGGGGGCGTATACGCATTTACAATGAGCAGTTCTTC_TRBJ2-1*01	4	0.00172861	TGTGCCAGCAGCAAACTGGGCAGGGGGCGTATACGCATTTACAATGAGCAGTTCTTC	CASSKLGRGRIRIYNEQFF	TRBV7-9*01	TRBJ2-1*01	TRBD1*01	11	20	27	39	4	4	375	375
64	D2_tcrb_CD8RA	D2	tcrb	CD8-TEMRA	TRBV7-2*01_TGTGCCAGCAGCTCCCCCCCGGAGGGGGCATATGGAAACACCATATATTTT_TRBJ1-3*01	4	0.00172861	TGTGCCAGCAGCTCCCCCCCGGAGGGGGCATATGGAAACACCATATATTTT	CASSSPPEGAYGNTIYF	TRBV7-2*01	TRBJ1-3*01	TRBD2*01	12	13	20	32	4	4	499	499
65	D2_tcrb_CD8RA	D2	tcrb	CD8-TEMRA	TRBV7-9*01_TGTGCCAGCAGCCCACCGACAGGTTCCTACGAGCAGTACTTC_TRBJ2-7*01	4	0.00172861	TGTGCCAGCAGCCCACCGACAGGTTCCTACGAGCAGTACTTC	CASSPPTGSYEQYF	TRBV7-9*01	TRBJ2-7*01	TRBD1*01,TRBD1*01	11	17	22	24	4	4	574	574
66	D2_tcrb_CD8RA	D2	tcrb	CD8-TEMRA	TRBV10-1*01_TGCGCCAGCAGTGAGAGGGGGTTCAATGAGCAGTTCTTC_TRBJ2-1*01	4	0.00172861	TGCGCCAGCAGTGAGAGGGGGTTCAATGAGCAGTTCTTC	CASSERGFNEQFF	TRBV10-1*01	TRBJ2-1*01	TRBD1*01,TRBD1*01	14	15	20	23	4	4	456	456
67	D2_tcrb_CD8RA	D2	tcrb	CD8-TEMRA	TRBV28*01_TGTGCCAGCAGCCAGCGGGGGACTTACGAGCAGTACTTC_TRBJ2-7*01	4	0.00172861	TGTGCCAGCAGCCAGCGGGGGACTTACGAGCAGTACTTC	CASSQRGTYEQYF	TRBV28*01	TRBJ2-7*01	TRBD2*01,TRBD2*01	10	13	20	24	4	4	269	269
68	D2_tcrb_CD8RA	D2	tcrb	CD8-TEMRA	TRBV6-1*01_TGTGCCAGCGGATTTTGGACAGGGGGTCTTCGCAATCAGCCCCAGCATTTT_TRBJ1-5*01	4	0.00172861	TGTGCCAGCGGATTTTGGACAGGGGGTCTTCGCAATCAGCCCCAGCATTTT	CASGFWTGGLRNQPQHF	TRBV6-1*01	TRBJ1-5*01	TRBD1*01,TRBD1*01	8	16	25	31	4	4	289	289
69	D2_tcrb_CD8RA	D2	tcrb	CD8-TEMRA	TRBV9*01_TGTGCCAGCAGCCAGTCTCCCTGGACAGGCCGAAACATTCAGTACTTC_TRBJ2-4*01	4	0.00172861	TGTGCCAGCAGCCAGTCTCCCTGGACAGGCCGAAACATTCAGTACTTC	CASSQSPWTGRNIQYF	TRBV9*01	TRBJ2-4*01	TRBD1*01,TRBD1*01	11	22	28	32	4	4	703	703
70	D2_tcrb_CD8RA	D2	tcrb	CD8-TEMRA	TRBV6-2*01,TRBV6-3*01_TGTGCCAGCAGTCCCGACTCCCAGGAGCAGTATTTT_TRBJ2-3*01	4	0.00172861	TGTGCCAGCAGTCCCGACTCCCAGGAGCAGTATTTT	CASSPDSQEQYF	TRBV6-2*01,TRBV6-3*01	TRBJ2-3*01	TRBD2*01,TRBD2*01	11	12	15	26	4	4	199	199
71	D2_tcrb_CD8RA	D2	tcrb	CD8-TEMRA	TRBV10-3*01_TGTGCCATGAGGAGGGAAGGACCCACAGATACGCAGTATTTT_TRBJ2-3*01	4	0.00172861	TGTGCCATGAGGAGGGAAGGACCCACAGATACGCAGTATTTT	CAMRREGPTDTQYF	TRBV10-3*01	TRBJ2-3*01	TRBD1*01,TRBD1*01	10	12	15	23	4	4	599	599
72	D2_tcrb_CD8RA	D2	tcrb	CD8-TEMRA	TRBV5-4*01_TGTGCCAGCACCGACTCCGAAGATACGCAGTATTTT_TRBJ2-3*01	4	0.00172861	TGTGCCAGCACCGACTCCGAAGATACGCAGTATTTT	CASTDSEDTQYF	TRBV5-4*01	TRBJ2-3*01	TRBD2*01,TRBD2*01	9	12	15	20	4	4	283	283
73	D2_tcrb_CD8RA	D2	tcrb	CD8-TEMRA	TRBV13*01_TGTGCCAGCAGCTTAGCTAGGACAGGCTTAAACTACGAGCAGTACTTC_TRBJ2-7*01	4	0.00172861	TGTGCCAGCAGCTTAGCTAGGACAGGCTTAAACTACGAGCAGTACTTC	CASSLARTGLNYEQYF	TRBV13*01	TRBJ2-7*01	TRBD1*01,TRBD1*01	15	19	25	32	4	4	325	325
74	D2_tcrb_CD8RA	D2	tcrb	CD8-TEMRA	TRBV9*01_TGTGCCAGCAGCGTAGCGGGAGGAACCTACGAGCAGTACTTC_TRBJ2-7*01	4	0.00172861	TGTGCCAGCAGCGTAGCGGGAGGAACCTACGAGCAGTACTTC	CASSVAGGTYEQYF	TRBV9*01	TRBJ2-7*01	TRBD2*01,TRBD2*01	15	16	19	25	4	4	721	721
75	D2_tcrb_CD8RA	D2	tcrb	CD8-TEMRA	TRBV7-8*01_TGTGCCAGCAGCAGACCGGGACAGGGGTCCGAGCAGTACTTC_TRBJ2-7*01	4	0.00172861	TGTGCCAGCAGCAGACCGGGACAGGGGTCCGAGCAGTACTTC	CASSRPGQGSEQYF	TRBV7-8*01	TRBJ2-7*01	TRBD1*01	11	17	26	29	4	4	489	489
76	D2_tcrb_CD8RA	D2	tcrb	CD8-TEMRA	TRBV5-6*01_TGTGCCAGCAGCTTGGCGGACAGGAGCTCCTACGAGCAGTACTTC_TRBJ2-7*01	3	0.00129646	TGTGCCAGCAGCTTGGCGGACAGGAGCTCCTACGAGCAGTACTTC	CASSLADRSSYEQYF	TRBV5-6*01	TRBJ2-7*01	TRBD1*01,TRBD1*01	15	17	23	26	3	3	401	401
77	D2_tcrb_CD8RA	D2	tcrb	CD8-TEMRA	TRBV5-1*01_TGCGCCAGCAGCTTGGGCGGCGGGGAGCTGTTTTTT_TRBJ2-2*01	3	0.00129646	TGCGCCAGCAGCTTGGGCGGCGGGGAGCTGTTTTTT	CASSLGGGELFF	TRBV5-1*01	TRBJ2-2*01	TRBD2*01,TRBD2*01	15	16	18	20	3	3	360	360
78	D2_tcrb_CD8RA	D2	tcrb	CD8-TEMRA	TRBV10-3*01_TGTGCCATCAGTGTTCCTAGCGGGGGCCAAGAGACCCAGTACTTC_TRBJ2-5*01	3	0.00129646	TGTGCCATCAGTGTTCCTAGCGGGGGCCAAGAGACCCAGTACTTC	CAISVPSGGQETQYF	TRBV10-3*01	TRBJ2-5*01	TRBD2*01,TRBD2*01	12	16	24	26	3	3	204	204
79	D2_tcrb_CD8RA	D2	tcrb	CD8-TEMRA	TRBV15*01_TGTGCCACCAGCAGAGATGCGGGGGAGACCCAGTACTTC_TRBJ2-5*01	3	0.00129646	TGTGCCACCAGCAGAGATGCGGGGGAGACCCAGTACTTC	CATSRDAGETQYF	TRBV15*01	TRBJ2-5*01	TRBD2*01,TRBD2*01	16	18	22	24	3	3	417	417
80	D2_tcrb_CD8RA	D2	tcrb	CD8-TEMRA	TRBV24-1*01_TGTGCCACCAGTGGTAGGGACTCCGGATCATCCTACGAGCAGTACTTC_TRBJ2-7*01	3	0.00129646	TGTGCCACCAGTGGTAGGGACTCCGGATCATCCTACGAGCAGTACTTC	CATSGRDSGSSYEQYF	TRBV24-1*01	TRBJ2-7*01	TRBD2*01	12	16	21	30	3	3	446	446
81	D2_tcrb_CD8RA	D2	tcrb	CD8-TEMRA	TRBV24-1*01_TGTGCCACCCCGAAGGACAGGGAAAGGGATAACTATGGCTACACCTTC_TRBJ1-2*01	3	0.00129646	TGTGCCACCCCGAAGGACAGGGAAAGGGATAACTATGGCTACACCTTC	CATPKDRERDNYGYTF	TRBV24-1*01	TRBJ1-2*01	TRBD1*01,TRBD1*01	8	14	21	29	3	3	214	214
82	D2_tcrb_CD8RA	D2	tcrb	CD8-TEMRA	TRBV7-3*01_TGTGCCAGCAGCCCAGGGGCGGGAGAGGGCTATGAGCAGTTCTTC_TRBJ2-1*01	3	0.00129646	TGTGCCAGCAGCCCAGGGGCGGGAGAGGGCTATGAGCAGTTCTTC	CASSPGAGEGYEQFF	TRBV7-3*01	TRBJ2-1*01	TRBD1*01,TRBD1*01	11	13	18	31	3	3	222	222
83	D2_tcrb_CD8RA	D2	tcrb	CD8-TEMRA	TRBV13*01_TGTGCCAGCAGCTTAAACAGTAGAGATGAGCAGTTCTTC_TRBJ2-1*01	3	0.00129646	TGTGCCAGCAGCTTAAACAGTAGAGATGAGCAGTTCTTC	CASSLNSRDEQFF	TRBV13*01	TRBJ2-1*01	TRBD1*01,TRBD1*01	14	16	19	25	3	3	605	605
84	D2_tcrb_CD8RA	D2	tcrb	CD8-TEMRA	TRBV7-9*01_TGTGCCAGCAGCTTAACCCAGGGGATCTACAATGAGCAGTTCTTC_TRBJ2-1*01	3	0.00129646	TGTGCCAGCAGCTTAACCCAGGGGATCTACAATGAGCAGTTCTTC	CASSLTQGIYNEQFF	TRBV7-9*01	TRBJ2-1*01	TRBD1*01,TRBD1*01	14	18	23	26	3	4	503	515
85	D2_tcrb_CD8RA	D2	tcrb	CD8-TEMRA	TRBV6-5*01_TGTGCCAGCAGTACCCAGACAGGAACTATCTATGGCTACACCTTC_TRBJ1-2*01	3	0.00129646	TGTGCCAGCAGTACCCAGACAGGAACTATCTATGGCTACACCTTC	CASSTQTGTIYGYTF	TRBV6-5*01	TRBJ1-2*01	TRBD1*01,TRBD1*01	11	17	22	25	3	3	135	135
86	D2_tcrb_CD8RA	D2	tcrb	CD8-TEMRA	TRBV29-1*01_TGCAGCGTTGAGGGGGATGGGGTGTCCTACGAGCAGTACTTC_TRBJ2-7*01	3	0.00129646	TGCAGCGTTGAGGGGGATGGGGTGTCCTACGAGCAGTACTTC	CSVEGDGVSYEQYF	TRBV29-1*01	TRBJ2-7*01	TRBD1*01,TRBD1*01,TRBD2*01,TRBD2*01	10	11	15	24	3	3	418	418
87	D2_tcrb_CD8RA	D2	tcrb	CD8-TEMRA	TRBV4-1*01_TGCGCCAGCAGCCAAGATCCCTTCCTCACCGGGGAGCTGTTTTTT_TRBJ2-2*01	3	0.00129646	TGCGCCAGCAGCCAAGATCCCTTCCTCACCGGGGAGCTGTTTTTT	CASSQDPFLTGELFF	TRBV4-1*01	TRBJ2-2*01	TRBD1*01,TRBD2*01	16	17	20	26	3	3	395	395
88	D2_tcrb_CD8RA	D2	tcrb	CD8-TEMRA	TRBV5-8*01_TGTGCCAGAAGCCCCAAGAGGACGTGGGAGACCCAGTACTTC_TRBJ2-5*01	3	0.00129646	TGTGCCAGAAGCCCCAAGAGGACGTGGGAGACCCAGTACTTC	CARSPKRTWETQYF	TRBV5-8*01	TRBJ2-5*01	TRBD1*01,TRBD1*01,TRBD2*01,TRBD2*01	11	19	22	27	3	3	532	532
89	D2_tcrb_CD8RA	D2	tcrb	CD8-TEMRA	TRBV24-1*01_TGTGCCACCAGTGATTTGGAGCCTAATCAGCCCCAGCATTTT_TRBJ1-5*01	3	0.00129646	TGTGCCACCAGTGATTTGGAGCCTAATCAGCCCCAGCATTTT	CATSDLEPNQPQHF	TRBV24-1*01	TRBJ1-5*01	TRBD2*01,TRBD2*01	17	19	21	24	3	3	447	447
90	D2_tcrb_CD8RA	D2	tcrb	CD8-TEMRA	TRBV27*01_TGTGCCAGCAGTCCCCAGGGTTACAATCAGCCCCAGCATTTT_TRBJ1-5*01	3	0.00129646	TGTGCCAGCAGTCCCCAGGGTTACAATCAGCCCCAGCATTTT	CASSPQGYNQPQHF	TRBV27*01	TRBJ1-5*01	TRBD1*01,TRBD1*01	11	15	19	23	3	3	727	727
91	D2_tcrb_CD8RA	D2	tcrb	CD8-TEMRA	TRBV28*01_TGTGCCAGCAGTACTCTAATACAGGGGGACTACGAGCAGTACTTC_TRBJ2-7*01	3	0.00129646	TGTGCCAGCAGTACTCTAATACAGGGGGACTACGAGCAGTACTTC	CASSTLIQGDYEQYF	TRBV28*01	TRBJ2-7*01	TRBD1*01,TRBD1*01	11	20	27	29	3	3	376	376
92	D2_tcrb_CD8RA	D2	tcrb	CD8-TEMRA	TRBV20-1*01_TGCAGTGCTAGGCCGACTAGCACAGATACGCAGTATTTT_TRBJ2-3*01	3	0.00129646	TGCAGTGCTAGGCCGACTAGCACAGATACGCAGTATTTT	CSARPTSTDTQYF	TRBV20-1*01	TRBJ2-3*01	TRBD1*01	10	11	13	18	3	3	260	260
93	D2_tcrb_CD8RA	D2	tcrb	CD8-TEMRA	TRBV7-8*01_TGTGCCAGCGCCGCCCAGGGGACGGTTTTCTTT_TRBJ1-1*01	2	0.000864304	TGTGCCAGCGCCGCCCAGGGGACGGTTTTCTTT	CASAAQGTVFF	TRBV7-8*01	TRBJ1-1*01	TRBD1*01,TRBD1*01	8	15	20	26	2	2	82	82
94	D2_tcrb_CD8RA	D2	tcrb	CD8-TEMRA	TRBV20-1*01_TGCAGTGCTGCTGGAGCAGATCTCCGACACCTCTACGAGCAGTACTTC_TRBJ2-7*01	2	0.000864304	TGCAGTGCTGCTGGAGCAGATCTCCGACACCTCTACGAGCAGTACTTC	CSAAGADLRHLYEQYF	TRBV20-1*01	TRBJ2-7*01	TRBD1*01,TRBD1*01	8	25	28	32	2	2	113	113
95	D2_tcrb_CD8RA	D2	tcrb	CD8-TEMRA	TRBV3-1*01_TGTGCCAGCGGGACAGCAACTAATGAAAAACTGTTTTTT_TRBJ1-4*01	2	0.000864304	TGTGCCAGCGGGACAGCAACTAATGAAAAACTGTTTTTT	CASGTATNEKLFF	TRBV3-1*01	TRBJ1-4*01	TRBD1*01	8	9	14	16	2	2	228	228
96	D2_tcrb_CD8RA	D2	tcrb	CD8-TEMRA	TRBV19*01_TGTGCCAGTAGTACTCGAGGCGTACCGAACACCGGGGAGCTGTTTTTT_TRBJ2-2*01	2	0.000864304	TGTGCCAGTAGTACTCGAGGCGTACCGAACACCGGGGAGCTGTTTTTT	CASSTRGVPNTGELFF	TRBV19*01	TRBJ2-2*01	TRBD1*01,TRBD1*01	12	17	19	25	2	2	308	308
97	D2_tcrb_CD8RA	D2	tcrb	CD8-TEMRA	TRBV2*01_TGTGCCAGCAGTAGGGGACAGGGTGGAGATACGCAGTATTTT_TRBJ2-3*01	2	0.000864304	TGTGCCAGCAGTAGGGGACAGGGTGGAGATACGCAGTATTTT	CASSRGQGGDTQYF	TRBV2*01	TRBJ2-3*01	TRBD1*01	11	14	22	26	2	2	419	419
98	D2_tcrb_CD8RA	D2	tcrb	CD8-TEMRA	TRBV20-1*01_TGCAGTGCTAGCGTCCTGGAGGGGGACGAGCAGTACTTC_TRBJ2-7*01	2	0.000864304	TGCAGTGCTAGCGTCCTGGAGGGGGACGAGCAGTACTTC	CSASVLEGDEQYF	TRBV20-1*01	TRBJ2-7*01	TRBD1*01,TRBD1*01	10	19	23	25	2	2	226	226
99	D2_tcrb_CD8RA	D2	tcrb	CD8-TEMRA	TRBV7-7*01_TGTGCCAGCAGCCCGGACAGCGTCAGTCTCCACGAGCAGTACTTC_TRBJ2-7*01	2	0.000864304	TGTGCCAGCAGCCCGGACAGCGTCAGTCTCCACGAGCAGTACTTC	CASSPDSVSLHEQYF	TRBV7-7*01	TRBJ2-7*01	TRBD1*01,TRBD1*01	11	14	19	27	2	2	137	137
100	D2_tcrb_CD8RA	D2	tcrb	CD8-TEMRA	TRBV6-5*01_TGTGCCAGCAGTCCGGGACAGAAGAACACTGAAGCTTTCTTT_TRBJ1-1*01	2	0.000864304	TGTGCCAGCAGTCCGGGACAGAAGAACACTGAAGCTTTCTTT	CASSPGQKNTEAFF	TRBV6-5*01	TRBJ1-1*01	TRBD1*01	11	14	20	23	2	2	251	251
101	D2_tcrb_CD8RA	D2	tcrb	CD8-TEMRA	TRBV9*01_TGTGCCAGCAGCCCCGATGGGACGCCAGGAGATACGCAGTATTTT_TRBJ2-3*01	2	0.000864304	TGTGCCAGCAGCCCCGATGGGACGCCAGGAGATACGCAGTATTTT	CASSPDGTPGDTQYF	TRBV9*01	TRBJ2-3*01	TRBD1*01,TRBD2*01	11	18	22	29	2	2	200	200
102	D2_tcrb_CD8RA	D2	tcrb	CD8-TEMRA	TRBV11-2*01_TGTGCCAGCAGCTTGTCTAGCGGGGCTTCCAATGAGCAGTTCTTC_TRBJ2-1*01	2	0.000864304	TGTGCCAGCAGCTTGTCTAGCGGGGCTTCCAATGAGCAGTTCTTC	CASSLSSGASNEQFF	TRBV11-2*01	TRBJ2-1*01	TRBD2*01,TRBD2*01	13	16	24	29	2	2	404	404
103	D2_tcrb_CD8RA	D2	tcrb	CD8-TEMRA	TRBV5-1*01_TGCGCCAGCAGCCCCCGTTCAGGGGATTTTAGTCGAGCTTTCTTT_TRBJ1-1*01	2	0.000864304	TGCGCCAGCAGCCCCCGTTCAGGGGATTTTAGTCGAGCTTTCTTT	CASSPRSGDFSRAFF	TRBV5-1*01	TRBJ1-1*01	TRBD1*01,TRBD1*01	11	19	24	35	2	2	136	136
104	D2_tcrb_CD8RA	D2	tcrb	CD8-TEMRA	TRBV7-9*01_TGTGCCAGCAGCTTAACACAGGGCTTCTACAATGAGCAGTTCTTC_TRBJ2-1*01	2	0.000864304	TGTGCCAGCAGCTTAACACAGGGCTTCTACAATGAGCAGTTCTTC	CASSLTQGFYNEQFF	TRBV7-9*01	TRBJ2-1*01	TRBD1*01,TRBD1*01	14	17	21	23	2	2	249	249
105	D2_tcrb_CD8RA	D2	tcrb	CD8-TEMRA	TRBV3-1*01_TGTGCCAGCAGCCACCCCTACGGAGCGGACCAAGAGACCCAGTACTTC_TRBJ2-5*01	2	0.000864304	TGTGCCAGCAGCCACCCCTACGGAGCGGACCAAGAGACCCAGTACTTC	CASSHPYGADQETQYF	TRBV3-1*01	TRBJ2-5*01	TRBD1*01,TRBD1*01	13	14	18	28	2	2	317	317
106	D2_tcrb_CD8RA	D2	tcrb	CD8-TEMRA	TRBV2*01_TGTGCCAGCAGCGTAGGACAGCCGAACACCGGGGAGCTGTTTTTT_TRBJ2-2*01	2	0.000864304	TGTGCCAGCAGCGTAGGACAGCCGAACACCGGGGAGCTGTTTTTT	CASSVGQPNTGELFF	TRBV2*01	TRBJ2-2*01	TRBD1*01,TRBD1*01	10	15	20	22	2	2	187	187
107	D2_tcrb_CD8RA	D2	tcrb	CD8-TEMRA	TRBV30*01_TGTGCCGGTAGGGGGACCGAAGAGCCTAACTATGGCTACACCTTC_TRBJ1-2*01	2	0.000864304	TGTGCCGGTAGGGGGACCGAAGAGCCTAACTATGGCTACACCTTC	CAGRGTEEPNYGYTF	TRBV30*01	TRBJ1-2*01	TRBD1*01,TRBD1*01	5	9	14	25	2	2	196	196
108	D2_tcrb_CD8RA	D2	tcrb	CD8-TEMRA	TRBV4-3*01_TGCGCCAGCAGCCTACCGCTTGGAGGTGCGGGGACCGAGCAGTTCTTC_TRBJ2-1*01	2	0.000864304	TGCGCCAGCAGCCTACCGCTTGGAGGTGCGGGGACCGAGCAGTTCTTC	CASSLPLGGAGTEQFF	TRBV4-3*01	TRBJ2-1*01	TRBD2*01,TRBD2*01	12	27	32	36	2	2	23	23
109	D2_tcrb_CD8RA	D2	tcrb	CD8-TEMRA	TRBV6-2*01,TRBV6-3*01_TGTGCCAGTGGCGGGAGGGGGTTTTCCTACGAGCAGTACTTC_TRBJ2-7*01	2	0.000864304	TGTGCCAGTGGCGGGAGGGGGTTTTCCTACGAGCAGTACTTC	CASGGRGFSYEQYF	TRBV6-2*01,TRBV6-3*01	TRBJ2-7*01	TRBD1*01,TRBD1*01	7	15	20	24	2	2	134	134
110	D2_tcrb_CD8RA	D2	tcrb	CD8-TEMRA	TRBV7-3*01_TGTGCCAGCAGCCGACTAGCGGGGGGCACAGATACGCAGTATTTT_TRBJ2-3*01	2	0.000864304	TGTGCCAGCAGCCGACTAGCGGGGGGCACAGATACGCAGTATTTT	CASSRLAGGTDTQYF	TRBV7-3*01	TRBJ2-3*01	TRBD2*01,TRBD2*01	11	13	23	25	2	2	165	165
111	D2_tcrb_CD8RA	D2	tcrb	CD8-TEMRA	TRBV15*01_TGTGCCACCAGCAGATTAGCGGGGGAGACCCAGTACTTC_TRBJ2-5*01	2	0.000864304	TGTGCCACCAGCAGATTAGCGGGGGAGACCCAGTACTTC	CATSRLAGETQYF	TRBV15*01	TRBJ2-5*01	TRBD2*01,TRBD2*01	14	16	22	24	2	2	190	190
112	D2_tcrb_CD8RA	D2	tcrb	CD8-TEMRA	TRBV19*01_TGTGCCAGTAGTACCGGGACAGGTAGCCACGAGCAGTACTTC_TRBJ2-7*01	2	0.000864304	TGTGCCAGTAGTACCGGGACAGGTAGCCACGAGCAGTACTTC	CASSTGTGSHEQYF	TRBV19*01	TRBJ2-7*01	TRBD1*01	12	15	22	28	2	2	517	517
113	D2_tcrb_CD8RA	D2	tcrb	CD8-TEMRA	TRBV3-1*01_TGTGCCAGCAGCCAGGGGACAGCGAACACCGGGGAGCTGTTTTTT_TRBJ2-2*01	2	0.000864304	TGTGCCAGCAGCCAGGGGACAGCGAACACCGGGGAGCTGTTTTTT	CASSQGTANTGELFF	TRBV3-1*01	TRBJ2-2*01	TRBD1*01	13	15	20	22	2	2	151	151
114	D2_tcrb_CD8RA	D2	tcrb	CD8-TEMRA	TRBV19*01_TGTGCCACGCAAAACAGGGGGCTATCCTACAATGAGCAGTTCTTC_TRBJ2-1*01	2	0.000864304	TGTGCCACGCAAAACAGGGGGCTATCCTACAATGAGCAGTTCTTC	CATQNRGLSYNEQFF	TRBV19*01	TRBJ2-1*01	TRBD1*01	6	13	21	24	2	2	289	289
115	D2_tcrb_CD8RA	D2	tcrb	CD8-TEMRA	TRBV30*01_TGTGCCTGGAGTGGGGGACAACCGAACACCGGGGAGCTGTTTTTT_TRBJ2-2*01	2	0.000864304	TGTGCCTGGAGTGGGGGACAACCGAACACCGGGGAGCTGTTTTTT	CAWSGGQPNTGELFF	TRBV30*01	TRBJ2-2*01	TRBD1*01	12	14	19	22	2	2	549	549
116	D2_tcrb_CD8RA	D2	tcrb	CD8-TEMRA	TRBV28*01_TGTGCCAGCAGTTTACCGGAGGGACTAGCCGGGGAGCTGTTTTTT_TRBJ2-2*01	2	0.000864304	TGTGCCAGCAGTTTACCGGAGGGACTAGCCGGGGAGCTGTTTTTT	CASSLPEGLAGELFF	TRBV28*01	TRBJ2-2*01	TRBD2*01	14	20	26	28	2	2	223	223
117	D2_tcrb_CD8RA	D2	tcrb	CD8-TEMRA	TRBV7-8*01_TGTGCCAGCAGCTTAGCTGGGACTCTTTCGCATGAGCAGTTCTTC_TRBJ2-1*01	2	0.000864304	TGTGCCAGCAGCTTAGCTGGGACTCTTTCGCATGAGCAGTTCTTC	CASSLAGTLSHEQFF	TRBV7-8*01	TRBJ2-1*01	TRBD2*01	16	18	23	31	2	2	188	188
118	D2_tcrb_CD8RA	D2	tcrb	CD8-TEMRA	TRBV6-1*01_TGTGCCAGCAGTGAAGCGGGTGGCGGCCAAGAGACCCAGTACTTC_TRBJ2-5*01	2	0.000864304	TGTGCCAGCAGTGAAGCGGGTGGCGGCCAAGAGACCCAGTACTTC	CASSEAGGGQETQYF	TRBV6-1*01	TRBJ2-5*01	TRBD1*01,TRBD1*01,TRBD2*01,TRBD2*01	16	17	19	26	2	2	344	344
119	D2_tcrb_CD8RA	D2	tcrb	CD8-TEMRA	TRBV5-4*01_TGTGCCAGCAGCTTGGGGCGAGGACCGAATGGGGAGACCCAGTACTTC_TRBJ2-5*01	2	0.000864304	TGTGCCAGCAGCTTGGGGCGAGGACCGAATGGGGAGACCCAGTACTTC	CASSLGRGPNGETQYF	TRBV5-4*01	TRBJ2-5*01	TRBD1*01,TRBD1*01,TRBD2*01,TRBD2*01	15	21	24	33	2	2	386	386
120	D2_tcrb_CD8RA	D2	tcrb	CD8-TEMRA	TRBV7-9*01_TGTGCCAGCAGCTTAACTCAGGGGGTGTACAATGAGCAGTTCTTC_TRBJ2-1*01	2	0.000864304	TGTGCCAGCAGCTTAACTCAGGGGGTGTACAATGAGCAGTTCTTC	CASSLTQGVYNEQFF	TRBV7-9*01	TRBJ2-1*01	TRBD1*01,TRBD1*01	14	18	24	27	2	2	345	345
121	D2_tcrb_CD8RA	D2	tcrb	CD8-TEMRA	TRBV28*01_TGTGCCAGCAGTTTTTCCGAGCTTATCCTGTACGAGCAGTACTTC_TRBJ2-7*01	2	0.000864304	TGTGCCAGCAGTTTTTCCGAGCTTATCCTGTACGAGCAGTACTTC	CASSFSELILYEQYF	TRBV28*01	TRBJ2-7*01	TRBD1*01,TRBD1*01,TRBD2*01,TRBD2*01	13	15	17	30	2	2	165	165
122	D2_tcrb_CD8RA	D2	tcrb	CD8-TEMRA	TRBV5-1*01_TGCGCCAGCAGCTTGTACTATCCGCACGAGCAGTACTTC_TRBJ2-7*01	2	0.000864304	TGCGCCAGCAGCTTGTACTATCCGCACGAGCAGTACTTC	CASSLYYPHEQYF	TRBV5-1*01	TRBJ2-7*01	TRBD2*01,TRBD2*01	14	16	19	25	2	2	262	262
123	D2_tcrb_CD8RA	D2	tcrb	CD8-TEMRA	TRBV6-1*01_TGTGCCAGCAGTGAAGCGGCAGCCTACGAGCAGTACTTC_TRBJ2-7*01	2	0.000864304	TGTGCCAGCAGTGAAGCGGCAGCCTACGAGCAGTACTTC	CASSEAAAYEQYF	TRBV6-1*01	TRBJ2-7*01	TRBD1*01	16	17	19	22	2	2	65	65
124	D2_tcrb_CD8RA	D2	tcrb	CD8-TEMRA	TRBV7-9*01_TGTGCCAGCAGCCCACCTAGCGGCTCCTACGAGCAGTACTTC_TRBJ2-7*01	2	0.000864304	TGTGCCAGCAGCCCACCTAGCGGCTCCTACGAGCAGTACTTC	CASSPPSGSYEQYF	TRBV7-9*01	TRBJ2-7*01	TRBD2*01,TRBD2*01	11	16	21	23	2	2	257	257
125	D2_tcrb_CD8RA	D2	tcrb	CD8-TEMRA	TRBV28*01_TGTGCCAGCAGTTTTAGGGGGGCCAACGTCCTGACTTTC_TRBJ2-6*01	2	0.000864304	TGTGCCAGCAGTTTTAGGGGGGCCAACGTCCTGACTTTC	CASSFRGANVLTF	TRBV28*01	TRBJ2-6*01	TRBD2*01,TRBD2*01	13	14	16	18	2	2	72	72
126	D2_tcrb_CD8RA	D2	tcrb	CD8-TEMRA	TRBV29-1*01_TGCAGCGTTTGGGGGACAGGTCTCTCCTACGAGCAGTACTTC_TRBJ2-7*01	2	0.000864304	TGCAGCGTTTGGGGGACAGGTCTCTCCTACGAGCAGTACTTC	CSVWGTGLSYEQYF	TRBV29-1*01	TRBJ2-7*01	TRBD1*01	8	12	19	23	2	2	268	268
127	D2_tcrb_CD8RA	D2	tcrb	CD8-TEMRA	TRBV9*01_TGTGCCAGCAGCGTAGTTGGGGGGACGCAAAATGAGCAGTTCTTC_TRBJ2-1*01	2	0.000864304	TGTGCCAGCAGCGTAGTTGGGGGGACGCAAAATGAGCAGTTCTTC	CASSVVGGTQNEQFF	TRBV9*01	TRBJ2-1*01	TRBD2*01,TRBD2*01	15	18	23	30	2	2	186	186
128	D2_tcrb_CD8RA	D2	tcrb	CD8-TEMRA	TRBV12-3*01,TRBV12-4*01_TGTGCCAGCAGTCCCTCGACTAGCTCCTACGAGCAGTACTTC_TRBJ2-7*01	2	0.000864304	TGTGCCAGCAGTCCCTCGACTAGCTCCTACGAGCAGTACTTC	CASSPSTSSYEQYF	TRBV12-3*01,TRBV12-4*01	TRBJ2-7*01	TRBD2*01,TRBD2*01	11	17	21	23	2	2	117	117
129	D2_tcrb_CD8RA	D2	tcrb	CD8-TEMRA	TRBV2*01_TGTGCCAGCCCCGGGCACGGCGGGACCAGTAGCACAGATACGCAGTATTTT_TRBJ2-3*01	2	0.000864304	TGTGCCAGCCCCGGGCACGGCGGGACCAGTAGCACAGATACGCAGTATTTT	CASPGHGGTSSTDTQYF	TRBV2*01	TRBJ2-3*01	TRBD2*01,TRBD2*01	8	19	23	30	2	2	226	226
130	D2_tcrb_CD8RA	D2	tcrb	CD8-TEMRA	TRBV28*01_TGTGCCAGCAGTCGTAGGGGGCTAGTGAACACTGAAGCTTTCTTT_TRBJ1-1*01	2	0.000864304	TGTGCCAGCAGTCGTAGGGGGCTAGTGAACACTGAAGCTTTCTTT	CASSRRGLVNTEAFF	TRBV28*01	TRBJ1-1*01	TRBD1*01	11	15	21	25	2	2	191	191
131	D2_tcrb_CD8RA	D2	tcrb	CD8-TEMRA	TRBV29-1*01_TGCAGCGTTGAAGGCAGACATAGCAATCAGCCCCAGCATTTT_TRBJ1-5*01	2	0.000864304	TGCAGCGTTGAAGGCAGACATAGCAATCAGCCCCAGCATTTT	CSVEGRHSNQPQHF	TRBV29-1*01	TRBJ1-5*01	TRBD1*01,TRBD1*01	12	14	16	20	2	2	51	51
132	D2_tcrb_CD8RA	D2	tcrb	CD8-TEMRA	TRBV4-1*01_TGCGCCAGCAGCCAAGCCCCCTCCGGGGACAGGGGGATTCAGCCCCAGCATTTT_TRBJ1-5*01	1	0.000432152	TGCGCCAGCAGCCAAGCCCCCTCCGGGGACAGGGGGATTCAGCCCCAGCATTTT	CASSQAPSGDRGIQPQHF	TRBV4-1*01	TRBJ1-5*01	TRBD1*01	15	25	35	38	1	1	141	141
133	D2_tcrb_CD8RA	D2	tcrb	CD8-TEMRA	TRBV3-1*01_TGTGCCAGCAGCCAAGAGTACGGGACTTACACAAACAATGAGCAGTTCTTC_TRBJ2-1*01	1	0.000432152	TGTGCCAGCAGCCAAGAGTACGGGACTTACACAAACAATGAGCAGTTCTTC	CASSQEYGTYTNNEQFF	TRBV3-1*01	TRBJ2-1*01	TRBD2*01	16	21	26	34	1	1	69	69
134	D2_tcrb_CD8RA	D2	tcrb	CD8-TEMRA	TRBV12-3*01,TRBV12-4*01_TGTGCCAGCACCAATCGCCGCCAGGACCCCCACGAGCAGTACTTC_TRBJ2-7*01	1	0.000432152	TGTGCCAGCACCAATCGCCGCCAGGACCCCCACGAGCAGTACTTC	CASTNRRQDPHEQYF	TRBV12-3*01,TRBV12-4*01	TRBJ2-7*01	TRBD2*01,TRBD2*01	9	17	20	28	1	1	135	135
135	D2_tcrb_CD8RA	D2	tcrb	CD8-TEMRA	TRBV7-8*01_TGTGCCAGCAGCGGCCGCCTCAACACTGAAGCTTTCTTT_TRBJ1-1*01	1	0.000432152	TGTGCCAGCAGCGGCCGCCTCAACACTGAAGCTTTCTTT	CASSGRLNTEAFF	TRBV7-8*01	TRBJ1-1*01	TRBD2*01,TRBD2*01	11	14	17	21	1	1	313	313
136	D2_tcrb_CD8RA	D2	tcrb	CD8-TEMRA	TRBV5-4*01_TGTGCCAGCAGCTTCCGGGGGGACGGTTCACCCCTCCACTTT_TRBJ1-6*01	1	0.000432152	TGTGCCAGCAGCTTCCGGGGGGACGGTTCACCCCTCCACTTT	CASSFRGDGSPLHF	TRBV5-4*01	TRBJ1-6*01	TRBD2*01,TRBD2*01	13	15	21	26	1	1	114	114
137	D2_tcrb_CD8RA	D2	tcrb	CD8-TEMRA	TRBV7-3*01_TGTGCCAGCAGCAGCACCGGACTAGCGGGGGGGCAAGAGACCCAGTACTTC_TRBJ2-5*01	1	0.000432152	TGTGCCAGCAGCAGCACCGGACTAGCGGGGGGGCAAGAGACCCAGTACTTC	CASSSTGLAGGQETQYF	TRBV7-3*01	TRBJ2-5*01	TRBD2*01,TRBD2*01	11	18	31	33	1	1	70	70
138	D2_tcrb_CD8RA	D2	tcrb	CD8-TEMRA	TRBV28*01_TGTGCCAGCAGCCGGCGGGGGTACAATCAGCCCCAGCATTTT_TRBJ1-5*01	1	0.000432152	TGTGCCAGCAGCCGGCGGGGGTACAATCAGCCCCAGCATTTT	CASSRRGYNQPQHF	TRBV28*01	TRBJ1-5*01	TRBD2*01,TRBD2*01	10	14	20	23	1	1	13	13
139	D2_tcrb_CD8RA	D2	tcrb	CD8-TEMRA	TRBV27*01_TGTGCCAGCAGGGGGGTCGACGGGACCGGGGAGCTGTTTTTT_TRBJ2-2*01	1	0.000432152	TGTGCCAGCAGGGGGGTCGACGGGACCGGGGAGCTGTTTTTT	CASRGVDGTGELFF	TRBV27*01	TRBJ2-2*01	TRBD1*01,TRBD1*01,TRBD2*01,TRBD2*01	10	11	15	24	1	1	553	553
140	D2_tcrb_CD8RA	D2	tcrb	CD8-TEMRA	TRBV10-2*01_TGCGCCAGCACCTTCGGACAGGGTGGCTCGGGTAACCCTAACTATGGCTACACCTTC_TRBJ1-2*01	1	0.000432152	TGCGCCAGCACCTTCGGACAGGGTGGCTCGGGTAACCCTAACTATGGCTACACCTTC	CASTFGQGGSGNPNYGYTF	TRBV10-2*01	TRBJ1-2*01	TRBD1*01,TRBD1*01	9	15	22	37	1	1	64	64
141	D2_tcrb_CD8RA	D2	tcrb	CD8-TEMRA	TRBV12-3*01,TRBV12-4*01_TGTGCCAGCAGTTTTGTTGGGGGCGCCGGCTACGAGCAGTACTTC_TRBJ2-7*01	1	0.000432152	TGTGCCAGCAGTTTTGTTGGGGGCGCCGGCTACGAGCAGTACTTC	CASSFVGGAGYEQYF	TRBV12-3*01,TRBV12-4*01	TRBJ2-7*01	TRBD1*01	13	18	23	29	1	1	178	178
142	D2_tcrb_CD8RA	D2	tcrb	CD8-TEMRA	TRBV4-1*01_TGCGCCAGCAGCCAAGATCAGTACAGGGGGCTCATTTGGGCTTTCTTT_TRBJ1-1*01	1	0.000432152	TGCGCCAGCAGCCAAGATCAGTACAGGGGGCTCATTTGGGCTTTCTTT	CASSQDQYRGLIWAFF	TRBV4-1*01	TRBJ1-1*01	TRBD1*01	16	22	30	39	1	1	143	143
143	D2_tcrb_CD8RA	D2	tcrb	CD8-TEMRA	TRBV7-9*01_TGTGCCAGCAGCCCACCTAGCGGGAGCTACGAGCAGTACTTC_TRBJ2-7*01	1	0.000432152	TGTGCCAGCAGCCCACCTAGCGGGAGCTACGAGCAGTACTTC	CASSPPSGSYEQYF	TRBV7-9*01	TRBJ2-7*01	TRBD2*01,TRBD2*01	11	16	23	26	1	1	128	128
144	D2_tcrb_CD8RA	D2	tcrb	CD8-TEMRA	TRBV27*01_TGTGCCAGCAGTTCAGGGGGCCGGGGGACCCAGTACTTC_TRBJ2-5*01	1	0.000432152	TGTGCCAGCAGTTCAGGGGGCCGGGGGACCCAGTACTTC	CASSSGGRGTQYF	TRBV27*01	TRBJ2-5*01	TRBD1*01	12	13	20	26	1	1	132	132
145	D2_tcrb_CD8RA	D2	tcrb	CD8-TEMRA	TRBV5-5*01_TGTGCCAGCAGCTTGGTCAGGGCCTCTGTCACTGAAGCTTTCTTT_TRBJ1-1*01	1	0.000432152	TGTGCCAGCAGCTTGGTCAGGGCCTCTGTCACTGAAGCTTTCTTT	CASSLVRASVTEAFF	TRBV5-5*01	TRBJ1-1*01	TRBD1*01,TRBD1*01	15	17	21	29	1	1	131	131
146	D2_tcrb_CD8RA	D2	tcrb	CD8-TEMRA	TRBV7-9*01_TGTGCCAGCAGCCCCCCTAGCGGGTCCTACGAGCAGTACTTC_TRBJ2-7*01	1	0.000432152	TGTGCCAGCAGCCCCCCTAGCGGGTCCTACGAGCAGTACTTC	CASSPPSGSYEQYF	TRBV7-9*01	TRBJ2-7*01	TRBD2*01,TRBD2*01	11	16	22	24	1	1	102	102
147	D2_tcrb_CD8RA	D2	tcrb	CD8-TEMRA	TRBV15*01_TGTGCCACCAGCAGAGATAGAGAAAAACTGTTTTTT_TRBJ1-4*01	1	0.000432152	TGTGCCACCAGCAGAGATAGAGAAAAACTGTTTTTT	CATSRDREKLFF	TRBV15*01	TRBJ1-4*01	TRBD2*01,TRBD2*01	16	17	19	21	1	1	53	53
148	D2_tcrb_CD8RA	D2	tcrb	CD8-TEMRA	TRBV15*01_TGTGCCACCAGCAGAAATACAGGGGGGGGTAACGAGCAGTACTTC_TRBJ2-7*01	1	0.000432152	TGTGCCACCAGCAGAAATACAGGGGGGGGTAACGAGCAGTACTTC	CATSRNTGGGNEQYF	TRBV15*01	TRBJ2-7*01	TRBD1*01,TRBD1*01	14	18	25	31	1	1	131	131
149	D2_tcrb_CD8RA	D2	tcrb	CD8-TEMRA	TRBV9*01_TGTGCCAGCAGCGTAGCCTCAGGGGCCGAGCAGTACTTC_TRBJ2-7*01	1	0.000432152	TGTGCCAGCAGCGTAGCCTCAGGGGCCGAGCAGTACTTC	CASSVASGAEQYF	TRBV9*01	TRBJ2-7*01	TRBD1*01,TRBD1*01	15	19	24	26	1	1	120	120
150	D2_tcrb_CD8RA	D2	tcrb	CD8-TEMRA	TRBV27*01_TGTGCCAGCGCAAGGACAGGGCCTCAAGAGACCCAGTACTTC_TRBJ2-5*01	1	0.000432152	TGTGCCAGCGCAAGGACAGGGCCTCAAGAGACCCAGTACTTC	CASARTGPQETQYF	TRBV27*01	TRBJ2-5*01	TRBD1*01,TRBD1*01	8	13	20	24	1	1	148	148
151	D2_tcrb_CD8RA	D2	tcrb	CD8-TEMRA	TRBV25-1*01_TGTGCCAGCAGTGAACGGCAGGAACAAGAGACCCAGTACTTC_TRBJ2-5*01	1	0.000432152	TGTGCCAGCAGTGAACGGCAGGAACAAGAGACCCAGTACTTC	CASSERQEQETQYF	TRBV25-1*01	TRBJ2-5*01	TRBD1*01,TRBD1*01	14	18	21	24	1	1	194	194
152	D2_tcrb_CD8RA	D2	tcrb	CD8-TEMRA	TRBV28*01_TGTGCCAGCAGTTTGCCGCTCTCCGGGACAGGGAACTCACCCCTCCACTTT_TRBJ1-6*01	1	0.000432152	TGTGCCAGCAGTTTGCCGCTCTCCGGGACAGGGAACTCACCCCTCCACTTT	CASSLPLSGTGNSPLHF	TRBV28*01	TRBJ1-6*01	TRBD1*01	13	24	31	33	1	1	54	54
153	D2_tcrb_CD8RA	D2	tcrb	CD8-TEMRA	TRBV4-1*01_TGCGCCAGCAGCCAAGATATGGGCGGCAAAGCCTACGAGCAGTACTTC_TRBJ2-7*01	1	0.000432152	TGCGCCAGCAGCCAAGATATGGGCGGCAAAGCCTACGAGCAGTACTTC	CASSQDMGGKAYEQYF	TRBV4-1*01	TRBJ2-7*01	TRBD1*01	16	20	23	31	1	1	168	168
154	D2_tcrb_CD8RA	D2	tcrb	CD8-TEMRA	TRBV4-3*01_TGCGCCAGCAGCCAGGGACTGAGCTACGAGCAGTACTTC_TRBJ2-7*01	1	0.000432152	TGCGCCAGCAGCCAGGGACTGAGCTACGAGCAGTACTTC	CASSQGLSYEQYF	TRBV4-3*01	TRBJ2-7*01	TRBD2*01	13	14	19	23	1	1	174	174
155	D2_tcrb_CD8RA	D2	tcrb	CD8-TEMRA	TRBV29-1*01_TGCAGCGTCCAAACCGCGACAGGGAGTTACGAGCAGTACTTC_TRBJ2-7*01	1	0.000432152	TGCAGCGTCCAAACCGCGACAGGGAGTTACGAGCAGTACTTC	CSVQTATGSYEQYF	TRBV29-1*01	TRBJ2-7*01	TRBD1*01,TRBD1*01	7	17	23	27	1	1	55	55
156	D2_tcrb_CD8RA	D2	tcrb	CD8-TEMRA	TRBV27*01_TGTGCCAGCAGTAAGGGCACAGGAAGCACAGATACGCAGTATTTT_TRBJ2-3*01	1	0.000432152	TGTGCCAGCAGTAAGGGCACAGGAAGCACAGATACGCAGTATTTT	CASSKGTGSTDTQYF	TRBV27*01	TRBJ2-3*01	TRBD1*01,TRBD1*01	11	18	22	24	1	1	177	177
157	D2_tcrb_CD8RA	D2	tcrb	CD8-TEMRA	TRBV25-1*01_TGTGCCAGCGGCACAGGGGATGGAGAGACCCAGTACTTC_TRBJ2-5*01	1	0.000432152	TGTGCCAGCGGCACAGGGGATGGAGAGACCCAGTACTTC	CASGTGDGETQYF	TRBV25-1*01	TRBJ2-5*01	TRBD1*01,TRBD1*01	8	12	18	23	1	1	45	45
158	D2_tcrb_CD8RA	D2	tcrb	CD8-TEMRA	TRBV12-3*01,TRBV12-4*01_TGTGCCAGCAGTTCCCTGGACGTAGGGTGGACCAATGAGCAGTTCTTC_TRBJ2-1*01	1	0.000432152	TGTGCCAGCAGTTCCCTGGACGTAGGGTGGACCAATGAGCAGTTCTTC	CASSSLDVGWTNEQFF	TRBV12-3*01,TRBV12-4*01	TRBJ2-1*01	TRBD1*01,TRBD1*01	12	13	17	32	1	1	72	72
159	D2_tcrb_CD8RA	D2	tcrb	CD8-TEMRA	TRBV27*01_TGTGCCAGCAGTTTATCCGAGGTCGCCTATGAGCAGTTCTTC_TRBJ2-1*01	1	0.000432152	TGTGCCAGCAGTTTATCCGAGGTCGCCTATGAGCAGTTCTTC	CASSLSEVAYEQFF	TRBV27*01	TRBJ2-1*01	TRBD1*01,TRBD1*01	16	19	21	28	1	1	280	280
160	D2_tcrb_CD8RA	D2	tcrb	CD8-TEMRA	TRBV28*01_TGTGCCAGCAGTCGACGGGGTCTGAGGAACACTGAAGCTTTCTTT_TRBJ1-1*01	1	0.000432152	TGTGCCAGCAGTCGACGGGGTCTGAGGAACACTGAAGCTTTCTTT	CASSRRGLRNTEAFF	TRBV28*01	TRBJ1-1*01	TRBD2*01,TRBD2*01	11	15	19	26	1	1	91	91
161	D2_tcrb_CD8RA	D2	tcrb	CD8-TEMRA	TRBV27*01_TGTGCCAGGGGACGGCGCAATCAGCCCCAGCATTTT_TRBJ1-5*01	1	0.000432152	TGTGCCAGGGGACGGCGCAATCAGCCCCAGCATTTT	CARGRRNQPQHF	TRBV27*01	TRBJ1-5*01	TRBD1*01,TRBD2*01	7	8	12	16	1	1	123	123
162	D2_tcrb_CD8RA	D2	tcrb	CD8-TEMRA	TRBV3-1*01_TGTGCCAGCAGCCTTAACAGACCCCCAAACTACGAGCAGTACTTC_TRBJ2-7*01	1	0.000432152	TGTGCCAGCAGCCTTAACAGACCCCCAAACTACGAGCAGTACTTC	CASSLNRPPNYEQYF	TRBV3-1*01	TRBJ2-7*01	TRBD1*01,TRBD1*01,TRBD2*01,TRBD2*01	12	21	25	29	1	1	163	163
163	D2_tcrb_CD8RA	D2	tcrb	CD8-TEMRA	TRBV10-2*01_TGCGCCAGCAGTGCGGGTTGGGAGCAGTACTTC_TRBJ2-7*01	1	0.000432152	TGCGCCAGCAGTGCGGGTTGGGAGCAGTACTTC	CASSAGWEQYF	TRBV10-2*01	TRBJ2-7*01	TRBD2*01,TRBD2*01	12	13	16	21	1	1	87	87
164	D2_tcrb_CD8RA	D2	tcrb	CD8-TEMRA	TRBV28*01_TGTGCCAGCAGTTCCCCCTCCTCTGGGCCACCTGCGGCCTACAATGAGCAGTTCTTC_TRBJ2-1*01	1	0.000432152	TGTGCCAGCAGTTCCCCCTCCTCTGGGCCACCTGCGGCCTACAATGAGCAGTTCTTC	CASSSPSSGPPAAYNEQFF	TRBV28*01	TRBJ2-1*01	TRBD1*01,TRBD1*01	12	13	18	37	1	1	75	75
165	D2_tcrb_CD8RA	D2	tcrb	CD8-TEMRA	TRBV3-1*01_TGTGCCAGCAGCCAAGGAATCTGGAATAATTCACCCCTCCACTTT_TRBJ1-6*01	1	0.000432152	TGTGCCAGCAGCCAAGGAATCTGGAATAATTCACCCCTCCACTTT	CASSQGIWNNSPLHF	TRBV3-1*01	TRBJ1-6*01	TRBD1*01,TRBD1*01	15	20	22	25	1	1	289	289
166	D2_tcrb_CD8RA	D2	tcrb	CD8-TEMRA	TRBV28*01_TGTGCCAGCACCGACGATGGGACTAGCTTATACAATGAGCAGTTCTTC_TRBJ2-1*01	1	0.000432152	TGTGCCAGCACCGACGATGGGACTAGCTTATACAATGAGCAGTTCTTC	CASTDDGTSLYNEQFF	TRBV28*01	TRBJ2-1*01	TRBD2*01	9	18	26	30	1	1	72	72
167	D2_tcrb_CD8RA	D2	tcrb	CD8-TEMRA	TRBV7-9*01_TGTGCCAGCAGCCCAGGGGGGTTAGGGTCCTACGAGCAGTACTTC_TRBJ2-7*01	1	0.000432152	TGTGCCAGCAGCCCAGGGGGGTTAGGGTCCTACGAGCAGTACTTC	CASSPGGLGSYEQYF	TRBV7-9*01	TRBJ2-7*01	TRBD1*01,TRBD1*01	11	13	19	27	1	1	220	220
168	D2_tcrb_CD8RA	D2	tcrb	CD8-TEMRA	TRBV2*01_TGTGCCATCAGTGGGGCGACAGGGAAGACCATGAACACTGAAGCTTTCTTT_TRBJ1-1*01	1	0.000432152	TGTGCCATCAGTGGGGCGACAGGGAAGACCATGAACACTGAAGCTTTCTTT	CAISGATGKTMNTEAFF	TRBV2*01	TRBJ1-1*01	TRBD1*01,TRBD1*01	12	17	23	31	1	1	63	63
169	D2_tcrb_CD8RA	D2	tcrb	CD8-TEMRA	TRBV7-9*01_TGTGCCAGCAGCTTAATGGGGAATCAGCCCCAGCATTTT_TRBJ1-5*01	1	0.000432152	TGTGCCAGCAGCTTAATGGGGAATCAGCCCCAGCATTTT	CASSLMGNQPQHF	TRBV7-9*01	TRBJ1-5*01	TRBD1*01,TRBD1*01,TRBD2*01,TRBD2*01	14	17	19	21	1	1	19	19
170	D2_tcrb_CD8RA	D2	tcrb	CD8-TEMRA	TRBV7-2*01_TGTGCCAGCAGCTTATACGGACTAGCGGGGGGAAATGAGCAGTTCTTC_TRBJ2-1*01	1	0.000432152	TGTGCCAGCAGCTTATACGGACTAGCGGGGGGAAATGAGCAGTTCTTC	CASSLYGLAGGNEQFF	TRBV7-2*01	TRBJ2-1*01	TRBD2*01,TRBD2*01	14	18	31	33	1	1	145	145
171	D2_tcrb_CD8RA	D2	tcrb	CD8-TEMRA	TRBV28*01_TGTGCCAGCAGTTTCCGGGGGACCAGGGAGCTGTTTTTT_TRBJ2-2*01	1	0.000432152	TGTGCCAGCAGTTTCCGGGGGACCAGGGAGCTGTTTTTT	CASSFRGTRELFF	TRBV28*01	TRBJ2-2*01	TRBD2*01,TRBD2*01	13	15	19	21	1	1	104	104
172	D2_tcrb_CD8RA	D2	tcrb	CD8-TEMRA	TRBV7-2*01_TGTGCCAGCAGCTTATCCGACAGGGGGAACCCCTACGAGCAGTACTTC_TRBJ2-7*01	1	0.000432152	TGTGCCAGCAGCTTATCCGACAGGGGGAACCCCTACGAGCAGTACTTC	CASSLSDRGNPYEQYF	TRBV7-2*01	TRBJ2-7*01	TRBD1*01,TRBD1*01	14	18	26	31	1	1	87	87
173	D2_tcrb_CD8RA	D2	tcrb	CD8-TEMRA	TRBV24-1*01_TGTGCCACCAGTGATGCCTACGAGCAGTACTTC_TRBJ2-7*01	1	0.000432152	TGTGCCACCAGTGATGCCTACGAGCAGTACTTC	CATSDAYEQYF	TRBV24-1*01	TRBJ2-7*01	.	14	-1	-1	16	1	1	297	297
174	D2_tcrb_CD8RA	D2	tcrb	CD8-TEMRA	TRBV19*01_TGTGCCAGTAGTAATAAGGGTCTGGCGGAGACTGAAGCTTTCTTT_TRBJ1-1*01	1	0.000432152	TGTGCCAGTAGTAATAAGGGTCTGGCGGAGACTGAAGCTTTCTTT	CASSNKGLAETEAFF	TRBV19*01	TRBJ1-1*01	TRBD1*01,TRBD1*01	12	16	19	30	1	1	484	484
175	D2_tcrb_CD8RA	D2	tcrb	CD8-TEMRA	TRBV28*01_TGTGCCAGCAGTTTATCCGGGAATCAGCCCCAGCATTTT_TRBJ1-5*01	1	0.000432152	TGTGCCAGCAGTTTATCCGGGAATCAGCCCCAGCATTTT	CASSLSGNQPQHF	TRBV28*01	TRBJ1-5*01	TRBD2*01,TRBD2*01	15	16	18	21	1	1	18	18
176	D2_tcrb_CD8RA	D2	tcrb	CD8-TEMRA	TRBV28*01_TGTGCCAGCAGCTGGGGCAGCGGGACAAGTGGGGACACCATATATTTT_TRBJ1-3*01	1	0.000432152	TGTGCCAGCAGCTGGGGCAGCGGGACAAGTGGGGACACCATATATTTT	CASSWGSGTSGDTIYF	TRBV28*01	TRBJ1-3*01	TRBD2*01,TRBD2*01	10	18	23	34	1	1	44	44
177	D2_tcrb_CD8RA	D2	tcrb	CD8-TEMRA	TRBV15*01_TGTGCCACCAGCAGCGTCGCGGGGGAGACCCAGTACTTC_TRBJ2-5*01	1	0.000432152	TGTGCCACCAGCAGCGTCGCGGGGGAGACCCAGTACTTC	CATSSVAGETQYF	TRBV15*01	TRBJ2-5*01	TRBD2*01,TRBD2*01	13	18	22	24	1	1	107	107
178	D2_tcrb_CD8RA	D2	tcrb	CD8-TEMRA	TRBV4-3*01_TGCGCCAGCAGCCAAGGGGAGCGGGGGGGCAATGAGCAGTTCTTC_TRBJ2-1*01	1	0.000432152	TGCGCCAGCAGCCAAGGGGAGCGGGGGGGCAATGAGCAGTTCTTC	CASSQGERGGNEQFF	TRBV4-3*01	TRBJ2-1*01	TRBD2*01,TRBD2*01	15	19	27	29	1	1	83	83
179	D2_tcrb_CD8RA	D2	tcrb	CD8-TEMRA	TRBV6-2*01,TRBV6-3*01_TGTGCCAGCAGTTACTCGTCACAGGAGCAGTTCTTC_TRBJ2-1*01	1	0.000432152	TGTGCCAGCAGTTACTCGTCACAGGAGCAGTTCTTC	CASSYSSQEQFF	TRBV6-2*01,TRBV6-3*01	TRBJ2-1*01	TRBD1*01,TRBD1*01,TRBD2*01,TRBD2*01	16	17	19	24	1	1	232	232
180	D2_tcrb_CD8RA	D2	tcrb	CD8-TEMRA	TRBV15*01_TGTGCCACCAGGGCGGAAGTAGCGGGAACATCTAGCACAGATACGCAGTATTTT_TRBJ2-3*01	1	0.000432152	TGTGCCACCAGGGCGGAAGTAGCGGGAACATCTAGCACAGATACGCAGTATTTT	CATRAEVAGTSSTDTQYF	TRBV15*01	TRBJ2-3*01	TRBD2*01,TRBD2*01	10	19	25	33	1	1	304	304
181	D2_tcrb_CD8RA	D2	tcrb	CD8-TEMRA	TRBV18*01_TGTGCCAGCTCACATCACAGGCTCGAGTACCGAAATGAGCAGTTCTTC_TRBJ2-1*01	1	0.000432152	TGTGCCAGCTCACATCACAGGCTCGAGTACCGAAATGAGCAGTTCTTC	CASSHHRLEYRNEQFF	TRBV18*01	TRBJ2-1*01	TRBD1*01,TRBD1*01	12	16	20	33	1	1	12	12
182	D2_tcrb_CD8RA	D2	tcrb	CD8-TEMRA	TRBV20-1*01_TGCAGTGCTAGACCGGGTTGGGGGGATGAAAAACTGTTTTTT_TRBJ1-4*01	1	0.000432152	TGCAGTGCTAGACCGGGTTGGGGGGATGAAAAACTGTTTTTT	CSARPGWGDEKLFF	TRBV20-1*01	TRBJ1-4*01	TRBD1*01,TRBD1*01,TRBD2*01,TRBD2*01	11	19	23	25	1	1	84	84
183	D2_tcrb_CD8RA	D2	tcrb	CD8-TEMRA	TRBV12-3*01,TRBV12-4*01_TGTGCCAGCAGTTTTCCCGGGACTAGCGTTGGCACAGATACGCAGTATTTT_TRBJ2-3*01	1	0.000432152	TGTGCCAGCAGTTTTCCCGGGACTAGCGTTGGCACAGATACGCAGTATTTT	CASSFPGTSVGTDTQYF	TRBV12-3*01,TRBV12-4*01	TRBJ2-3*01	TRBD2*01	13	18	27	31	1	1	215	215
184	D2_tcrb_CD8RA	D2	tcrb	CD8-TEMRA	TRBV29-1*01_TGCAGCGCTTGGGGGGAGGGACGGACCTACGAGCAGTACTTC_TRBJ2-7*01	1	0.000432152	TGCAGCGCTTGGGGGGAGGGACGGACCTACGAGCAGTACTTC	CSAWGEGRTYEQYF	TRBV29-1*01	TRBJ2-7*01	TRBD2*01,TRBD2*01	6	10	15	25	1	1	148	148
185	D2_tcrb_CD8RA	D2	tcrb	CD8-TEMRA	TRBV24-1*01_TGTGCCACCAGTGATCCAGGGTCTGGCTACACCTTC_TRBJ1-2*01	1	0.000432152	TGTGCCACCAGTGATCCAGGGTCTGGCTACACCTTC	CATSDPGSGYTF	TRBV24-1*01	TRBJ1-2*01	TRBD1*01,TRBD1*01	14	16	20	23	1	1	47	47
186	D2_tcrb_CD8RA	D2	tcrb	CD8-TEMRA	TRBV12-3*01,TRBV12-4*01_TGTGCCAGCAGTTCGGTCAACGAGCAGTACTTC_TRBJ2-7*01	1	0.000432152	TGTGCCAGCAGTTCGGTCAACGAGCAGTACTTC	CASSSVNEQYF	TRBV12-3*01,TRBV12-4*01	TRBJ2-7*01	TRBD2*01,TRBD2*01	12	13	15	19	1	1	132	132
187	D2_tcrb_CD8RA	D2	tcrb	CD8-TEMRA	TRBV20-1*01_TGCAGTGCTCCTTGGGAGGGTAGAGATGATGAGCAGTTCTTC_TRBJ2-1*01	1	0.000432152	TGCAGTGCTCCTTGGGAGGGTAGAGATGATGAGCAGTTCTTC	CSAPWEGRDDEQFF	TRBV20-1*01	TRBJ2-1*01	TRBD1*01,TRBD2*01	8	13	16	28	1	1	101	101
188	D2_tcrb_CD8RA	D2	tcrb	CD8-TEMRA	TRBV27*01_TGTGCCAGCAGTTCCCGGGAACACAATGAGCAGTTCTTC_TRBJ2-1*01	1	0.000432152	TGTGCCAGCAGTTCCCGGGAACACAATGAGCAGTTCTTC	CASSSREHNEQFF	TRBV27*01	TRBJ2-1*01	TRBD2*01,TRBD2*01	12	13	16	22	1	1	129	129
189	D2_tcrb_CD8RA	D2	tcrb	CD8-TEMRA	TRBV30*01_TGTGCCTGGAGAAAACTAGCGGGCTCCTACAATGAGCAGTTCTTC_TRBJ2-1*01	1	0.000432152	TGTGCCTGGAGAAAACTAGCGGGCTCCTACAATGAGCAGTTCTTC	CAWRKLAGSYNEQFF	TRBV30*01	TRBJ2-1*01	TRBD2*01,TRBD2*01	10	14	21	23	1	1	58	58
190	D2_tcrb_CD8RA	D2	tcrb	CD8-TEMRA	TRBV7-9*01_TGTGCCAGCAGTAAAGCGACGGGGGGCAAAGAGACCCAGTACTTC_TRBJ2-5*01	1	0.000432152	TGTGCCAGCAGTAAAGCGACGGGGGGCAAAGAGACCCAGTACTTC	CASSKATGGKETQYF	TRBV7-9*01	TRBJ2-5*01	TRBD2*01,TRBD2*01	10	19	25	28	1	1	219	219
191	D2_tcrb_CD8RA	D2	tcrb	CD8-TEMRA	TRBV7-3*01_TGTGGCAGCAGCAGACTAGCGGGGGGGCAGGATACGCAGTATTTT_TRBJ2-3*01	1	0.000432152	TGTGGCAGCAGCAGACTAGCGGGGGGGCAGGATACGCAGTATTTT	CGSSRLAGGQDTQYF	TRBV7-3*01	TRBJ2-3*01	TRBD2*01	11	13	26	30	1	1	153	153
192	D2_tcrb_CD8RA	D2	tcrb	CD8-TEMRA	TRBV4-3*01_TGCGCCAGCAGCCAAGCGGGATATAGCTCCTACGAGCAGTACTTC_TRBJ2-7*01	1	0.000432152	TGCGCCAGCAGCCAAGCGGGATATAGCTCCTACGAGCAGTACTTC	CASSQAGYSSYEQYF	TRBV4-3*01	TRBJ2-7*01	TRBD2*01,TRBD2*01	15	16	19	26	1	1	31	31
193	D2_tcrb_CD8RA	D2	tcrb	CD8-TEMRA	TRBV28*01_TGTGCCAGCAGTTTGTTGGACAGTTCTGCTAATGAAAAACTGTTTTTT_TRBJ1-4*01	1	0.000432152	TGTGCCAGCAGTTTGTTGGACAGTTCTGCTAATGAAAAACTGTTTTTT	CASSLLDSSANEKLFF	TRBV28*01	TRBJ1-4*01	TRBD1*01,TRBD1*01	13	17	22	28	1	1	92	92
194	D2_tcrb_CD8RA	D2	tcrb	CD8-TEMRA	TRBV24-1*01_TGTGCCACCAGTGATGCGGGACACCACTACGAGCAGTACTTC_TRBJ2-7*01	1	0.000432152	TGTGCCACCAGTGATGCGGGACACCACTACGAGCAGTACTTC	CATSDAGHHYEQYF	TRBV24-1*01	TRBJ2-7*01	TRBD1*01	14	17	22	26	1	1	164	164
195	D2_tcrb_CD8RA	D2	tcrb	CD8-TEMRA	TRBV20-1*01_TGCAGTGCTAGGGGACTGGGGCTCCAACTTAGGACCCAGTACTTC_TRBJ2-5*01	1	0.000432152	TGCAGTGCTAGGGGACTGGGGCTCCAACTTAGGACCCAGTACTTC	CSARGLGLQLRTQYF	TRBV20-1*01	TRBJ2-5*01	TRBD2*01	10	11	16	32	1	1	195	195
196	D2_tcrb_CD8RA	D2	tcrb	CD8-TEMRA	TRBV28*01_TGTGCCAGCAGTCCCTACAATGAGCAGTTCTTC_TRBJ2-1*01	1	0.000432152	TGTGCCAGCAGTCCCTACAATGAGCAGTTCTTC	CASSPYNEQFF	TRBV28*01	TRBJ2-1*01	.	11	-1	-1	13	1	1	91	91
197	D2_tcrb_CD8RA	D2	tcrb	CD8-TEMRA	TRBV5-6*01_TGTGCCAGCAGCCAAGGGACAGGCGGGCATGGCTACACCTTC_TRBJ1-2*01	1	0.000432152	TGTGCCAGCAGCCAAGGGACAGGCGGGCATGGCTACACCTTC	CASSQGTGGHGYTF	TRBV5-6*01	TRBJ1-2*01	TRBD1*01	11	15	22	28	1	1	50	50
198	D2_tcrb_CD8RA	D2	tcrb	CD8-TEMRA	TRBV5-5*01_TGTGCCAGCAGCTTGGAGGCTAGCGGGGCCTACGAGCAGTACTTC_TRBJ2-7*01	1	0.000432152	TGTGCCAGCAGCTTGGAGGCTAGCGGGGCCTACGAGCAGTACTTC	CASSLEASGAYEQYF	TRBV5-5*01	TRBJ2-7*01	TRBD2*01,TRBD2*01	15	19	26	28	1	1	149	149
199	D2_tcrb_CD8RA	D2	tcrb	CD8-TEMRA	TRBV28*01_TGTGCCAGCAGTTACAGGGGGTCGTGGGAGCTGTTTTTT_TRBJ2-2*01	1	0.000432152	TGTGCCAGCAGTTACAGGGGGTCGTGGGAGCTGTTTTTT	CASSYRGSWELFF	TRBV28*01	TRBJ2-2*01	TRBD1*01,TRBD1*01	12	13	20	25	1	1	72	72
200	D2_tcrb_CD8RA	D2	tcrb	CD8-TEMRA	TRBV2*01_TGTGCCAGCAGTGAAGTTGATAGCGGGAGGTTTGATGAGCAGTTCTTC_TRBJ2-1*01	1	0.000432152	TGTGCCAGCAGTGAAGTTGATAGCGGGAGGTTTGATGAGCAGTTCTTC	CASSEVDSGRFDEQFF	TRBV2*01	TRBJ2-1*01	TRBD2*01,TRBD2*01	15	20	26	34	1	1	106	106
201	D2_tcrb_CD8RA	D2	tcrb	CD8-TEMRA	TRBV18*01_TGTGCCAGCTCACCGGGACAGAACTACAATGAGCAGTTCTTC_TRBJ2-1*01	1	0.000432152	TGTGCCAGCTCACCGGGACAGAACTACAATGAGCAGTTCTTC	CASSPGQNYNEQFF	TRBV18*01	TRBJ2-1*01	TRBD1*01	13	14	20	23	1	1	58	58
202	D2_tcrb_CD8RA	D2	tcrb	CD8-TEMRA	TRBV3-1*01_TGTGCCAGCACCTTAGGTACGGGGGTCACTGAAGCTTTCTTT_TRBJ1-1*01	1	0.000432152	TGTGCCAGCACCTTAGGTACGGGGGTCACTGAAGCTTTCTTT	CASTLGTGVTEAFF	TRBV3-1*01	TRBJ1-1*01	TRBD2*01,TRBD2*01	9	19	24	26	1	1	214	214
203	D2_tcrb_CD8RA	D2	tcrb	CD8-TEMRA	TRBV5-5*01_TGTGCCAGCAGCTTGGCCGGGTACTCCTACAATGAGCAGTTCTTC_TRBJ2-1*01	1	0.000432152	TGTGCCAGCAGCTTGGCCGGGTACTCCTACAATGAGCAGTTCTTC	CASSLAGYSYNEQFF	TRBV5-5*01	TRBJ2-1*01	TRBD2*01,TRBD2*01	15	17	20	23	1	1	120	120
204	D2_tcrb_CD8RA	D2	tcrb	CD8-TEMRA	TRBV4-1*01_TGCGCCAGCAGCCACGGACAGGCTGACGGTGAAAAACTGTTTTTT_TRBJ1-4*01	1	0.000432152	TGCGCCAGCAGCCACGGACAGGCTGACGGTGAAAAACTGTTTTTT	CASSHGQADGEKLFF	TRBV4-1*01	TRBJ1-4*01	TRBD1*01,TRBD1*01	13	15	21	29	1	1	40	40
205	D2_tcrb_CD8RA	D2	tcrb	CD8-TEMRA	TRBV9*01_TGTGCCAGCAGCATCAACAGGGACGATAATTCACCCCTCCACTTT_TRBJ1-6*01	1	0.000432152	TGTGCCAGCAGCATCAACAGGGACGATAATTCACCCCTCCACTTT	CASSINRDDNSPLHF	TRBV9*01	TRBJ1-6*01	TRBD1*01,TRBD1*01	11	16	21	25	1	1	161	161
206	D2_tcrb_CD8RA	D2	tcrb	CD8-TEMRA	TRBV5-4*01_TGTGTCGGCGAGACAGCGAACACCGGGGAGCTGTTTTTT_TRBJ2-2*01	1	0.000432152	TGTGTCGGCGAGACAGCGAACACCGGGGAGCTGTTTTTT	CVGETANTGELFF	TRBV5-4*01	TRBJ2-2*01	TRBD1*01,TRBD1*01	3	11	14	16	1	1	35	35
207	D2_tcrb_CD8RA	D2	tcrb	CD8-TEMRA	TRBV5-1*01_TGCGCCAGCAGTCTACCGCTTGGAGGTGCGGGGACCGAGCAGTTCTTC_TRBJ2-1*01	1	0.000432152	TGCGCCAGCAGTCTACCGCTTGGAGGTGCGGGGACCGAGCAGTTCTTC	CASSLPLGGAGTEQFF	TRBV5-1*01	TRBJ2-1*01	TRBD2*01,TRBD2*01	10	27	32	36	1	1	360	360
208	D2_tcrb_CD8RA	D2	tcrb	CD8-TEMRA	TRBV6-4*01_TGTGCCAGCAGTGACACTAGCGGGAGCACAGATACGCAGTATTTT_TRBJ2-3*01	1	0.000432152	TGTGCCAGCAGTGACACTAGCGGGAGCACAGATACGCAGTATTTT	CASSDTSGSTDTQYF	TRBV6-4*01	TRBJ2-3*01	TRBD2*01,TRBD2*01	14	15	22	24	1	1	49	49
209	D2_tcrb_CD8RA	D2	tcrb	CD8-TEMRA	TRBV20-1*01_TGCAGTGCTAGAGACCCGGGAACAGGGGAGGATACCGGGGAGCTGTTTTTT_TRBJ2-2*01	1	0.000432152	TGCAGTGCTAGAGACCCGGGAACAGGGGAGGATACCGGGGAGCTGTTTTTT	CSARDPGTGEDTGELFF	TRBV20-1*01	TRBJ2-2*01	TRBD1*01,TRBD1*01	13	21	27	33	1	1	79	79
210	D2_tcrb_CD8RA	D2	tcrb	CD8-TEMRA	TRBV27*01_TGTGCCAGCAGTTCACGACAGGAGTACTCTGGAAACACCATATATTTT_TRBJ1-3*01	1	0.000432152	TGTGCCAGCAGTTCACGACAGGAGTACTCTGGAAACACCATATATTTT	CASSSRQEYSGNTIYF	TRBV27*01	TRBJ1-3*01	TRBD1*01,TRBD1*01	12	16	21	26	1	1	132	132
211	D2_tcrb_CD8RA	D2	tcrb	CD8-TEMRA	TRBV6-5*01_TGTGCCAGCAGTTACCTAGACACCGAGGGCGGCTACACCTTC_TRBJ1-2*01	1	0.000432152	TGTGCCAGCAGTTACCTAGACACCGAGGGCGGCTACACCTTC	CASSYLDTEGGYTF	TRBV6-5*01	TRBJ1-2*01	TRBD2*01,TRBD2*01	14	15	18	30	1	1	96	96
212	D2_tcrb_CD8RA	D2	tcrb	CD8-TEMRA	TRBV15*01_TGTGCCACCAGCAGAGATCTATTGGTAGCACCCACAGATACGCAGTATTTT_TRBJ2-3*01	1	0.000432152	TGTGCCACCAGCAGAGATCTATTGGTAGCACCCACAGATACGCAGTATTTT	CATSRDLLVAPTDTQYF	TRBV15*01	TRBJ2-3*01	TRBD2*01,TRBD2*01	16	25	28	32	1	1	80	80
213	D2_tcrb_CD8RA	D2	tcrb	CD8-TEMRA	TRBV10-2*01_TGCGCCAGCAGTGAGAGTCGCTACACTGAAGCTTTCTTT_TRBJ1-1*01	1	0.000432152	TGCGCCAGCAGTGAGAGTCGCTACACTGAAGCTTTCTTT	CASSESRYTEAFF	TRBV10-2*01	TRBJ1-1*01	TRBD2*01,TRBD2*01	14	15	18	22	1	1	127	127
214	D2_tcrb_CD8RA	D2	tcrb	CD8-TEMRA	TRBV19*01_TGTGCCAGCGAAAACAGGGGTAACTCCTACAATGAGCAGTTCTTC_TRBJ2-1*01	1	0.000432152	TGTGCCAGCGAAAACAGGGGTAACTCCTACAATGAGCAGTTCTTC	CASENRGNSYNEQFF	TRBV19*01	TRBJ2-1*01	TRBD1*01,TRBD1*01	7	13	19	23	1	1	246	246
215	D2_tcrb_CD8RA	D2	tcrb	CD8-TEMRA	TRBV28*01_TGTGCCAGCAGTTTGGTTTCGGACAGCAATGAAAAACTGTTTTTT_TRBJ1-4*01	1	0.000432152	TGTGCCAGCAGTTTGGTTTCGGACAGCAATGAAAAACTGTTTTTT	CASSLVSDSNEKLFF	TRBV28*01	TRBJ1-4*01	TRBD1*01,TRBD1*01	13	20	25	27	1	1	124	124
216	D2_tcrb_CD8RA	D2	tcrb	CD8-TEMRA	TRBV3-1*01_TGTGCCAGCAGCCAAGTCGGACAAGCTAGCACAGATACGCAGTATTTT_TRBJ2-3*01	1	0.000432152	TGTGCCAGCAGCCAAGTCGGACAAGCTAGCACAGATACGCAGTATTTT	CASSQVGQASTDTQYF	TRBV3-1*01	TRBJ2-3*01	TRBD1*01,TRBD1*01	15	18	22	27	1	1	222	222
217	D2_tcrb_CD8RA	D2	tcrb	CD8-TEMRA	TRBV4-3*01_TGCGCCAGCAGCCAAGGCAACGCAGGTCGGACTAACTATGGCTACACCTTC_TRBJ1-2*01	1	0.000432152	TGCGCCAGCAGCCAAGGCAACGCAGGTCGGACTAACTATGGCTACACCTTC	CASSQGNAGRTNYGYTF	TRBV4-3*01	TRBJ1-2*01	TRBD1*01,TRBD1*01	15	22	25	31	1	1	29	29
218	D2_tcrb_CD8RA	D2	tcrb	CD8-TEMRA	TRBV24-1*01_TGTGCCACCAGCGGGGTCGATACGCAGTATTTT_TRBJ2-3*01	1	0.000432152	TGTGCCACCAGCGGGGTCGATACGCAGTATTTT	CATSGVDTQYF	TRBV24-1*01	TRBJ2-3*01	TRBD2*01,TRBD2*01	10	11	15	18	1	1	198	198
219	D2_tcrb_CD8RA	D2	tcrb	CD8-TEMRA	TRBV7-8*01_TGTGCCAGCAGCCCTAGCTGGGTCGAGGAGACCCAGTACTTC_TRBJ2-5*01	1	0.000432152	TGTGCCAGCAGCCCTAGCTGGGTCGAGGAGACCCAGTACTTC	CASSPSWVEETQYF	TRBV7-8*01	TRBJ2-5*01	TRBD2*01,TRBD2*01	11	13	17	27	1	1	206	206
220	D2_tcrb_CD8RA	D2	tcrb	CD8-TEMRA	TRBV5-6*01_TGTGCCAGCAGCTTGGCCAATCAGCCCCAGCATTTT_TRBJ1-5*01	1	0.000432152	TGTGCCAGCAGCTTGGCCAATCAGCCCCAGCATTTT	CASSLANQPQHF	TRBV5-6*01	TRBJ1-5*01	.	15	-1	-1	17	1	1	160	160
221	D2_tcrb_CD8RA	D2	tcrb	CD8-TEMRA	TRBV18*01_TGTGCCAGCTCACCGCACCAGGCCTACGAGCAGTACTTC_TRBJ2-7*01	1	0.000432152	TGTGCCAGCTCACCGCACCAGGCCTACGAGCAGTACTTC	CASSPHQAYEQYF	TRBV18*01	TRBJ2-7*01	TRBD1*01,TRBD1*01	13	18	20	22	1	1	217	217
222	D2_tcrb_CD8RA	D2	tcrb	CD8-TEMRA	TRBV7-2*01_TGTGCCAGCAGCTTAGCCCCCCTTAGAGTAGATACGCAGTATTTT_TRBJ2-3*01	1	0.000432152	TGTGCCAGCAGCTTAGCCCCCCTTAGAGTAGATACGCAGTATTTT	CASSLAPLRVDTQYF	TRBV7-2*01	TRBJ2-3*01	TRBD1*01,TRBD1*01	16	17	22	29	1	1	134	134
223	D2_tcrb_CD8RA	D2	tcrb	CD8-TEMRA	TRBV19*01_TGTGCCAGTAGTATGGCACGCGCGAACACTGAAGCTTTCTTT_TRBJ1-1*01	1	0.000432152	TGTGCCAGTAGTATGGCACGCGCGAACACTGAAGCTTTCTTT	CASSMARANTEAFF	TRBV19*01	TRBJ1-1*01	TRBD1*01	13	14	16	23	1	1	184	184
224	D2_tcrb_CD8RA	D2	tcrb	CD8-TEMRA	TRBV29-1*01_TGCAGCGTTGTTGTCCCGGGGGCGTACAATGAGCAGTTCTTC_TRBJ2-1*01	1	0.000432152	TGCAGCGTTGTTGTCCCGGGGGCGTACAATGAGCAGTTCTTC	CSVVVPGAYNEQFF	TRBV29-1*01	TRBJ2-1*01	TRBD1*01	9	11	16	24	1	1	121	121
225	D2_tcrb_CD8RA	D2	tcrb	CD8-TEMRA	TRBV3-1*01_TGTGCCAGCAGCCATACGGGGCGAGACTTGGAGACCCAGTACTTC_TRBJ2-5*01	1	0.000432152	TGTGCCAGCAGCCATACGGGGCGAGACTTGGAGACCCAGTACTTC	CASSHTGRDLETQYF	TRBV3-1*01	TRBJ2-5*01	TRBD2*01,TRBD2*01	13	16	20	30	1	1	167	167
226	D2_tcrb_CD8RA	D2	tcrb	CD8-TEMRA	TRBV28*01_TGTGCCAGCAGTTCGCGGGGGGCCGGGGAGCTGTTTTTT_TRBJ2-2*01	1	0.000432152	TGTGCCAGCAGTTCGCGGGGGGCCGGGGAGCTGTTTTTT	CASSSRGAGELFF	TRBV28*01	TRBJ2-2*01	TRBD2*01,TRBD2*01	12	14	20	22	1	1	94	94
227	D2_tcrb_CD8RA	D2	tcrb	CD8-TEMRA	TRBV27*01_TGTGCCAGCAGTTTATCGGGGACAGGGGGTCAGCCCCAGCATTTT_TRBJ1-5*01	1	0.000432152	TGTGCCAGCAGTTTATCGGGGACAGGGGGTCAGCCCCAGCATTTT	CASSLSGTGGQPQHF	TRBV27*01	TRBJ1-5*01	TRBD1*01	16	18	27	29	1	1	109	109
228	D2_tcrb_CD8RA	D2	tcrb	CD8-TEMRA	TRBV2*01_TGTGCCAGCAGTCGGGACAGGGAGTTTCCCAAAAACATTCAGTACTTC_TRBJ2-4*01	1	0.000432152	TGTGCCAGCAGTCGGGACAGGGAGTTTCCCAAAAACATTCAGTACTTC	CASSRDREFPKNIQYF	TRBV2*01	TRBJ2-4*01	TRBD1*01	11	13	21	28	1	1	75	75
229	D2_tcrb_CD8RA	D2	tcrb	CD8-TEMRA	TRBV6-2*01,TRBV6-3*01_TGTGCCATCGGACAGGGGATGAGGAACGAGCAGTACTTC_TRBJ2-7*01	1	0.000432152	TGTGCCATCGGACAGGGGATGAGGAACGAGCAGTACTTC	CAIGQGMRNEQYF	TRBV6-2*01,TRBV6-3*01	TRBJ2-7*01	TRBD1*01,TRBD1*01	6	9	17	25	1	1	107	107
230	D2_tcrb_CD8RA	D2	tcrb	CD8-TEMRA	TRBV5-1*01_TGCGCCAGCACCCCCCACTCCAATCGGGGTGGCTACACCTTC_TRBJ1-2*01	1	0.000432152	TGCGCCAGCACCCCCCACTCCAATCGGGGTGGCTACACCTTC	CASTPHSNRGGYTF	TRBV5-1*01	TRBJ1-2*01	TRBD2*01,TRBD2*01	9	10	15	29	1	1	40	40
231	D2_tcrb_CD8RA	D2	tcrb	CD8-TEMRA	TRBV28*01_TGTGCCAGCAGCTTGGAACAGGGGGTGGGGCTTAATGAAAAACTGTTTTTT_TRBJ1-4*01	1	0.000432152	TGTGCCAGCAGCTTGGAACAGGGGGTGGGGCTTAATGAAAAACTGTTTTTT	CASSLEQGVGLNEKLFF	TRBV28*01	TRBJ1-4*01	TRBD1*01,TRBD1*01	13	17	24	32	1	1	96	96
232	D2_tcrb_CD8RA	D2	tcrb	CD8-TEMRA	TRBV7-9*01_TGTGCCAGCAGCTTGGGATCGTCAGATACGCAGTATTTT_TRBJ2-3*01	1	0.000432152	TGTGCCAGCAGCTTGGGATCGTCAGATACGCAGTATTTT	CASSLGSSDTQYF	TRBV7-9*01	TRBJ2-3*01	TRBD1*01,TRBD2*01	13	14	17	22	1	1	120	120
233	D2_tcrb_CD8RA	D2	tcrb	CD8-TEMRA	TRBV5-1*01_TGCGCCAGCAGCTCAGGACAGGGGTTGGCTGAAGCTTTCTTT_TRBJ1-1*01	1	0.000432152	TGCGCCAGCAGCTCAGGACAGGGGTTGGCTGAAGCTTTCTTT	CASSSGQGLAEAFF	TRBV5-1*01	TRBJ1-1*01	TRBD1*01,TRBD1*01	12	15	23	28	1	1	94	94
234	D2_tcrb_CD8RA	D2	tcrb	CD8-TEMRA	TRBV4-1*01_TGCGCCAGCAGCCAAGATGGCGGAGCTTTATCCACTGAAGCTTTCTTT_TRBJ1-1*01	1	0.000432152	TGCGCCAGCAGCCAAGATGGCGGAGCTTTATCCACTGAAGCTTTCTTT	CASSQDGGALSTEAFF	TRBV4-1*01	TRBJ1-1*01	TRBD2*01,TRBD2*01	16	19	22	32	1	1	138	138
235	D2_tcrb_CD8RA	D2	tcrb	CD8-TEMRA	TRBV5-1*01_TGCGCCAGCAGCTATCCGGGACAGGGCGAGCAGTACTTC_TRBJ2-7*01	1	0.000432152	TGCGCCAGCAGCTATCCGGGACAGGGCGAGCAGTACTTC	CASSYPGQGEQYF	TRBV5-1*01	TRBJ2-7*01	TRBD1*01	12	17	24	26	1	1	88	88
236	D2_tcrb_CD8RA	D2	tcrb	CD8-TEMRA	TRBV7-9*01_TGTGCCAGCAGCCCCCCGTCGGGTTCCTACGAGCAGTACTTC_TRBJ2-7*01	1	0.000432152	TGTGCCAGCAGCCCCCCGTCGGGTTCCTACGAGCAGTACTTC	CASSPPSGSYEQYF	TRBV7-9*01	TRBJ2-7*01	TRBD2*01,TRBD2*01	11	12	17	24	1	1	199	199
237	D2_tcrb_CD8RA	D2	tcrb	CD8-TEMRA	TRBV15*01_TGTGCCACCAGCAGAGTGTTGTCGGAGCGAGGGCAGTTCTTC_TRBJ2-1*01	1	0.000432152	TGTGCCACCAGCAGAGTGTTGTCGGAGCGAGGGCAGTTCTTC	CATSRVLSERGQFF	TRBV15*01	TRBJ2-1*01	TRBD1*01,TRBD1*01	15	19	22	32	1	1	89	89
238	D2_tcrb_CD8RA	D2	tcrb	CD8-TEMRA	TRBV20-1*01_TGCAGTGCTAGAGGGGACAGTGTGACTGAAGCTTTCTTT_TRBJ1-1*01	1	0.000432152	TGCAGTGCTAGAGGGGACAGTGTGACTGAAGCTTTCTTT	CSARGDSVTEAFF	TRBV20-1*01	TRBJ1-1*01	TRBD1*01	12	13	19	24	1	1	159	159
239	D2_tcrb_CD8RA	D2	tcrb	CD8-TEMRA	TRBV5-1*01_TGCGCCAGCAGCTTGAGGCAGGGCGGCACCGGGGAGCTGTTTTTT_TRBJ2-2*01	1	0.000432152	TGCGCCAGCAGCTTGAGGCAGGGCGGCACCGGGGAGCTGTTTTTT	CASSLRQGGTGELFF	TRBV5-1*01	TRBJ2-2*01	TRBD1*01,TRBD1*01	14	18	22	26	1	1	160	160
240	D2_tcrb_CD8RA	D2	tcrb	CD8-TEMRA	TRBV28*01_TGTGCCAGCAGCCGACGAGGACTCATTAACACTGAAGCTTTCTTT_TRBJ1-1*01	1	0.000432152	TGTGCCAGCAGCCGACGAGGACTCATTAACACTGAAGCTTTCTTT	CASSRRGLINTEAFF	TRBV28*01	TRBJ1-1*01	TRBD2*01,TRBD2*01	10	18	22	27	1	1	13	13
241	D2_tcrb_CD8RA	D2	tcrb	CD8-TEMRA	TRBV28*01_TGTGCCAGCAGTTTGGAGTTGACAGGGACTAGCACAGATACGCAGTATTTT_TRBJ2-3*01	1	0.000432152	TGTGCCAGCAGTTTGGAGTTGACAGGGACTAGCACAGATACGCAGTATTTT	CASSLELTGTSTDTQYF	TRBV28*01	TRBJ2-3*01	TRBD1*01,TRBD1*01	13	20	26	30	1	1	127	127
242	D2_tcrb_CD8RA	D2	tcrb	CD8-TEMRA	TRBV18*01_TGTGCCAGCTCACCACCCATGGGAGAGACCCAGTACTTC_TRBJ2-5*01	1	0.000432152	TGTGCCAGCTCACCACCCATGGGAGAGACCCAGTACTTC	CASSPPMGETQYF	TRBV18*01	TRBJ2-5*01	TRBD1*01,TRBD1*01	16	17	18	23	1	1	32	32
243	D2_tcrb_CD8RA	D2	tcrb	CD8-TEMRA	TRBV6-4*01_TGTGCCAGCAGTGACTCAGGGGGCAGCACAGATACGCAGTATTTT_TRBJ2-3*01	1	0.000432152	TGTGCCAGCAGTGACTCAGGGGGCAGCACAGATACGCAGTATTTT	CASSDSGGSTDTQYF	TRBV6-4*01	TRBJ2-3*01	TRBD1*01,TRBD1*01	16	17	22	24	1	1	210	210
244	D2_tcrb_CD8RA	D2	tcrb	CD8-TEMRA	TRBV7-9*01_TGTGCCAGCAGGGGGACAGAGGAAGAGACCCAGTACTTC_TRBJ2-5*01	1	0.000432152	TGTGCCAGCAGGGGGACAGAGGAAGAGACCCAGTACTTC	CASRGTEEETQYF	TRBV7-9*01	TRBJ2-5*01	TRBD1*01	10	12	18	22	1	1	30	30
245	D2_tcrb_CD8RA	D2	tcrb	CD8-TEMRA	TRBV12-3*01,TRBV12-4*01_TGTGCCAGCAGCCCAACAGATGGCTACGAGCAGTACTTC_TRBJ2-7*01	1	0.000432152	TGTGCCAGCAGCCCAACAGATGGCTACGAGCAGTACTTC	CASSPTDGYEQYF	TRBV12-3*01,TRBV12-4*01	TRBJ2-7*01	TRBD1*01,TRBD1*01	10	15	18	23	1	1	170	170
246	D2_tcrb_CD8RA	D2	tcrb	CD8-TEMRA	TRBV7-9*01_TGTGCCAGCACCCAAGTCGGGCGGGAGGTCCCAGATACGCAGTATTTT_TRBJ2-3*01	1	0.000432152	TGTGCCAGCACCCAAGTCGGGCGGGAGGTCCCAGATACGCAGTATTTT	CASTQVGREVPDTQYF	TRBV7-9*01	TRBJ2-3*01	TRBD2*01,TRBD2*01	9	20	24	31	1	1	98	98
247	D2_tcrb_CD8RA	D2	tcrb	CD8-TEMRA	TRBV4-1*01_TGCGCCAGCAGCCAAGATCCGTACAGGAGTAGCGAAAAACTGTTTTTT_TRBJ1-4*01	1	0.000432152	TGCGCCAGCAGCCAAGATCCGTACAGGAGTAGCGAAAAACTGTTTTTT	CASSQDPYRSSEKLFF	TRBV4-1*01	TRBJ1-4*01	TRBD1*01,TRBD1*01	16	22	26	33	1	1	326	326
248	D2_tcrb_CD8RA	D2	tcrb	CD8-TEMRA	TRBV19*01_TGTGCCAGTAGTACGCCCGTTTTGACGGGCCGAGATGAAGCTTTCTTT_TRBJ1-1*01	1	0.000432152	TGTGCCAGTAGTACGCCCGTTTTGACGGGCCGAGATGAAGCTTTCTTT	CASSTPVLTGRDEAFF	TRBV19*01	TRBJ1-1*01	TRBD1*01	12	14	17	35	1	1	38	38
249	D2_tcrb_CD8RA	D2	tcrb	CD8-TEMRA	TRBV2*01_TGTGCCAGCAGTGAAGCCGGGGGGGTGGGATCCTACGAGCAGTACTTC_TRBJ2-7*01	1	0.000432152	TGTGCCAGCAGTGAAGCCGGGGGGGTGGGATCCTACGAGCAGTACTTC	CASSEAGGVGSYEQYF	TRBV2*01	TRBJ2-7*01	TRBD2*01	16	17	24	30	1	1	151	151
250	D2_tcrb_CD8RA	D2	tcrb	CD8-TEMRA	TRBV28*01_TGTACCAGCAGTTTCAGGGGAACCGGGGAGCTGTTTTTT_TRBJ2-2*01	1	0.000432152	TGTACCAGCAGTTTCAGGGGAACCGGGGAGCTGTTTTTT	CTSSFRGTGELFF	TRBV28*01	TRBJ2-2*01	TRBD1*01,TRBD1*01	13	14	19	21	1	1	12	12
251	D2_tcrb_CD8RA	D2	tcrb	CD8-TEMRA	TRBV5-1*01_TGCGCCAGTAGCCTACCGCTTGGAGGTGCGGGGACCGAGCAGTTCTTC_TRBJ2-1*01	1	0.000432152	TGCGCCAGTAGCCTACCGCTTGGAGGTGCGGGGACCGAGCAGTTCTTC	CASSLPLGGAGTEQFF	TRBV5-1*01	TRBJ2-1*01	TRBD2*01,TRBD2*01	11	27	32	36	1	1	63	63
252	D2_tcrb_CD8RA	D2	tcrb	CD8-TEMRA	TRBV15*01_TGTGCCACCAGCAGAGTTTCGGGGATGGGCCAAGAGACCCAGTACTTC_TRBJ2-5*01	1	0.000432152	TGTGCCACCAGCAGAGTTTCGGGGATGGGCCAAGAGACCCAGTACTTC	CATSRVSGMGQETQYF	TRBV15*01	TRBJ2-5*01	TRBD2*01,TRBD2*01	15	19	23	29	1	1	133	133
253	D2_tcrb_CD8RA	D2	tcrb	CD8-TEMRA	TRBV5-5*01_TGTGCCAGCAGCTTCCCCCTCCCCTTAGTGGGCGAGACCCAGTACTTC_TRBJ2-5*01	1	0.000432152	TGTGCCAGCAGCTTCCCCCTCCCCTTAGTGGGCGAGACCCAGTACTTC	CASSFPLPLVGETQYF	TRBV5-5*01	TRBJ2-5*01	TRBD1*01,TRBD1*01	13	14	19	33	1	1	110	110
254	D2_tcrb_CD8RA	D2	tcrb	CD8-TEMRA	TRBV9*01_TGTGCCAGCAGCGGGGACGGTAGCTCCTATAATTCACCCCTCCACTTT_TRBJ1-6*01	1	0.000432152	TGTGCCAGCAGCGGGGACGGTAGCTCCTATAATTCACCCCTCCACTTT	CASSGDGSSYNSPLHF	TRBV9*01	TRBJ1-6*01	TRBD1*01,TRBD2*01	12	13	17	23	1	1	246	246
255	D2_tcrb_CD8RA	D2	tcrb	CD8-TEMRA	TRBV7-2*01_TGTGCCAGCAGCTTGAGGCTAGCGGGCCTCAACAATGAGCAGTTCTTC_TRBJ2-1*01	1	0.000432152	TGTGCCAGCAGCTTGAGGCTAGCGGGCCTCAACAATGAGCAGTTCTTC	CASSLRLAGLNNEQFF	TRBV7-2*01	TRBJ2-1*01	TRBD2*01,TRBD2*01	13	18	25	31	1	1	51	51
256	D2_tcrb_CD8RA	D2	tcrb	CD8-TEMRA	TRBV27*01_TGTGCCAGCAGTATTGGCAGGGGCCACCGGGATGAGCAGTTCTTC_TRBJ2-1*01	1	0.000432152	TGTGCCAGCAGTATTGGCAGGGGCCACCGGGATGAGCAGTTCTTC	CASSIGRGHRDEQFF	TRBV27*01	TRBJ2-1*01	TRBD1*01,TRBD1*01	11	17	22	31	1	1	40	40
257	D2_tcrb_CD8RA	D2	tcrb	CD8-TEMRA	TRBV7-2*01_TGTGCCAGCAGCTGGCGGACAACGTTAGACACTGAAGCTTTCTTT_TRBJ1-1*01	1	0.000432152	TGTGCCAGCAGCTGGCGGACAACGTTAGACACTGAAGCTTTCTTT	CASSWRTTLDTEAFF	TRBV7-2*01	TRBJ1-1*01	TRBD1*01,TRBD1*01	12	16	20	28	1	1	81	81
258	D2_tcrb_CD8RA	D2	tcrb	CD8-TEMRA	TRBV11-2*01_TGTGCCAGCAGCTTAAAGGACACCTCCGGCGAGCAGTACTTC_TRBJ2-7*01	1	0.000432152	TGTGCCAGCAGCTTAAAGGACACCTCCGGCGAGCAGTACTTC	CASSLKDTSGEQYF	TRBV11-2*01	TRBJ2-7*01	TRBD1*01,TRBD1*01	14	17	21	23	1	1	283	283
259	D2_tcrb_CD8RA	D2	tcrb	CD8-TEMRA	TRBV4-3*01_TGCGCCAGCAGCCAAGATCCCAGTACCACCTACAATGAGCAGTTCTTC_TRBJ2-1*01	1	0.000432152	TGCGCCAGCAGCCAAGATCCCAGTACCACCTACAATGAGCAGTTCTTC	CASSQDPSTTYNEQFF	TRBV4-3*01	TRBJ2-1*01	TRBD1*01,TRBD2*01	16	17	20	28	1	1	104	104
260	D2_tcrb_CD8RA	D2	tcrb	CD8-TEMRA	TRBV6-5*01_TGTGCCAGCAGTCTAAGACAGGTCATAGGCACTGAAGCTTTCTTT_TRBJ1-1*01	1	0.000432152	TGTGCCAGCAGTCTAAGACAGGTCATAGGCACTGAAGCTTTCTTT	CASSLRQVIGTEAFF	TRBV6-5*01	TRBJ1-1*01	TRBD1*01,TRBD1*01	11	16	21	29	1	1	146	146
261	D2_tcrb_CD8RA	D2	tcrb	CD8-TEMRA	TRBV4-3*01_TGCGCCAGCAGCCAAGGCCAGACAGGACGTGAAAAACTGTTTTTT_TRBJ1-4*01	1	0.000432152	TGCGCCAGCAGCCAAGGCCAGACAGGACGTGAAAAACTGTTTTTT	CASSQGQTGREKLFF	TRBV4-3*01	TRBJ1-4*01	TRBD1*01,TRBD1*01	15	20	25	29	1	1	111	111
262	D2_tcrb_CD8RA	D2	tcrb	CD8-TEMRA	TRBV12-3*01,TRBV12-4*01_TGTGCCAGCAGAGACAACCGGGACAGGGGCTCCTACGAGCAGTACTTC_TRBJ2-7*01	1	0.000432152	TGTGCCAGCAGAGACAACCGGGACAGGGGCTCCTACGAGCAGTACTTC	CASRDNRDRGSYEQYF	TRBV12-3*01,TRBV12-4*01	TRBJ2-7*01	TRBD1*01	10	19	27	29	1	1	192	192
263	D2_tcrb_CD8RA	D2	tcrb	CD8-TEMRA	TRBV11-3*01_TGTGCCAGCAACACCGGGGGCTCCAATGAGCAGTTCTTC_TRBJ2-1*01	1	0.000432152	TGTGCCAGCAACACCGGGGGCTCCAATGAGCAGTTCTTC	CASNTGGSNEQFF	TRBV11-3*01	TRBJ2-1*01	TRBD2*01,TRBD2*01	9	14	18	20	1	1	14	14
264	D2_tcrb_CD8RA	D2	tcrb	CD8-TEMRA	TRBV7-9*01_TGTGCCAGCAGCCCAAACTTTGGACTGAAGTACAATGAGCAGTTCTTC_TRBJ2-1*01	1	0.000432152	TGTGCCAGCAGCCCAAACTTTGGACTGAAGTACAATGAGCAGTTCTTC	CASSPNFGLKYNEQFF	TRBV7-9*01	TRBJ2-1*01	TRBD2*01,TRBD2*01	11	21	25	30	1	1	186	186
265	D2_tcrb_CD8RA	D2	tcrb	CD8-TEMRA	TRBV5-5*01_TGTGCCAGCATTGAGGAATTTGGGGCTAACTATGGCTACACCTTC_TRBJ1-2*01	1	0.000432152	TGTGCCAGCATTGAGGAATTTGGGGCTAACTATGGCTACACCTTC	CASIEEFGANYGYTF	TRBV5-5*01	TRBJ1-2*01	TRBD1*01,TRBD1*01	9	13	15	25	1	1	79	79
266	D2_tcrb_CD8RA	D2	tcrb	CD8-TEMRA	TRBV20-1*01_TGCAGTGCGGGACTAGCGGGCGCCATCTACGAGCAGTACTTC_TRBJ2-7*01	1	0.000432152	TGCAGTGCGGGACTAGCGGGCGCCATCTACGAGCAGTACTTC	CSAGLAGAIYEQYF	TRBV20-1*01	TRBJ2-7*01	TRBD2*01	7	8	19	26	1	1	60	60
267	D2_tcrb_CD8RA	D2	tcrb	CD8-TEMRA	TRBV28*01_TGTGCCAGCAGTCCTAGGGGGCTAGTAAACAATGAGCAGTTCTTC_TRBJ2-1*01	1	0.000432152	TGTGCCAGCAGTCCTAGGGGGCTAGTAAACAATGAGCAGTTCTTC	CASSPRGLVNNEQFF	TRBV28*01	TRBJ2-1*01	TRBD1*01	11	15	21	28	1	1	78	78
268	D2_tcrb_CD8RA	D2	tcrb	CD8-TEMRA	TRBV11-2*01_TGTGCCAGCAGCTTACAGACAGGGAGCGGCACTGAAGCTTTCTTT_TRBJ1-1*01	1	0.000432152	TGTGCCAGCAGCTTACAGACAGGGAGCGGCACTGAAGCTTTCTTT	CASSLQTGSGTEAFF	TRBV11-2*01	TRBJ1-1*01	TRBD1*01,TRBD1*01	14	17	23	29	1	1	172	172
269	D2_tcrb_CD8RA	D2	tcrb	CD8-TEMRA	TRBV28*01_TGTGCCAGCACCCCCCGGGGGTATGGGCCCCAGCATTTT_TRBJ1-5*01	1	0.000432152	TGTGCCAGCACCCCCCGGGGGTATGGGCCCCAGCATTTT	CASTPRGYGPQHF	TRBV28*01	TRBJ1-5*01	TRBD2*01,TRBD2*01	9	10	16	26	1	1	106	106
270	D2_tcrb_CD8RA	D2	tcrb	CD8-TEMRA	TRBV28*01_TGTGCCAGCAGTCTAAGAATCCTTGTTAACTATGGCTACACCTTC_TRBJ1-2*01	1	0.000432152	TGTGCCAGCAGTCTAAGAATCCTTGTTAACTATGGCTACACCTTC	CASSLRILVNYGYTF	TRBV28*01	TRBJ1-2*01	TRBD1*01,TRBD1*01,TRBD2*01,TRBD2*01	14	19	21	26	1	1	21	21
271	D2_tcrb_CD8RA	D2	tcrb	CD8-TEMRA	TRBV7-8*01_TGTGCCAGCAGCTTTTTCCCAGGGCCGGTGAACACTGAAGCTTTCTTT_TRBJ1-1*01	1	0.000432152	TGTGCCAGCAGCTTTTTCCCAGGGCCGGTGAACACTGAAGCTTTCTTT	CASSFFPGPVNTEAFF	TRBV7-8*01	TRBJ1-1*01	TRBD1*01,TRBD1*01	13	19	23	28	1	1	118	118
272	D2_tcrb_CD8RA	D2	tcrb	CD8-TEMRA	TRBV28*01_TGTGCCAGCAGTCACCAGGGGATAGAAGAGACCCAGTACTTC_TRBJ2-5*01	1	0.000432152	TGTGCCAGCAGTCACCAGGGGATAGAAGAGACCCAGTACTTC	CASSHQGIEETQYF	TRBV28*01	TRBJ2-5*01	TRBD1*01,TRBD1*01	11	15	20	25	1	1	55	55
273	D2_tcrb_CD8RA	D2	tcrb	CD8-TEMRA	TRBV27*01_TGTGCCAGCAGCCCTACCCGAGGGGGGGCTAATTCACCCCTCCACTTT_TRBJ1-6*01	1	0.000432152	TGTGCCAGCAGCCCTACCCGAGGGGGGGCTAATTCACCCCTCCACTTT	CASSPTRGGANSPLHF	TRBV27*01	TRBJ1-6*01	TRBD2*01	10	21	27	29	1	1	135	135
274	D2_tcrb_CD8RA	D2	tcrb	CD8-TEMRA	TRBV19*01_TGTGCCAGTAGTATCCGATCCGCCTACGAGCAGTACTTC_TRBJ2-7*01	1	0.000432152	TGTGCCAGTAGTATCCGATCCGCCTACGAGCAGTACTTC	CASSIRSAYEQYF	TRBV19*01	TRBJ2-7*01	TRBD2*01,TRBD2*01	13	14	16	22	1	1	282	282
275	D2_tcrb_CD8RA	D2	tcrb	CD8-TEMRA	TRBV27*01_TGTGCCAGCAGTCCCGCGGGCGGCGTGCCCGGGGAGCTGTTTTTT_TRBJ2-2*01	1	0.000432152	TGTGCCAGCAGTCCCGCGGGCGGCGTGCCCGGGGAGCTGTTTTTT	CASSPAGGVPGELFF	TRBV27*01	TRBJ2-2*01	TRBD2*01,TRBD2*01	11	12	16	28	1	1	473	473
276	D2_tcrb_CD8RA	D2	tcrb	CD8-TEMRA	TRBV6-4*01_TGTGCCAGCAGTGACTCGGGGGGCCAATACAATGAGCAGTTCTTC_TRBJ2-1*01	1	0.000432152	TGTGCCAGCAGTGACTCGGGGGGCCAATACAATGAGCAGTTCTTC	CASSDSGGQYNEQFF	TRBV6-4*01	TRBJ2-1*01	TRBD2*01,TRBD2*01	16	17	22	27	1	1	74	74
277	D2_tcrb_CD8RA	D2	tcrb	CD8-TEMRA	TRBV2*01_TGTGCCAGCAGTGACCCAGCGGGGGATTTTTACAATGAGCAGTTCTTC_TRBJ2-1*01	1	0.000432152	TGTGCCAGCAGTGACCCAGCGGGGGATTTTTACAATGAGCAGTTCTTC	CASSDPAGDFYNEQFF	TRBV2*01	TRBJ2-1*01	TRBD2*01,TRBD2*01	13	17	24	30	1	1	20	20
278	D2_tcrb_CD8RA	D2	tcrb	CD8-TEMRA	TRBV3-1*01_TGTGCCAGCAGCAGAGAAGGGCTCGGGGAGCTGTTTTTT_TRBJ2-2*01	1	0.000432152	TGTGCCAGCAGCAGAGAAGGGCTCGGGGAGCTGTTTTTT	CASSREGLGELFF	TRBV3-1*01	TRBJ2-2*01	TRBD1*01,TRBD1*01	11	17	20	23	1	1	119	119
279	D2_tcrb_CD8RA	D2	tcrb	CD8-TEMRA	TRBV19*01_TGTGCCAGTAGTCTTTGGGGGCCTGGAAACACCATATATTTT_TRBJ1-3*01	1	0.000432152	TGTGCCAGTAGTCTTTGGGGGCCTGGAAACACCATATATTTT	CASSLWGPGNTIYF	TRBV19*01	TRBJ1-3*01	TRBD1*01,TRBD1*01,TRBD2*01,TRBD2*01	11	16	20	22	1	1	256	256
280	D2_tcrb_CD8RA	D2	tcrb	CD8-TEMRA	TRBV4-2*01_TGTGCCAGCAGCCAATGCTGCAGGGCGGCCTATGGCTACACCTTC_TRBJ1-2*01	1	0.000432152	TGTGCCAGCAGCCAATGCTGCAGGGCGGCCTATGGCTACACCTTC	CASSQCCRAAYGYTF	TRBV4-2*01	TRBJ1-2*01	TRBD1*01,TRBD1*01	14	20	24	29	1	1	185	185
281	D2_tcrb_CD8RA	D2	tcrb	CD8-TEMRA	TRBV4-3*01_TGCGCCAGCAGCCAAGATTATTCGGGACAGGGTTACAATGAGCAGTTCTTC_TRBJ2-1*01	1	0.000432152	TGCGCCAGCAGCCAAGATTATTCGGGACAGGGTTACAATGAGCAGTTCTTC	CASSQDYSGQGYNEQFF	TRBV4-3*01	TRBJ2-1*01	TRBD1*01	16	23	31	33	1	1	147	147
282	D2_tcrb_CD8RA	D2	tcrb	CD8-TEMRA	TRBV10-3*01_TGTGCCATCAGTGAGGAGCGCCCCGACAATGAGCAGTTCTTC_TRBJ2-1*01	1	0.000432152	TGTGCCATCAGTGAGGAGCGCCCCGACAATGAGCAGTTCTTC	CAISEERPDNEQFF	TRBV10-3*01	TRBJ2-1*01	TRBD2*01,TRBD2*01	14	16	19	22	1	1	88	88
283	D2_tcrb_CD8RA	D2	tcrb	CD8-TEMRA	TRBV5-1*01_TGCGCCAGCAGCTTGATAGGTCTTTTCGAGGGGCGCAACACTGAAGCTTTCTTT_TRBJ1-1*01	1	0.000432152	TGCGCCAGCAGCTTGATAGGTCTTTTCGAGGGGCGCAACACTGAAGCTTTCTTT	CASSLIGLFEGRNTEAFF	TRBV5-1*01	TRBJ1-1*01	TRBD1*01,TRBD1*01	14	28	32	36	1	1	39	39
284	D2_tcrb_CD8RA	D2	tcrb	CD8-TEMRA	TRBV28*01_TGTGCCAGCAAAACTAGCGGGGGGGCCGGTACGCAGTATTTT_TRBJ2-3*01	1	0.000432152	TGTGCCAGCAAAACTAGCGGGGGGGCCGGTACGCAGTATTTT	CASKTSGGAGTQYF	TRBV28*01	TRBJ2-3*01	TRBD2*01	9	12	24	29	1	1	29	29
285	D2_tcrb_CD8RA	D2	tcrb	CD8-TEMRA	TRBV7-9*01_TGTGCCAGCAGCTTAACGCAGGGGATCTACAATGAGCAGTTCTTC_TRBJ2-1*01	1	0.000432152	TGTGCCAGCAGCTTAACGCAGGGGATCTACAATGAGCAGTTCTTC	CASSLTQGIYNEQFF	TRBV7-9*01	TRBJ2-1*01	TRBD1*01,TRBD1*01	14	18	23	26	1	1	160	160
286	D2_tcrb_CD8RA	D2	tcrb	CD8-TEMRA	TRBV25-1*01_TGTGCCAGCAGTGACAGGGGTCCCTACGAGCAGTACTTC_TRBJ2-7*01	1	0.000432152	TGTGCCAGCAGTGACAGGGGTCCCTACGAGCAGTACTTC	CASSDRGPYEQYF	TRBV25-1*01	TRBJ2-7*01	TRBD1*01,TRBD1*01	13	14	19	22	1	1	61	61
287	D2_tcrb_CD8RA	D2	tcrb	CD8-TEMRA	TRBV25-1*01_TGTGCCAGCAGTGAGGACGGTACCTACGAGCAGTACTTC_TRBJ2-7*01	1	0.000432152	TGTGCCAGCAGTGAGGACGGTACCTACGAGCAGTACTTC	CASSEDGTYEQYF	TRBV25-1*01	TRBJ2-7*01	TRBD1*01,TRBD1*01,TRBD2*01,TRBD2*01	13	14	17	22	1	1	65	65
288	D2_tcrb_CD8RA	D2	tcrb	CD8-TEMRA	TRBV10-2*01_TGCGCCAGCAGTGATTTAAATGGGAACACTGAAGCTTTCTTT_TRBJ1-1*01	1	0.000432152	TGCGCCAGCAGTGATTTAAATGGGAACACTGAAGCTTTCTTT	CASSDLNGNTEAFF	TRBV10-2*01	TRBJ1-1*01	TRBD2*01,TRBD2*01	13	16	17	23	1	1	50	50
289	D2_tcrb_CD8RA	D2	tcrb	CD8-TEMRA	TRBV20-1*01_TGCAGTGCCAAGCGAGCGGGGGGGCGTTACAATGAGCAGTTCTTC_TRBJ2-1*01	1	0.000432152	TGCAGTGCCAAGCGAGCGGGGGGGCGTTACAATGAGCAGTTCTTC	CSAKRAGGRYNEQFF	TRBV20-1*01	TRBJ2-1*01	TRBD2*01	7	14	23	27	1	1	135	135
290	D2_tcrb_CD8RA	D2	tcrb	CD8-TEMRA	TRBV9*01_TGTGCCAGCAGCAACCCGGGACTACCTCAAGAGACCCAGTACTTC_TRBJ2-5*01	1	0.000432152	TGTGCCAGCAGCAACCCGGGACTACCTCAAGAGACCCAGTACTTC	CASSNPGLPQETQYF	TRBV9*01	TRBJ2-5*01	TRBD2*01	11	17	23	27	1	1	306	306
291	D2_tcrb_CD8RA	D2	tcrb	CD8-TEMRA	TRBV5-4*01_TGTGCCAGCAGCTTTATCACTAGCGGGACTGGGGCCAACGTCCTGACTTTC_TRBJ2-6*01	1	0.000432152	TGTGCCAGCAGCTTTATCACTAGCGGGACTGGGGCCAACGTCCTGACTTTC	CASSFITSGTGANVLTF	TRBV5-4*01	TRBJ2-6*01	TRBD2*01,TRBD2*01	13	18	26	28	1	1	75	75
292	D2_tcrb_CD8RA	D2	tcrb	CD8-TEMRA	TRBV12-3*01,TRBV12-4*01_TGTGCCAGCAGTCCCCTTAGCGCCACAGATACGCAGTATTTT_TRBJ2-3*01	1	0.000432152	TGTGCCAGCAGTCCCCTTAGCGCCACAGATACGCAGTATTTT	CASSPLSATDTQYF	TRBV12-3*01,TRBV12-4*01	TRBJ2-3*01	TRBD1*01,TRBD1*01	11	12	16	23	1	1	180	180
293	D2_tcrb_CD8RA	D2	tcrb	CD8-TEMRA	TRBV12-3*01,TRBV12-4*01_TGTGCCAGCAGTTCCCCCGGAGTCATCGGGAATGAGCAGTTCTTC_TRBJ2-1*01	1	0.000432152	TGTGCCAGCAGTTCCCCCGGAGTCATCGGGAATGAGCAGTTCTTC	CASSSPGVIGNEQFF	TRBV12-3*01,TRBV12-4*01	TRBJ2-1*01	TRBD2*01,TRBD2*01	12	13	18	30	1	1	181	181
294	D2_tcrb_CD8RA	D2	tcrb	CD8-TEMRA	TRBV7-9*01_TGTGCCAGCAGCTTAGCGATGGGGAGCTCCTATAATTCACCCCTCCACTTT_TRBJ1-6*01	1	0.000432152	TGTGCCAGCAGCTTAGCGATGGGGAGCTCCTATAATTCACCCCTCCACTTT	CASSLAMGSSYNSPLHF	TRBV7-9*01	TRBJ1-6*01	TRBD1*01,TRBD1*01,TRBD2*01,TRBD2*01	16	20	23	26	1	1	50	50
295	D2_tcrb_CD8RA	D2	tcrb	CD8-TEMRA	TRBV10-1*01_TGCGCCAGCAGTGAAGGGACCAGCTATGAGCAGTACTTC_TRBJ2-7*01	1	0.000432152	TGCGCCAGCAGTGAAGGGACCAGCTATGAGCAGTACTTC	CASSEGTSYEQYF	TRBV10-1*01	TRBJ2-7*01	TRBD1*01,TRBD2*01	13	15	19	23	1	1	89	89
296	D2_tcrb_CD8RA	D2	tcrb	CD8-TEMRA	TRBV5-1*01_TGCGCCAGCAGCTATACAGGGGGTAGCACTGAAGCTTTCTTT_TRBJ1-1*01	1	0.000432152	TGCGCCAGCAGCTATACAGGGGGTAGCACTGAAGCTTTCTTT	CASSYTGGSTEAFF	TRBV5-1*01	TRBJ1-1*01	TRBD1*01,TRBD1*01	12	15	22	26	1	1	90	90
297	D2_tcrb_CD8RA	D2	tcrb	CD8-TEMRA	TRBV3-1*01_TGTGCCAGCAGCCAAGTCGGGGGATCCGGGGAGCTGTTTTTT_TRBJ2-2*01	1	0.000432152	TGTGCCAGCAGCCAAGTCGGGGGATCCGGGGAGCTGTTTTTT	CASSQVGGSGELFF	TRBV3-1*01	TRBJ2-2*01	TRBD2*01,TRBD2*01	15	17	22	25	1	1	302	302
298	D2_tcrb_CD8RA	D2	tcrb	CD8-TEMRA	TRBV12-3*01,TRBV12-4*01_TGTGCCAGCAGTTCCGCTCGACAGGTTGGGGAGACCCAGTACTTC_TRBJ2-5*01	1	0.000432152	TGTGCCAGCAGTTCCGCTCGACAGGTTGGGGAGACCCAGTACTTC	CASSSARQVGETQYF	TRBV12-3*01,TRBV12-4*01	TRBJ2-5*01	TRBD1*01,TRBD1*01	12	19	24	30	1	1	207	207
299	D2_tcrb_CD8RA	D2	tcrb	CD8-TEMRA	TRBV28*01_TGTGCCAGCAGTTTAATCTCTAGCGGGAGTACCAATGAGCAGTTCTTC_TRBJ2-1*01	1	0.000432152	TGTGCCAGCAGTTTAATCTCTAGCGGGAGTACCAATGAGCAGTTCTTC	CASSLISSGSTNEQFF	TRBV28*01	TRBJ2-1*01	TRBD2*01,TRBD2*01	14	19	26	32	1	1	257	257
300	D2_tcrb_CD8RA	D2	tcrb	CD8-TEMRA	TRBV3-1*01_TGTGCCAGCAGCATCACCCGCGGCACCGGGGAGCTGTTTTTT_TRBJ2-2*01	1	0.000432152	TGTGCCAGCAGCATCACCCGCGGCACCGGGGAGCTGTTTTTT	CASSITRGTGELFF	TRBV3-1*01	TRBJ2-2*01	TRBD2*01,TRBD2*01	11	16	20	23	1	1	137	137
301	D2_tcrb_CD8RA	D2	tcrb	CD8-TEMRA	TRBV20-1*01_TGCAGTGCTCGAGGGACAGATGATATTTACAATGAGCAGTTCTTC_TRBJ2-1*01	1	0.000432152	TGCAGTGCTCGAGGGACAGATGATATTTACAATGAGCAGTTCTTC	CSARGTDDIYNEQFF	TRBV20-1*01	TRBJ2-1*01	TRBD1*01,TRBD1*01	12	13	18	27	1	1	111	111
302	D2_tcrb_CD8RA	D2	tcrb	CD8-TEMRA	TRBV7-8*01_TGTGCCAGCAGCTTACAACGCGCGAACACCGGGGAGCTGTTTTTT_TRBJ2-2*01	1	0.000432152	TGTGCCAGCAGCTTACAACGCGCGAACACCGGGGAGCTGTTTTTT	CASSLQRANTGELFF	TRBV7-8*01	TRBJ2-2*01	TRBD2*01,TRBD2*01	14	18	20	22	1	1	106	106
303	D2_tcrb_CD8RA	D2	tcrb	CD8-TEMRA	TRBV28*01_TGTGCCAGCAGTTTCCGGGGCACCGGGGAGCTGTTTTTT_TRBJ2-2*01	1	0.000432152	TGTGCCAGCAGTTTCCGGGGCACCGGGGAGCTGTTTTTT	CASSFRGTGELFF	TRBV28*01	TRBJ2-2*01	TRBD2*01,TRBD2*01	13	15	18	20	1	1	115	115
304	D2_tcrb_CD8RA	D2	tcrb	CD8-TEMRA	TRBV5-1*01_TGCGCCAGCAGCTTGGGCGTTACCTACGAGCAGTACTTC_TRBJ2-7*01	1	0.000432152	TGCGCCAGCAGCTTGGGCGTTACCTACGAGCAGTACTTC	CASSLGVTYEQYF	TRBV5-1*01	TRBJ2-7*01	TRBD2*01,TRBD2*01	15	16	18	22	1	1	142	142
305	D2_tcrb_CD8RA	D2	tcrb	CD8-TEMRA	TRBV19*01_TGTGCCAGTAGTGAGAGGGGGCCCGGCGGGGAGCTGTTTTTT_TRBJ2-2*01	1	0.000432152	TGTGCCAGTAGTGAGAGGGGGCCCGGCGGGGAGCTGTTTTTT	CASSERGPGGELFF	TRBV19*01	TRBJ2-2*01	TRBD1*01	11	15	21	26	1	1	189	189
306	D2_tcrb_CD8RA	D2	tcrb	CD8-TEMRA	TRBV10-2*01_TGCGCCAGCAGTGCCTCGGGGCGAAACACTGAAGCTTTCTTT_TRBJ1-1*01	1	0.000432152	TGCGCCAGCAGTGCCTCGGGGCGAAACACTGAAGCTTTCTTT	CASSASGRNTEAFF	TRBV10-2*01	TRBJ1-1*01	TRBD2*01,TRBD2*01	12	16	20	24	1	1	133	133
307	D2_tcrb_CD8RA	D2	tcrb	CD8-TEMRA	TRBV28*01_TGTGCCAGCAGTCCGACGACAGGGGTCTTTCCGTCCTACGAGCAGTACTTC_TRBJ2-7*01	1	0.000432152	TGTGCCAGCAGTCCGACGACAGGGGTCTTTCCGTCCTACGAGCAGTACTTC	CASSPTTGVFPSYEQYF	TRBV28*01	TRBJ2-7*01	TRBD1*01,TRBD1*01	11	17	24	33	1	1	57	57
308	D2_tcrb_CD8RA	D2	tcrb	CD8-TEMRA	TRBV7-9*01_TGTGCCAGCAGCCCAGCGTCCCTGGGGAACTACGAGCAGTACTTC_TRBJ2-7*01	1	0.000432152	TGTGCCAGCAGCCCAGCGTCCCTGGGGAACTACGAGCAGTACTTC	CASSPASLGNYEQYF	TRBV7-9*01	TRBJ2-7*01	TRBD1*01,TRBD2*01	11	17	21	29	1	1	32	32
309	D2_tcrb_CD8RA	D2	tcrb	CD8-TEMRA	TRBV2*01_TGTGCCAGCACAGAGGGTTCATACGAGCAGTACTTC_TRBJ2-7*01	1	0.000432152	TGTGCCAGCACAGAGGGTTCATACGAGCAGTACTTC	CASTEGSYEQYF	TRBV2*01	TRBJ2-7*01	TRBD1*01,TRBD1*01	9	13	16	18	1	1	83	83
310	D2_tcrb_CD8RA	D2	tcrb	CD8-TEMRA	TRBV25-1*01_TGTGCCAGCAGTGCCTTGGGGGATAGCTCCTACAATGAGCAGTTCTTC_TRBJ2-1*01	1	0.000432152	TGTGCCAGCAGTGCCTTGGGGGATAGCTCCTACAATGAGCAGTTCTTC	CASSALGDSSYNEQFF	TRBV25-1*01	TRBJ2-1*01	TRBD1*01,TRBD1*01,TRBD2*01,TRBD2*01	12	17	21	26	1	1	179	179
311	D2_tcrb_CD8RA	D2	tcrb	CD8-TEMRA	TRBV7-8*01_TGTGCCAGCAGCCCCTATTTCTACAATGAGCAGTTCTTC_TRBJ2-1*01	1	0.000432152	TGTGCCAGCAGCCCCTATTTCTACAATGAGCAGTTCTTC	CASSPYFYNEQFF	TRBV7-8*01	TRBJ2-1*01	TRBD1*01,TRBD1*01	11	12	15	20	1	1	133	133
312	D2_tcrb_CD8RA	D2	tcrb	CD8-TEMRA	TRBV29-1*01_TGCAGCGTTGAGCTGGGACAGGTCTCCTACAATGAGCAGTTCTTC_TRBJ2-1*01	1	0.000432152	TGCAGCGTTGAGCTGGGACAGGTCTCCTACAATGAGCAGTTCTTC	CSVELGQVSYNEQFF	TRBV29-1*01	TRBJ2-1*01	TRBD1*01	10	14	21	23	1	1	165	165
313	D2_tcrb_CD8RA	D2	tcrb	CD8-TEMRA	TRBV3-1*01_TGTGCCAGCAGCCCCCGACAGGGGGGCAATCAGCCCCAGCATTTT_TRBJ1-5*01	1	0.000432152	TGTGCCAGCAGCCCCCGACAGGGGGGCAATCAGCCCCAGCATTTT	CASSPRQGGNQPQHF	TRBV3-1*01	TRBJ1-5*01	TRBD1*01,TRBD1*01	12	16	23	25	1	1	135	135
314	D2_tcrb_CD8RA	D2	tcrb	CD8-TEMRA	TRBV4-3*01_TGCGCCAGCAGCCAAGTTTACGGGGGGGCATCAGATACGCAGTATTTT_TRBJ2-3*01	1	0.000432152	TGCGCCAGCAGCCAAGTTTACGGGGGGGCATCAGATACGCAGTATTTT	CASSQVYGGASDTQYF	TRBV4-3*01	TRBJ2-3*01	TRBD2*01	15	20	27	31	1	1	180	180
315	D2_tcrb_CD8RA	D2	tcrb	CD8-TEMRA	TRBV25-1*01_TGTGCCAGCAGTATTGTTCTCCACGAGCAGTACTTC_TRBJ2-7*01	1	0.000432152	TGTGCCAGCAGTATTGTTCTCCACGAGCAGTACTTC	CASSIVLHEQYF	TRBV25-1*01	TRBJ2-7*01	TRBD1*01,TRBD1*01	11	14	16	18	1	1	186	186
316	D2_tcrb_CD8RA	D2	tcrb	CD8-TEMRA	TRBV30*01_TGTGCCTGGAGGACAGGGCGTTCCTACGAGCAGTACTTC_TRBJ2-7*01	1	0.000432152	TGTGCCTGGAGGACAGGGCGTTCCTACGAGCAGTACTTC	CAWRTGRSYEQYF	TRBV30*01	TRBJ2-7*01	TRBD1*01,TRBD1*01	10	11	17	21	1	1	99	99
317	D2_tcrb_CD8RA	D2	tcrb	CD8-TEMRA	TRBV4-3*01_TGCGCCAGCAGCCAACGGGGGGCAAGGGATACGCAGTATTTT_TRBJ2-3*01	1	0.000432152	TGCGCCAGCAGCCAACGGGGGGCAAGGGATACGCAGTATTTT	CASSQRGARDTQYF	TRBV4-3*01	TRBJ2-3*01	TRBD2*01,TRBD2*01	14	15	21	27	1	1	127	127
318	D2_tcrb_CD8RA	D2	tcrb	CD8-TEMRA	TRBV15*01_TGTGCCACCAGCATAGCAGGTGGAGAAAAACTGTTTTTT_TRBJ1-4*01	1	0.000432152	TGTGCCACCAGCATAGCAGGTGGAGAAAAACTGTTTTTT	CATSIAGGEKLFF	TRBV15*01	TRBJ1-4*01	TRBD1*01,TRBD1*01	15	16	19	24	1	1	77	77
319	D2_tcrb_CD8RA	D2	tcrb	CD8-TEMRA	TRBV19*01_TGTGCCAGTAGGCACAGGACAGGGGCTTACAATGAGCAGTTCTTC_TRBJ2-1*01	1	0.000432152	TGTGCCAGTAGGCACAGGACAGGGGCTTACAATGAGCAGTTCTTC	CASRHRTGAYNEQFF	TRBV19*01	TRBJ2-1*01	TRBD1*01,TRBD1*01	10	16	24	27	1	1	35	35
320	D2_tcrb_CD8RA	D2	tcrb	CD8-TEMRA	TRBV27*01_TGTGCCAGCAGTTTATCGGGGGTCCCGTATAATTCACCCCTCCACTTT_TRBJ1-6*01	1	0.000432152	TGTGCCAGCAGTTTATCGGGGGTCCCGTATAATTCACCCCTCCACTTT	CASSLSGVPYNSPLHF	TRBV27*01	TRBJ1-6*01	TRBD1*01,TRBD1*01,TRBD2*01,TRBD2*01	16	17	21	27	1	1	121	121
321	D2_tcrb_CD8RA	D2	tcrb	CD8-TEMRA	TRBV7-2*01_TGTGCCAGCAGCTTGTCGGGACAGGGTTCCTACGAGCAGTACTTC_TRBJ2-7*01	1	0.000432152	TGTGCCAGCAGCTTGTCGGGACAGGGTTCCTACGAGCAGTACTTC	CASSLSGQGSYEQYF	TRBV7-2*01	TRBJ2-7*01	TRBD1*01	13	17	25	27	1	1	85	85
322	D2_tcrb_CD8RA	D2	tcrb	CD8-TEMRA	TRBV15*01_TGTGCCACCAGCAGACTGAGACAGGGCGACACTGAAGCTTTCTTT_TRBJ1-1*01	1	0.000432152	TGTGCCACCAGCAGACTGAGACAGGGCGACACTGAAGCTTTCTTT	CATSRLRQGDTEAFF	TRBV15*01	TRBJ1-1*01	TRBD1*01,TRBD1*01	14	19	25	28	1	1	17	17
323	D2_tcrb_CD8RA	D2	tcrb	CD8-TEMRA	TRBV7-9*01_TGTGCCAGCAGCTTTGGTCAGAGCAATCAGCCCCAGCATTTT_TRBJ1-5*01	1	0.000432152	TGTGCCAGCAGCTTTGGTCAGAGCAATCAGCCCCAGCATTTT	CASSFGQSNQPQHF	TRBV7-9*01	TRBJ1-5*01	TRBD1*01,TRBD1*01,TRBD2*01,TRBD2*01	13	16	18	21	1	1	138	138
324	D2_tcrb_CD8RA	D2	tcrb	CD8-TEMRA	TRBV10-2*01_TGCGCCAGCTTAGCAGGGGGCACCGGGGAGCTGTTTTTT_TRBJ2-2*01	1	0.000432152	TGCGCCAGCTTAGCAGGGGGCACCGGGGAGCTGTTTTTT	CASLAGGTGELFF	TRBV10-2*01	TRBJ2-2*01	TRBD1*01,TRBD1*01	8	13	18	20	1	1	128	128
325	D2_tcrb_CD8RA	D2	tcrb	CD8-TEMRA	TRBV20-1*01_TGCAGTGCTAGAGATGATCTTTCTCCGCCCCAAGAGACCCAGTACTTC_TRBJ2-5*01	1	0.000432152	TGCAGTGCTAGAGATGATCTTTCTCCGCCCCAAGAGACCCAGTACTTC	CSARDDLSPPQETQYF	TRBV20-1*01	TRBJ2-5*01	TRBD2*01,TRBD2*01	13	24	27	29	1	1	321	321
326	D2_tcrb_CD8RA	D2	tcrb	CD8-TEMRA	TRBV4-2*01_TGTGCCAGCAGCAAAGGGACTAGCGGGAGGTCCGGGGAGCTGTTTTTT_TRBJ2-2*01	1	0.000432152	TGTGCCAGCAGCAAAGGGACTAGCGGGAGGTCCGGGGAGCTGTTTTTT	CASSKGTSGRSGELFF	TRBV4-2*01	TRBJ2-2*01	TRBD2*01,TRBD2*01	15	16	26	31	1	1	37	37
327	D2_tcrb_CD8RA	D2	tcrb	CD8-TEMRA	TRBV28*01_TGTGCCAGCAGTTTCATCCCGAGACAGGTCTACAATGAGCAGTTCTTC_TRBJ2-1*01	1	0.000432152	TGTGCCAGCAGTTTCATCCCGAGACAGGTCTACAATGAGCAGTTCTTC	CASSFIPRQVYNEQFF	TRBV28*01	TRBJ2-1*01	TRBD1*01,TRBD1*01	13	22	27	29	1	1	32	32
328	D2_tcrb_CD8RA	D2	tcrb	CD8-TEMRA	TRBV9*01_TGTGCCAGCAGCGTAGGGGTGGTGGGTCGGGGGCAATCGAACACCGGGGAGCTGTTTTTT_TRBJ2-2*01	1	0.000432152	TGTGCCAGCAGCGTAGGGGTGGTGGGTCGGGGGCAATCGAACACCGGGGAGCTGTTTTTT	CASSVGVVGRGQSNTGELFF	TRBV9*01	TRBJ2-2*01	TRBD2*01,TRBD2*01	15	27	32	37	1	1	164	164
329	D2_tcrb_CD8RA	D2	tcrb	CD8-TEMRA	TRBV13*01_TGTGCCAGCAGCCACCCTAGCGGAGGCTACGAGCAGTACTTC_TRBJ2-7*01	1	0.000432152	TGTGCCAGCAGCCACCCTAGCGGAGGCTACGAGCAGTACTTC	CASSHPSGGYEQYF	TRBV13*01	TRBJ2-7*01	TRBD2*01,TRBD2*01	11	16	22	26	1	1	160	160
330	D2_tcrb_CD8RA	D2	tcrb	CD8-TEMRA	TRBV4-1*01_TGCGCCAGCAGCCAAGAAGGACGTGGCACAGATACGCAGTATTTT_TRBJ2-3*01	1	0.000432152	TGCGCCAGCAGCCAAGAAGGACGTGGCACAGATACGCAGTATTTT	CASSQEGRGTDTQYF	TRBV4-1*01	TRBJ2-3*01	TRBD1*01,TRBD1*01,TRBD2*01,TRBD2*01	16	18	21	25	1	1	126	126
331	D2_tcrb_CD8RA	D2	tcrb	CD8-TEMRA	TRBV6-5*01_TGTGCCAGCAGTTACCCCACGGGAGGCCTTCTTAATTCACCCCTCCACTTT_TRBJ1-6*01	1	0.000432152	TGTGCCAGCAGTTACCCCACGGGAGGCCTTCTTAATTCACCCCTCCACTTT	CASSYPTGGLLNSPLHF	TRBV6-5*01	TRBJ1-6*01	TRBD2*01,TRBD2*01	14	19	22	32	1	1	127	127
332	D2_tcrb_CD8RA	D2	tcrb	CD8-TEMRA	TRBV25-1*01_TGTGCCACACAAATAGGACGGGAAGAAGCTTTCTTT_TRBJ1-1*01	1	0.000432152	TGTGCCACACAAATAGGACGGGAAGAAGCTTTCTTT	CATQIGREEAFF	TRBV25-1*01	TRBJ1-1*01	TRBD1*01,TRBD1*01,TRBD2*01,TRBD2*01	6	15	18	24	1	1	150	150
333	D2_tcrb_CD8RA	D2	tcrb	CD8-TEMRA	TRBV29-1*01_TGCAGCGTCGCGGAACAGGGGGCGAGCAATCAGCCCCAGCATTTT_TRBJ1-5*01	1	0.000432152	TGCAGCGTCGCGGAACAGGGGGCGAGCAATCAGCCCCAGCATTTT	CSVAEQGASNQPQHF	TRBV29-1*01	TRBJ1-5*01	TRBD1*01	7	14	22	24	1	1	113	113
334	D2_tcrb_CD8RA	D2	tcrb	CD8-TEMRA	TRBV20-1*01_TGCAGTGCCTTCGCGTTGGACAGCTCTGGAAACACCATATATTTT_TRBJ1-3*01	1	0.000432152	TGCAGTGCCTTCGCGTTGGACAGCTCTGGAAACACCATATATTTT	CSAFALDSSGNTIYF	TRBV20-1*01	TRBJ1-3*01	TRBD1*01,TRBD1*01	7	17	21	23	1	1	536	536
335	D2_tcrb_CD8RA	D2	tcrb	CD8-TEMRA	TRBV27*01_TGTGCCAGCAGTTTATTTCGGGGGGGAAGAGAAAAACTGTTTTTT_TRBJ1-4*01	1	0.000432152	TGTGCCAGCAGTTTATTTCGGGGGGGAAGAGAAAAACTGTTTTTT	CASSLFRGGREKLFF	TRBV27*01	TRBJ1-4*01	TRBD2*01	15	18	25	30	1	1	195	195
336	D2_tcrb_CD8RA	D2	tcrb	CD8-TEMRA	TRBV15*01_TGTGCCACCAGCAGGGATTTGACAGGGGCCCCCTATGGCTACACCTTC_TRBJ1-2*01	1	0.000432152	TGTGCCACCAGCAGGGATTTGACAGGGGCCCCCTATGGCTACACCTTC	CATSRDLTGAPYGYTF	TRBV15*01	TRBJ1-2*01	TRBD1*01,TRBD1*01	16	20	27	32	1	1	119	119
337	D2_tcrb_CD8RA	D2	tcrb	CD8-TEMRA	TRBV28*01_TGTGCCAGCATCCCCGTGGGGGGGGGAGATACGCAGTATTTT_TRBJ2-3*01	1	0.000432152	TGTGCCAGCATCCCCGTGGGGGGGGGAGATACGCAGTATTTT	CASIPVGGGDTQYF	TRBV28*01	TRBJ2-3*01	TRBD2*01	9	17	23	26	1	1	103	103
338	D2_tcrb_CD8RA	D2	tcrb	CD8-TEMRA	TRBV6-4*01_TGTGCCAGCAGTGGGACAGGGAGCTCTGGGGCCAACGTCCTGACTTTC_TRBJ2-6*01	1	0.000432152	TGTGCCAGCAGTGGGACAGGGAGCTCTGGGGCCAACGTCCTGACTTTC	CASSGTGSSGANVLTF	TRBV6-4*01	TRBJ2-6*01	TRBD1*01,TRBD1*01	12	13	20	23	1	1	70	70
339	D2_tcrb_CD8RA	D2	tcrb	CD8-TEMRA	TRBV7-8*01_TGTGCCAGCAGCTTAGAATCTTTGACAGGGGCGACTGAAGCTTTCTTT_TRBJ1-1*01	1	0.000432152	TGTGCCAGCAGCTTAGAATCTTTGACAGGGGCGACTGAAGCTTTCTTT	CASSLESLTGATEAFF	TRBV7-8*01	TRBJ1-1*01	TRBD1*01,TRBD1*01	15	23	30	33	1	1	89	89
340	D2_tcrb_CD8RA	D2	tcrb	CD8-TEMRA	TRBV7-9*01_TGTGCCAGCAGCCCTCCTAGCGGGAGTTACGAGCAGTACTTC_TRBJ2-7*01	1	0.000432152	TGTGCCAGCAGCCCTCCTAGCGGGAGTTACGAGCAGTACTTC	CASSPPSGSYEQYF	TRBV7-9*01	TRBJ2-7*01	TRBD2*01,TRBD2*01	11	16	23	27	1	1	174	174
341	D2_tcrb_CD8RA	D2	tcrb	CD8-TEMRA	TRBV25-1*01_TGTGCCAGCAGTGAAAGGAGAGAACAAGAGACCCAGTACTTC_TRBJ2-5*01	1	0.000432152	TGTGCCAGCAGTGAAAGGAGAGAACAAGAGACCCAGTACTTC	CASSERREQETQYF	TRBV25-1*01	TRBJ2-5*01	TRBD1*01,TRBD1*01	14	15	17	24	1	1	185	185
342	D2_tcrb_CD8RA	D2	tcrb	CD8-TEMRA	TRBV6-5*01_TGTGCCAGCAGTTACCCCCAGGGGGGACTCCTTAATTCACCCCTCCACTTT_TRBJ1-6*01	1	0.000432152	TGTGCCAGCAGTTACCCCCAGGGGGGACTCCTTAATTCACCCCTCCACTTT	CASSYPQGGLLNSPLHF	TRBV6-5*01	TRBJ1-6*01	TRBD1*01,TRBD1*01	14	18	24	27	1	1	182	182
343	D2_tcrb_CD8RA	D2	tcrb	CD8-TEMRA	TRBV28*01_TGTGCCAGCAGTTTCTCGGGACAACAAAACATTCAGTACTTC_TRBJ2-4*01	1	0.000432152	TGTGCCAGCAGTTTCTCGGGACAACAAAACATTCAGTACTTC	CASSFSGQQNIQYF	TRBV28*01	TRBJ2-4*01	TRBD1*01	13	17	22	25	1	1	90	90
344	D2_tcrb_CD8RA	D2	tcrb	CD8-TEMRA	TRBV27*01_TGTGCCAGCAGCCTCTCCCGGGGGGGCTTGGACGAGCAGTACTTC_TRBJ2-7*01	1	0.000432152	TGTGCCAGCAGCCTCTCCCGGGGGGGCTTGGACGAGCAGTACTTC	CASSLSRGGLDEQYF	TRBV27*01	TRBJ2-7*01	TRBD2*01	10	18	25	31	1	1	143	143
345	D2_tcrb_CD8RA	D2	tcrb	CD8-TEMRA	TRBV15*01_TGTGCCACCAGCTTCGTCCCTGGGGAAAAACTGTTTTTT_TRBJ1-4*01	1	0.000432152	TGTGCCACCAGCTTCGTCCCTGGGGAAAAACTGTTTTTT	CATSFVPGEKLFF	TRBV15*01	TRBJ1-4*01	TRBD1*01,TRBD2*01	11	15	19	24	1	1	144	144
346	D2_tcrb_CD8RA	D2	tcrb	CD8-TEMRA	TRBV11-2*01_TGTGCCAGCAGCTTAGGCCCGACAGGGGGGTTGGGAGAGTCCCAGTACTTC_TRBJ2-5*01	1	0.000432152	TGTGCCAGCAGCTTAGGCCCGACAGGGGGGTTGGGAGAGTCCCAGTACTTC	CASSLGPTGGLGESQYF	TRBV11-2*01	TRBJ2-5*01	TRBD1*01,TRBD1*01	15	20	28	35	1	1	28	28
347	D2_tcrb_CD8RA	D2	tcrb	CD8-TEMRA	TRBV6-4*01_TGTGCCAGCAGTGACTCAGGGACTAGCGGGTCCTACGAGCAGTACTTC_TRBJ2-7*01	1	0.000432152	TGTGCCAGCAGTGACTCAGGGACTAGCGGGTCCTACGAGCAGTACTTC	CASSDSGTSGSYEQYF	TRBV6-4*01	TRBJ2-7*01	TRBD2*01	16	18	28	30	1	1	153	153
348	D2_tcrb_CD8RA	D2	tcrb	CD8-TEMRA	TRBV28*01_TGTGCCAGCAGCCTGAGGGGAACCGGGGAGCTGTTTTTT_TRBJ2-2*01	1	0.000432152	TGTGCCAGCAGCCTGAGGGGAACCGGGGAGCTGTTTTTT	CASSLRGTGELFF	TRBV28*01	TRBJ2-2*01	TRBD1*01,TRBD1*01	10	15	19	21	1	1	127	127
349	D2_tcrb_CD8RA	D2	tcrb	CD8-TEMRA	TRBV12-3*01,TRBV12-4*01_TGTGCCAGCAGTTTCGCCCGGGGGGGGCGGTACGAGCAGTACTTC_TRBJ2-7*01	1	0.000432152	TGTGCCAGCAGTTTCGCCCGGGGGGGGCGGTACGAGCAGTACTTC	CASSFARGGRYEQYF	TRBV12-3*01,TRBV12-4*01	TRBJ2-7*01	TRBD2*01	16	18	25	30	1	1	401	401
350	D2_tcrb_CD8RA	D2	tcrb	CD8-TEMRA	TRBV5-4*01_TGTGCCAGCAGCGGGACAGGGATTGGCACCGGGGAGCTGTTTTTT_TRBJ2-2*01	1	0.000432152	TGTGCCAGCAGCGGGACAGGGATTGGCACCGGGGAGCTGTTTTTT	CASSGTGIGTGELFF	TRBV5-4*01	TRBJ2-2*01	TRBD1*01	11	12	20	26	1	1	159	159
351	D2_tcrb_CD8RA	D2	tcrb	CD8-TEMRA	TRBV24-1*01_TGTGCCACCAGTGATCGGACTGGGGGTTCCGACTATGGCTACACCTTC_TRBJ1-2*01	1	0.000432152	TGTGCCACCAGTGATCGGACTGGGGGTTCCGACTATGGCTACACCTTC	CATSDRTGGSDYGYTF	TRBV24-1*01	TRBJ1-2*01	TRBD2*01,TRBD2*01	14	16	20	31	1	1	40	40
352	D2_tcrb_CD8RA	D2	tcrb	CD8-TEMRA	TRBV10-2*01_TGCGCCAGCAGTGAAGCGACAGGGGGGAATGAGCAGTTCTTC_TRBJ2-1*01	1	0.000432152	TGCGCCAGCAGTGAAGCGACAGGGGGGAATGAGCAGTTCTTC	CASSEATGGNEQFF	TRBV10-2*01	TRBJ2-1*01	TRBD1*01,TRBD1*01	13	17	25	27	1	1	27	27
353	D2_tcrb_CD8RA	D2	tcrb	CD8-TEMRA	TRBV28*01_TGTGCCAGCAGTTTTAGGGGGGCTGGGGAGCTGTTTTTT_TRBJ2-2*01	1	0.000432152	TGTGCCAGCAGTTTTAGGGGGGCTGGGGAGCTGTTTTTT	CASSFRGAGELFF	TRBV28*01	TRBJ2-2*01	TRBD1*01,TRBD1*01	13	15	20	24	1	1	58	58
354	D2_tcrb_CD8RA	D2	tcrb	CD8-TEMRA	TRBV29-1*01_TGCAGCGTTGGGACAGCAATGTGGCAGTACTTC_TRBJ2-7*01	1	0.000432152	TGCAGCGTTGGGACAGCAATGTGGCAGTACTTC	CSVGTAMWQYF	TRBV29-1*01	TRBJ2-7*01	TRBD1*01,TRBD1*01	9	10	15	23	1	1	77	77
355	D2_tcrb_CM	D2	tcrb	CD4-TCM	TRBV20-1*01_TGCAGTGCCGGACTAGCGGGCGGAACCGGGGAGCTGTTTTTT_TRBJ2-2*01	10	0.00275862	TGCAGTGCCGGACTAGCGGGCGGAACCGGGGAGCTGTTTTTT	CSAGLAGGTGELFF	TRBV20-1*01	TRBJ2-2*01	TRBD2*01,TRBD2*01	7	9	19	24	10	10	734	734
356	D2_tcrb_CM	D2	tcrb	CD4-TCM	TRBV5-1*01_TGCGCCAGCAGCCTGGACGTAAATAGGGTGGAGACCCAGTACTTC_TRBJ2-5*01	8	0.0022069	TGCGCCAGCAGCCTGGACGTAAATAGGGTGGAGACCCAGTACTTC	CASSLDVNRVETQYF	TRBV5-1*01	TRBJ2-5*01	TRBD1*01,TRBD1*01	15	24	27	30	8	8	231	231
357	D2_tcrb_CM	D2	tcrb	CD4-TCM	TRBV4-1*01_TGCGCCAGCAGCCAAATTGGACAGGGGGATAAGAACGAGCAGTACTTC_TRBJ2-7*01	4	0.00110345	TGCGCCAGCAGCCAAATTGGACAGGGGGATAAGAACGAGCAGTACTTC	CASSQIGQGDKNEQYF	TRBV4-1*01	TRBJ2-7*01	TRBD1*01,TRBD1*01	14	18	27	34	4	4	189	189
358	D2_tcrb_CM	D2	tcrb	CD4-TCM	TRBV29-1*01_TGCAGCATACGCCCGGGGACGGTAGCTTTCTTT_TRBJ1-1*01	4	0.00110345	TGCAGCATACGCCCGGGGACGGTAGCTTTCTTT	CSIRPGTVAFF	TRBV29-1*01	TRBJ1-1*01	TRBD2*01,TRBD2*01	5	13	17	23	4	4	112	112
359	D2_tcrb_CM	D2	tcrb	CD4-TCM	TRBV7-2*01_TGTGCCAGCAGCTTAGGGGTGGATTACGAGCAGTACTTC_TRBJ2-7*01	4	0.00110345	TGTGCCAGCAGCTTAGGGGTGGATTACGAGCAGTACTTC	CASSLGVDYEQYF	TRBV7-2*01	TRBJ2-7*01	TRBD1*01,TRBD1*01,TRBD2*01,TRBD2*01	15	16	18	24	4	4	145	145
360	D2_tcrb_CM	D2	tcrb	CD4-TCM	TRBV29-1*01_TGCAGCGTTGAAGGCCCGACAGGGGAACACGAGACCCAGTACTTC_TRBJ2-5*01	4	0.00110345	TGCAGCGTTGAAGGCCCGACAGGGGAACACGAGACCCAGTACTTC	CSVEGPTGEHETQYF	TRBV29-1*01	TRBJ2-5*01	TRBD1*01,TRBD1*01	12	17	24	27	4	4	349	349
361	D2_tcrb_CM	D2	tcrb	CD4-TCM	TRBV7-2*01_TGTGCCAGCAGCCGAGGTCTTAACACCGGGGAGCTGTTTTTT_TRBJ2-2*01	4	0.00110345	TGTGCCAGCAGCCGAGGTCTTAACACCGGGGAGCTGTTTTTT	CASSRGLNTGELFF	TRBV7-2*01	TRBJ2-2*01	TRBD1*01,TRBD1*01	11	14	16	21	4	4	228	228
362	D2_tcrb_CM	D2	tcrb	CD4-TCM	TRBV5-1*01_TGCGCCAGCAGCTTGCAGGGGGCCGACACTGAAGCTTTCTTT_TRBJ1-1*01	3	0.000827586	TGCGCCAGCAGCTTGCAGGGGGCCGACACTGAAGCTTTCTTT	CASSLQGADTEAFF	TRBV5-1*01	TRBJ1-1*01	TRBD1*01	14	15	22	25	3	3	189	189
363	D2_tcrb_CM	D2	tcrb	CD4-TCM	TRBV30*01_TGTGCCTGGAGTGTGGCAGTGGGGGCTAATGAAAAACTGTTTTTT_TRBJ1-4*01	3	0.000827586	TGTGCCTGGAGTGTGGCAGTGGGGGCTAATGAAAAACTGTTTTTT	CAWSVAVGANEKLFF	TRBV30*01	TRBJ1-4*01	TRBD1*01,TRBD1*01,TRBD2*01,TRBD2*01	13	20	23	25	3	3	195	195
364	D2_tcrb_CM	D2	tcrb	CD4-TCM	TRBV5-5*01_TGTGCCAGCAGCCCCGGGACAGATACAGATACGCAGTATTTT_TRBJ2-3*01	3	0.000827586	TGTGCCAGCAGCCCCGGGACAGATACAGATACGCAGTATTTT	CASSPGTDTDTQYF	TRBV5-5*01	TRBJ2-3*01	TRBD1*01	11	15	21	24	3	3	277	277
365	D2_tcrb_CM	D2	tcrb	CD4-TCM	TRBV19*01_TGTGCCAGTAGTATCGGGTTCTACAGCGTCAATGAGCAGTTCTTC_TRBJ2-1*01	3	0.000827586	TGTGCCAGTAGTATCGGGTTCTACAGCGTCAATGAGCAGTTCTTC	CASSIGFYSVNEQFF	TRBV19*01	TRBJ2-1*01	TRBD2*01,TRBD2*01	13	14	17	29	3	3	252	252
366	D2_tcrb_CM	D2	tcrb	CD4-TCM	TRBV12-3*01,TRBV12-4*01_TGTGCCAGCAGTAACGCTGAAGCTTTCTTT_TRBJ1-1*01	3	0.000827586	TGTGCCAGCAGTAACGCTGAAGCTTTCTTT	CASSNAEAFF	TRBV12-3*01,TRBV12-4*01	TRBJ1-1*01	.	11	-1	-1	12	3	3	144	144
367	D2_tcrb_CM	D2	tcrb	CD4-TCM	TRBV7-2*01_TGTGCCAGCAGCTTAGTGGCGTGGCAAGAGACCCAGTACTTC_TRBJ2-5*01	3	0.000827586	TGTGCCAGCAGCTTAGTGGCGTGGCAAGAGACCCAGTACTTC	CASSLVAWQETQYF	TRBV7-2*01	TRBJ2-5*01	TRBD1*01	15	17	19	24	3	3	220	220
368	D2_tcrb_CM	D2	tcrb	CD4-TCM	TRBV5-6*01_TGTGCCAGCAGCTTCCGACAGGCCAATTCACCCCTCCACTTT_TRBJ1-6*01	3	0.000827586	TGTGCCAGCAGCTTCCGACAGGCCAATTCACCCCTCCACTTT	CASSFRQANSPLHF	TRBV5-6*01	TRBJ1-6*01	TRBD1*01,TRBD1*01	13	16	21	24	3	3	274	274
369	D2_tcrb_CM	D2	tcrb	CD4-TCM	TRBV5-1*01_TGCGCCAGCAGTTCCGGGACAGGCTCCTGCACCTTC_TRBJ1-2*01	3	0.000827586	TGCGCCAGCAGTTCCGGGACAGGCTCCTGCACCTTC	CASSSGTGSCTF	TRBV5-1*01	TRBJ1-2*01	TRBD1*01	10	15	22	26	3	3	204	204
370	D2_tcrb_CM	D2	tcrb	CD4-TCM	TRBV5-1*01_TGCGCCAGCAGCTTGGACCCTGGGTCCTGGCAGTACTTC_TRBJ2-7*01	3	0.000827586	TGCGCCAGCAGCTTGGACCCTGGGTCCTGGCAGTACTTC	CASSLDPGSWQYF	TRBV5-1*01	TRBJ2-7*01	TRBD1*01,TRBD1*01	15	17	21	29	3	3	69	69
371	D2_tcrb_CM	D2	tcrb	CD4-TCM	TRBV12-3*01,TRBV12-4*01_TGTGCCAGCACCTTGGGGAGGGCGGGAGATCGGTACAATGAGCAGTTCTTC_TRBJ2-1*01	3	0.000827586	TGTGCCAGCACCTTGGGGAGGGCGGGAGATCGGTACAATGAGCAGTTCTTC	CASTLGRAGDRYNEQFF	TRBV12-3*01,TRBV12-4*01	TRBJ2-1*01	TRBD2*01,TRBD2*01	9	21	25	33	3	3	85	85
372	D2_tcrb_CM	D2	tcrb	CD4-TCM	TRBV12-3*01,TRBV12-4*01_TGTGCCAGCAGCCGTCTGGGTGTAGCGGGAGCAGATACGCAGTATTTT_TRBJ2-3*01	3	0.000827586	TGTGCCAGCAGCCGTCTGGGTGTAGCGGGAGCAGATACGCAGTATTTT	CASSRLGVAGADTQYF	TRBV12-3*01,TRBV12-4*01	TRBJ2-3*01	TRBD2*01,TRBD2*01	10	22	28	31	3	3	178	178
373	D2_tcrb_CM	D2	tcrb	CD4-TCM	TRBV20-1*01_TGCAGTGCTAGTCCTAGCGGGAGAACAGATACGCAGTATTTT_TRBJ2-3*01	3	0.000827586	TGCAGTGCTAGTCCTAGCGGGAGAACAGATACGCAGTATTTT	CSASPSGRTDTQYF	TRBV20-1*01	TRBJ2-3*01	TRBD2*01,TRBD2*01	10	13	19	21	3	3	114	114
374	D2_tcrb_CM	D2	tcrb	CD4-TCM	TRBV30*01_TGTGCCTGGAGTGTCGGGACCGACGGGGAGCAGTTCTTC_TRBJ2-1*01	3	0.000827586	TGTGCCTGGAGTGTCGGGACCGACGGGGAGCAGTTCTTC	CAWSVGTDGEQFF	TRBV30*01	TRBJ2-1*01	TRBD1*01,TRBD2*01	13	15	19	27	3	3	628	628
375	D2_tcrb_CM	D2	tcrb	CD4-TCM	TRBV30*01_TGTGCCTGGACCAACTTTGGGACTAGCGGGGGGAAGTCCTACAATGAGCAGTTCTTC_TRBJ2-1*01	3	0.000827586	TGTGCCTGGACCAACTTTGGGACTAGCGGGGGGAAGTCCTACAATGAGCAGTTCTTC	CAWTNFGTSGGKSYNEQFF	TRBV30*01	TRBJ2-1*01	TRBD2*01	9	18	32	36	3	3	166	166
376	D2_tcrb_CM	D2	tcrb	CD4-TCM	TRBV20-1*01_TGCAGTGCTAGGTTCTCGGGGAACACCGGGGAGCTGTTTTTT_TRBJ2-2*01	3	0.000827586	TGCAGTGCTAGGTTCTCGGGGAACACCGGGGAGCTGTTTTTT	CSARFSGNTGELFF	TRBV20-1*01	TRBJ2-2*01	TRBD2*01,TRBD2*01	10	16	18	20	3	3	110	110
377	D2_tcrb_CM	D2	tcrb	CD4-TCM	TRBV4-3*01_TGCGCCAGCAGTCACCCGGGGCAGGCGAATGAAAAACTGTTTTTT_TRBJ1-4*01	3	0.000827586	TGCGCCAGCAGTCACCCGGGGCAGGCGAATGAAAAACTGTTTTTT	CASSHPGQANEKLFF	TRBV4-3*01	TRBJ1-4*01	TRBD2*01,TRBD2*01	13	16	20	27	3	3	121	121
378	D2_tcrb_CM	D2	tcrb	CD4-TCM	TRBV12-3*01,TRBV12-4*01_TGTGCCAGCAGGGCTGGACTGGGACGTGGAGAGACCCAGTACTTC_TRBJ2-5*01	3	0.000827586	TGTGCCAGCAGGGCTGGACTGGGACGTGGAGAGACCCAGTACTTC	CASRAGLGRGETQYF	TRBV12-3*01,TRBV12-4*01	TRBJ2-5*01	TRBD2*01,TRBD2*01	10	15	19	29	3	3	230	230
379	D2_tcrb_CM	D2	tcrb	CD4-TCM	TRBV4-1*01_TGCGCCAGCAGCCAAGATCAGGGGCGAGGCGAGCAGTACTTC_TRBJ2-7*01	3	0.000827586	TGCGCCAGCAGCCAAGATCAGGGGCGAGGCGAGCAGTACTTC	CASSQDQGRGEQYF	TRBV4-1*01	TRBJ2-7*01	TRBD1*01,TRBD1*01	16	18	23	29	3	3	71	71
380	D2_tcrb_CM	D2	tcrb	CD4-TCM	TRBV5-1*01_TGCGCCAGCAGCTTGGCGACGGGGTCCTACAATGAGCAGTTCTTC_TRBJ2-1*01	3	0.000827586	TGCGCCAGCAGCTTGGCGACGGGGTCCTACAATGAGCAGTTCTTC	CASSLATGSYNEQFF	TRBV5-1*01	TRBJ2-1*01	TRBD2*01,TRBD2*01	15	19	22	24	3	3	125	125
381	D2_tcrb_CM	D2	tcrb	CD4-TCM	TRBV10-3*01_TGTGCCATCAGTGAGTCGATGGGACCCTCCTACAATGAGCAGTTCTTC_TRBJ2-1*01	3	0.000827586	TGTGCCATCAGTGAGTCGATGGGACCCTCCTACAATGAGCAGTTCTTC	CAISESMGPSYNEQFF	TRBV10-3*01	TRBJ2-1*01	TRBD1*01,TRBD2*01	16	20	24	26	3	3	122	122
382	D2_tcrb_CM	D2	tcrb	CD4-TCM	TRBV12-3*01,TRBV12-4*01_TGTGCCAGCAGTTCCGGGGACTTCTATGGCTACACCTTC_TRBJ1-2*01	3	0.000827586	TGTGCCAGCAGTTCCGGGGACTTCTATGGCTACACCTTC	CASSSGDFYGYTF	TRBV12-3*01,TRBV12-4*01	TRBJ1-2*01	TRBD2*01	12	16	21	23	3	3	90	90
383	D2_tcrb_CM	D2	tcrb	CD4-TCM	TRBV30*01_TGTGCCTGGAGTCTAGGAGTCCGGGGTAATGAGCAGTTCTTC_TRBJ2-1*01	3	0.000827586	TGTGCCTGGAGTCTAGGAGTCCGGGGTAATGAGCAGTTCTTC	CAWSLGVRGNEQFF	TRBV30*01	TRBJ2-1*01	TRBD2*01,TRBD2*01	11	17	21	27	3	3	135	135
384	D2_tcrb_CM	D2	tcrb	CD4-TCM	TRBV27*01_TGTGCCAGCAGTAAGGGCACAGGAAGCACAGATACGCAGTATTTT_TRBJ2-3*01	3	0.000827586	TGTGCCAGCAGTAAGGGCACAGGAAGCACAGATACGCAGTATTTT	CASSKGTGSTDTQYF	TRBV27*01	TRBJ2-3*01	TRBD1*01,TRBD1*01	11	18	22	24	3	3	303	303
385	D2_tcrb_CM	D2	tcrb	CD4-TCM	TRBV3-1*01_TGTGCCAGCAGCCAAGGACAGGGAGGCCACGAGCAGTACTTC_TRBJ2-7*01	3	0.000827586	TGTGCCAGCAGCCAAGGACAGGGAGGCCACGAGCAGTACTTC	CASSQGQGGHEQYF	TRBV3-1*01	TRBJ2-7*01	TRBD1*01,TRBD1*01	15	16	22	28	3	3	182	182
386	D2_tcrb_CM	D2	tcrb	CD4-TCM	TRBV10-3*01_TGTGCCATCGGCCTCCGTGACGGATTCGGCGAGCAGTACTTC_TRBJ2-7*01	3	0.000827586	TGTGCCATCGGCCTCCGTGACGGATTCGGCGAGCAGTACTTC	CAIGLRDGFGEQYF	TRBV10-3*01	TRBJ2-7*01	TRBD1*01	8	9	11	29	3	3	168	168
387	D2_tcrb_CM	D2	tcrb	CD4-TCM	TRBV5-1*01_TGCGCCAGCAGCAGGACAGACGACGAGCAGTACTTC_TRBJ2-7*01	3	0.000827586	TGCGCCAGCAGCAGGACAGACGACGAGCAGTACTTC	CASSRTDDEQYF	TRBV5-1*01	TRBJ2-7*01	TRBD1*01,TRBD1*01	11	13	18	22	3	3	156	156
388	D2_tcrb_CM	D2	tcrb	CD4-TCM	TRBV28*01_TGTGCCAGCACCCCCGGCTGGGACAGCACAGATACGCAGTATTTT_TRBJ2-3*01	3	0.000827586	TGTGCCAGCACCCCCGGCTGGGACAGCACAGATACGCAGTATTTT	CASTPGWDSTDTQYF	TRBV28*01	TRBJ2-3*01	TRBD2*01,TRBD2*01	9	10	15	24	3	3	112	112
389	D2_tcrb_CM	D2	tcrb	CD4-TCM	TRBV7-2*01_TGTGCCAGTAGGACTAGCGGAGGGGATACGCAGTATTTT_TRBJ2-3*01	2	0.000551724	TGTGCCAGTAGGACTAGCGGAGGGGATACGCAGTATTTT	CASRTSGGDTQYF	TRBV7-2*01	TRBJ2-3*01	TRBD2*01,TRBD2*01	10	11	19	24	2	2	97	97
390	D2_tcrb_CM	D2	tcrb	CD4-TCM	TRBV5-8*01_TGTGCCAGCAGCTCTCCGGGACTCCCTGGCAATGAGCAGTTCTTC_TRBJ2-1*01	2	0.000551724	TGTGCCAGCAGCTCTCCGGGACTCCCTGGCAATGAGCAGTTCTTC	CASSSPGLPGNEQFF	TRBV5-8*01	TRBJ2-1*01	TRBD2*01	12	17	22	29	2	2	16	16
391	D2_tcrb_CM	D2	tcrb	CD4-TCM	TRBV29-1*01_TGCAGCGCAGCCGGGGCGCAAGAGACCCAGTACTTC_TRBJ2-5*01	2	0.000551724	TGCAGCGCAGCCGGGGCGCAAGAGACCCAGTACTTC	CSAAGAQETQYF	TRBV29-1*01	TRBJ2-5*01	TRBD2*01,TRBD2*01	6	11	15	18	2	2	135	135
392	D2_tcrb_CM	D2	tcrb	CD4-TCM	TRBV12-5*01_TGTGCTAGTGGTTTGGCACTAGCGGGATTTTACAATGAGCAGTTCTTC_TRBJ2-1*01	2	0.000551724	TGTGCTAGTGGTTTGGCACTAGCGGGATTTTACAATGAGCAGTTCTTC	CASGLALAGFYNEQFF	TRBV12-5*01	TRBJ2-1*01	TRBD2*01,TRBD2*01	15	17	25	30	2	2	116	116
393	D2_tcrb_CM	D2	tcrb	CD4-TCM	TRBV12-3*01,TRBV12-4*01_TGTGCCACGGACAGCAACCTCCTCGGGGCCAACGTCCTGACTTTC_TRBJ2-6*01	2	0.000551724	TGTGCCACGGACAGCAACCTCCTCGGGGCCAACGTCCTGACTTTC	CATDSNLLGANVLTF	TRBV12-3*01,TRBV12-4*01	TRBJ2-6*01	TRBD1*01,TRBD1*01	6	8	13	24	2	2	66	66
394	D2_tcrb_CM	D2	tcrb	CD4-TCM	TRBV4-2*01_TGTGCCAGCAGCCAAGCTAGCGGGACCACAGATACGCAGTATTTT_TRBJ2-3*01	2	0.000551724	TGTGCCAGCAGCCAAGCTAGCGGGACCACAGATACGCAGTATTTT	CASSQASGTTDTQYF	TRBV4-2*01	TRBJ2-3*01	TRBD2*01,TRBD2*01	15	16	23	26	2	2	220	220
395	D2_tcrb_CM	D2	tcrb	CD4-TCM	TRBV5-6*01_TGTGCCAGCAGCCTTAGGATTGGGGAGACCGGGGAGCTGTTTTTT_TRBJ2-2*01	2	0.000551724	TGTGCCAGCAGCCTTAGGATTGGGGAGACCGGGGAGCTGTTTTTT	CASSLRIGETGELFF	TRBV5-6*01	TRBJ2-2*01	TRBD1*01,TRBD1*01,TRBD2*01,TRBD2*01	11	21	24	27	2	2	41	41
396	D2_tcrb_CM	D2	tcrb	CD4-TCM	TRBV5-1*01_TGCGCCAGCAGCTTGGAAGCGGGGACCAAACCGAATACGCAGTATTTT_TRBJ2-3*01	2	0.000551724	TGCGCCAGCAGCTTGGAAGCGGGGACCAAACCGAATACGCAGTATTTT	CASSLEAGTKPNTQYF	TRBV5-1*01	TRBJ2-3*01	TRBD2*01,TRBD2*01	15	17	23	34	2	2	155	155
397	D2_tcrb_CM	D2	tcrb	CD4-TCM	TRBV7-9*01_TGTGCCAGCTTCTTAAGGGGGGCTCTCGATGAGCAGTTCTTC_TRBJ2-1*01	2	0.000551724	TGTGCCAGCTTCTTAAGGGGGGCTCTCGATGAGCAGTTCTTC	CASFLRGALDEQFF	TRBV7-9*01	TRBJ2-1*01	TRBD1*01,TRBD1*01	14	15	20	28	2	2	152	152
398	D2_tcrb_CM	D2	tcrb	CD4-TCM	TRBV3-1*01_TGTGCCAGCAGCCAAGACGGCGGGGTATACGAGCAGTACTTC_TRBJ2-7*01	2	0.000551724	TGTGCCAGCAGCCAAGACGGCGGGGTATACGAGCAGTACTTC	CASSQDGGVYEQYF	TRBV3-1*01	TRBJ2-7*01	TRBD2*01,TRBD2*01	16	19	24	27	2	2	36	36
399	D2_tcrb_CM	D2	tcrb	CD4-TCM	TRBV5-1*01_TGCGCCAGCAGCCCGAAATCCAGCGGGGGCGGAAACACCGGGGAGCTGTTTTTT_TRBJ2-2*01	2	0.000551724	TGCGCCAGCAGCCCGAAATCCAGCGGGGGCGGAAACACCGGGGAGCTGTTTTTT	CASSPKSSGGGNTGELFF	TRBV5-1*01	TRBJ2-2*01	TRBD2*01,TRBD2*01	11	21	28	33	2	2	129	129
400	D2_tcrb_CM	D2	tcrb	CD4-TCM	TRBV30*01_TGTGCCTGGGGGGAGGGACGGATGAACACTGAAGCTTTCTTT_TRBJ1-1*01	2	0.000551724	TGTGCCTGGGGGGAGGGACGGATGAACACTGAAGCTTTCTTT	CAWGEGRMNTEAFF	TRBV30*01	TRBJ1-1*01	TRBD1*01,TRBD2*01	8	14	18	22	2	2	76	76
401	D2_tcrb_CM	D2	tcrb	CD4-TCM	TRBV4-3*01_TGCGCCAGCAGCCATCCCCGTGGACAGGAAACGAACACCGGGGAGCTGTTTTTT_TRBJ2-2*01	2	0.000551724	TGCGCCAGCAGCCATCCCCGTGGACAGGAAACGAACACCGGGGAGCTGTTTTTT	CASSHPRGQETNTGELFF	TRBV4-3*01	TRBJ2-2*01	TRBD1*01,TRBD1*01	13	21	27	31	2	2	129	129
402	D2_tcrb_CM	D2	tcrb	CD4-TCM	TRBV7-2*01_TGTGCCAGCAGCTTACAGAGCTCTGGGGCCAACGTCCTGACTTTC_TRBJ2-6*01	2	0.000551724	TGTGCCAGCAGCTTACAGAGCTCTGGGGCCAACGTCCTGACTTTC	CASSLQSSGANVLTF	TRBV7-2*01	TRBJ2-6*01	TRBD1*01,TRBD1*01	14	15	17	20	2	2	34	34
403	D2_tcrb_CM	D2	tcrb	CD4-TCM	TRBV5-5*01_TGTGCCAGCAGCTTGGGGCTAGCGGGAGACTCCTACGAGCAGTACTTC_TRBJ2-7*01	2	0.000551724	TGTGCCAGCAGCTTGGGGCTAGCGGGAGACTCCTACGAGCAGTACTTC	CASSLGLAGDSYEQYF	TRBV5-5*01	TRBJ2-7*01	TRBD2*01,TRBD2*01	15	18	25	29	2	2	159	159
404	D2_tcrb_CM	D2	tcrb	CD4-TCM	TRBV7-2*01_TGTGCCAGCAGCCCGGGGGCCTACGAGCAGTACTTC_TRBJ2-7*01	2	0.000551724	TGTGCCAGCAGCCCGGGGGCCTACGAGCAGTACTTC	CASSPGAYEQYF	TRBV7-2*01	TRBJ2-7*01	TRBD2*01,TRBD2*01	11	13	17	19	2	2	191	191
405	D2_tcrb_CM	D2	tcrb	CD4-TCM	TRBV9*01_TGTGCCAGCAGCGTAAAGGGGATCGGGCAGTACTTC_TRBJ2-7*01	2	0.000551724	TGTGCCAGCAGCGTAAAGGGGATCGGGCAGTACTTC	CASSVKGIGQYF	TRBV9*01	TRBJ2-7*01	TRBD1*01,TRBD1*01	14	16	20	23	2	2	79	79
406	D2_tcrb_CM	D2	tcrb	CD4-TCM	TRBV7-2*01_TGTGCCAGTCGAGGACAGGTGAACACTGAAGCTTTCTTT_TRBJ1-1*01	2	0.000551724	TGTGCCAGTCGAGGACAGGTGAACACTGAAGCTTTCTTT	CASRGQVNTEAFF	TRBV7-2*01	TRBJ1-1*01	TRBD1*01,TRBD1*01	7	12	17	19	2	2	172	172
407	D2_tcrb_CM	D2	tcrb	CD4-TCM	TRBV10-3*01_TGTGCCATCCTTCGGGACAGTGTCACTGAAGCTTTCTTT_TRBJ1-1*01	2	0.000551724	TGTGCCATCCTTCGGGACAGTGTCACTGAAGCTTTCTTT	CAILRDSVTEAFF	TRBV10-3*01	TRBJ1-1*01	TRBD1*01	8	13	19	23	2	2	76	76
408	D2_tcrb_CM	D2	tcrb	CD4-TCM	TRBV12-3*01,TRBV12-4*01_TGTGCCAGCAGTATTCAGGGGGCGGGCGGAAACACCATATATTTT_TRBJ1-3*01	2	0.000551724	TGTGCCAGCAGTATTCAGGGGGCGGGCGGAAACACCATATATTTT	CASSIQGAGGNTIYF	TRBV12-3*01,TRBV12-4*01	TRBJ1-3*01	TRBD1*01	11	15	22	27	2	2	116	116
409	D2_tcrb_CM	D2	tcrb	CD4-TCM	TRBV30*01_TGTGCCTGGAGTGTACGAGAAAGTTGGCGGGGGCTATACGAGCAGTACTTC_TRBJ2-7*01	2	0.000551724	TGTGCCTGGAGTGTACGAGAAAGTTGGCGGGGGCTATACGAGCAGTACTTC	CAWSVRESWRGLYEQYF	TRBV30*01	TRBJ2-7*01	TRBD2*01,TRBD2*01	13	26	32	36	2	2	350	350
410	D2_tcrb_CM	D2	tcrb	CD4-TCM	TRBV5-1*01_TGCGCCAGCAGCTTGGAACCCCTAGGCACAGATACGCAGTATTTT_TRBJ2-3*01	2	0.000551724	TGCGCCAGCAGCTTGGAACCCCTAGGCACAGATACGCAGTATTTT	CASSLEPLGTDTQYF	TRBV5-1*01	TRBJ2-3*01	TRBD1*01,TRBD1*01	15	18	22	25	2	2	122	122
411	D2_tcrb_CM	D2	tcrb	CD4-TCM	TRBV12-3*01,TRBV12-4*01_TGTGCCTCCAACTTGGAAGGGGTCAACACTGAAGCTTTCTTT_TRBJ1-1*01	2	0.000551724	TGTGCCTCCAACTTGGAAGGGGTCAACACTGAAGCTTTCTTT	CASNLEGVNTEAFF	TRBV12-3*01,TRBV12-4*01	TRBJ1-1*01	TRBD1*01,TRBD1*01	5	17	21	24	2	2	88	88
412	D2_tcrb_CM	D2	tcrb	CD4-TCM	TRBV28*01_TGTGCCAGCAGTTTACAGGGAGTCCACCACGAGCAGTACTTC_TRBJ2-7*01	2	0.000551724	TGTGCCAGCAGTTTACAGGGAGTCCACCACGAGCAGTACTTC	CASSLQGVHHEQYF	TRBV28*01	TRBJ2-7*01	TRBD1*01,TRBD1*01	14	15	19	28	2	2	22	22
413	D2_tcrb_CM	D2	tcrb	CD4-TCM	TRBV29-1*01_TGCAGCGTTGATCGGGCTGATGGAGAGACCCAGTACTTC_TRBJ2-5*01	2	0.000551724	TGCAGCGTTGATCGGGCTGATGGAGAGACCCAGTACTTC	CSVDRADGETQYF	TRBV29-1*01	TRBJ2-5*01	TRBD2*01,TRBD2*01	10	12	15	23	2	2	38	38
414	D2_tcrb_CM	D2	tcrb	CD4-TCM	TRBV19*01_TGTGCCAGTAGTATGGAGGGGACCATTTACAATGAGCAGTTCTTC_TRBJ2-1*01	2	0.000551724	TGTGCCAGTAGTATGGAGGGGACCATTTACAATGAGCAGTTCTTC	CASSMEGTIYNEQFF	TRBV19*01	TRBJ2-1*01	TRBD1*01,TRBD2*01	16	18	22	27	2	2	438	438
415	D2_tcrb_CM	D2	tcrb	CD4-TCM	TRBV9*01_TGTGCCAGCAGCGCCAGGGGATCGGGAAACACCATATATTTT_TRBJ1-3*01	2	0.000551724	TGTGCCAGCAGCGCCAGGGGATCGGGAAACACCATATATTTT	CASSARGSGNTIYF	TRBV9*01	TRBJ1-3*01	TRBD1*01,TRBD1*01	12	14	19	21	2	2	96	96
416	D2_tcrb_CM	D2	tcrb	CD4-TCM	TRBV7-7*01_TGTGCCAGCAGCTTAGGGGCGAGGAATGAGCAGTTCTTC_TRBJ2-1*01	2	0.000551724	TGTGCCAGCAGCTTAGGGGCGAGGAATGAGCAGTTCTTC	CASSLGARNEQFF	TRBV7-7*01	TRBJ2-1*01	TRBD1*01	15	16	19	24	2	2	81	81
417	D2_tcrb_CM	D2	tcrb	CD4-TCM	TRBV7-2*01_TGTGCCAGCAGCCCCACAGGGATCGGGGAGCTGTTTTTT_TRBJ2-2*01	2	0.000551724	TGTGCCAGCAGCCCCACAGGGATCGGGGAGCTGTTTTTT	CASSPTGIGELFF	TRBV7-2*01	TRBJ2-2*01	TRBD1*01,TRBD1*01	11	15	20	23	2	2	72	72
418	D2_tcrb_CM	D2	tcrb	CD4-TCM	TRBV2*01_TGTGCCAGCAGTGGGACAGACTATCGATACACAGATACGCAGTATTTT_TRBJ2-3*01	2	0.000551724	TGTGCCAGCAGTGGGACAGACTATCGATACACAGATACGCAGTATTTT	CASSGTDYRYTDTQYF	TRBV2*01	TRBJ2-3*01	TRBD1*01,TRBD1*01	12	13	18	29	2	2	94	94
419	D2_tcrb_CM	D2	tcrb	CD4-TCM	TRBV4-3*01_TGCGCCAGCAGCCAAGATTTATTACAGGAGTCCTACGAGCAGTACTTC_TRBJ2-7*01	2	0.000551724	TGCGCCAGCAGCCAAGATTTATTACAGGAGTCCTACGAGCAGTACTTC	CASSQDLLQESYEQYF	TRBV4-3*01	TRBJ2-7*01	TRBD1*01,TRBD1*01	16	23	27	30	2	2	66	66
420	D2_tcrb_CM	D2	tcrb	CD4-TCM	TRBV29-1*01_TGCAGCGTTAACGAGGGCAGGTCGGCCTACGAGCAGTACTTC_TRBJ2-7*01	2	0.000551724	TGCAGCGTTAACGAGGGCAGGTCGGCCTACGAGCAGTACTTC	CSVNEGRSAYEQYF	TRBV29-1*01	TRBJ2-7*01	TRBD1*01,TRBD1*01	8	13	16	25	2	2	103	103
421	D2_tcrb_CM	D2	tcrb	CD4-TCM	TRBV29-1*01_TGCAGCGTAAACACTTTCGGGCAGAGCACCTACGAGCAGTACTTC_TRBJ2-7*01	2	0.000551724	TGCAGCGTAAACACTTTCGGGCAGAGCACCTACGAGCAGTACTTC	CSVNTFGQSTYEQYF	TRBV29-1*01	TRBJ2-7*01	TRBD2*01,TRBD2*01	7	17	20	28	2	2	67	67
422	D2_tcrb_CM	D2	tcrb	CD4-TCM	TRBV9*01_TGTGCCAGCAGCGTTAGGGCAGGAGGCACCGGGGAGCTGTTTTTT_TRBJ2-2*01	2	0.000551724	TGTGCCAGCAGCGTTAGGGCAGGAGGCACCGGGGAGCTGTTTTTT	CASSVRAGGTGELFF	TRBV9*01	TRBJ2-2*01	TRBD1*01,TRBD1*01	13	15	18	26	2	2	158	158
423	D2_tcrb_CM	D2	tcrb	CD4-TCM	TRBV10-3*01_TGTGCCATCAGTGATGGGGCAGGGGGGACCACAGATACGCAGTATTTT_TRBJ2-3*01	2	0.000551724	TGTGCCATCAGTGATGGGGCAGGGGGGACCACAGATACGCAGTATTTT	CAISDGAGGTTDTQYF	TRBV10-3*01	TRBJ2-3*01	TRBD1*01,TRBD1*01	13	19	25	29	2	2	149	149
424	D2_tcrb_CM	D2	tcrb	CD4-TCM	TRBV7-7*01_TGTGCCAGCAGCCCCGGACTATCCCACGAGCAGTACTTC_TRBJ2-7*01	2	0.000551724	TGTGCCAGCAGCCCCGGACTATCCCACGAGCAGTACTTC	CASSPGLSHEQYF	TRBV7-7*01	TRBJ2-7*01	TRBD2*01,TRBD2*01	11	15	19	21	2	2	112	112
425	D2_tcrb_CM	D2	tcrb	CD4-TCM	TRBV25-1*01_TGTGCCAGCAGAAGAAGCGGGCAGCCCCAGCATTTT_TRBJ1-5*01	2	0.000551724	TGTGCCAGCAGAAGAAGCGGGCAGCCCCAGCATTTT	CASRRSGQPQHF	TRBV25-1*01	TRBJ1-5*01	TRBD2*01,TRBD2*01	10	15	19	21	2	2	57	57
426	D2_tcrb_CM	D2	tcrb	CD4-TCM	TRBV7-3*01_TGTGCCAGCAGCTTATCAGGCCCCTATCCAGATACGCAGTATTTT_TRBJ2-3*01	2	0.000551724	TGTGCCAGCAGCTTATCAGGCCCCTATCCAGATACGCAGTATTTT	CASSLSGPYPDTQYF	TRBV7-3*01	TRBJ2-3*01	TRBD1*01	14	19	23	28	2	2	24	24
427	D2_tcrb_CM	D2	tcrb	CD4-TCM	TRBV28*01_TGTGCCAGCAGCCAAATAGCGGGAGGGTCTTACACCGGGGAGCTGTTTTTT_TRBJ2-2*01	2	0.000551724	TGTGCCAGCAGCCAAATAGCGGGAGGGTCTTACACCGGGGAGCTGTTTTTT	CASSQIAGGSYTGELFF	TRBV28*01	TRBJ2-2*01	TRBD2*01,TRBD2*01	10	16	22	31	2	2	84	84
428	D2_tcrb_CM	D2	tcrb	CD4-TCM	TRBV7-9*01_TGTGCCAGCAGCCCGCAGAAGGAGCAGTACTTC_TRBJ2-7*01	2	0.000551724	TGTGCCAGCAGCCCGCAGAAGGAGCAGTACTTC	CASSPQKEQYF	TRBV7-9*01	TRBJ2-7*01	TRBD2*01,TRBD2*01	11	12	15	21	2	2	74	74
429	D2_tcrb_CM	D2	tcrb	CD4-TCM	TRBV3-1*01_TGTGCCAGCAGCCTTGAGAGCTACGAGCAGTACTTC_TRBJ2-7*01	2	0.000551724	TGTGCCAGCAGCCTTGAGAGCTACGAGCAGTACTTC	CASSLESYEQYF	TRBV3-1*01	TRBJ2-7*01	TRBD1*01,TRBD1*01	12	14	15	20	2	2	25	25
430	D2_tcrb_CM	D2	tcrb	CD4-TCM	TRBV5-1*01_TGCGCCAGCAGCCCCTTGCTGACTATTTCCTACAATGAGCAGTTCTTC_TRBJ2-1*01	2	0.000551724	TGCGCCAGCAGCCCCTTGCTGACTATTTCCTACAATGAGCAGTTCTTC	CASSPLLTISYNEQFF	TRBV5-1*01	TRBJ2-1*01	TRBD2*01,TRBD2*01	11	20	24	27	2	2	116	116
431	D2_tcrb_CM	D2	tcrb	CD4-TCM	TRBV20-1*01_TGCAGTGCTATTAACTCTGAAAAACTGTTTTTT_TRBJ1-4*01	2	0.000551724	TGCAGTGCTATTAACTCTGAAAAACTGTTTTTT	CSAINSEKLFF	TRBV20-1*01	TRBJ1-4*01	TRBD2*01,TRBD2*01	9	13	15	17	2	2	78	78
432	D2_tcrb_CM	D2	tcrb	CD4-TCM	TRBV5-1*01_TGCGCCAGCAGCTTCTCGGGTGAAGGGTCACCCCTCCACTTT_TRBJ1-6*01	2	0.000551724	TGCGCCAGCAGCTTCTCGGGTGAAGGGTCACCCCTCCACTTT	CASSFSGEGSPLHF	TRBV5-1*01	TRBJ1-6*01	TRBD2*01,TRBD2*01	13	16	19	27	2	2	314	314
433	D2_tcrb_CM	D2	tcrb	CD4-TCM	TRBV19*01_TGTGCCAGCTTACCCGGGACTCTAGGGCATGAGCAGTTCTTC_TRBJ2-1*01	2	0.000551724	TGTGCCAGCTTACCCGGGACTCTAGGGCATGAGCAGTTCTTC	CASLPGTLGHEQFF	TRBV19*01	TRBJ2-1*01	TRBD2*01	7	15	20	28	2	2	192	192
434	D2_tcrb_CM	D2	tcrb	CD4-TCM	TRBV5-6*01_TGTGCCAGCAGCTTCTTCGCAGAACAAGAGACCCAGTACTTC_TRBJ2-5*01	2	0.000551724	TGTGCCAGCAGCTTCTTCGCAGAACAAGAGACCCAGTACTTC	CASSFFAEQETQYF	TRBV5-6*01	TRBJ2-5*01	TRBD2*01,TRBD2*01	13	17	19	24	2	2	69	69
435	D2_tcrb_CM	D2	tcrb	CD4-TCM	TRBV7-2*01_TGTGCCAGCAGCTCCCAGACAGGGACCGAGCAGTACTTC_TRBJ2-7*01	2	0.000551724	TGTGCCAGCAGCTCCCAGACAGGGACCGAGCAGTACTTC	CASSSQTGTEQYF	TRBV7-2*01	TRBJ2-7*01	TRBD1*01,TRBD1*01	12	17	23	26	2	2	89	89
436	D2_tcrb_CM	D2	tcrb	CD4-TCM	TRBV5-1*01_TGCGCCAGCAGCTTGGGTAAAGCGACTAGCGGGAAATTGTTTGGGTACAATGAGCAGTTCTTC_TRBJ2-1*01	2	0.000551724	TGCGCCAGCAGCTTGGGTAAAGCGACTAGCGGGAAATTGTTTGGGTACAATGAGCAGTTCTTC	CASSLGKATSGKLFGYNEQFF	TRBV5-1*01	TRBJ2-1*01	TRBD2*01,TRBD2*01	15	23	32	45	2	2	80	80
437	D2_tcrb_CM	D2	tcrb	CD4-TCM	TRBV20-1*01_TGCAGTGCTCCGGGCCAGCAGGGCTATGGCTACACCTTC_TRBJ1-2*01	2	0.000551724	TGCAGTGCTCCGGGCCAGCAGGGCTATGGCTACACCTTC	CSAPGQQGYGYTF	TRBV20-1*01	TRBJ1-2*01	TRBD2*01,TRBD2*01	8	10	13	23	2	2	62	62
438	D2_tcrb_CM	D2	tcrb	CD4-TCM	TRBV7-9*01_TGTGCCAGCAGCTCGACCGCCGAGGGGCCGGAGACCCAGTACTTC_TRBJ2-5*01	2	0.000551724	TGTGCCAGCAGCTCGACCGCCGAGGGGCCGGAGACCCAGTACTTC	CASSSTAEGPETQYF	TRBV7-9*01	TRBJ2-5*01	TRBD1*01,TRBD1*01	12	22	26	30	2	2	92	92
439	D2_tcrb_CM	D2	tcrb	CD4-TCM	TRBV7-8*01_TGTGCCAGCAGCTTAGCGCTTATGGTCGTAGGGAAGGAGACCCAGTACTTC_TRBJ2-5*01	2	0.000551724	TGTGCCAGCAGCTTAGCGCTTATGGTCGTAGGGAAGGAGACCCAGTACTTC	CASSLALMVVGKETQYF	TRBV7-8*01	TRBJ2-5*01	TRBD1*01,TRBD1*01	16	29	32	36	2	2	118	118
440	D2_tcrb_CM	D2	tcrb	CD4-TCM	TRBV5-1*01_TGCGCCAGCAGCTTCGGTCAGAACACCGGGGAGCTGTTTTTT_TRBJ2-2*01	2	0.000551724	TGCGCCAGCAGCTTCGGTCAGAACACCGGGGAGCTGTTTTTT	CASSFGQNTGELFF	TRBV5-1*01	TRBJ2-2*01	TRBD2*01,TRBD2*01	13	14	16	20	2	2	72	72
441	D2_tcrb_CM	D2	tcrb	CD4-TCM	TRBV3-1*01_TGTGCCAGCAGGTACGGGACAGGGAAGGACACTGAAGCTTTCTTT_TRBJ1-1*01	2	0.000551724	TGTGCCAGCAGGTACGGGACAGGGAAGGACACTGAAGCTTTCTTT	CASRYGTGKDTEAFF	TRBV3-1*01	TRBJ1-1*01	TRBD1*01	10	15	23	28	2	2	152	152
442	D2_tcrb_CM	D2	tcrb	CD4-TCM	TRBV2*01_TGTGCCACCTCCTATATGGGCGCTGAAGCTTTCTTT_TRBJ1-1*01	2	0.000551724	TGTGCCACCTCCTATATGGGCGCTGAAGCTTTCTTT	CATSYMGAEAFF	TRBV2*01	TRBJ1-1*01	TRBD1*01	6	17	20	22	2	2	70	70
443	D2_tcrb_CM	D2	tcrb	CD4-TCM	TRBV5-1*01_TGCGCCAGCAGCTTGGCCCAGCGGTTGGTAAATGAGCAGTTCTTC_TRBJ2-1*01	2	0.000551724	TGCGCCAGCAGCTTGGCCCAGCGGTTGGTAAATGAGCAGTTCTTC	CASSLAQRLVNEQFF	TRBV5-1*01	TRBJ2-1*01	TRBD2*01,TRBD2*01	15	19	23	30	2	2	91	91
444	D2_tcrb_CM	D2	tcrb	CD4-TCM	TRBV7-2*01_TGTGCCAGCAGCTTTTACACGGGGGCGAATGCTTTCTTT_TRBJ1-1*01	2	0.000551724	TGTGCCAGCAGCTTTTACACGGGGGCGAATGCTTTCTTT	CASSFYTGANAFF	TRBV7-2*01	TRBJ1-1*01	TRBD2*01,TRBD2*01	13	19	24	30	2	2	173	173
445	D2_tcrb_CM	D2	tcrb	CD4-TCM	TRBV19*01_TGTGCCAGTAGTATAGAAGGCAGGGCGGTCACTGAAGCTTTCTTT_TRBJ1-1*01	2	0.000551724	TGTGCCAGTAGTATAGAAGGCAGGGCGGTCACTGAAGCTTTCTTT	CASSIEGRAVTEAFF	TRBV19*01	TRBJ1-1*01	TRBD1*01,TRBD1*01	16	20	24	29	2	2	29	29
446	D2_tcrb_CM	D2	tcrb	CD4-TCM	TRBV4-1*01_TGCGCCAGCAGCCAGCCCGGGACAGACCTACTAGCCAAAAACATTCAGTACTTC_TRBJ2-4*01	2	0.000551724	TGCGCCAGCAGCCAGCCCGGGACAGACCTACTAGCCAAAAACATTCAGTACTTC	CASSQPGTDLLAKNIQYF	TRBV4-1*01	TRBJ2-4*01	TRBD1*01	13	18	24	32	2	2	45	45
447	D2_tcrb_CM	D2	tcrb	CD4-TCM	TRBV7-2*01_TGTGCCAGCAGGACAGGGAACACCGGGGAGCTGTTTTTT_TRBJ2-2*01	2	0.000551724	TGTGCCAGCAGGACAGGGAACACCGGGGAGCTGTTTTTT	CASRTGNTGELFF	TRBV7-2*01	TRBJ2-2*01	TRBD1*01,TRBD1*01	10	11	15	17	2	2	48	48
448	D2_tcrb_CM	D2	tcrb	CD4-TCM	TRBV6-1*01_TGTGCCAGCAGTGATCAGGGACTAGCTTACAATGAGCAGTTCTTC_TRBJ2-1*01	2	0.000551724	TGTGCCAGCAGTGATCAGGGACTAGCTTACAATGAGCAGTTCTTC	CASSDQGLAYNEQFF	TRBV6-1*01	TRBJ2-1*01	TRBD2*01	13	17	25	27	2	2	133	133
449	D2_tcrb_CM	D2	tcrb	CD4-TCM	TRBV12-3*01,TRBV12-4*01_TGTGCCAGCAGTTTCGGGCCCACAGATACGCAGTATTTT_TRBJ2-3*01	2	0.000551724	TGTGCCAGCAGTTTCGGGCCCACAGATACGCAGTATTTT	CASSFGPTDTQYF	TRBV12-3*01,TRBV12-4*01	TRBJ2-3*01	TRBD2*01,TRBD2*01	13	14	17	20	2	2	156	156
450	D2_tcrb_CM	D2	tcrb	CD4-TCM	TRBV7-2*01_TGTGCCAGCAGCCGCGGGCCTTCCTACGAGCAGTACTTC_TRBJ2-7*01	2	0.000551724	TGTGCCAGCAGCCGCGGGCCTTCCTACGAGCAGTACTTC	CASSRGPSYEQYF	TRBV7-2*01	TRBJ2-7*01	TRBD2*01,TRBD2*01	11	13	17	21	2	2	88	88
451	D2_tcrb_CM	D2	tcrb	CD4-TCM	TRBV7-9*01_TGTGCCAGCAGCCCCCTCAGCGGGGGAACCATCTCCTACGAGCAGTACTTC_TRBJ2-7*01	2	0.000551724	TGTGCCAGCAGCCCCCTCAGCGGGGGAACCATCTCCTACGAGCAGTACTTC	CASSPLSGGTISYEQYF	TRBV7-9*01	TRBJ2-7*01	TRBD2*01,TRBD2*01	11	18	25	32	2	2	312	312
452	D2_tcrb_CM	D2	tcrb	CD4-TCM	TRBV7-2*01_TGTGCCAGCAGCTTAGTGGGTTCCGCCTACGAGCAGTACTTC_TRBJ2-7*01	2	0.000551724	TGTGCCAGCAGCTTAGTGGGTTCCGCCTACGAGCAGTACTTC	CASSLVGSAYEQYF	TRBV7-2*01	TRBJ2-7*01	TRBD1*01,TRBD1*01,TRBD2*01,TRBD2*01	15	17	19	25	2	2	84	84
453	D2_tcrb_CM	D2	tcrb	CD4-TCM	TRBV7-2*01_TGTGCCAGCAGCTTACCAGGGGGAGGCGGCTACACCTTC_TRBJ1-2*01	2	0.000551724	TGTGCCAGCAGCTTACCAGGGGGAGGCGGCTACACCTTC	CASSLPGGGGYTF	TRBV7-2*01	TRBJ1-2*01	TRBD1*01,TRBD1*01	14	16	22	27	2	2	52	52
454	D2_tcrb_CM	D2	tcrb	CD4-TCM	TRBV5-6*01_TGTGCCAGCAGCCCTGGGACGGGATACACCGGGGAGCTGTTTTTT_TRBJ2-2*01	2	0.000551724	TGTGCCAGCAGCCCTGGGACGGGATACACCGGGGAGCTGTTTTTT	CASSPGTGYTGELFF	TRBV5-6*01	TRBJ2-2*01	TRBD1*01,TRBD2*01	11	15	19	25	2	2	357	357
455	D2_tcrb_CM	D2	tcrb	CD4-TCM	TRBV9*01_TGTGCCAGCAGCGTAGGAGGGATAGGGGGCACTGAAGCTTTCTTT_TRBJ1-1*01	2	0.000551724	TGTGCCAGCAGCGTAGGAGGGATAGGGGGCACTGAAGCTTTCTTT	CASSVGGIGGTEAFF	TRBV9*01	TRBJ1-1*01	TRBD1*01,TRBD1*01	15	23	27	29	2	2	70	70
456	D2_tcrb_CM	D2	tcrb	CD4-TCM	TRBV20-1*01_TGCAGTGCGTTAGCGGGGATGAGCTCCTACGAGCAGTACTTC_TRBJ2-7*01	2	0.000551724	TGCAGTGCGTTAGCGGGGATGAGCTCCTACGAGCAGTACTTC	CSALAGMSSYEQYF	TRBV20-1*01	TRBJ2-7*01	TRBD2*01,TRBD2*01	7	10	17	23	2	2	33	33
457	D2_tcrb_CM	D2	tcrb	CD4-TCM	TRBV20-1*01_TGCAGTGCTAGCTTTGGACCGGGACAGGGAGGACCCCAGTACTTC_TRBJ2-5*01	2	0.000551724	TGCAGTGCTAGCTTTGGACCGGGACAGGGAGGACCCCAGTACTTC	CSASFGPGQGGPQYF	TRBV20-1*01	TRBJ2-5*01	TRBD1*01	10	20	28	34	2	2	95	95
458	D2_tcrb_CM	D2	tcrb	CD4-TCM	TRBV5-1*01_TGCGCCAGCAGCCCAGGACTAGCGGGAGGCAGTACAGATACGCAGTATTTT_TRBJ2-3*01	2	0.000551724	TGCGCCAGCAGCCCAGGACTAGCGGGAGGCAGTACAGATACGCAGTATTTT	CASSPGLAGGSTDTQYF	TRBV5-1*01	TRBJ2-3*01	TRBD2*01,TRBD2*01	11	15	25	30	2	2	122	122
459	D2_tcrb_CM	D2	tcrb	CD4-TCM	TRBV10-3*01_TGTGCCATCGCGGATAGCGGGATCCGCGGTGAGCAGTTCTTC_TRBJ2-1*01	2	0.000551724	TGTGCCATCGCGGATAGCGGGATCCGCGGTGAGCAGTTCTTC	CAIADSGIRGEQFF	TRBV10-3*01	TRBJ2-1*01	TRBD2*01,TRBD2*01	8	14	20	29	2	2	114	114
460	D2_tcrb_CM	D2	tcrb	CD4-TCM	TRBV5-4*01_TGTGCCAGCAGCTTGGCCGGGACAGGAGCCTACGAGCAGTACTTC_TRBJ2-7*01	2	0.000551724	TGTGCCAGCAGCTTGGCCGGGACAGGAGCCTACGAGCAGTACTTC	CASSLAGTGAYEQYF	TRBV5-4*01	TRBJ2-7*01	TRBD1*01	15	18	25	28	2	2	26	26
461	D2_tcrb_CM	D2	tcrb	CD4-TCM	TRBV19*01_TGTGCCAGTACTCTCGGTAGGAGGACTGAAGCTTTCTTT_TRBJ1-1*01	2	0.000551724	TGTGCCAGTACTCTCGGTAGGAGGACTGAAGCTTTCTTT	CASTLGRRTEAFF	TRBV19*01	TRBJ1-1*01	TRBD2*01,TRBD2*01	9	14	16	24	2	2	62	62
462	D2_tcrb_CM	D2	tcrb	CD4-TCM	TRBV18*01_TGTGCCAGCTCACCATCATGGCAAGATACGCAGTATTTT_TRBJ2-3*01	2	0.000551724	TGTGCCAGCTCACCATCATGGCAAGATACGCAGTATTTT	CASSPSWQDTQYF	TRBV18*01	TRBJ2-3*01	TRBD1*01	14	19	21	23	2	2	18	18
463	D2_tcrb_CM	D2	tcrb	CD4-TCM	TRBV7-9*01_TGTGCCAGCAGCATCGACCGGGACAACGGCTACACCTTC_TRBJ1-2*01	2	0.000551724	TGTGCCAGCAGCATCGACCGGGACAACGGCTACACCTTC	CASSIDRDNGYTF	TRBV7-9*01	TRBJ1-2*01	TRBD1*01	11	19	24	27	2	2	95	95
464	D2_tcrb_CM	D2	tcrb	CD4-TCM	TRBV20-1*01_TGCAGTGCTAGCCCGCGGGGCCATGAGCAGTTCTTC_TRBJ2-1*01	2	0.000551724	TGCAGTGCTAGCCCGCGGGGCCATGAGCAGTTCTTC	CSASPRGHEQFF	TRBV20-1*01	TRBJ2-1*01	TRBD2*01,TRBD2*01	10	14	19	22	2	2	137	137
465	D2_tcrb_CM	D2	tcrb	CD4-TCM	TRBV5-5*01_TGTGCCAGCAGCCGGGGACCAGGAGATGAAGCTTTCTTT_TRBJ1-1*01	2	0.000551724	TGTGCCAGCAGCCGGGGACCAGGAGATGAAGCTTTCTTT	CASSRGPGDEAFF	TRBV5-5*01	TRBJ1-1*01	TRBD2*01,TRBD2*01	11	12	16	26	2	2	118	118
466	D2_tcrb_CM	D2	tcrb	CD4-TCM	TRBV5-1*01_TGCGCCAGCAGCCTGGACAGGGCGGACACCGGGGAGCTGTTTTTT_TRBJ2-2*01	2	0.000551724	TGCGCCAGCAGCCTGGACAGGGCGGACACCGGGGAGCTGTTTTTT	CASSLDRADTGELFF	TRBV5-1*01	TRBJ2-2*01	TRBD1*01,TRBD1*01	15	16	20	22	2	2	77	77
467	D2_tcrb_CM	D2	tcrb	CD4-TCM	TRBV6-5*01_TGTGCCAGCAGTTACCGAAGACCCGGGACAGCCTCCTACGAGCAGTACTTC_TRBJ2-7*01	2	0.000551724	TGTGCCAGCAGTTACCGAAGACCCGGGACAGCCTCCTACGAGCAGTACTTC	CASSYRRPGTASYEQYF	TRBV6-5*01	TRBJ2-7*01	TRBD1*01	14	24	30	32	2	2	82	82
468	D2_tcrb_CM	D2	tcrb	CD4-TCM	TRBV20-1*01_TGCAGTGCTAGAGATCAGGGGAACACCGGGGAGCTGTTTTTT_TRBJ2-2*01	2	0.000551724	TGCAGTGCTAGAGATCAGGGGAACACCGGGGAGCTGTTTTTT	CSARDQGNTGELFF	TRBV20-1*01	TRBJ2-2*01	TRBD1*01,TRBD1*01	13	15	18	20	2	2	80	80
469	D2_tcrb_CM	D2	tcrb	CD4-TCM	TRBV18*01_TGTGCCAGCTCACTAGCGTCCCAGGCGACCTACGAGCAGTACTTC_TRBJ2-7*01	2	0.000551724	TGTGCCAGCTCACTAGCGTCCCAGGCGACCTACGAGCAGTACTTC	CASSLASQATYEQYF	TRBV18*01	TRBJ2-7*01	TRBD2*01,TRBD2*01	12	13	17	28	2	2	122	122
470	D2_tcrb_CM	D2	tcrb	CD4-TCM	TRBV12-3*01,TRBV12-4*01_TGTGCCAGCAGTTTAAGTTTAGCTGGGGGAATGGGGGAGACCCAGTACTTC_TRBJ2-5*01	2	0.000551724	TGTGCCAGCAGTTTAAGTTTAGCTGGGGGAATGGGGGAGACCCAGTACTTC	CASSLSLAGGMGETQYF	TRBV12-3*01,TRBV12-4*01	TRBJ2-5*01	TRBD1*01,TRBD1*01,TRBD2*01,TRBD2*01	14	24	28	36	2	2	123	123
471	D2_tcrb_CM	D2	tcrb	CD4-TCM	TRBV5-4*01_TGTGCCAGCAGCTTTGCCGGTAGCTGGGAGACCCAGTACTTC_TRBJ2-5*01	2	0.000551724	TGTGCCAGCAGCTTTGCCGGTAGCTGGGAGACCCAGTACTTC	CASSFAGSWETQYF	TRBV5-4*01	TRBJ2-5*01	TRBD2*01,TRBD2*01	13	20	23	27	2	2	169	169
472	D2_tcrb_CM	D2	tcrb	CD4-TCM	TRBV5-6*01_TGTGCCAGCAGCTTGGATCTGGTAGAGACCCAGTACTTC_TRBJ2-5*01	2	0.000551724	TGTGCCAGCAGCTTGGATCTGGTAGAGACCCAGTACTTC	CASSLDLVETQYF	TRBV5-6*01	TRBJ2-5*01	TRBD1*01,TRBD1*01	15	18	20	23	2	2	62	62
473	D2_tcrb_CM	D2	tcrb	CD4-TCM	TRBV6-1*01_TGTGCCAGCAGTTTCCAGGGGGCCAGCGAGCAGTACTTC_TRBJ2-7*01	2	0.000551724	TGTGCCAGCAGTTTCCAGGGGGCCAGCGAGCAGTACTTC	CASSFQGASEQYF	TRBV6-1*01	TRBJ2-7*01	TRBD1*01	11	15	22	26	2	2	49	49
474	D2_tcrb_CM	D2	tcrb	CD4-TCM	TRBV7-3*01_TGTGCCAGCAGCCCCCGTTCAGGGGAGGGCCGTGGCTACACCTTC_TRBJ1-2*01	2	0.000551724	TGTGCCAGCAGCCCCCGTTCAGGGGAGGGCCGTGGCTACACCTTC	CASSPRSGEGRGYTF	TRBV7-3*01	TRBJ1-2*01	TRBD1*01,TRBD1*01	11	19	24	32	2	2	40	40
475	D2_tcrb_CM	D2	tcrb	CD4-TCM	TRBV6-5*01_TGTGCCAGCACCATAGTACGAGGGGCCGATGGCTACACCTTC_TRBJ1-2*01	2	0.000551724	TGTGCCAGCACCATAGTACGAGGGGCCGATGGCTACACCTTC	CASTIVRGADGYTF	TRBV6-5*01	TRBJ1-2*01	TRBD1*01,TRBD1*01	9	20	24	28	2	2	55	55
476	D2_tcrb_CM	D2	tcrb	CD4-TCM	TRBV7-9*01_TGTGCCAGCAGCTCCCCCCTCGGGACAGGGTCCAAAAACATTCAGTACTTC_TRBJ2-4*01	2	0.000551724	TGTGCCAGCAGCTCCCCCCTCGGGACAGGGTCCAAAAACATTCAGTACTTC	CASSSPLGTGSKNIQYF	TRBV7-9*01	TRBJ2-4*01	TRBD1*01	12	21	29	31	2	2	91	91
477	D2_tcrb_CM	D2	tcrb	CD4-TCM	TRBV29-1*01_TGCAGCGTAGTCAACCCGGCGGGAGGCGCGGGCAATGAGCAGTTCTTC_TRBJ2-1*01	2	0.000551724	TGCAGCGTAGTCAACCCGGCGGGAGGCGCGGGCAATGAGCAGTTCTTC	CSVVNPAGGAGNEQFF	TRBV29-1*01	TRBJ2-1*01	TRBD2*01,TRBD2*01	7	18	22	32	2	2	68	68
478	D2_tcrb_CM	D2	tcrb	CD4-TCM	TRBV19*01_TGTGCCAGTAGTATAGTCTGGGATTCCAATCAATTCCAGCATTTT_TRBJ1-5*01	2	0.000551724	TGTGCCAGTAGTATAGTCTGGGATTCCAATCAATTCCAGCATTTT	CASSIVWDSNQFQHF	TRBV19*01	TRBJ1-5*01	TRBD1*01,TRBD2*01	15	19	22	26	2	2	28	28
479	D2_tcrb_CM	D2	tcrb	CD4-TCM	TRBV5-1*01_TGCGCCAGCAGCATAGGGACTAGCGGGAGTGCAGAGCAGTTCTTC_TRBJ2-1*01	2	0.000551724	TGCGCCAGCAGCATAGGGACTAGCGGGAGTGCAGAGCAGTTCTTC	CASSIGTSGSAEQFF	TRBV5-1*01	TRBJ2-1*01	TRBD2*01	11	15	26	33	2	2	62	62
480	D2_tcrb_CM	D2	tcrb	CD4-TCM	TRBV29-1*01_TGCAGCGCTACGCAGGAGACCCAGTACTTC_TRBJ2-5*01	2	0.000551724	TGCAGCGCTACGCAGGAGACCCAGTACTTC	CSATQETQYF	TRBV29-1*01	TRBJ2-5*01	TRBD2*01,TRBD2*01	6	7	9	12	2	2	72	72
481	D2_tcrb_CM	D2	tcrb	CD4-TCM	TRBV18*01_TGTGCCAGCTCACCACCGAATTCTCCGGGCCAGGAAGCTTTCTTT_TRBJ1-1*01	2	0.000551724	TGTGCCAGCTCACCACCGAATTCTCCGGGCCAGGAAGCTTTCTTT	CASSPPNSPGQEAFF	TRBV18*01	TRBJ1-1*01	TRBD2*01,TRBD2*01	16	25	28	33	2	2	42	42
482	D2_tcrb_CM	D2	tcrb	CD4-TCM	TRBV18*01_TGTGCCAGCTCACCGACTAGTCTCAGTTCCGGGGAGCTGTTTTTT_TRBJ2-2*01	2	0.000551724	TGTGCCAGCTCACCGACTAGTCTCAGTTCCGGGGAGCTGTTTTTT	CASSPTSLSSGELFF	TRBV18*01	TRBJ2-2*01	TRBD2*01,TRBD2*01	13	14	19	28	2	2	224	224
483	D2_tcrb_CM	D2	tcrb	CD4-TCM	TRBV4-2*01_TGTGCCAGCAGCCAAGATTGGGGTAGCGGGGGGACAGATACGCAGTATTTT_TRBJ2-3*01	2	0.000551724	TGTGCCAGCAGCCAAGATTGGGGTAGCGGGGGGACAGATACGCAGTATTTT	CASSQDWGSGGTDTQYF	TRBV4-2*01	TRBJ2-3*01	TRBD2*01,TRBD2*01	16	23	31	33	2	2	54	54
484	D2_tcrb_CM	D2	tcrb	CD4-TCM	TRBV5-6*01_TGTGCCAGCAGCTTGGCGGGTTTGGGGCACATTCAGTACTTC_TRBJ2-4*01	2	0.000551724	TGTGCCAGCAGCTTGGCGGGTTTGGGGCACATTCAGTACTTC	CASSLAGLGHIQYF	TRBV5-6*01	TRBJ2-4*01	TRBD2*01,TRBD2*01	15	16	19	28	2	2	126	126
485	D2_tcrb_CM	D2	tcrb	CD4-TCM	TRBV4-3*01_TGCGCCAGCAGGGGGGAGAAGGGCCCTTCCACCTTC_TRBJ1-2*01	2	0.000551724	TGCGCCAGCAGGGGGGAGAAGGGCCCTTCCACCTTC	CASRGEKGPSTF	TRBV4-3*01	TRBJ1-2*01	TRBD1*01,TRBD1*01,TRBD2*01,TRBD2*01	10	11	15	29	2	2	67	67
486	D2_tcrb_CM	D2	tcrb	CD4-TCM	TRBV19*01_TGTGCCAGTTTTCTGAACACTGAAGCTTTCTTT_TRBJ1-1*01	2	0.000551724	TGTGCCAGTTTTCTGAACACTGAAGCTTTCTTT	CASFLNTEAFF	TRBV19*01	TRBJ1-1*01	.	8	-1	-1	13	2	2	124	124
487	D2_tcrb_CM	D2	tcrb	CD4-TCM	TRBV7-2*01_TGTGCCAGCAGCTTTCAAGAGACCCAGTACTTC_TRBJ2-5*01	2	0.000551724	TGTGCCAGCAGCTTTCAAGAGACCCAGTACTTC	CASSFQETQYF	TRBV7-2*01	TRBJ2-5*01	.	13	-1	-1	15	2	2	22	22
488	D2_tcrb_CM	D2	tcrb	CD4-TCM	TRBV29-1*01_TGCAGCGGCCTCGACGGAGGTGATAGGACCCAGTACTTC_TRBJ2-5*01	2	0.000551724	TGCAGCGGCCTCGACGGAGGTGATAGGACCCAGTACTTC	CSGLDGGDRTQYF	TRBV29-1*01	TRBJ2-5*01	TRBD1*01	6	7	9	26	2	2	32	32
489	D2_tcrb_CM	D2	tcrb	CD4-TCM	TRBV9*01_TGTGCCAGCAGCGTGGGGACAGTCTCCTACAATGAGCAGTTCTTC_TRBJ2-1*01	2	0.000551724	TGTGCCAGCAGCGTGGGGACAGTCTCCTACAATGAGCAGTTCTTC	CASSVGTVSYNEQFF	TRBV9*01	TRBJ2-1*01	TRBD1*01	13	15	21	23	2	2	151	151
490	D2_tcrb_CM	D2	tcrb	CD4-TCM	TRBV5-1*01_TGCGCCAGCAGCTTGGCCTTAGCGGGGGGGCGTGATGAGCAGTTCTTC_TRBJ2-1*01	2	0.000551724	TGCGCCAGCAGCTTGGCCTTAGCGGGGGGGCGTGATGAGCAGTTCTTC	CASSLALAGGRDEQFF	TRBV5-1*01	TRBJ2-1*01	TRBD2*01	15	19	29	34	2	2	139	139
491	D2_tcrb_CM	D2	tcrb	CD4-TCM	TRBV5-1*01_TGCGCCAGCAGCTTGAGATCGGGGTCGGACTACGAGCAGTACTTC_TRBJ2-7*01	2	0.000551724	TGCGCCAGCAGCTTGAGATCGGGGTCGGACTACGAGCAGTACTTC	CASSLRSGSDYEQYF	TRBV5-1*01	TRBJ2-7*01	TRBD2*01,TRBD2*01	14	19	23	29	2	2	59	59
492	D2_tcrb_CM	D2	tcrb	CD4-TCM	TRBV27*01_TGTGCCAGCAGTTCCCCGGCTAGCGGGCAGACCCAGTACTTC_TRBJ2-5*01	2	0.000551724	TGTGCCAGCAGTTCCCCGGCTAGCGGGCAGACCCAGTACTTC	CASSSPASGQTQYF	TRBV27*01	TRBJ2-5*01	TRBD2*01,TRBD2*01	12	19	26	28	2	2	67	67
493	D2_tcrb_CM	D2	tcrb	CD4-TCM	TRBV6-2*01,TRBV6-3*01_TGTGCCAGCAGTTACCTCGGACAGGGGCAGCAGTACTTC_TRBJ2-7*01	2	0.000551724	TGTGCCAGCAGTTACCTCGGACAGGGGCAGCAGTACTTC	CASSYLGQGQQYF	TRBV6-2*01,TRBV6-3*01	TRBJ2-7*01	TRBD1*01,TRBD1*01	14	18	26	28	2	2	319	319
494	D2_tcrb_CM	D2	tcrb	CD4-TCM	TRBV20-1*01_TGCAGTGCGAATGGACAGAATTACGTGATAGAGACCCAGTACTTC_TRBJ2-5*01	2	0.000551724	TGCAGTGCGAATGGACAGAATTACGTGATAGAGACCCAGTACTTC	CSANGQNYVIETQYF	TRBV20-1*01	TRBJ2-5*01	TRBD1*01,TRBD1*01	7	12	17	29	2	2	114	114
495	D2_tcrb_CM	D2	tcrb	CD4-TCM	TRBV29-1*01_TGCAGCGTTGTATTGGGGTCTGGTAACACCGGGGAGCTGTTTTTT_TRBJ2-2*01	2	0.000551724	TGCAGCGTTGTATTGGGGTCTGGTAACACCGGGGAGCTGTTTTTT	CSVVLGSGNTGELFF	TRBV29-1*01	TRBJ2-2*01	TRBD1*01,TRBD1*01,TRBD2*01,TRBD2*01	9	14	17	24	2	2	173	173
496	D2_tcrb_CM	D2	tcrb	CD4-TCM	TRBV4-1*01_TGCGCCAGCAGACCTCTGGGGGGGCACGGGGAGCTGTTTTTT_TRBJ2-2*01	2	0.000551724	TGCGCCAGCAGACCTCTGGGGGGGCACGGGGAGCTGTTTTTT	CASRPLGGHGELFF	TRBV4-1*01	TRBJ2-2*01	TRBD2*01	10	17	23	26	2	2	87	87
497	D2_tcrb_CM	D2	tcrb	CD4-TCM	TRBV12-3*01,TRBV12-4*01_TGTGCCAGCAGTACCCCGACAGGGGGTTATCAGCCCCAGCATTTT_TRBJ1-5*01	2	0.000551724	TGTGCCAGCAGTACCCCGACAGGGGGTTATCAGCCCCAGCATTTT	CASSTPTGGYQPQHF	TRBV12-3*01,TRBV12-4*01	TRBJ1-5*01	TRBD1*01,TRBD1*01	11	17	25	28	2	2	164	164
498	D2_tcrb_CM	D2	tcrb	CD4-TCM	TRBV4-1*01_TGCGCCAGCAGCCAAATCATAGCGGCCCAGGGCACAGATACGCAGTATTTT_TRBJ2-3*01	2	0.000551724	TGCGCCAGCAGCCAAATCATAGCGGCCCAGGGCACAGATACGCAGTATTTT	CASSQIIAAQGTDTQYF	TRBV4-1*01	TRBJ2-3*01	TRBD2*01,TRBD2*01	14	19	24	31	2	2	47	47
499	D2_tcrb_CM	D2	tcrb	CD4-TCM	TRBV5-1*01_TGCGCCAGCAGCGATGGCCTTGGCGGGAGTGGGGAGCAGTACTTC_TRBJ2-7*01	2	0.000551724	TGCGCCAGCAGCGATGGCCTTGGCGGGAGTGGGGAGCAGTACTTC	CASSDGLGGSGEQYF	TRBV5-1*01	TRBJ2-7*01	TRBD2*01,TRBD2*01	11	22	26	33	2	2	108	108
500	D2_tcrb_CM	D2	tcrb	CD4-TCM	TRBV7-9*01_TGTGCCAGCAGCTTAGATCTAGCGGGAGGCGTATCGGAGACCCAGTACTTC_TRBJ2-5*01	2	0.000551724	TGTGCCAGCAGCTTAGATCTAGCGGGAGGCGTATCGGAGACCCAGTACTTC	CASSLDLAGGVSETQYF	TRBV7-9*01	TRBJ2-5*01	TRBD2*01,TRBD2*01	15	18	25	36	2	2	232	232
501	D2_tcrb_CM	D2	tcrb	CD4-TCM	TRBV5-1*01_TGCGCCAGCAGCGTGGAAGGTGACGGGAGGAACAATGAGCAGTTCTTC_TRBJ2-1*01	2	0.000551724	TGCGCCAGCAGCGTGGAAGGTGACGGGAGGAACAATGAGCAGTTCTTC	CASSVEGDGRNNEQFF	TRBV5-1*01	TRBJ2-1*01	TRBD2*01,TRBD2*01	15	23	26	31	2	2	100	100
502	D2_tcrb_CM	D2	tcrb	CD4-TCM	TRBV19*01_TGTGCCAGTAGTTCCCGACAGCGAGCTAATGAAAAACTGTTTTTT_TRBJ1-4*01	2	0.000551724	TGTGCCAGTAGTTCCCGACAGCGAGCTAATGAAAAACTGTTTTTT	CASSSRQRANEKLFF	TRBV19*01	TRBJ1-4*01	TRBD1*01,TRBD1*01	11	16	20	25	2	2	88	88
503	D2_tcrb_CM	D2	tcrb	CD4-TCM	TRBV7-2*01_TGTGCCAGCAGCTTCGACAGGGGGCAGAGTCAGTTCTTC_TRBJ2-1*01	2	0.000551724	TGTGCCAGCAGCTTCGACAGGGGGCAGAGTCAGTTCTTC	CASSFDRGQSQFF	TRBV7-2*01	TRBJ2-1*01	TRBD1*01	13	15	24	30	2	2	104	104
504	D2_tcrb_CM	D2	tcrb	CD4-TCM	TRBV7-7*01_TGTGCCAGCAGCCCGGGACAGGGCTCCTACGAGCAGTACTTC_TRBJ2-7*01	2	0.000551724	TGTGCCAGCAGCCCGGGACAGGGCTCCTACGAGCAGTACTTC	CASSPGQGSYEQYF	TRBV7-7*01	TRBJ2-7*01	TRBD1*01	11	14	21	23	2	2	50	50
505	D2_tcrb_CM	D2	tcrb	CD4-TCM	TRBV12-3*01,TRBV12-4*01_TGTGCCAGCAGGCCCGGGACACCGACCTCCTACGAGCAGTACTTC_TRBJ2-7*01	2	0.000551724	TGTGCCAGCAGGCCCGGGACACCGACCTCCTACGAGCAGTACTTC	CASRPGTPTSYEQYF	TRBV12-3*01,TRBV12-4*01	TRBJ2-7*01	TRBD1*01	10	15	20	26	2	2	90	90
506	D2_tcrb_CM	D2	tcrb	CD4-TCM	TRBV12-3*01,TRBV12-4*01_TGTGCCAGCAACCAGGGGCAGATCAATCAGCCCCAGCATTTT_TRBJ1-5*01	2	0.000551724	TGTGCCAGCAACCAGGGGCAGATCAATCAGCCCCAGCATTTT	CASNQGQINQPQHF	TRBV12-3*01,TRBV12-4*01	TRBJ1-5*01	TRBD1*01,TRBD1*01	9	12	17	23	2	2	164	164
507	D2_tcrb_CM	D2	tcrb	CD4-TCM	TRBV10-3*01_TGTGCCATCAGTGAATTTTCGACAGGGCCCCAAGAGACCCAGTACTTC_TRBJ2-5*01	2	0.000551724	TGTGCCATCAGTGAATTTTCGACAGGGCCCCAAGAGACCCAGTACTTC	CAISEFSTGPQETQYF	TRBV10-3*01	TRBJ2-5*01	TRBD1*01,TRBD1*01	13	20	26	29	2	2	111	111
508	D2_tcrb_CM	D2	tcrb	CD4-TCM	TRBV5-1*01_TGCGCCAGCAGCTTGGGACGGGATACAGATACGCAGTATTTT_TRBJ2-3*01	2	0.000551724	TGCGCCAGCAGCTTGGGACGGGATACAGATACGCAGTATTTT	CASSLGRDTDTQYF	TRBV5-1*01	TRBJ2-3*01	TRBD2*01,TRBD2*01	15	18	21	24	2	2	81	81
509	D2_tcrb_CM	D2	tcrb	CD4-TCM	TRBV7-9*01_TGTGCCAGCAGCAAAGCCAGTTACAATTCACCCCTCCACTTT_TRBJ1-6*01	2	0.000551724	TGTGCCAGCAGCAAAGCCAGTTACAATTCACCCCTCCACTTT	CASSKASYNSPLHF	TRBV7-9*01	TRBJ1-6*01	TRBD2*01,TRBD2*01	11	14	16	21	2	2	350	350
510	D2_tcrb_CM	D2	tcrb	CD4-TCM	TRBV5-1*01_TGCGCCAGCAAGGTGGCCTCATCTGGGGATACGCAGTATTTT_TRBJ2-3*01	2	0.000551724	TGCGCCAGCAAGGTGGCCTCATCTGGGGATACGCAGTATTTT	CASKVASSGDTQYF	TRBV5-1*01	TRBJ2-3*01	TRBD1*01,TRBD1*01	9	10	12	27	2	2	55	55
511	D2_tcrb_CM	D2	tcrb	CD4-TCM	TRBV12-3*01,TRBV12-4*01_TGTGCCAGCAGTCCACGACAGGGTAGCGAGCAGTACTTC_TRBJ2-7*01	2	0.000551724	TGTGCCAGCAGTCCACGACAGGGTAGCGAGCAGTACTTC	CASSPRQGSEQYF	TRBV12-3*01,TRBV12-4*01	TRBJ2-7*01	TRBD1*01,TRBD1*01	11	16	22	26	2	2	120	120
512	D2_tcrb_CM	D2	tcrb	CD4-TCM	TRBV12-3*01,TRBV12-4*01_TGTGCCAGCAGTTCGGGGACAGGGGAAGGCTACACCTTC_TRBJ1-2*01	2	0.000551724	TGTGCCAGCAGTTCGGGGACAGGGGAAGGCTACACCTTC	CASSSGTGEGYTF	TRBV12-3*01,TRBV12-4*01	TRBJ1-2*01	TRBD1*01	12	15	24	27	2	2	67	67
513	D2_tcrb_CM	D2	tcrb	CD4-TCM	TRBV27*01_TGTGCCAGCAGTTCGGGACTAGCAGGTGGTGGTGAGCAGTTCTTC_TRBJ2-1*01	2	0.000551724	TGTGCCAGCAGTTCGGGACTAGCAGGTGGTGGTGAGCAGTTCTTC	CASSSGLAGGGEQFF	TRBV27*01	TRBJ2-1*01	TRBD2*01	12	14	22	32	2	2	164	164
514	D2_tcrb_CM	D2	tcrb	CD4-TCM	TRBV20-1*01_TGCAGTGCTAGGAGACTAGCGGGAGGGCCAGCTGGGGATGAGCAGTTCTTC_TRBJ2-1*01	2	0.000551724	TGCAGTGCTAGGAGACTAGCGGGAGGGCCAGCTGGGGATGAGCAGTTCTTC	CSARRLAGGPAGDEQFF	TRBV20-1*01	TRBJ2-1*01	TRBD2*01,TRBD2*01	10	13	22	37	2	2	69	69
515	D2_tcrb_CM	D2	tcrb	CD4-TCM	TRBV12-3*01,TRBV12-4*01_TGTGCCAGCAGGGGGGATTACAATGAGCAGTTCTTC_TRBJ2-1*01	2	0.000551724	TGTGCCAGCAGGGGGGATTACAATGAGCAGTTCTTC	CASRGDYNEQFF	TRBV12-3*01,TRBV12-4*01	TRBJ2-1*01	TRBD1*01,TRBD1*01,TRBD2*01,TRBD2*01	10	11	15	18	2	2	35	35
516	D2_tcrb_CM	D2	tcrb	CD4-TCM	TRBV7-2*01_TGTGCCAGCAGCCTCGGACAAGGGGAGACCCAGTACTTC_TRBJ2-5*01	2	0.000551724	TGTGCCAGCAGCCTCGGACAAGGGGAGACCCAGTACTTC	CASSLGQGETQYF	TRBV7-2*01	TRBJ2-5*01	TRBD1*01,TRBD1*01	11	15	19	24	2	2	118	118
517	D2_tcrb_CM	D2	tcrb	CD4-TCM	TRBV12-3*01,TRBV12-4*01_TGTGCCAGCAGTCTCCAGACAGGGCGGGGTGAGCAGTACTTC_TRBJ2-7*01	2	0.000551724	TGTGCCAGCAGTCTCCAGACAGGGCGGGGTGAGCAGTACTTC	CASSLQTGRGEQYF	TRBV12-3*01,TRBV12-4*01	TRBJ2-7*01	TRBD1*01,TRBD1*01	11	17	23	30	2	2	125	125
518	D2_tcrb_CM	D2	tcrb	CD4-TCM	TRBV5-6*01_TGTGCCAGCAGCTTGGCAGGGGTCAATCAGCCCCAGCATTTT_TRBJ1-5*01	2	0.000551724	TGTGCCAGCAGCTTGGCAGGGGTCAATCAGCCCCAGCATTTT	CASSLAGVNQPQHF	TRBV5-6*01	TRBJ1-5*01	TRBD1*01,TRBD1*01	15	16	21	23	2	2	71	71
519	D2_tcrb_CM	D2	tcrb	CD4-TCM	TRBV29-1*01_TGCAGCGTTAAAGGAGCGGGGGATACGCAGTATTTT_TRBJ2-3*01	2	0.000551724	TGCAGCGTTAAAGGAGCGGGGGATACGCAGTATTTT	CSVKGAGDTQYF	TRBV29-1*01	TRBJ2-3*01	TRBD2*01,TRBD2*01	12	14	19	21	2	2	50	50
520	D2_tcrb_CM	D2	tcrb	CD4-TCM	TRBV14*01_TGTGCCAGCAGCCAAGATTATGGCAGCCGGACAGATACGCAGTATTTT_TRBJ2-3*01	2	0.000551724	TGTGCCAGCAGCCAAGATTATGGCAGCCGGACAGATACGCAGTATTTT	CASSQDYGSRTDTQYF	TRBV14*01	TRBJ2-3*01	TRBD1*01	16	21	23	30	2	2	196	196
521	D2_tcrb_CM	D2	tcrb	CD4-TCM	TRBV5-1*01_TGCGCCAGCAGCCCGGGACAGGGCCTCTACGAGCAGTACTTC_TRBJ2-7*01	2	0.000551724	TGCGCCAGCAGCCCGGGACAGGGCCTCTACGAGCAGTACTTC	CASSPGQGLYEQYF	TRBV5-1*01	TRBJ2-7*01	TRBD1*01	11	14	22	26	2	2	29	29
522	D2_tcrb_CM	D2	tcrb	CD4-TCM	TRBV10-2*01_TGCGCCAGCAAACCCGGGACTAGCGATGGGGAGACCCAGTACTTC_TRBJ2-5*01	2	0.000551724	TGCGCCAGCAAACCCGGGACTAGCGATGGGGAGACCCAGTACTTC	CASKPGTSDGETQYF	TRBV10-2*01	TRBJ2-5*01	TRBD2*01	9	15	24	30	2	2	93	93
523	D2_tcrb_CM	D2	tcrb	CD4-TCM	TRBV18*01_TGTGCCAGCTCACCACGACAGAATCAAGCACCCCTCCACTTT_TRBJ1-6*01	2	0.000551724	TGTGCCAGCTCACCACGACAGAATCAAGCACCCCTCCACTTT	CASSPRQNQAPLHF	TRBV18*01	TRBJ1-6*01	TRBD1*01,TRBD1*01	15	16	20	28	2	2	20	20
524	D2_tcrb_CM	D2	tcrb	CD4-TCM	TRBV20-1*01_TGCAGTGCTAAGGGGGTGGCGGGCACAGATACGCAGTATTTT_TRBJ2-3*01	2	0.000551724	TGCAGTGCTAAGGGGGTGGCGGGCACAGATACGCAGTATTTT	CSAKGVAGTDTQYF	TRBV20-1*01	TRBJ2-3*01	TRBD1*01,TRBD1*01	9	10	15	22	2	2	258	258
525	D2_tcrb_CM	D2	tcrb	CD4-TCM	TRBV7-2*01_TGTGCCAGCAGCTTGACGGAAAATTCACCCCTCCACTTT_TRBJ1-6*01	2	0.000551724	TGTGCCAGCAGCTTGACGGAAAATTCACCCCTCCACTTT	CASSLTENSPLHF	TRBV7-2*01	TRBJ1-6*01	TRBD1*01,TRBD1*01,TRBD2*01,TRBD2*01	13	14	16	21	2	2	125	125
526	D2_tcrb_CM	D2	tcrb	CD4-TCM	TRBV29-1*01_TGCAGCGTTGAAGATAGAGGGGGCGCGGGTACGCAGTATTTT_TRBJ2-3*01	2	0.000551724	TGCAGCGTTGAAGATAGAGGGGGCGCGGGTACGCAGTATTTT	CSVEDRGGAGTQYF	TRBV29-1*01	TRBJ2-3*01	TRBD1*01	13	17	23	29	2	2	73	73
527	D2_tcrb_CM	D2	tcrb	CD4-TCM	TRBV28*01_TGTGCCAGCGGGCTAGCGAGCACAGATACGCAGTATTTT_TRBJ2-3*01	2	0.000551724	TGTGCCAGCGGGCTAGCGAGCACAGATACGCAGTATTTT	CASGLASTDTQYF	TRBV28*01	TRBJ2-3*01	TRBD2*01,TRBD2*01	8	11	15	18	2	2	170	170
528	D2_tcrb_CM	D2	tcrb	CD4-TCM	TRBV4-2*01_TGTGCCAGCAGCCAAGTTGGTTTCGAGTCCCAAGAGACCCAGTACTTC_TRBJ2-5*01	2	0.000551724	TGTGCCAGCAGCCAAGTTGGTTTCGAGTCCCAAGAGACCCAGTACTTC	CASSQVGFESQETQYF	TRBV4-2*01	TRBJ2-5*01	TRBD2*01,TRBD2*01	15	25	27	29	2	2	199	199
529	D2_tcrb_CM	D2	tcrb	CD4-TCM	TRBV7-7*01_TGTGCCAGCAGCTTGGGTAGCGGGGGGGCGGACGAGCAGTTCTTC_TRBJ2-1*01	2	0.000551724	TGTGCCAGCAGCTTGGGTAGCGGGGGGGCGGACGAGCAGTTCTTC	CASSLGSGGADEQFF	TRBV7-7*01	TRBJ2-1*01	TRBD2*01	13	17	27	33	2	2	104	104
530	D2_tcrb_CM	D2	tcrb	CD4-TCM	TRBV2*01_TGTGCCGGGGGGACAGGGGCCTACGAGCAGTACTTC_TRBJ2-7*01	2	0.000551724	TGTGCCGGGGGGACAGGGGCCTACGAGCAGTACTTC	CAGGTGAYEQYF	TRBV2*01	TRBJ2-7*01	TRBD1*01	5	9	17	19	2	2	119	119
531	D2_tcrb_CM	D2	tcrb	CD4-TCM	TRBV7-2*01_TGTGCCAGCAGCCCGCAGAGCTCTGGGGCCAACGTCCTGACTTTC_TRBJ2-6*01	2	0.000551724	TGTGCCAGCAGCCCGCAGAGCTCTGGGGCCAACGTCCTGACTTTC	CASSPQSSGANVLTF	TRBV7-2*01	TRBJ2-6*01	TRBD2*01,TRBD2*01	11	12	15	20	2	2	57	57
532	D2_tcrb_CM	D2	tcrb	CD4-TCM	TRBV3-1*01_TGTGCCAGCAGCCCGACGTTTGAGGATTACAATGAGCAGTTCTTC_TRBJ2-1*01	2	0.000551724	TGTGCCAGCAGCCCGACGTTTGAGGATTACAATGAGCAGTTCTTC	CASSPTFEDYNEQFF	TRBV3-1*01	TRBJ2-1*01	TRBD1*01,TRBD1*01,TRBD2*01,TRBD2*01	12	14	16	27	2	2	86	86
533	D2_tcrb_CM	D2	tcrb	CD4-TCM	TRBV6-5*01_TGTGCCAGCAGTTACGAGAATTCACCCCTCCACTTT_TRBJ1-6*01	2	0.000551724	TGTGCCAGCAGTTACGAGAATTCACCCCTCCACTTT	CASSYENSPLHF	TRBV6-5*01	TRBJ1-6*01	TRBD1*01,TRBD1*01,TRBD2*01,TRBD2*01	14	15	16	18	2	2	71	71
534	D2_tcrb_CM	D2	tcrb	CD4-TCM	TRBV7-9*01_TGTGCCAGCAGCTTCGGGCCTGAAGCTTTCTTT_TRBJ1-1*01	2	0.000551724	TGTGCCAGCAGCTTCGGGCCTGAAGCTTTCTTT	CASSFGPEAFF	TRBV7-9*01	TRBJ1-1*01	TRBD2*01,TRBD2*01	13	14	17	19	2	2	110	110
535	D2_tcrb_CM	D2	tcrb	CD4-TCM	TRBV5-1*01_TGCGCCAGCAGCTTGCAAAACTCCTACGAGCAGTACTTC_TRBJ2-7*01	2	0.000551724	TGCGCCAGCAGCTTGCAAAACTCCTACGAGCAGTACTTC	CASSLQNSYEQYF	TRBV5-1*01	TRBJ2-7*01	TRBD1*01,TRBD1*01	14	15	16	20	2	2	45	45
536	D2_tcrb_CM	D2	tcrb	CD4-TCM	TRBV7-2*01_TGTGCCAGCAGCTTAGTTTGGGGTGGCAATCAGCCCCAGCATTTT_TRBJ1-5*01	2	0.000551724	TGTGCCAGCAGCTTAGTTTGGGGTGGCAATCAGCCCCAGCATTTT	CASSLVWGGNQPQHF	TRBV7-2*01	TRBJ1-5*01	TRBD1*01,TRBD1*01,TRBD2*01,TRBD2*01	15	19	22	25	2	2	83	83
537	D2_tcrb_CM	D2	tcrb	CD4-TCM	TRBV28*01_TGTGCCAGCAGTCCCCCGGGACAGACGTATCAGCCCCAGCATTTT_TRBJ1-5*01	2	0.000551724	TGTGCCAGCAGTCCCCCGGGACAGACGTATCAGCCCCAGCATTTT	CASSPPGQTYQPQHF	TRBV28*01	TRBJ1-5*01	TRBD1*01	11	17	23	28	2	2	99	99
538	D2_tcrb_CM	D2	tcrb	CD4-TCM	TRBV20-1*01_TGCAGTGCTAGGCTCTTGAGACAGAGCCTTGAAGCTTTCTTT_TRBJ1-1*01	2	0.000551724	TGCAGTGCTAGGCTCTTGAGACAGAGCCTTGAAGCTTTCTTT	CSARLLRQSLEAFF	TRBV20-1*01	TRBJ1-1*01	TRBD1*01,TRBD1*01	10	19	23	29	2	2	84	84
539	D2_tcrb_CM	D2	tcrb	CD4-TCM	TRBV5-4*01_TGTGCCAGCAGCCTCCCCGGGACTAGGATTAATGAGCAGTTCTTC_TRBJ2-1*01	2	0.000551724	TGTGCCAGCAGCCTCCCCGGGACTAGGATTAATGAGCAGTTCTTC	CASSLPGTRINEQFF	TRBV5-4*01	TRBJ2-1*01	TRBD2*01	11	18	25	30	2	2	99	99
540	D2_tcrb_CM	D2	tcrb	CD4-TCM	TRBV7-2*01_TGTGCCAGCAGCGCTGGGACAGGGTATGAGCAGTTCTTC_TRBJ2-1*01	2	0.000551724	TGTGCCAGCAGCGCTGGGACAGGGTATGAGCAGTTCTTC	CASSAGTGYEQFF	TRBV7-2*01	TRBJ2-1*01	TRBD1*01	11	15	23	25	2	2	84	84
541	D2_tcrb_CM	D2	tcrb	CD4-TCM	TRBV29-1*01_TGCAGCGTGGACGACGGGGGAGATGAGCAGTTCTTC_TRBJ2-1*01	2	0.000551724	TGCAGCGTGGACGACGGGGGAGATGAGCAGTTCTTC	CSVDDGGDEQFF	TRBV29-1*01	TRBJ2-1*01	TRBD2*01,TRBD2*01	13	14	19	22	2	2	87	87
542	D2_tcrb_CM	D2	tcrb	CD4-TCM	TRBV5-1*01_TGCGCCAGCAGCTTGGGGGCAGGGGCCTACGAGCAGTACTTC_TRBJ2-7*01	2	0.000551724	TGCGCCAGCAGCTTGGGGGCAGGGGCCTACGAGCAGTACTTC	CASSLGAGAYEQYF	TRBV5-1*01	TRBJ2-7*01	TRBD1*01,TRBD1*01	15	19	23	25	2	2	73	73
543	D2_tcrb_CM	D2	tcrb	CD4-TCM	TRBV27*01_TGTGCCAGCAGTTTCTCAGGGGTTAATTCACCCCTCCACTTT_TRBJ1-6*01	2	0.000551724	TGTGCCAGCAGTTTCTCAGGGGTTAATTCACCCCTCCACTTT	CASSFSGVNSPLHF	TRBV27*01	TRBJ1-6*01	TRBD1*01,TRBD1*01	16	17	21	23	2	2	100	100
544	D2_tcrb_CM	D2	tcrb	CD4-TCM	TRBV20-1*01_TGCAGTGCCCCCGATGGTAGCGGGGTCACTCGCCTCTACAATGAGCAGTTCTTC_TRBJ2-1*01	2	0.000551724	TGCAGTGCCCCCGATGGTAGCGGGGTCACTCGCCTCTACAATGAGCAGTTCTTC	CSAPDGSGVTRLYNEQFF	TRBV20-1*01	TRBJ2-1*01	TRBD2*01,TRBD2*01	7	17	24	35	2	2	64	64
545	D2_tcrb_CM	D2	tcrb	CD4-TCM	TRBV7-2*01_TGTGCCAGCAGCCCGAGGACTATCCTGACCCAGTACTTC_TRBJ2-5*01	2	0.000551724	TGTGCCAGCAGCCCGAGGACTATCCTGACCCAGTACTTC	CASSPRTILTQYF	TRBV7-2*01	TRBJ2-5*01	TRBD2*01,TRBD2*01	11	16	21	26	2	2	60	60
546	D2_tcrb_CM	D2	tcrb	CD4-TCM	TRBV29-1*01_TGCAGCGTCCGGGACGGACGACCCCTAACCTACGAGCAGTACTTC_TRBJ2-7*01	2	0.000551724	TGCAGCGTCCGGGACGGACGACCCCTAACCTACGAGCAGTACTTC	CSVRDGRPLTYEQYF	TRBV29-1*01	TRBJ2-7*01	TRBD1*01,TRBD2*01	7	10	14	28	2	2	81	81
547	D2_tcrb_CM	D2	tcrb	CD4-TCM	TRBV29-1*01_TGCAGCGTTGAAGCCAAGGGACTAGCGGGAGATACGCAGTATTTT_TRBJ2-3*01	2	0.000551724	TGCAGCGTTGAAGCCAAGGGACTAGCGGGAGATACGCAGTATTTT	CSVEAKGLAGDTQYF	TRBV29-1*01	TRBJ2-3*01	TRBD2*01	12	17	27	29	2	2	88	88
548	D2_tcrb_CM	D2	tcrb	CD4-TCM	TRBV29-1*01_TGCAGCTCCAACAGGGGCAAAGGGACTGAAGCTTTCTTT_TRBJ1-1*01	2	0.000551724	TGCAGCTCCAACAGGGGCAAAGGGACTGAAGCTTTCTTT	CSSNRGKGTEAFF	TRBV29-1*01	TRBJ1-1*01	TRBD1*01,TRBD1*01	5	10	16	24	2	2	162	162
549	D2_tcrb_CM	D2	tcrb	CD4-TCM	TRBV15*01_TGTGCCACCAGCAGAGATTCGTCTTCACCCCTCCACTTT_TRBJ1-6*01	2	0.000551724	TGTGCCACCAGCAGAGATTCGTCTTCACCCCTCCACTTT	CATSRDSSSPLHF	TRBV15*01	TRBJ1-6*01	TRBD1*01,TRBD1*01,TRBD2*01,TRBD2*01	16	18	19	23	2	2	99	99
550	D2_tcrb_CM	D2	tcrb	CD4-TCM	TRBV10-3*01_TGTGCCATCAGGGAGGTTCGGGGGGCCAGCACAGATACGCAGTATTTT_TRBJ2-3*01	2	0.000551724	TGTGCCATCAGGGAGGTTCGGGGGGCCAGCACAGATACGCAGTATTTT	CAIREVRGASTDTQYF	TRBV10-3*01	TRBJ2-3*01	TRBD2*01,TRBD2*01	14	18	24	27	2	2	16	16
551	D2_tcrb_CM	D2	tcrb	CD4-TCM	TRBV25-1*01_TGTGCCAGCACTATGGGGGGGGAGGAGACCCAGTACTTC_TRBJ2-5*01	2	0.000551724	TGTGCCAGCACTATGGGGGGGGAGGAGACCCAGTACTTC	CASTMGGEETQYF	TRBV25-1*01	TRBJ2-5*01	TRBD2*01	9	14	20	24	2	2	228	228
552	D2_tcrb_CM	D2	tcrb	CD4-TCM	TRBV15*01_TGTGCCACCAGCAAAGACGGGTTCGACGAGCAGTACTTC_TRBJ2-7*01	2	0.000551724	TGTGCCACCAGCAAAGACGGGTTCGACGAGCAGTACTTC	CATSKDGFDEQYF	TRBV15*01	TRBJ2-7*01	TRBD2*01,TRBD2*01	16	17	20	25	2	2	183	183
553	D2_tcrb_CM	D2	tcrb	CD4-TCM	TRBV10-3*01_TGTGCCATCAGTGAGTCTGACGTAGACACTGAAGCTTTCTTT_TRBJ1-1*01	2	0.000551724	TGTGCCATCAGTGAGTCTGACGTAGACACTGAAGCTTTCTTT	CAISESDVDTEAFF	TRBV10-3*01	TRBJ1-1*01	TRBD1*01,TRBD1*01,TRBD2*01,TRBD2*01	16	18	20	25	2	2	53	53
554	D2_tcrb_CM	D2	tcrb	CD4-TCM	TRBV5-6*01_TGTGCCAGCAGCGGAGGGGACAGAAGCAATGAGCAGTTCTTC_TRBJ2-1*01	2	0.000551724	TGTGCCAGCAGCGGAGGGGACAGAAGCAATGAGCAGTTCTTC	CASSGGDRSNEQFF	TRBV5-6*01	TRBJ2-1*01	TRBD1*01	11	16	22	26	2	2	102	102
555	D2_tcrb_CM	D2	tcrb	CD4-TCM	TRBV2*01_TGTGCCAGCAGTGAGAGACTAAACAGTTATGAGCAGTTCTTC_TRBJ2-1*01	2	0.000551724	TGTGCCAGCAGTGAGAGACTAAACAGTTATGAGCAGTTCTTC	CASSERLNSYEQFF	TRBV2*01	TRBJ2-1*01	TRBD2*01,TRBD2*01	13	16	20	28	2	2	39	39
556	D2_tcrb_CM	D2	tcrb	CD4-TCM	TRBV7-2*01_TGTGCCAGCAGCCCCATCGGGACTGGCGGCTACACCTTC_TRBJ1-2*01	2	0.000551724	TGTGCCAGCAGCCCCATCGGGACTGGCGGCTACACCTTC	CASSPIGTGGYTF	TRBV7-2*01	TRBJ1-2*01	TRBD2*01	11	18	23	27	2	2	74	74
557	D2_tcrb_CM	D2	tcrb	CD4-TCM	TRBV29-1*01_TGCAGCGTTGAAGGAGAGCGCAAATCCTACGAGCAGTACTTC_TRBJ2-7*01	2	0.000551724	TGCAGCGTTGAAGGAGAGCGCAAATCCTACGAGCAGTACTTC	CSVEGERKSYEQYF	TRBV29-1*01	TRBJ2-7*01	TRBD2*01,TRBD2*01	12	16	19	24	2	2	98	98
558	D2_tcrb_CM	D2	tcrb	CD4-TCM	TRBV5-1*01_TGCGCCAGCAGCTTGGATTCGAAGGGCAGCTCCTACGAGCAGTACTTC_TRBJ2-7*01	2	0.000551724	TGCGCCAGCAGCTTGGATTCGAAGGGCAGCTCCTACGAGCAGTACTTC	CASSLDSKGSSYEQYF	TRBV5-1*01	TRBJ2-7*01	TRBD1*01,TRBD1*01	15	22	25	29	2	2	219	219
559	D2_tcrb_CM	D2	tcrb	CD4-TCM	TRBV7-2*01_TGTGCCAGCAGCTTGAGCCTTGATCAGCCCCAGCATTTT_TRBJ1-5*01	2	0.000551724	TGTGCCAGCAGCTTGAGCCTTGATCAGCCCCAGCATTTT	CASSLSLDQPQHF	TRBV7-2*01	TRBJ1-5*01	TRBD2*01,TRBD2*01	13	15	17	22	2	2	40	40
560	D2_tcrb_CM	D2	tcrb	CD4-TCM	TRBV3-1*01_TGTGCCAGCAGCCAAAGGGGGGGCTCTGGAAACACCATATATTTT_TRBJ1-3*01	2	0.000551724	TGTGCCAGCAGCCAAAGGGGGGGCTCTGGAAACACCATATATTTT	CASSQRGGSGNTIYF	TRBV3-1*01	TRBJ1-3*01	TRBD1*01,TRBD1*01	14	15	20	23	2	2	38	38
561	D2_tcrb_CM	D2	tcrb	CD4-TCM	TRBV5-1*01_TGCGCCAGCAGCTTCGTTACAGGGGGCGACCACTATGGCTACACCTTC_TRBJ1-2*01	2	0.000551724	TGCGCCAGCAGCTTCGTTACAGGGGGCGACCACTATGGCTACACCTTC	CASSFVTGGDHYGYTF	TRBV5-1*01	TRBJ1-2*01	TRBD1*01	13	18	26	31	2	2	78	78
562	D2_tcrb_CM	D2	tcrb	CD4-TCM	TRBV6-5*01_TGTGCCAGCAGTAGAAACTTGGACAGGGGGGGAGGCTACACCTTC_TRBJ1-2*01	2	0.000551724	TGTGCCAGCAGTAGAAACTTGGACAGGGGGGGAGGCTACACCTTC	CASSRNLDRGGGYTF	TRBV6-5*01	TRBJ1-2*01	TRBD1*01,TRBD1*01	11	20	29	33	2	2	108	108
563	D2_tcrb_CM	D2	tcrb	CD4-TCM	TRBV15*01_TGTGCCACCAGCAGATTATATCGTGGCGAGCAGTACTTC_TRBJ2-7*01	2	0.000551724	TGTGCCACCAGCAGATTATATCGTGGCGAGCAGTACTTC	CATSRLYRGEQYF	TRBV15*01	TRBJ2-7*01	TRBD2*01,TRBD2*01	14	16	17	26	2	2	56	56
564	D2_tcrb_CM	D2	tcrb	CD4-TCM	TRBV29-1*01_TGCAGCGTCCACCCCGGGACTAGCGGGTACGAGCAGTACTTC_TRBJ2-7*01	2	0.000551724	TGCAGCGTCCACCCCGGGACTAGCGGGTACGAGCAGTACTTC	CSVHPGTSGYEQYF	TRBV29-1*01	TRBJ2-7*01	TRBD2*01	7	15	25	27	2	2	78	78
565	D2_tcrb_CM	D2	tcrb	CD4-TCM	TRBV5-1*01_TGCGCCAGCAGCTCCCTGGCTGGGGGCAACACCATATATTTT_TRBJ1-3*01	2	0.000551724	TGCGCCAGCAGCTCCCTGGCTGGGGGCAACACCATATATTTT	CASSSLAGGNTIYF	TRBV5-1*01	TRBJ1-3*01	TRBD1*01,TRBD1*01	12	13	17	24	2	2	76	76
566	D2_tcrb_CM	D2	tcrb	CD4-TCM	TRBV5-1*01_TGCGCCAGCAGCCTGGCGGGGAGACAACCAAAGTACTTC_TRBJ2-5*01	2	0.000551724	TGCGCCAGCAGCCTGGCGGGGAGACAACCAAAGTACTTC	CASSLAGRQPKYF	TRBV5-1*01	TRBJ2-5*01	TRBD2*01,TRBD2*01	15	16	20	31	2	2	80	80
567	D2_tcrb_CM	D2	tcrb	CD4-TCM	TRBV6-6*01_TGTGCCAGCAGTTACGGCCCCACAGGGAGGGGGACAGATACGCAGTATTTT_TRBJ2-3*01	2	0.000551724	TGTGCCAGCAGTTACGGCCCCACAGGGAGGGGGACAGATACGCAGTATTTT	CASSYGPTGRGTDTQYF	TRBV6-6*01	TRBJ2-3*01	TRBD1*01,TRBD1*01	14	21	26	33	2	2	145	145
568	D2_tcrb_CM	D2	tcrb	CD4-TCM	TRBV20-1*01_TGCAGTGGCCAGGGCGCAGATACGCAGTATTTT_TRBJ2-3*01	2	0.000551724	TGCAGTGGCCAGGGCGCAGATACGCAGTATTTT	CSGQGADTQYF	TRBV20-1*01	TRBJ2-3*01	TRBD1*01	6	7	9	13	2	2	69	69
569	D2_tcrb_CM	D2	tcrb	CD4-TCM	TRBV27*01_TGTGCCAGCAGTTTTCAGGGGGCAAACACCGGGGAGCTGTTTTTT_TRBJ2-2*01	2	0.000551724	TGTGCCAGCAGTTTTCAGGGGGCAAACACCGGGGAGCTGTTTTTT	CASSFQGANTGELFF	TRBV27*01	TRBJ2-2*01	TRBD1*01	13	15	22	24	2	2	80	80
570	D2_tcrb_CM	D2	tcrb	CD4-TCM	TRBV5-5*01_TGTGCCAGCAGTTCGGTTCCGGGACACGGGAATTCACCCCTCCACTTT_TRBJ1-6*01	2	0.000551724	TGTGCCAGCAGTTCGGTTCCGGGACACGGGAATTCACCCCTCCACTTT	CASSSVPGHGNSPLHF	TRBV5-5*01	TRBJ1-6*01	TRBD1*01	10	20	25	30	2	2	62	62
571	D2_tcrb_CM	D2	tcrb	CD4-TCM	TRBV20-1*01_TGCAGTGCCCAGATGGGGGGCGGGGGGCACTCCTACAATGAGCAGTTCTTC_TRBJ2-1*01	2	0.000551724	TGCAGTGCCCAGATGGGGGGCGGGGGGCACTCCTACAATGAGCAGTTCTTC	CSAQMGGGGHSYNEQFF	TRBV20-1*01	TRBJ2-1*01	TRBD2*01,TRBD2*01	7	19	26	29	2	2	65	65
572	D2_tcrb_CM	D2	tcrb	CD4-TCM	TRBV4-1*01_TGCGCCAGCAGCCAAGACAACAGGGTGGATGGCTACACCTTC_TRBJ1-2*01	2	0.000551724	TGCGCCAGCAGCCAAGACAACAGGGTGGATGGCTACACCTTC	CASSQDNRVDGYTF	TRBV4-1*01	TRBJ1-2*01	TRBD1*01,TRBD1*01	16	19	24	28	2	2	31	31
573	D2_tcrb_CM	D2	tcrb	CD4-TCM	TRBV19*01_TGTGCCTCAGGGACGAATGAAAAACTGTTTTTT_TRBJ1-4*01	2	0.000551724	TGTGCCTCAGGGACGAATGAAAAACTGTTTTTT	CASGTNEKLFF	TRBV19*01	TRBJ1-4*01	TRBD1*01,TRBD1*01	5	7	10	12	2	2	186	186
574	D2_tcrb_CM	D2	tcrb	CD4-TCM	TRBV6-1*01_TGTGCCATCCGCCCGGGACAGGGGGCCGGTCAGCCCCAGCATTTT_TRBJ1-5*01	2	0.000551724	TGTGCCATCCGCCCGGGACAGGGGGCCGGTCAGCCCCAGCATTTT	CAIRPGQGAGQPQHF	TRBV6-1*01	TRBJ1-5*01	TRBD1*01	6	14	24	29	2	2	90	90
575	D2_tcrb_CM	D2	tcrb	CD4-TCM	TRBV15*01_TGTGCCACCAGCATGGCAGGGTGGTACGAGCAGTACTTC_TRBJ2-7*01	2	0.000551724	TGTGCCACCAGCATGGCAGGGTGGTACGAGCAGTACTTC	CATSMAGWYEQYF	TRBV15*01	TRBJ2-7*01	TRBD1*01,TRBD1*01	12	16	20	24	2	2	85	85
576	D2_tcrb_CM	D2	tcrb	CD4-TCM	TRBV25-1*01_TGTGCCAGCAGTGGGACGGACAGGGCCTACGAGCAGTACTTC_TRBJ2-7*01	2	0.000551724	TGTGCCAGCAGTGGGACGGACAGGGCCTACGAGCAGTACTTC	CASSGTDRAYEQYF	TRBV25-1*01	TRBJ2-7*01	TRBD1*01,TRBD1*01	12	17	23	25	2	2	28	28
577	D2_tcrb_CM	D2	tcrb	CD4-TCM	TRBV29-1*01_TGCAGCGTTGTTCCGGGGGCGAGGGAGCAGTTCTTC_TRBJ2-1*01	2	0.000551724	TGCAGCGTTGTTCCGGGGGCGAGGGAGCAGTTCTTC	CSVVPGAREQFF	TRBV29-1*01	TRBJ2-1*01	TRBD2*01,TRBD2*01	9	13	18	24	2	2	198	198
578	D2_tcrb_CM	D2	tcrb	CD4-TCM	TRBV29-1*01_TGCAGCGTTAGGCGGGGAAGCACAGATACGCAGTATTTT_TRBJ2-3*01	2	0.000551724	TGCAGCGTTAGGCGGGGAAGCACAGATACGCAGTATTTT	CSVRRGSTDTQYF	TRBV29-1*01	TRBJ2-3*01	TRBD2*01,TRBD2*01	8	11	16	18	2	2	118	118
579	D2_tcrb_CM	D2	tcrb	CD4-TCM	TRBV19*01_TGTGCCAGTAGTATACGGTTCCCCCGAAGGGATCGGGAGACCCAGTACTTC_TRBJ2-5*01	2	0.000551724	TGTGCCAGTAGTATACGGTTCCCCCGAAGGGATCGGGAGACCCAGTACTTC	CASSIRFPRRDRETQYF	TRBV19*01	TRBJ2-5*01	TRBD2*01,TRBD2*01	14	20	25	36	2	2	469	469
580	D2_tcrb_CM	D2	tcrb	CD4-TCM	TRBV5-1*01_TGCGCCAGCAGCCTGAATCAGGGGCGCACAGATACGCAGTATTTT_TRBJ2-3*01	2	0.000551724	TGCGCCAGCAGCCTGAATCAGGGGCGCACAGATACGCAGTATTTT	CASSLNQGRTDTQYF	TRBV5-1*01	TRBJ2-3*01	TRBD1*01,TRBD1*01	14	18	23	25	2	3	67	77
581	D2_tcrb_CM	D2	tcrb	CD4-TCM	TRBV5-1*01_TGCGCCAGCAGCCAAAAAGCCGGGAGTAACTATGGCTACACCTTC_TRBJ1-2*01	2	0.000551724	TGCGCCAGCAGCCAAAAAGCCGGGAGTAACTATGGCTACACCTTC	CASSQKAGSNYGYTF	TRBV5-1*01	TRBJ1-2*01	TRBD2*01,TRBD2*01	11	20	23	26	2	2	46	46
582	D2_tcrb_CM	D2	tcrb	CD4-TCM	TRBV7-2*01_TGTGCCAGCAGCCCCCGGACAGGCCCTACCTCGGGCTACACCTTC_TRBJ1-2*01	2	0.000551724	TGTGCCAGCAGCCCCCGGACAGGCCCTACCTCGGGCTACACCTTC	CASSPRTGPTSGYTF	TRBV7-2*01	TRBJ1-2*01	TRBD1*01,TRBD1*01	11	16	22	25	2	2	59	59
583	D2_tcrb_CM	D2	tcrb	CD4-TCM	TRBV11-2*01_TGTGCCAGCAGCTCGGGGGCCGCGGTGCAGTACTTC_TRBJ2-7*01	2	0.000551724	TGTGCCAGCAGCTCGGGGGCCGCGGTGCAGTACTTC	CASSSGAAVQYF	TRBV11-2*01	TRBJ2-7*01	TRBD2*01,TRBD2*01	12	13	18	26	2	2	24	24
584	D2_tcrb_CM	D2	tcrb	CD4-TCM	TRBV5-4*01_TGTGCCAGCAGCTCGAACGTGGGTACCTACGAGCAGTACTTC_TRBJ2-7*01	2	0.000551724	TGTGCCAGCAGCTCGAACGTGGGTACCTACGAGCAGTACTTC	CASSSNVGTYEQYF	TRBV5-4*01	TRBJ2-7*01	TRBD1*01,TRBD1*01,TRBD2*01,TRBD2*01	12	20	22	25	2	2	471	471
585	D2_tcrb_CM	D2	tcrb	CD4-TCM	TRBV19*01_TGTGCCAGTAGCCTCATCCGGCCTAGCGGGAGTTATACGCAGTATTTT_TRBJ2-3*01	2	0.000551724	TGTGCCAGTAGCCTCATCCGGCCTAGCGGGAGTTATACGCAGTATTTT	CASSLIRPSGSYTQYF	TRBV19*01	TRBJ2-3*01	TRBD2*01,TRBD2*01	10	22	29	34	2	2	112	112
586	D2_tcrb_CM	D2	tcrb	CD4-TCM	TRBV24-1*01_TGTGCCACCGCGGAGACGAAAGATACGCAGTATTTT_TRBJ2-3*01	2	0.000551724	TGTGCCACCGCGGAGACGAAAGATACGCAGTATTTT	CATAETKDTQYF	TRBV24-1*01	TRBJ2-3*01	TRBD2*01,TRBD2*01	8	9	12	20	2	2	100	100
587	D2_tcrb_CM	D2	tcrb	CD4-TCM	TRBV20-1*01_TGCAGTGTCCCCCGGGACAGGGTCCCCTACGAGCAGTACTTC_TRBJ2-7*01	2	0.000551724	TGCAGTGTCCCCCGGGACAGGGTCCCCTACGAGCAGTACTTC	CSVPRDRVPYEQYF	TRBV20-1*01	TRBJ2-7*01	TRBD1*01	6	13	21	25	2	2	57	57
588	D2_tcrb_CM	D2	tcrb	CD4-TCM	TRBV27*01_TGTGCCAGCAGTTTACGGGGACGGGGGATCTACAATGAGCAGTTCTTC_TRBJ2-1*01	2	0.000551724	TGTGCCAGCAGTTTACGGGGACGGGGGATCTACAATGAGCAGTTCTTC	CASSLRGRGIYNEQFF	TRBV27*01	TRBJ2-1*01	TRBD2*01,TRBD2*01	14	21	26	29	2	2	87	87
589	D2_tcrb_CM	D2	tcrb	CD4-TCM	TRBV28*01_TGTGCCAGCCGGGACAGGGCATGGGACGAGCAGTACTTC_TRBJ2-7*01	2	0.000551724	TGTGCCAGCCGGGACAGGGCATGGGACGAGCAGTACTTC	CASRDRAWDEQYF	TRBV28*01	TRBJ2-7*01	TRBD1*01	8	10	18	25	2	2	82	82
590	D2_tcrb_CM	D2	tcrb	CD4-TCM	TRBV7-2*01_TGTGCCAGCAGCTTAGGTGGTGACACTGAAGCTTTCTTT_TRBJ1-1*01	2	0.000551724	TGTGCCAGCAGCTTAGGTGGTGACACTGAAGCTTTCTTT	CASSLGGDTEAFF	TRBV7-2*01	TRBJ1-1*01	TRBD1*01,TRBD1*01,TRBD2*01,TRBD2*01	15	16	17	22	2	2	120	120
591	D2_tcrb_CM	D2	tcrb	CD4-TCM	TRBV6-6*01_TGTGCCAGCAGTTATACCAGCGGGGATGACGAGCAGTACTTC_TRBJ2-7*01	2	0.000551724	TGTGCCAGCAGTTATACCAGCGGGGATGACGAGCAGTACTTC	CASSYTSGDDEQYF	TRBV6-6*01	TRBJ2-7*01	TRBD2*01,TRBD2*01	13	18	24	28	2	2	61	61
592	D2_tcrb_CM	D2	tcrb	CD4-TCM	TRBV9*01_TGTGCCAGCAGCGTAGGTGGGGGAGACGGAGAGACCCAGTACTTC_TRBJ2-5*01	2	0.000551724	TGTGCCAGCAGCGTAGGTGGGGGAGACGGAGAGACCCAGTACTTC	CASSVGGGDGETQYF	TRBV9*01	TRBJ2-5*01	TRBD1*01,TRBD1*01,TRBD2*01,TRBD2*01	15	18	22	29	2	2	181	181
593	D2_tcrb_CM	D2	tcrb	CD4-TCM	TRBV7-2*01_TGTGCCAGCAGCTTAACCCCACAGGGGAGACAGTTCTTC_TRBJ2-1*01	2	0.000551724	TGTGCCAGCAGCTTAACCCCACAGGGGAGACAGTTCTTC	CASSLTPQGRQFF	TRBV7-2*01	TRBJ2-1*01	TRBD1*01,TRBD1*01	14	20	26	30	2	2	40	40
594	D2_tcrb_CM	D2	tcrb	CD4-TCM	TRBV7-2*01_TGTGCCAGCAGCGTCCCGGTTCAAGAGACCCAGTACTTC_TRBJ2-5*01	2	0.000551724	TGTGCCAGCAGCGTCCCGGTTCAAGAGACCCAGTACTTC	CASSVPVQETQYF	TRBV7-2*01	TRBJ2-5*01	TRBD1*01,TRBD2*01	11	12	16	21	2	2	51	51
595	D2_tcrb_CM	D2	tcrb	CD4-TCM	TRBV12-3*01,TRBV12-4*01_TGTGCCAGCAGTTCGACCTTAGGAGGGGAAAGCTCCTACGAGCAGTACTTC_TRBJ2-7*01	2	0.000551724	TGTGCCAGCAGTTCGACCTTAGGAGGGGAAAGCTCCTACGAGCAGTACTTC	CASSSTLGGESSYEQYF	TRBV12-3*01,TRBV12-4*01	TRBJ2-7*01	TRBD1*01,TRBD1*01	12	23	27	32	2	2	128	128
596	D2_tcrb_CM	D2	tcrb	CD4-TCM	TRBV28*01_TGTGCCAGCAGTTGGACTAGCGGGAGAATGCAGTACTTC_TRBJ2-7*01	2	0.000551724	TGTGCCAGCAGTTGGACTAGCGGGAGAATGCAGTACTTC	CASSWTSGRMQYF	TRBV28*01	TRBJ2-7*01	TRBD2*01,TRBD2*01	12	13	23	29	2	2	80	80
597	D2_tcrb_CM	D2	tcrb	CD4-TCM	TRBV7-2*01_TGTGCCAGCAGCTTAGGGTCGGCCGATACGCAGTATTTT_TRBJ2-3*01	2	0.000551724	TGTGCCAGCAGCTTAGGGTCGGCCGATACGCAGTATTTT	CASSLGSADTQYF	TRBV7-2*01	TRBJ2-3*01	TRBD1*01,TRBD1*01,TRBD2*01,TRBD2*01	15	17	19	24	2	2	318	318
598	D2_tcrb_CM	D2	tcrb	CD4-TCM	TRBV24-1*01_TGTGCCACCAGTGATTCCGGGACTGCCTCGAATCAGCCCCAGCATTTT_TRBJ1-5*01	2	0.000551724	TGTGCCACCAGTGATTCCGGGACTGCCTCGAATCAGCCCCAGCATTTT	CATSDSGTASNQPQHF	TRBV24-1*01	TRBJ1-5*01	TRBD2*01	15	18	23	30	2	2	63	63
599	D2_tcrb_CM	D2	tcrb	CD4-TCM	TRBV28*01_TGTGCCAGCAGGACCTCAGGTTCCTACGAGCAGTACTTC_TRBJ2-7*01	2	0.000551724	TGTGCCAGCAGGACCTCAGGTTCCTACGAGCAGTACTTC	CASRTSGSYEQYF	TRBV28*01	TRBJ2-7*01	TRBD1*01,TRBD1*01	10	16	19	21	2	2	67	67
600	D2_tcrb_CM	D2	tcrb	CD4-TCM	TRBV29-1*01_TGCAGCGCTACAACACGGGGGAATATAGACAATGAGCAGTTCTTC_TRBJ2-1*01	2	0.000551724	TGCAGCGCTACAACACGGGGGAATATAGACAATGAGCAGTTCTTC	CSATTRGNIDNEQFF	TRBV29-1*01	TRBJ2-1*01	TRBD2*01,TRBD2*01	6	15	20	28	2	2	199	199
601	D2_tcrb_CM	D2	tcrb	CD4-TCM	TRBV19*01_TGTGCCAGTATCATGAACACTGAAGCTTTCTTT_TRBJ1-1*01	2	0.000551724	TGTGCCAGTATCATGAACACTGAAGCTTTCTTT	CASIMNTEAFF	TRBV19*01	TRBJ1-1*01	TRBD1*01,TRBD1*01,TRBD2*01,TRBD2*01	9	10	11	13	2	2	136	136
602	D2_tcrb_CM	D2	tcrb	CD4-TCM	TRBV5-1*01_TGCGCCAGCAGCTCTCCTTTTCCCGAGGCGCATCAAGAGACCCAGTACTTC_TRBJ2-5*01	2	0.000551724	TGCGCCAGCAGCTCTCCTTTTCCCGAGGCGCATCAAGAGACCCAGTACTTC	CASSSPFPEAHQETQYF	TRBV5-1*01	TRBJ2-5*01	TRBD1*01,TRBD2*01	12	20	23	33	2	2	28	28
603	D2_tcrb_CM	D2	tcrb	CD4-TCM	TRBV24-1*01_TGTGCCACCAGTGCATCTTGGAGCACCGATACGCAGTATTTT_TRBJ2-3*01	2	0.000551724	TGTGCCACCAGTGCATCTTGGAGCACCGATACGCAGTATTTT	CATSASWSTDTQYF	TRBV24-1*01	TRBJ2-3*01	TRBD1*01,TRBD1*01	12	13	14	21	2	2	95	95
604	D2_tcrb_CM	D2	tcrb	CD4-TCM	TRBV29-1*01_TGCAGCGTTGAAGACCAGGGGATTGGTTTGTTAGGCGAGCAGTACTTC_TRBJ2-7*01	2	0.000551724	TGCAGCGTTGAAGACCAGGGGATTGGTTTGTTAGGCGAGCAGTACTTC	CSVEDQGIGLLGEQYF	TRBV29-1*01	TRBJ2-7*01	TRBD1*01,TRBD1*01	13	15	20	35	2	2	65	65
605	D2_tcrb_CM	D2	tcrb	CD4-TCM	TRBV6-5*01_TGTGCCAGCAGTTACTTCTTAGAGAACACTGAAGCTTTCTTT_TRBJ1-1*01	2	0.000551724	TGTGCCAGCAGTTACTTCTTAGAGAACACTGAAGCTTTCTTT	CASSYFLENTEAFF	TRBV6-5*01	TRBJ1-1*01	TRBD2*01,TRBD2*01	15	19	21	23	2	2	163	163
606	D2_tcrb_CM	D2	tcrb	CD4-TCM	TRBV24-1*01_TGTGCCACCAGTGAACAGGGATCGGGACAGCCCCAGCATTTT_TRBJ1-5*01	2	0.000551724	TGTGCCACCAGTGAACAGGGATCGGGACAGCCCCAGCATTTT	CATSEQGSGQPQHF	TRBV24-1*01	TRBJ1-5*01	TRBD1*01,TRBD1*01	13	14	19	27	2	2	33	33
607	D2_tcrb_CM	D2	tcrb	CD4-TCM	TRBV30*01_TGTGCCTGGAGTGCGGCTAGCACGGAGACCCAGTACTTC_TRBJ2-5*01	2	0.000551724	TGTGCCTGGAGTGCGGCTAGCACGGAGACCCAGTACTTC	CAWSAASTETQYF	TRBV30*01	TRBJ2-5*01	TRBD2*01,TRBD2*01	12	15	19	24	2	2	22	22
608	D2_tcrb_CM	D2	tcrb	CD4-TCM	TRBV7-2*01_TGTGCCAGCAGCTTTAACGGGGCGGGTGGAAACACCATATATTTT_TRBJ1-3*01	2	0.000551724	TGTGCCAGCAGCTTTAACGGGGCGGGTGGAAACACCATATATTTT	CASSFNGAGGNTIYF	TRBV7-2*01	TRBJ1-3*01	TRBD2*01,TRBD2*01	13	17	21	26	2	2	42	42
609	D2_tcrb_CM	D2	tcrb	CD4-TCM	TRBV28*01_TGTGCCAGCAGTCCTCCGTGGGGAGGTCTCTACGAGCAGTACTTC_TRBJ2-7*01	2	0.000551724	TGTGCCAGCAGTCCTCCGTGGGGAGGTCTCTACGAGCAGTACTTC	CASSPPWGGLYEQYF	TRBV28*01	TRBJ2-7*01	TRBD1*01,TRBD1*01,TRBD2*01,TRBD2*01	11	19	22	29	2	2	170	170
610	D2_tcrb_CM	D2	tcrb	CD4-TCM	TRBV5-5*01_TGTGCCAGCAGCTTACGGACAGGGGGGGAGAACACTGAAGCTTTCTTT_TRBJ1-1*01	2	0.000551724	TGTGCCAGCAGCTTACGGACAGGGGGGGAGAACACTGAAGCTTTCTTT	CASSLRTGGENTEAFF	TRBV5-5*01	TRBJ1-1*01	TRBD1*01,TRBD1*01	13	16	25	29	2	2	64	64
611	D2_tcrb_CM	D2	tcrb	CD4-TCM	TRBV12-3*01,TRBV12-4*01_TGTGCCAGCAGTTTTTGGCTAGCGGGAGCGGCAGATACGCAGTATTTT_TRBJ2-3*01	2	0.000551724	TGTGCCAGCAGTTTTTGGCTAGCGGGAGCGGCAGATACGCAGTATTTT	CASSFWLAGAADTQYF	TRBV12-3*01,TRBV12-4*01	TRBJ2-3*01	TRBD2*01,TRBD2*01	13	18	25	31	2	2	55	55
612	D2_tcrb_CM	D2	tcrb	CD4-TCM	TRBV18*01_TGTGCCAGCTCATCCCTCGGACAGCTCTCCTACGAGCAGTACTTC_TRBJ2-7*01	2	0.000551724	TGTGCCAGCTCATCCCTCGGACAGCTCTCCTACGAGCAGTACTTC	CASSSLGQLSYEQYF	TRBV18*01	TRBJ2-7*01	TRBD1*01,TRBD1*01	11	18	23	26	2	2	76	76
613	D2_tcrb_CM	D2	tcrb	CD4-TCM	TRBV4-1*01_TGCGCCAGCAGACAATCAGCGGCCGACAACTATGGCTACACCTTC_TRBJ1-2*01	2	0.000551724	TGCGCCAGCAGACAATCAGCGGCCGACAACTATGGCTACACCTTC	CASRQSAADNYGYTF	TRBV4-1*01	TRBJ1-2*01	TRBD2*01,TRBD2*01	14	17	21	27	2	2	32	32
614	D2_tcrb_CM	D2	tcrb	CD4-TCM	TRBV5-1*01_TGCGCCAGCAGCGCCACGGGAGATAGCAATCAGCCCCAGCATTTT_TRBJ1-5*01	2	0.000551724	TGCGCCAGCAGCGCCACGGGAGATAGCAATCAGCCCCAGCATTTT	CASSATGDSNQPQHF	TRBV5-1*01	TRBJ1-5*01	TRBD2*01,TRBD2*01	11	16	19	23	2	2	93	93
615	D2_tcrb_CM	D2	tcrb	CD4-TCM	TRBV19*01_TGTGCCAGTAGTACCCCTCCGGGACAGGGAATTTATGGCTACACCTTC_TRBJ1-2*01	2	0.000551724	TGTGCCAGTAGTACCCCTCCGGGACAGGGAATTTATGGCTACACCTTC	CASSTPPGQGIYGYTF	TRBV19*01	TRBJ1-2*01	TRBD1*01	12	20	28	33	2	2	42	42
616	D2_tcrb_CM	D2	tcrb	CD4-TCM	TRBV6-5*01_TGTGCCAGCAGTCCCGCCTCGACAAAGTCCTACGAGCAGTACTTC_TRBJ2-7*01	2	0.000551724	TGTGCCAGCAGTCCCGCCTCGACAAAGTCCTACGAGCAGTACTTC	CASSPASTKSYEQYF	TRBV6-5*01	TRBJ2-7*01	TRBD2*01,TRBD2*01	11	12	16	27	2	2	168	168
617	D2_tcrb_CM	D2	tcrb	CD4-TCM	TRBV3-1*01_TGTGCCAGCAGCCTCCAAGACGAGCAGTACTTC_TRBJ2-7*01	2	0.000551724	TGTGCCAGCAGCCTCCAAGACGAGCAGTACTTC	CASSLQDEQYF	TRBV3-1*01	TRBJ2-7*01	TRBD1*01,TRBD1*01,TRBD2*01,TRBD2*01	12	13	15	19	2	2	225	225
618	D2_tcrb_CM	D2	tcrb	CD4-TCM	TRBV7-9*01_TGTGCCAGCAGCTTGAATCAGGGGCGAGATGAGCAGTTCTTC_TRBJ2-1*01	1	0.000275862	TGTGCCAGCAGCTTGAATCAGGGGCGAGATGAGCAGTTCTTC	CASSLNQGRDEQFF	TRBV7-9*01	TRBJ2-1*01	TRBD1*01,TRBD1*01	13	18	23	28	1	1	75	75
619	D2_tcrb_CM	D2	tcrb	CD4-TCM	TRBV5-1*01_TGCGCCAGCAGCTTGAATTCTCCGATGAACACTGAAGCTTTCTTT_TRBJ1-1*01	1	0.000275862	TGCGCCAGCAGCTTGAATTCTCCGATGAACACTGAAGCTTTCTTT	CASSLNSPMNTEAFF	TRBV5-1*01	TRBJ1-1*01	TRBD1*01,TRBD1*01,TRBD2*01,TRBD2*01	14	20	22	25	1	1	21	21
620	D2_tcrb_CM	D2	tcrb	CD4-TCM	TRBV28*01_TGTGCCACCGGAGGACAGGGGATATCTCTCAATCAGCCCCAGCATTTT_TRBJ1-5*01	1	0.000275862	TGTGCCACCGGAGGACAGGGGATATCTCTCAATCAGCCCCAGCATTTT	CATGGQGISLNQPQHF	TRBV28*01	TRBJ1-5*01	TRBD1*01,TRBD1*01	6	12	20	29	1	1	106	106
621	D2_tcrb_CM	D2	tcrb	CD4-TCM	TRBV12-3*01,TRBV12-4*01_TGTGCCAGCAGCACCCGCCCCACCGGGGAGCTGTTTTTT_TRBJ2-2*01	1	0.000275862	TGTGCCAGCAGCACCCGCCCCACCGGGGAGCTGTTTTTT	CASSTRPTGELFF	TRBV12-3*01,TRBV12-4*01	TRBJ2-2*01	TRBD2*01,TRBD2*01	10	13	17	20	1	1	18	18
622	D2_tcrb_CM	D2	tcrb	CD4-TCM	TRBV28*01_TGTGCCAGCACCCCTCGGGCGAATGGCGCTGAAGCTTTCTTT_TRBJ1-1*01	1	0.000275862	TGTGCCAGCACCCCTCGGGCGAATGGCGCTGAAGCTTTCTTT	CASTPRANGAEAFF	TRBV28*01	TRBJ1-1*01	TRBD1*01,TRBD1*01	9	10	14	28	1	1	45	45
623	D2_tcrb_CM	D2	tcrb	CD4-TCM	TRBV29-1*01_TGCAGCGTTCGAGCGGGAGTGATGAACAATGAGCAGTTCTTC_TRBJ2-1*01	1	0.000275862	TGCAGCGTTCGAGCGGGAGTGATGAACAATGAGCAGTTCTTC	CSVRAGVMNNEQFF	TRBV29-1*01	TRBJ2-1*01	TRBD2*01,TRBD2*01	8	11	16	25	1	1	28	28
624	D2_tcrb_CM	D2	tcrb	CD4-TCM	TRBV5-1*01_TGCGCCAGCAGCCTGAGACTAGCGGGAGGGAATGAGCAGTTCTTC_TRBJ2-1*01	1	0.000275862	TGCGCCAGCAGCCTGAGACTAGCGGGAGGGAATGAGCAGTTCTTC	CASSLRLAGGNEQFF	TRBV5-1*01	TRBJ2-1*01	TRBD2*01,TRBD2*01	14	16	25	30	1	1	29	29
625	D2_tcrb_CM	D2	tcrb	CD4-TCM	TRBV6-5*01_TGTGCCAGCAGTTACAAAGGGGACGTCGGACCCTACGAGCAGTACTTC_TRBJ2-7*01	1	0.000275862	TGTGCCAGCAGTTACAAAGGGGACGTCGGACCCTACGAGCAGTACTTC	CASSYKGDVGPYEQYF	TRBV6-5*01	TRBJ2-7*01	TRBD1*01,TRBD1*01	14	17	21	31	1	1	90	90
626	D2_tcrb_CM	D2	tcrb	CD4-TCM	TRBV20-1*01_TGCAGTGCTAGAGATGCCCAGGAGCGCTATGAGCAGTTCTTC_TRBJ2-1*01	1	0.000275862	TGCAGTGCTAGAGATGCCCAGGAGCGCTATGAGCAGTTCTTC	CSARDAQERYEQFF	TRBV20-1*01	TRBJ2-1*01	TRBD1*01	13	15	18	28	1	1	77	77
627	D2_tcrb_CM	D2	tcrb	CD4-TCM	TRBV5-4*01_TGTGCCAGCAGCTTGGCGGGGCAACATGAGCAGTTCTTC_TRBJ2-1*01	1	0.000275862	TGTGCCAGCAGCTTGGCGGGGCAACATGAGCAGTTCTTC	CASSLAGQHEQFF	TRBV5-4*01	TRBJ2-1*01	TRBD2*01,TRBD2*01	15	16	20	25	1	1	54	54
628	D2_tcrb_CM	D2	tcrb	CD4-TCM	TRBV20-1*01_TGCAGTGCGCCGGGACAGGGGGCCGGGGAGCTGTTTTTT_TRBJ2-2*01	1	0.000275862	TGCAGTGCGCCGGGACAGGGGGCCGGGGAGCTGTTTTTT	CSAPGQGAGELFF	TRBV20-1*01	TRBJ2-2*01	TRBD1*01	7	11	20	22	1	1	25	25
629	D2_tcrb_CM	D2	tcrb	CD4-TCM	TRBV12-3*01,TRBV12-4*01_TGTGCCAGCAGTTTTCAGGGGGTCACGTATCAAGAGACCCAGTACTTC_TRBJ2-5*01	1	0.000275862	TGTGCCAGCAGTTTTCAGGGGGTCACGTATCAAGAGACCCAGTACTTC	CASSFQGVTYQETQYF	TRBV12-3*01,TRBV12-4*01	TRBJ2-5*01	TRBD1*01,TRBD1*01	13	15	21	30	1	1	330	330
630	D2_tcrb_CM	D2	tcrb	CD4-TCM	TRBV4-1*01_TGCGCCAGCAGCCCAGGTGGAGGGAGAGCTTTCTTT_TRBJ1-1*01	1	0.000275862	TGCGCCAGCAGCCCAGGTGGAGGGAGAGCTTTCTTT	CASSPGGGRAFF	TRBV4-1*01	TRBJ1-1*01	TRBD1*01,TRBD1*01	15	20	23	26	1	1	46	46
631	D2_tcrb_CM	D2	tcrb	CD4-TCM	TRBV7-2*01_TGTGCCAGCAGCCTAGGACGTCCGGTTACCTACGAGCAGTACTTC_TRBJ2-7*01	1	0.000275862	TGTGCCAGCAGCCTAGGACGTCCGGTTACCTACGAGCAGTACTTC	CASSLGRPVTYEQYF	TRBV7-2*01	TRBJ2-7*01	TRBD1*01,TRBD1*01,TRBD2*01,TRBD2*01	15	19	22	28	1	1	40	40
632	D2_tcrb_CM	D2	tcrb	CD4-TCM	TRBV30*01_TGTGCCTGGAGCCGGACAGGGAGCACCGGGGAGCTGTTTTTT_TRBJ2-2*01	1	0.000275862	TGTGCCTGGAGCCGGACAGGGAGCACCGGGGAGCTGTTTTTT	CAWSRTGSTGELFF	TRBV30*01	TRBJ2-2*01	TRBD1*01,TRBD1*01	10	13	18	20	1	1	57	57
633	D2_tcrb_CM	D2	tcrb	CD4-TCM	TRBV14*01_TGTGCCAGCAGCCACAGGCATGAGCAGTTCTTC_TRBJ2-1*01	1	0.000275862	TGTGCCAGCAGCCACAGGCATGAGCAGTTCTTC	CASSHRHEQFF	TRBV14*01	TRBJ2-1*01	TRBD1*01,TRBD1*01	13	14	17	19	1	1	36	36
634	D2_tcrb_CM	D2	tcrb	CD4-TCM	TRBV7-2*01_TGTGCCAGCAGCTTTCCCCAGAGGGGGTCCAATGAGCAGTTCTTC_TRBJ2-1*01	1	0.000275862	TGTGCCAGCAGCTTTCCCCAGAGGGGGTCCAATGAGCAGTTCTTC	CASSFPQRGSNEQFF	TRBV7-2*01	TRBJ2-1*01	TRBD1*01,TRBD1*01	13	21	26	29	1	1	62	62
635	D2_tcrb_CM	D2	tcrb	CD4-TCM	TRBV5-1*01_TGCGCCAGCAGCTGGGAACGTCCGGGTCAGTCCTACGAGCAGTACTTC_TRBJ2-7*01	1	0.000275862	TGCGCCAGCAGCTGGGAACGTCCGGGTCAGTCCTACGAGCAGTACTTC	CASSWERPGQSYEQYF	TRBV5-1*01	TRBJ2-7*01	TRBD1*01,TRBD1*01,TRBD2*01,TRBD2*01	15	19	22	30	1	1	18	18
636	D2_tcrb_CM	D2	tcrb	CD4-TCM	TRBV29-1*01_TGCAGTGGTGGACAGACGATCACCGGGGAGCTTTTTTTT_TRBJ2-2*01	1	0.000275862	TGCAGTGGTGGACAGACGATCACCGGGGAGCTTTTTTTT	CSGGQTITGELFF	TRBV29-1*01	TRBJ2-2*01	TRBD1*01,TRBD1*01	4	9	14	16	1	1	18	18
637	D2_tcrb_CM	D2	tcrb	CD4-TCM	TRBV4-2*01_TGTGCCAGCAGCCGCGCAGGGGACAATGAGCAGTTCTTC_TRBJ2-1*01	1	0.000275862	TGTGCCAGCAGCCGCGCAGGGGACAATGAGCAGTTCTTC	CASSRAGDNEQFF	TRBV4-2*01	TRBJ2-1*01	TRBD1*01,TRBD1*01	12	16	20	22	1	1	45	45
638	D2_tcrb_CM	D2	tcrb	CD4-TCM	TRBV5-4*01_TGTGCCAGCAGCTTGGGTGGAGGGACAACTAATGAAAAACTGTTTTTT_TRBJ1-4*01	1	0.000275862	TGTGCCAGCAGCTTGGGTGGAGGGACAACTAATGAAAAACTGTTTTTT	CASSLGGGTTNEKLFF	TRBV5-4*01	TRBJ1-4*01	TRBD1*01,TRBD1*01	15	20	23	25	1	1	54	54
639	D2_tcrb_CM	D2	tcrb	CD4-TCM	TRBV7-9*01_TGTGCCAGCAGCCCAAGGGACAGATCCTATAATTCACCCCTCCACTTT_TRBJ1-6*01	1	0.000275862	TGTGCCAGCAGCCCAAGGGACAGATCCTATAATTCACCCCTCCACTTT	CASSPRDRSYNSPLHF	TRBV7-9*01	TRBJ1-6*01	TRBD1*01	11	16	22	24	1	1	63	63
640	D2_tcrb_CM	D2	tcrb	CD4-TCM	TRBV11-2*01_TGTGCCAGCAGCTCGGACATGGGGCTATGGGAGACCCAGTACTTC_TRBJ2-5*01	1	0.000275862	TGTGCCAGCAGCTCGGACATGGGGCTATGGGAGACCCAGTACTTC	CASSSDMGLWETQYF	TRBV11-2*01	TRBJ2-5*01	TRBD1*01,TRBD1*01	12	14	18	30	1	1	149	149
641	D2_tcrb_CM	D2	tcrb	CD4-TCM	TRBV12-3*01,TRBV12-4*01_TGTGCCAGCAGACCAAACCAGGGGGCGGATCAGCCCCAGCATTTT_TRBJ1-5*01	1	0.000275862	TGTGCCAGCAGACCAAACCAGGGGGCGGATCAGCCCCAGCATTTT	CASRPNQGADQPQHF	TRBV12-3*01,TRBV12-4*01	TRBJ1-5*01	TRBD1*01	10	18	25	28	1	1	38	38
642	D2_tcrb_CM	D2	tcrb	CD4-TCM	TRBV25-1*01_TGTGCCAGCAGTGAATGGGGTGTGTCTAGCAGTCTAGAGACCCAGTACTTC_TRBJ2-5*01	1	0.000275862	TGTGCCAGCAGTGAATGGGGTGTGTCTAGCAGTCTAGAGACCCAGTACTTC	CASSEWGVSSSLETQYF	TRBV25-1*01	TRBJ2-5*01	TRBD2*01,TRBD2*01	15	25	29	35	1	1	25	25
643	D2_tcrb_CM	D2	tcrb	CD4-TCM	TRBV2*01_TGTGCCAGCAGTGAAAAGCGGGAGTTTCCAGATACGCAGTATTTT_TRBJ2-3*01	1	0.000275862	TGTGCCAGCAGTGAAAAGCGGGAGTTTCCAGATACGCAGTATTTT	CASSEKREFPDTQYF	TRBV2*01	TRBJ2-3*01	TRBD2*01,TRBD2*01	14	16	21	28	1	1	89	89
644	D2_tcrb_CM	D2	tcrb	CD4-TCM	TRBV24-1*01_TGTGCCACCAGTGACACGCTAGGGGGAGGTTCCTACAATGAGCAGTTCTTC_TRBJ2-1*01	1	0.000275862	TGTGCCACCAGTGACACGCTAGGGGGAGGTTCCTACAATGAGCAGTTCTTC	CATSDTLGGGSYNEQFF	TRBV24-1*01	TRBJ2-1*01	TRBD2*01,TRBD2*01	13	16	21	30	1	1	47	47
645	D2_tcrb_CM	D2	tcrb	CD4-TCM	TRBV5-1*01_TGCGCCAGCAGCTTAGGCAGCGGGACACTTCAGGAGACCCAGTACTTC_TRBJ2-5*01	1	0.000275862	TGCGCCAGCAGCTTAGGCAGCGGGACACTTCAGGAGACCCAGTACTTC	CASSLGSGTLQETQYF	TRBV5-1*01	TRBJ2-5*01	TRBD2*01,TRBD2*01	13	18	23	30	1	1	35	35
646	D2_tcrb_CM	D2	tcrb	CD4-TCM	TRBV7-2*01_TGTGCCAGCAGCTTACTCCCTAGCGGGCTCTCATACAATGAGCAGTTCTTC_TRBJ2-1*01	1	0.000275862	TGTGCCAGCAGCTTACTCCCTAGCGGGCTCTCATACAATGAGCAGTTCTTC	CASSLLPSGLSYNEQFF	TRBV7-2*01	TRBJ2-1*01	TRBD2*01,TRBD2*01	14	19	26	29	1	1	22	22
647	D2_tcrb_CM	D2	tcrb	CD4-TCM	TRBV5-1*01_TGCGCCAGCAGCCCCCCGACGGGGCCCGGAGAGACCCAGTACTTC_TRBJ2-5*01	1	0.000275862	TGCGCCAGCAGCCCCCCGACGGGGCCCGGAGAGACCCAGTACTTC	CASSPPTGPGETQYF	TRBV5-1*01	TRBJ2-5*01	TRBD2*01,TRBD2*01	11	12	17	29	1	1	37	37
648	D2_tcrb_CM	D2	tcrb	CD4-TCM	TRBV4-1*01_TGCGCCAGCAGCCAAGTCGGGTGGAATGAGCAGTTCTTC_TRBJ2-1*01	1	0.000275862	TGCGCCAGCAGCCAAGTCGGGTGGAATGAGCAGTTCTTC	CASSQVGWNEQFF	TRBV4-1*01	TRBJ2-1*01	TRBD2*01,TRBD2*01	15	17	20	24	1	1	50	50
649	D2_tcrb_CM	D2	tcrb	CD4-TCM	TRBV20-1*01_TGCAGTGCTAGAGATCAAGTTCCCGAGCAGTACTTC_TRBJ2-7*01	1	0.000275862	TGCAGTGCTAGAGATCAAGTTCCCGAGCAGTACTTC	CSARDQVPEQYF	TRBV20-1*01	TRBJ2-7*01	TRBD2*01,TRBD2*01	13	17	19	23	1	1	29	29
650	D2_tcrb_CM	D2	tcrb	CD4-TCM	TRBV5-5*01_TGTGCCAGCAGCTTTCGTGACTATCAGGGTCCTCCCTACGAGCAGTACTTC_TRBJ2-7*01	1	0.000275862	TGTGCCAGCAGCTTTCGTGACTATCAGGGTCCTCCCTACGAGCAGTACTTC	CASSFRDYQGPPYEQYF	TRBV5-5*01	TRBJ2-7*01	TRBD2*01,TRBD2*01	13	18	22	34	1	1	46	46
651	D2_tcrb_CM	D2	tcrb	CD4-TCM	TRBV12-3*01,TRBV12-4*01_TGTGCCAGCAGTTCTGGGACTAGCGGCCTGAGCTCCTACGAGCAGTACTTC_TRBJ2-7*01	1	0.000275862	TGTGCCAGCAGTTCTGGGACTAGCGGCCTGAGCTCCTACGAGCAGTACTTC	CASSSGTSGLSSYEQYF	TRBV12-3*01,TRBV12-4*01	TRBJ2-7*01	TRBD2*01	12	15	25	32	1	1	52	52
652	D2_tcrb_CM	D2	tcrb	CD4-TCM	TRBV3-1*01_TGTGCCAGCAGCCAAGGACTAGCGGGAGTTCTAGGGGAGCTGTTTTTT_TRBJ2-2*01	1	0.000275862	TGTGCCAGCAGCCAAGGACTAGCGGGAGTTCTAGGGGAGCTGTTTTTT	CASSQGLAGVLGELFF	TRBV3-1*01	TRBJ2-2*01	TRBD2*01,TRBD2*01	15	16	25	33	1	1	73	73
653	D2_tcrb_CM	D2	tcrb	CD4-TCM	TRBV4-2*01_TGTGCCAGCAGCCAGAAGACCGGGACAAAGGGTTCACCCCTCCACTTT_TRBJ1-6*01	1	0.000275862	TGTGCCAGCAGCCAGAAGACCGGGACAAAGGGTTCACCCCTCCACTTT	CASSQKTGTKGSPLHF	TRBV4-2*01	TRBJ1-6*01	TRBD1*01	13	21	26	32	1	1	44	44
654	D2_tcrb_CM	D2	tcrb	CD4-TCM	TRBV6-2*01,TRBV6-3*01_TGTGCCAGCATCGATGGTAACTATGGCTACACCTTC_TRBJ1-2*01	1	0.000275862	TGTGCCAGCATCGATGGTAACTATGGCTACACCTTC	CASIDGNYGYTF	TRBV6-2*01,TRBV6-3*01	TRBJ1-2*01	TRBD1*01,TRBD1*01,TRBD2*01,TRBD2*01	9	10	11	17	1	1	43	43
655	D2_tcrb_CM	D2	tcrb	CD4-TCM	TRBV5-5*01_TGTGCCAGCAGCTCCTTAGAGGGCGGGGAAATTGACTATGGCTACACCTTC_TRBJ1-2*01	1	0.000275862	TGTGCCAGCAGCTCCTTAGAGGGCGGGGAAATTGACTATGGCTACACCTTC	CASSSLEGGEIDYGYTF	TRBV5-5*01	TRBJ1-2*01	TRBD2*01,TRBD2*01	12	22	27	34	1	1	38	38
656	D2_tcrb_CM	D2	tcrb	CD4-TCM	TRBV29-1*01_TGCAGCGTGAGAGGGGGCTACAATGAGCAGTTCTTC_TRBJ2-1*01	1	0.000275862	TGCAGCGTGAGAGGGGGCTACAATGAGCAGTTCTTC	CSVRGGYNEQFF	TRBV29-1*01	TRBJ2-1*01	TRBD1*01,TRBD1*01	7	11	15	17	1	1	45	45
657	D2_tcrb_CM	D2	tcrb	CD4-TCM	TRBV7-9*01_TGTGCCAGCAGCTTAAGATATGGGGCCGCCTACAATGAGCAGTTCTTC_TRBJ2-1*01	1	0.000275862	TGTGCCAGCAGCTTAAGATATGGGGCCGCCTACAATGAGCAGTTCTTC	CASSLRYGAAYNEQFF	TRBV7-9*01	TRBJ2-1*01	TRBD1*01	14	21	25	28	1	1	86	86
658	D2_tcrb_CM	D2	tcrb	CD4-TCM	TRBV5-1*01_TGCGCCAGCAGCCCGGGAAGCGCCACCTCCTACGAGCAGTACTTC_TRBJ2-7*01	1	0.000275862	TGCGCCAGCAGCCCGGGAAGCGCCACCTCCTACGAGCAGTACTTC	CASSPGSATSYEQYF	TRBV5-1*01	TRBJ2-7*01	TRBD2*01,TRBD2*01	11	13	16	26	1	1	64	64
659	D2_tcrb_CM	D2	tcrb	CD4-TCM	TRBV5-1*01_TGCGCCAGCAGCTTGTTTACGGCCGGGGAGCTGTTTTTT_TRBJ2-2*01	1	0.000275862	TGCGCCAGCAGCTTGTTTACGGCCGGGGAGCTGTTTTTT	CASSLFTAGELFF	TRBV5-1*01	TRBJ2-2*01	TRBD2*01,TRBD2*01	14	17	18	22	1	1	49	49
660	D2_tcrb_CM	D2	tcrb	CD4-TCM	TRBV20-1*01_TGCAGTGCTAGAGTCGGGACACAGAATCAGCCCCAGCATTTT_TRBJ1-5*01	1	0.000275862	TGCAGTGCTAGAGTCGGGACACAGAATCAGCCCCAGCATTTT	CSARVGTQNQPQHF	TRBV20-1*01	TRBJ1-5*01	TRBD1*01	12	15	20	24	1	1	30	30
661	D2_tcrb_CM	D2	tcrb	CD4-TCM	TRBV12-3*01,TRBV12-4*01_TGTGCCAGCAGTTTAGATGGCGTCTCCTACGAGCAGTACTTC_TRBJ2-7*01	1	0.000275862	TGTGCCAGCAGTTTAGATGGCGTCTCCTACGAGCAGTACTTC	CASSLDGVSYEQYF	TRBV12-3*01,TRBV12-4*01	TRBJ2-7*01	TRBD1*01	15	18	20	23	1	1	64	64
662	D2_tcrb_CM	D2	tcrb	CD4-TCM	TRBV20-1*01_TGCAGTGCTAGAGACCGGACGGGTGAAGCTTTCTTT_TRBJ1-1*01	1	0.000275862	TGCAGTGCTAGAGACCGGACGGGTGAAGCTTTCTTT	CSARDRTGEAFF	TRBV20-1*01	TRBJ1-1*01	TRBD1*01,TRBD1*01,TRBD2*01,TRBD2*01	13	16	19	23	1	1	32	32
663	D2_tcrb_CM	D2	tcrb	CD4-TCM	TRBV29-1*01_TGCAGCGTTGAGATTGGGACAGGGGTAAATGAGCAGTTCTTC_TRBJ2-1*01	1	0.000275862	TGCAGCGTTGAGATTGGGACAGGGGTAAATGAGCAGTTCTTC	CSVEIGTGVNEQFF	TRBV29-1*01	TRBJ2-1*01	TRBD1*01	10	15	24	27	1	1	16	16
664	D2_tcrb_CM	D2	tcrb	CD4-TCM	TRBV5-5*01_TGTGCCAGCAGCTGGGGCTGGACAACGCGCACAGATACGCAGTATTTT_TRBJ2-3*01	1	0.000275862	TGTGCCAGCAGCTGGGGCTGGACAACGCGCACAGATACGCAGTATTTT	CASSWGWTTRTDTQYF	TRBV5-5*01	TRBJ2-3*01	TRBD1*01,TRBD1*01	15	19	23	28	1	1	63	63
665	D2_tcrb_CM	D2	tcrb	CD4-TCM	TRBV30*01_TGTGCCTGGAGCCGCGCCGGAGCTTCGAATTCACCCCTCCACTTT_TRBJ1-6*01	1	0.000275862	TGTGCCTGGAGCCGCGCCGGAGCTTCGAATTCACCCCTCCACTTT	CAWSRAGASNSPLHF	TRBV30*01	TRBJ1-6*01	TRBD2*01,TRBD2*01	10	11	14	27	1	1	202	202
666	D2_tcrb_CM	D2	tcrb	CD4-TCM	TRBV30*01_TGTGCCTGGAGTATCCGCGATACCTACGAGCAGTACTTC_TRBJ2-7*01	1	0.000275862	TGTGCCTGGAGTATCCGCGATACCTACGAGCAGTACTTC	CAWSIRDTYEQYF	TRBV30*01	TRBJ2-7*01	TRBD2*01,TRBD2*01	11	14	17	22	1	1	56	56
667	D2_tcrb_CM	D2	tcrb	CD4-TCM	TRBV7-9*01_TGTGCCAGCAGGGCAAGAGCTGGGGAGACCCAGTACTTC_TRBJ2-5*01	1	0.000275862	TGTGCCAGCAGGGCAAGAGCTGGGGAGACCCAGTACTTC	CASRARAGETQYF	TRBV7-9*01	TRBJ2-5*01	TRBD1*01	10	11	13	24	1	1	13	13
668	D2_tcrb_CM	D2	tcrb	CD4-TCM	TRBV19*01_TGTGCCAGTAAATCCGGGGGGAACACTGAAGCTTTCTTT_TRBJ1-1*01	1	0.000275862	TGTGCCAGTAAATCCGGGGGGAACACTGAAGCTTTCTTT	CASKSGGNTEAFF	TRBV19*01	TRBJ1-1*01	TRBD2*01,TRBD2*01	9	14	18	20	1	1	10	10
669	D2_tcrb_CM	D2	tcrb	CD4-TCM	TRBV5-1*01_TGCGCCAGCAGCGCCCCTTCCCTCCTGGAGCAGTACTTC_TRBJ2-7*01	1	0.000275862	TGCGCCAGCAGCGCCCCTTCCCTCCTGGAGCAGTACTTC	CASSAPSLLEQYF	TRBV5-1*01	TRBJ2-7*01	TRBD1*01	11	12	16	27	1	1	54	54
670	D2_tcrb_CM	D2	tcrb	CD4-TCM	TRBV20-1*01_TGCAGTGCCCCAGCGGGAGGGATAAGAGAGACCCAGTACTTC_TRBJ2-5*01	1	0.000275862	TGCAGTGCCCCAGCGGGAGGGATAAGAGAGACCCAGTACTTC	CSAPAGGIRETQYF	TRBV20-1*01	TRBJ2-5*01	TRBD2*01,TRBD2*01	7	11	16	26	1	1	36	36
671	D2_tcrb_CM	D2	tcrb	CD4-TCM	TRBV3-1*01_TGTGCCAGCAGCCCCGGGACTTTTAGCAATCAGCCCCAGCATTTT_TRBJ1-5*01	1	0.000275862	TGTGCCAGCAGCCCCGGGACTTTTAGCAATCAGCCCCAGCATTTT	CASSPGTFSNQPQHF	TRBV3-1*01	TRBJ1-5*01	TRBD2*01	12	15	20	23	1	1	51	51
672	D2_tcrb_CM	D2	tcrb	CD4-TCM	TRBV29-1*01_TGCAGCGTTGAATCCGTGTCGGGGGGATACGAGCAGTACTTC_TRBJ2-7*01	1	0.000275862	TGCAGCGTTGAATCCGTGTCGGGGGGATACGAGCAGTACTTC	CSVESVSGGYEQYF	TRBV29-1*01	TRBJ2-7*01	TRBD2*01,TRBD2*01	11	19	25	27	1	1	106	106
673	D2_tcrb_CM	D2	tcrb	CD4-TCM	TRBV18*01_TGTGCCAGCTCCGAGGGACAGGGCGTTAGCAATCAGCCCCAGCATTTT_TRBJ1-5*01	1	0.000275862	TGTGCCAGCTCCGAGGGACAGGGCGTTAGCAATCAGCCCCAGCATTTT	CASSEGQGVSNQPQHF	TRBV18*01	TRBJ1-5*01	TRBD1*01	10	14	22	26	1	1	109	109
674	D2_tcrb_CM	D2	tcrb	CD4-TCM	TRBV20-1*01_TGCAGTCCTAGCCGTAATTCGCAACAGGGGGCCAACGTCCTGACTTTC_TRBJ2-6*01	1	0.000275862	TGCAGTCCTAGCCGTAATTCGCAACAGGGGGCCAACGTCCTGACTTTC	CSPSRNSQQGANVLTF	TRBV20-1*01	TRBJ2-6*01	TRBD2*01,TRBD2*01	10	11	13	27	1	1	25	25
675	D2_tcrb_CM	D2	tcrb	CD4-TCM	TRBV5-1*01_TGCGCCAGCAGCTTGGGGCAGTCGGAGACCCAGTACTTC_TRBJ2-5*01	1	0.000275862	TGCGCCAGCAGCTTGGGGCAGTCGGAGACCCAGTACTTC	CASSLGQSETQYF	TRBV5-1*01	TRBJ2-5*01	TRBD2*01,TRBD2*01	15	19	22	24	1	1	35	35
676	D2_tcrb_CM	D2	tcrb	CD4-TCM	TRBV6-5*01_TGTGCCAGCAGGCTTACAGGGCCTGACCAGCCCCAGCATTTT_TRBJ1-5*01	1	0.000275862	TGTGCCAGCAGGCTTACAGGGCCTGACCAGCCCCAGCATTTT	CASRLTGPDQPQHF	TRBV6-5*01	TRBJ1-5*01	TRBD1*01,TRBD1*01	10	15	20	27	1	1	56	56
677	D2_tcrb_CM	D2	tcrb	CD4-TCM	TRBV30*01_TGTGCCTGGAGTGTTTCAAGGGCATCCGGAAACACCATATATTTT_TRBJ1-3*01	1	0.000275862	TGTGCCTGGAGTGTTTCAAGGGCATCCGGAAACACCATATATTTT	CAWSVSRASGNTIYF	TRBV30*01	TRBJ1-3*01	TRBD1*01,TRBD1*01	13	18	21	24	1	1	90	90
678	D2_tcrb_CM	D2	tcrb	CD4-TCM	TRBV7-9*01_TGTGCCAGCAGCAAAGAGGGGTGGTCGGGACGATGCGAGCAGTACTTC_TRBJ2-7*01	1	0.000275862	TGTGCCAGCAGCAAAGAGGGGTGGTCGGGACGATGCGAGCAGTACTTC	CASSKEGWSGRCEQYF	TRBV7-9*01	TRBJ2-7*01	TRBD1*01,TRBD1*01	11	16	20	35	1	1	72	72
679	D2_tcrb_CM	D2	tcrb	CD4-TCM	TRBV7-9*01_TGTGCCAGCAGCTTAAGTACGGGCGGAAAACTGTTTTTT_TRBJ1-4*01	1	0.000275862	TGTGCCAGCAGCTTAAGTACGGGCGGAAAACTGTTTTTT	CASSLSTGGKLFF	TRBV7-9*01	TRBJ1-4*01	TRBD2*01,TRBD2*01	14	19	22	26	1	1	82	82
680	D2_tcrb_CM	D2	tcrb	CD4-TCM	TRBV12-3*01,TRBV12-4*01_TGTGCCAGCAGTTTTGGGAGCTCTGGAAACACCATATATTTT_TRBJ1-3*01	1	0.000275862	TGTGCCAGCAGTTTTGGGAGCTCTGGAAACACCATATATTTT	CASSFGSSGNTIYF	TRBV12-3*01,TRBV12-4*01	TRBJ1-3*01	TRBD1*01,TRBD2*01	13	15	18	20	1	1	48	48
681	D2_tcrb_CM	D2	tcrb	CD4-TCM	TRBV2*01_TGTGCCAGCAGTGACCGCTTCTACGATGAGCAGTTCTTC_TRBJ2-1*01	1	0.000275862	TGTGCCAGCAGTGACCGCTTCTACGATGAGCAGTTCTTC	CASSDRFYDEQFF	TRBV2*01	TRBJ2-1*01	TRBD1*01,TRBD1*01,TRBD2*01,TRBD2*01	13	14	15	17	1	1	43	43
682	D2_tcrb_CM	D2	tcrb	CD4-TCM	TRBV3-1*01_TGTGCCAGCATAGGGGCACGGGACACCGGGGAGCTGTTTTTT_TRBJ2-2*01	1	0.000275862	TGTGCCAGCATAGGGGCACGGGACACCGGGGAGCTGTTTTTT	CASIGARDTGELFF	TRBV3-1*01	TRBJ2-2*01	TRBD1*01,TRBD1*01	9	11	15	22	1	1	57	57
683	D2_tcrb_CM	D2	tcrb	CD4-TCM	TRBV10-3*01_TGTGCCATCAGTGAATGGGGTCCAGAAAAACTGTTTTTT_TRBJ1-4*01	1	0.000275862	TGTGCCATCAGTGAATGGGGTCCAGAAAAACTGTTTTTT	CAISEWGPEKLFF	TRBV10-3*01	TRBJ1-4*01	TRBD1*01,TRBD1*01,TRBD2*01,TRBD2*01	13	16	19	24	1	1	44	44
684	D2_tcrb_CM	D2	tcrb	CD4-TCM	TRBV7-8*01_TGTGCCAGCAGCTTAGACGGGGTTAATCAGCCCCAGCATTTT_TRBJ1-5*01	1	0.000275862	TGTGCCAGCAGCTTAGACGGGGTTAATCAGCCCCAGCATTTT	CASSLDGVNQPQHF	TRBV7-8*01	TRBJ1-5*01	TRBD2*01,TRBD2*01	15	17	21	24	1	1	44	44
685	D2_tcrb_CM	D2	tcrb	CD4-TCM	TRBV12-3*01,TRBV12-4*01_TGTGCCAGCAGTCCAAAAGGGAGCGCTGGAAACACCATATATTTT_TRBJ1-3*01	1	0.000275862	TGTGCCAGCAGTCCAAAAGGGAGCGCTGGAAACACCATATATTTT	CASSPKGSAGNTIYF	TRBV12-3*01,TRBV12-4*01	TRBJ1-3*01	TRBD1*01,TRBD1*01	11	17	20	25	1	1	59	59
686	D2_tcrb_CM	D2	tcrb	CD4-TCM	TRBV29-1*01_TGCAGCGTTGACGAAGCGGGACAAGAGACCCAGTACTTC_TRBJ2-5*01	1	0.000275862	TGCAGCGTTGACGAAGCGGGACAAGAGACCCAGTACTTC	CSVDEAGQETQYF	TRBV29-1*01	TRBJ2-5*01	TRBD2*01,TRBD2*01	13	14	19	21	1	1	26	26
687	D2_tcrb_CM	D2	tcrb	CD4-TCM	TRBV29-1*01_TGCAGCGTTGAAACGCCGATCAGGGGGTATGGCTACACCTTC_TRBJ1-2*01	1	0.000275862	TGCAGCGTTGAAACGCCGATCAGGGGGTATGGCTACACCTTC	CSVETPIRGYGYTF	TRBV29-1*01	TRBJ1-2*01	TRBD1*01,TRBD1*01	11	20	25	27	1	1	32	32
688	D2_tcrb_CM	D2	tcrb	CD4-TCM	TRBV6-5*01_TGTGCCAGCAGTTACAAAGGGAACAGGGGCTCCCGAAACTCCTACGAGCAGTACTTC_TRBJ2-7*01	1	0.000275862	TGTGCCAGCAGTTACAAAGGGAACAGGGGCTCCCGAAACTCCTACGAGCAGTACTTC	CASSYKGNRGSRNSYEQYF	TRBV6-5*01	TRBJ2-7*01	TRBD1*01,TRBD1*01	14	22	28	38	1	1	82	82
689	D2_tcrb_CM	D2	tcrb	CD4-TCM	TRBV3-1*01_TGTGCCAGCAGCCTGGGACTAGCGGGGTACCAAGAGACCCAGTACTTC_TRBJ2-5*01	1	0.000275862	TGTGCCAGCAGCCTGGGACTAGCGGGGTACCAAGAGACCCAGTACTTC	CASSLGLAGYQETQYF	TRBV3-1*01	TRBJ2-5*01	TRBD2*01	12	14	26	28	1	1	311	311
690	D2_tcrb_CM	D2	tcrb	CD4-TCM	TRBV5-1*01_TGCGCCAGCAGCTTATCGCCCGGCGGGAACTATGGCTACACCTTC_TRBJ1-2*01	1	0.000275862	TGCGCCAGCAGCTTATCGCCCGGCGGGAACTATGGCTACACCTTC	CASSLSPGGNYGYTF	TRBV5-1*01	TRBJ1-2*01	TRBD1*01	13	17	20	27	1	1	18	18
691	D2_tcrb_CM	D2	tcrb	CD4-TCM	TRBV28*01_TGTGCCAGCAGTCCATTGGGGACTAGCGGGGGGACAGTTGAGCAGTTCTTC_TRBJ2-1*01	1	0.000275862	TGTGCCAGCAGTCCATTGGGGACTAGCGGGGGGACAGTTGAGCAGTTCTTC	CASSPLGTSGGTVEQFF	TRBV28*01	TRBJ2-1*01	TRBD2*01	11	18	32	38	1	1	133	133
692	D2_tcrb_CM	D2	tcrb	CD4-TCM	TRBV28*01_TGTGCCAGCAGTTCCGACAGGGGATTCACCTACAATGAGCAGTTCTTC_TRBJ2-1*01	1	0.000275862	TGTGCCAGCAGTTCCGACAGGGGATTCACCTACAATGAGCAGTTCTTC	CASSSDRGFTYNEQFF	TRBV28*01	TRBJ2-1*01	TRBD1*01,TRBD1*01	12	15	22	28	1	1	38	38
693	D2_tcrb_CM	D2	tcrb	CD4-TCM	TRBV12-3*01,TRBV12-4*01_TGTGCCAGTAGACAGGGTTTCTCTGGAAACACCATATATTTT_TRBJ1-3*01	1	0.000275862	TGTGCCAGTAGACAGGGTTTCTCTGGAAACACCATATATTTT	CASRQGFSGNTIYF	TRBV12-3*01,TRBV12-4*01	TRBJ1-3*01	TRBD1*01,TRBD1*01	10	11	16	20	1	1	35	35
694	D2_tcrb_CM	D2	tcrb	CD4-TCM	TRBV18*01_TGTGCCAGCTCACCACCGGCGTCTTTTGGCACTGAAGCTTTCTTT_TRBJ1-1*01	1	0.000275862	TGTGCCAGCTCACCACCGGCGTCTTTTGGCACTGAAGCTTTCTTT	CASSPPASFGTEAFF	TRBV18*01	TRBJ1-1*01	TRBD1*01	16	17	19	29	1	1	25	25
695	D2_tcrb_CM	D2	tcrb	CD4-TCM	TRBV28*01_TGTGCCAGCAGTCTACGAGAGCTGCCCCAGCATTTT_TRBJ1-5*01	1	0.000275862	TGTGCCAGCAGTCTACGAGAGCTGCCCCAGCATTTT	CASSLRELPQHF	TRBV28*01	TRBJ1-5*01	TRBD2*01,TRBD2*01	14	19	21	23	1	1	119	119
696	D2_tcrb_CM	D2	tcrb	CD4-TCM	TRBV6-2*01,TRBV6-3*01_TGTGCCAGCAGACCCCCGGGACAACTGAAAGGCTACGAGCAGTACTTC_TRBJ2-7*01	1	0.000275862	TGTGCCAGCAGACCCCCGGGACAACTGAAAGGCTACGAGCAGTACTTC	CASRPPGQLKGYEQYF	TRBV6-2*01,TRBV6-3*01	TRBJ2-7*01	TRBD2*01,TRBD2*01	10	12	17	32	1	1	57	57
697	D2_tcrb_CM	D2	tcrb	CD4-TCM	TRBV5-5*01_TGTGCCAGCAGCATTGACAGGGGTCCCTACAATGAGCAGTTCTTC_TRBJ2-1*01	1	0.000275862	TGTGCCAGCAGCATTGACAGGGGTCCCTACAATGAGCAGTTCTTC	CASSIDRGPYNEQFF	TRBV5-5*01	TRBJ2-1*01	TRBD1*01,TRBD1*01	11	15	22	25	1	1	34	34
698	D2_tcrb_CM	D2	tcrb	CD4-TCM	TRBV2*01_TGTGCCAGCAGTGACCCCGGGACAGGGTGGAAGTTTGACGGCTACGAGCAGTACTTC_TRBJ2-7*01	1	0.000275862	TGTGCCAGCAGTGACCCCGGGACAGGGTGGAAGTTTGACGGCTACGAGCAGTACTTC	CASSDPGTGWKFDGYEQYF	TRBV2*01	TRBJ2-7*01	TRBD1*01	13	18	26	41	1	1	57	57
699	D2_tcrb_CM	D2	tcrb	CD4-TCM	TRBV4-1*01_TGCGCCAGCAGCCGCAGACTAGCGGGGGAGTCCACAGATACGCAGTATTTT_TRBJ2-3*01	1	0.000275862	TGCGCCAGCAGCCGCAGACTAGCGGGGGAGTCCACAGATACGCAGTATTTT	CASSRRLAGESTDTQYF	TRBV4-1*01	TRBJ2-3*01	TRBD2*01,TRBD2*01	12	16	27	32	1	1	79	79
700	D2_tcrb_CM	D2	tcrb	CD4-TCM	TRBV4-2*01_TGTGCCAGCAGCCAATATCACACGAACACTGAAGCTTTCTTT_TRBJ1-1*01	1	0.000275862	TGTGCCAGCAGCCAATATCACACGAACACTGAAGCTTTCTTT	CASSQYHTNTEAFF	TRBV4-2*01	TRBJ1-1*01	TRBD1*01,TRBD1*01	14	19	21	23	1	2	69	100
701	D2_tcrb_CM	D2	tcrb	CD4-TCM	TRBV20-1*01_TGCAGTGCCGGGACCCAAGAGACCCAGTACTTC_TRBJ2-5*01	1	0.000275862	TGCAGTGCCGGGACCCAAGAGACCCAGTACTTC	CSAGTQETQYF	TRBV20-1*01	TRBJ2-5*01	TRBD2*01,TRBD2*01	7	8	11	14	1	1	142	142
702	D2_tcrb_CM	D2	tcrb	CD4-TCM	TRBV6-5*01_TGTGCCAGCAGGCCACCGGGACTAGCGGGGCGAAGGAGCTCCTACGAGCAGTACTTC_TRBJ2-7*01	1	0.000275862	TGTGCCAGCAGGCCACCGGGACTAGCGGGGCGAAGGAGCTCCTACGAGCAGTACTTC	CASRPPGLAGRRSSYEQYF	TRBV6-5*01	TRBJ2-7*01	TRBD2*01	10	17	29	38	1	1	40	40
703	D2_tcrb_CM	D2	tcrb	CD4-TCM	TRBV5-1*01_TGCGCCAGCAGCTGGCACCGGGACGGCGAGCAGTTCTTC_TRBJ2-1*01	1	0.000275862	TGCGCCAGCAGCTGGCACCGGGACGGCGAGCAGTTCTTC	CASSWHRDGEQFF	TRBV5-1*01	TRBJ2-1*01	TRBD1*01,TRBD2*01	12	19	23	27	1	1	83	83
704	D2_tcrb_CM	D2	tcrb	CD4-TCM	TRBV7-8*01_TGTGCCAGCAGCCACAAGCAGGGGGGTACGAACACCGGGGAGCTGTTTTTT_TRBJ2-2*01	1	0.000275862	TGTGCCAGCAGCCACAAGCAGGGGGGTACGAACACCGGGGAGCTGTTTTTT	CASSHKQGGTNTGELFF	TRBV7-8*01	TRBJ2-2*01	TRBD1*01,TRBD1*01	11	18	24	28	1	1	28	28
705	D2_tcrb_CM	D2	tcrb	CD4-TCM	TRBV11-2*01_TGTGCCAGCAGCTCGACTAGCGGGATAACGTATACGCAGTATTTT_TRBJ2-3*01	1	0.000275862	TGTGCCAGCAGCTCGACTAGCGGGATAACGTATACGCAGTATTTT	CASSSTSGITYTQYF	TRBV11-2*01	TRBJ2-3*01	TRBD2*01,TRBD2*01	12	14	23	31	1	1	35	35
706	D2_tcrb_CM	D2	tcrb	CD4-TCM	TRBV28*01_TGTGCCAGCAGCCCATTAGGTAGCGGGACAGAGCAGTTCTTC_TRBJ2-1*01	1	0.000275862	TGTGCCAGCAGCCCATTAGGTAGCGGGACAGAGCAGTTCTTC	CASSPLGSGTEQFF	TRBV28*01	TRBJ2-1*01	TRBD2*01,TRBD2*01	10	20	26	30	1	1	60	60
707	D2_tcrb_CM	D2	tcrb	CD4-TCM	TRBV5-1*01_TGCGCCAGCAGCTTGGTAGACTCCGAGCAGTACTTC_TRBJ2-7*01	1	0.000275862	TGCGCCAGCAGCTTGGTAGACTCCGAGCAGTACTTC	CASSLVDSEQYF	TRBV5-1*01	TRBJ2-7*01	TRBD2*01,TRBD2*01	15	16	18	20	1	1	51	51
708	D2_tcrb_CM	D2	tcrb	CD4-TCM	TRBV5-1*01_TGCGCCAGCAGCTTGGTTGGGCAGGGGAAGAATGAGCAGTTCTTC_TRBJ2-1*01	1	0.000275862	TGCGCCAGCAGCTTGGTTGGGCAGGGGAAGAATGAGCAGTTCTTC	CASSLVGQGKNEQFF	TRBV5-1*01	TRBJ2-1*01	TRBD1*01,TRBD1*01	15	21	26	30	1	1	54	54
709	D2_tcrb_CM	D2	tcrb	CD4-TCM	TRBV7-2*01_TGTGCCAGCAGCTACAGGGCGTTTAGCTCCTACGAGCAGTACTTC_TRBJ2-7*01	1	0.000275862	TGTGCCAGCAGCTACAGGGCGTTTAGCTCCTACGAGCAGTACTTC	CASSYRAFSSYEQYF	TRBV7-2*01	TRBJ2-7*01	TRBD1*01,TRBD1*01	12	13	18	26	1	1	48	48
710	D2_tcrb_CM	D2	tcrb	CD4-TCM	TRBV29-1*01_TGCAGCGTTGAAGACCCGACAGGCGGCTACTACGAGCAGTACTTC_TRBJ2-7*01	1	0.000275862	TGCAGCGTTGAAGACCCGACAGGCGGCTACTACGAGCAGTACTTC	CSVEDPTGGYYEQYF	TRBV29-1*01	TRBJ2-7*01	TRBD1*01,TRBD1*01	13	17	22	26	1	1	31	31
711	D2_tcrb_CM	D2	tcrb	CD4-TCM	TRBV4-3*01_TGCGCCAGCAGCCAAGAACCCGGCAATGAGCAGTTCTTC_TRBJ2-1*01	1	0.000275862	TGCGCCAGCAGCCAAGAACCCGGCAATGAGCAGTTCTTC	CASSQEPGNEQFF	TRBV4-3*01	TRBJ2-1*01	TRBD2*01,TRBD2*01	16	18	21	23	1	1	72	72
712	D2_tcrb_CM	D2	tcrb	CD4-TCM	TRBV5-1*01_TGCGCCAGCAGCGAACTCCCCGGGACAGGGATGGGCAATCAGCCCCAGCATTTT_TRBJ1-5*01	1	0.000275862	TGCGCCAGCAGCGAACTCCCCGGGACAGGGATGGGCAATCAGCCCCAGCATTTT	CASSELPGTGMGNQPQHF	TRBV5-1*01	TRBJ1-5*01	TRBD1*01	11	21	29	34	1	1	40	40
713	D2_tcrb_CM	D2	tcrb	CD4-TCM	TRBV4-1*01_TGCGCCAGCAGCCGCGGGACAGGGGGGGTCAGCTACGAGCAGTACTTC_TRBJ2-7*01	1	0.000275862	TGCGCCAGCAGCCGCGGGACAGGGGGGGTCAGCTACGAGCAGTACTTC	CASSRGTGGVSYEQYF	TRBV4-1*01	TRBJ2-7*01	TRBD1*01	12	15	25	32	1	1	18	18
714	D2_tcrb_CM	D2	tcrb	CD4-TCM	TRBV6-1*01_TGTGCCAGCGAGCTAGCGGCCTTCACAGATACGCAGTATTTT_TRBJ2-3*01	1	0.000275862	TGTGCCAGCGAGCTAGCGGCCTTCACAGATACGCAGTATTTT	CASELAAFTDTQYF	TRBV6-1*01	TRBJ2-3*01	TRBD2*01,TRBD2*01	8	12	18	23	1	1	10	10
715	D2_tcrb_CM	D2	tcrb	CD4-TCM	TRBV9*01_TGTGCCAGCAGCGTAGAGTACTCCCCTGGCGGCGAGCAGTACTTC_TRBJ2-7*01	1	0.000275862	TGTGCCAGCAGCGTAGAGTACTCCCCTGGCGGCGAGCAGTACTTC	CASSVEYSPGGEQYF	TRBV9*01	TRBJ2-7*01	TRBD1*01,TRBD1*01	15	22	27	32	1	1	76	76
716	D2_tcrb_CM	D2	tcrb	CD4-TCM	TRBV7-9*01_TGTGCCAGCAGCTTGATAGTAGCGGGACTCCGCCTCAACAATGAGCAGTTCTTC_TRBJ2-1*01	1	0.000275862	TGTGCCAGCAGCTTGATAGTAGCGGGACTCCGCCTCAACAATGAGCAGTTCTTC	CASSLIVAGLRLNNEQFF	TRBV7-9*01	TRBJ2-1*01	TRBD2*01,TRBD2*01	13	19	25	37	1	1	72	72
717	D2_tcrb_CM	D2	tcrb	CD4-TCM	TRBV12-3*01,TRBV12-4*01_TGTGCCAGCAACGCGGACCGAGCGACTGAAGCTTTCTTT_TRBJ1-1*01	1	0.000275862	TGTGCCAGCAACGCGGACCGAGCGACTGAAGCTTTCTTT	CASNADRATEAFF	TRBV12-3*01,TRBV12-4*01	TRBJ1-1*01	TRBD2*01,TRBD2*01	9	12	15	24	1	1	36	36
718	D2_tcrb_CM	D2	tcrb	CD4-TCM	TRBV2*01_TGTGCCAGCAGTGACCGCACGAACACTGAAGCTTTCTTT_TRBJ1-1*01	1	0.000275862	TGTGCCAGCAGTGACCGCACGAACACTGAAGCTTTCTTT	CASSDRTNTEAFF	TRBV2*01	TRBJ1-1*01	TRBD2*01,TRBD2*01	13	14	17	20	1	1	101	101
719	D2_tcrb_CM	D2	tcrb	CD4-TCM	TRBV6-2*01,TRBV6-3*01_TGTGCCAGCACCGACGACAGGCGGAGGTACGAGCAGTACTTC_TRBJ2-7*01	1	0.000275862	TGTGCCAGCACCGACGACAGGCGGAGGTACGAGCAGTACTTC	CASTDDRRRYEQYF	TRBV6-2*01,TRBV6-3*01	TRBJ2-7*01	TRBD1*01,TRBD1*01	9	15	20	27	1	1	10	10
720	D2_tcrb_CM	D2	tcrb	CD4-TCM	TRBV29-1*01_TGCAGCGTCGGGGGCCGTGGACTAGCGGGAGTAGATACGCAGTATTTT_TRBJ2-3*01	1	0.000275862	TGCAGCGTCGGGGGCCGTGGACTAGCGGGAGTAGATACGCAGTATTTT	CSVGGRGLAGVDTQYF	TRBV29-1*01	TRBJ2-3*01	TRBD2*01,TRBD2*01	7	18	28	32	1	1	36	36
721	D2_tcrb_CM	D2	tcrb	CD4-TCM	TRBV5-1*01_TGCGCCAGCAGCTTGGTAGGGGACGCCCACGAGCAGTACTTC_TRBJ2-7*01	1	0.000275862	TGCGCCAGCAGCTTGGTAGGGGACGCCCACGAGCAGTACTTC	CASSLVGDAHEQYF	TRBV5-1*01	TRBJ2-7*01	TRBD1*01,TRBD1*01	15	17	21	25	1	1	29	29
722	D2_tcrb_CM	D2	tcrb	CD4-TCM	TRBV28*01_TGTGCCAGCACAGGGTTCCCTCAGCCCCAGCATTTT_TRBJ1-5*01	1	0.000275862	TGTGCCAGCACAGGGTTCCCTCAGCCCCAGCATTTT	CASTGFPQPQHF	TRBV28*01	TRBJ1-5*01	TRBD1*01,TRBD1*01	9	10	14	20	1	1	47	47
723	D2_tcrb_CM	D2	tcrb	CD4-TCM	TRBV2*01_TGTGCCAGCAGTTCGGACAGGGGAAAGGTGCGCGAGCAGTACTTC_TRBJ2-7*01	1	0.000275862	TGTGCCAGCAGTTCGGACAGGGGAAAGGTGCGCGAGCAGTACTTC	CASSSDRGKVREQYF	TRBV2*01	TRBJ2-7*01	TRBD1*01,TRBD1*01	11	14	22	32	1	1	63	63
724	D2_tcrb_CM	D2	tcrb	CD4-TCM	TRBV2*01_TGTGCCAGCAGTGGTCAGGGGGTTGGGTACACAGATACGCAGTATTTT_TRBJ2-3*01	1	0.000275862	TGTGCCAGCAGTGGTCAGGGGGTTGGGTACACAGATACGCAGTATTTT	CASSGQGVGYTDTQYF	TRBV2*01	TRBJ2-3*01	TRBD1*01,TRBD1*01	12	15	21	29	1	1	127	127
725	D2_tcrb_CM	D2	tcrb	CD4-TCM	TRBV19*01_TGTGCCAGTAGTGGAATGGACAGGGGTGTCACTGAAGCTTTCTTT_TRBJ1-1*01	1	0.000275862	TGTGCCAGTAGTGGAATGGACAGGGGTGTCACTGAAGCTTTCTTT	CASSGMDRGVTEAFF	TRBV19*01	TRBJ1-1*01	TRBD1*01,TRBD1*01	11	17	25	29	1	1	63	63
726	D2_tcrb_CM	D2	tcrb	CD4-TCM	TRBV5-1*01_TGCGCCAGCAGCTTGGGTGACCGAAACGTCCAAGCTTTCTTT_TRBJ1-1*01	1	0.000275862	TGCGCCAGCAGCTTGGGTGACCGAAACGTCCAAGCTTTCTTT	CASSLGDRNVQAFF	TRBV5-1*01	TRBJ1-1*01	TRBD1*01,TRBD1*01,TRBD2*01,TRBD2*01	15	18	20	31	1	1	21	21
727	D2_tcrb_CM	D2	tcrb	CD4-TCM	TRBV4-2*01_TGTGCCAGCAGCCAAGATCCCAGGGGGACCGGGGAGCTGTTTTTT_TRBJ2-2*01	1	0.000275862	TGTGCCAGCAGCCAAGATCCCAGGGGGACCGGGGAGCTGTTTTTT	CASSQDPRGTGELFF	TRBV4-2*01	TRBJ2-2*01	TRBD1*01,TRBD1*01	16	20	25	27	1	1	84	84
728	D2_tcrb_CM	D2	tcrb	CD4-TCM	TRBV6-6*01_TGTGCCAGCAGACAGGGGACTGAAGCTTTCTTT_TRBJ1-1*01	1	0.000275862	TGTGCCAGCAGACAGGGGACTGAAGCTTTCTTT	CASRQGTEAFF	TRBV6-6*01	TRBJ1-1*01	TRBD1*01,TRBD1*01	10	11	16	18	1	1	11	11
729	D2_tcrb_CM	D2	tcrb	CD4-TCM	TRBV12-3*01,TRBV12-4*01_TGTGCCAGCAGTTCCCTCTCTGGGGGTTGGACAGGGGATTACGAGCAGTACTTC_TRBJ2-7*01	1	0.000275862	TGTGCCAGCAGTTCCCTCTCTGGGGGTTGGACAGGGGATTACGAGCAGTACTTC	CASSSLSGGWTGDYEQYF	TRBV12-3*01,TRBV12-4*01	TRBJ2-7*01	TRBD1*01,TRBD1*01	12	28	36	39	1	1	58	58
730	D2_tcrb_CM	D2	tcrb	CD4-TCM	TRBV6-5*01_TGTGCCAGCAGTTACGGGTCCAGCACAGATACGCAGTATTTT_TRBJ2-3*01	1	0.000275862	TGTGCCAGCAGTTACGGGTCCAGCACAGATACGCAGTATTTT	CASSYGSSTDTQYF	TRBV6-5*01	TRBJ2-3*01	TRBD1*01,TRBD1*01,TRBD2*01,TRBD2*01	14	15	17	21	1	1	65	65
731	D2_tcrb_CM	D2	tcrb	CD4-TCM	TRBV28*01_TGTGCCAGCAGTCCTTCGAGGACTAGCGGGAGGGCATTAATATACAATGAGCAGTTCTTC_TRBJ2-1*01	1	0.000275862	TGTGCCAGCAGTCCTTCGAGGACTAGCGGGAGGGCATTAATATACAATGAGCAGTTCTTC	CASSPSRTSGRALIYNEQFF	TRBV28*01	TRBJ2-1*01	TRBD2*01,TRBD2*01	11	19	29	42	1	1	48	48
732	D2_tcrb_CM	D2	tcrb	CD4-TCM	TRBV6-5*01_TGTGCCAGCAGTCCGGCGGGACGGCTAGCCAAAAACATTCAGTACTTC_TRBJ2-4*01	1	0.000275862	TGTGCCAGCAGTCCGGCGGGACGGCTAGCCAAAAACATTCAGTACTTC	CASSPAGRLAKNIQYF	TRBV6-5*01	TRBJ2-4*01	TRBD2*01,TRBD2*01	11	15	19	26	1	1	208	208
733	D2_tcrb_CM	D2	tcrb	CD4-TCM	TRBV9*01_TGTGCCAGCAGCGTGGGGGTGGGCGGCCCTGAAGCTTTCTTT_TRBJ1-1*01	1	0.000275862	TGTGCCAGCAGCGTGGGGGTGGGCGGCCCTGAAGCTTTCTTT	CASSVGVGGPEAFF	TRBV9*01	TRBJ1-1*01	TRBD1*01,TRBD1*01,TRBD2*01,TRBD2*01	13	14	18	28	1	1	66	66
734	D2_tcrb_CM	D2	tcrb	CD4-TCM	TRBV5-1*01_TGCGCCAGCAGCTTGACCGGACAGTGGGTGAATGAGCAGTTCTTC_TRBJ2-1*01	1	0.000275862	TGCGCCAGCAGCTTGACCGGACAGTGGGTGAATGAGCAGTTCTTC	CASSLTGQWVNEQFF	TRBV5-1*01	TRBJ2-1*01	TRBD1*01,TRBD1*01	14	18	23	30	1	1	42	42
735	D2_tcrb_CM	D2	tcrb	CD4-TCM	TRBV27*01_TGTGCCAGCAGTTTAAGGGAGATAGCGGGAGCTTACAATGAGCAGTTCTTC_TRBJ2-1*01	1	0.000275862	TGTGCCAGCAGTTTAAGGGAGATAGCGGGAGCTTACAATGAGCAGTTCTTC	CASSLREIAGAYNEQFF	TRBV27*01	TRBJ2-1*01	TRBD2*01,TRBD2*01	14	22	28	33	1	1	34	34
736	D2_tcrb_CM	D2	tcrb	CD4-TCM	TRBV5-4*01_TGTGCCAGCAGCCAAGCTTCGTGGGACAGGGGGGGTGGCTACACCTTC_TRBJ1-2*01	1	0.000275862	TGTGCCAGCAGCCAAGCTTCGTGGGACAGGGGGGGTGGCTACACCTTC	CASSQASWDRGGGYTF	TRBV5-4*01	TRBJ1-2*01	TRBD1*01	11	22	32	35	1	1	23	23
737	D2_tcrb_CM	D2	tcrb	CD4-TCM	TRBV12-3*01,TRBV12-4*01_TGTGCCAGCAGTTACGGGGGACAGGGTTCAGATACGCAGTATTTT_TRBJ2-3*01	1	0.000275862	TGTGCCAGCAGTTACGGGGGACAGGGTTCAGATACGCAGTATTTT	CASSYGGQGSDTQYF	TRBV12-3*01,TRBV12-4*01	TRBJ2-3*01	TRBD1*01	12	17	25	28	1	1	67	67
738	D2_tcrb_CM	D2	tcrb	CD4-TCM	TRBV4-3*01_TGCGCCAGCAGTCAATCTGTCCCATGGGCCCATTCGCGGACAGACTCCTACGAGCAGTACTTC_TRBJ2-7*01	1	0.000275862	TGCGCCAGCAGTCAATCTGTCCCATGGGCCCATTCGCGGACAGACTCCTACGAGCAGTACTTC	CASSQSVPWAHSRTDSYEQYF	TRBV4-3*01	TRBJ2-7*01	TRBD1*01	14	16	22	44	1	1	145	145
739	D2_tcrb_CM	D2	tcrb	CD4-TCM	TRBV20-1*01_TGCAGTGGGGGCCGCAGCAATCAGCCCCAGCATTTT_TRBJ1-5*01	1	0.000275862	TGCAGTGGGGGCCGCAGCAATCAGCCCCAGCATTTT	CSGGRSNQPQHF	TRBV20-1*01	TRBJ1-5*01	TRBD1*01	6	7	11	15	1	1	67	67
740	D2_tcrb_CM	D2	tcrb	CD4-TCM	TRBV25-1*01_TGTGCCAGCAGGAGAAATGAAAAACTGTTTTTT_TRBJ1-4*01	1	0.000275862	TGTGCCAGCAGGAGAAATGAAAAACTGTTTTTT	CASRRNEKLFF	TRBV25-1*01	TRBJ1-4*01	TRBD1*01,TRBD1*01,TRBD2*01,TRBD2*01	10	11	12	15	1	1	49	49
741	D2_tcrb_CM	D2	tcrb	CD4-TCM	TRBV24-1*01_TGTGCCACCAGTGCAAGGACAGGGGACACAGATACGCAGTATTTT_TRBJ2-3*01	1	0.000275862	TGTGCCACCAGTGCAAGGACAGGGGACACAGATACGCAGTATTTT	CATSARTGDTDTQYF	TRBV24-1*01	TRBJ2-3*01	TRBD1*01,TRBD1*01	12	16	24	26	1	1	70	70
742	D2_tcrb_CM	D2	tcrb	CD4-TCM	TRBV20-1*01_TGCAGTGCTAGGGGGACAGGGAAAGGCACTAATGAAAAACTGTTTTTT_TRBJ1-4*01	1	0.000275862	TGCAGTGCTAGGGGGACAGGGAAAGGCACTAATGAAAAACTGTTTTTT	CSARGTGKGTNEKLFF	TRBV20-1*01	TRBJ1-4*01	TRBD1*01	10	12	20	27	1	1	61	61
743	D2_tcrb_CM	D2	tcrb	CD4-TCM	TRBV27*01_TGCACCAGCAGTATACTTAAGCAGTATACTGAAGCTTTCTTT_TRBJ1-1*01	1	0.000275862	TGCACCAGCAGTATACTTAAGCAGTATACTGAAGCTTTCTTT	CTSSILKQYTEAFF	TRBV27*01	TRBJ1-1*01	TRBD2*01,TRBD2*01	14	19	21	27	1	1	202	202
744	D2_tcrb_CM	D2	tcrb	CD4-TCM	TRBV5-1*01_TGCGCCAGCAGCTTGAGTGGGACGGGGGGGAACGAGCAGTACTTC_TRBJ2-7*01	1	0.000275862	TGCGCCAGCAGCTTGAGTGGGACGGGGGGGAACGAGCAGTACTTC	CASSLSGTGGNEQYF	TRBV5-1*01	TRBJ2-7*01	TRBD2*01	14	22	29	31	1	1	25	25
745	D2_tcrb_CM	D2	tcrb	CD4-TCM	TRBV5-1*01_TGCGCCAGCAGCCCGGGACAGTCCTACAATGAGCAGTTCTTC_TRBJ2-1*01	1	0.000275862	TGCGCCAGCAGCCCGGGACAGTCCTACAATGAGCAGTTCTTC	CASSPGQSYNEQFF	TRBV5-1*01	TRBJ2-1*01	TRBD1*01	11	14	19	21	1	1	136	136
746	D2_tcrb_CM	D2	tcrb	CD4-TCM	TRBV2*01_TGTGCCAGCAGGGCCGCGAGGGGGCATTCACCCCTCCACTTT_TRBJ1-6*01	1	0.000275862	TGTGCCAGCAGGGCCGCGAGGGGGCATTCACCCCTCCACTTT	CASRAARGHSPLHF	TRBV2*01	TRBJ1-6*01	TRBD1*01,TRBD1*01	10	18	23	25	1	1	70	70
747	D2_tcrb_CM	D2	tcrb	CD4-TCM	TRBV5-1*01_TGCGCCAGCAGCTTGGTTTCGGAGAACACTGAAGCTTTCTTT_TRBJ1-1*01	1	0.000275862	TGCGCCAGCAGCTTGGTTTCGGAGAACACTGAAGCTTTCTTT	CASSLVSENTEAFF	TRBV5-1*01	TRBJ1-1*01	TRBD2*01,TRBD2*01	15	19	21	23	1	1	52	52
748	D2_tcrb_CM	D2	tcrb	CD4-TCM	TRBV2*01_TGTGCCAGCAGAGAGACGGACAGGGGTAATCAGCCCCAGCATTTT_TRBJ1-5*01	1	0.000275862	TGTGCCAGCAGAGAGACGGACAGGGGTAATCAGCCCCAGCATTTT	CASRETDRGNQPQHF	TRBV2*01	TRBJ1-5*01	TRBD1*01,TRBD1*01	13	17	25	27	1	1	75	75
749	D2_tcrb_CM	D2	tcrb	CD4-TCM	TRBV20-1*01_TGCAGTCCTATTCGAACCGATAATTCACCCCTCCACTTT_TRBJ1-6*01	1	0.000275862	TGCAGTCCTATTCGAACCGATAATTCACCCCTCCACTTT	CSPIRTDNSPLHF	TRBV20-1*01	TRBJ1-6*01	TRBD1*01,TRBD1*01,TRBD2*01,TRBD2*01	9	11	12	16	1	1	10	10
750	D2_tcrb_CM	D2	tcrb	CD4-TCM	TRBV27*01_TGTGCCAGCAGGGGACTAGCGGGAAAGGGGAACACCGGGGAGCTGTTTTTT_TRBJ2-2*01	1	0.000275862	TGTGCCAGCAGGGGACTAGCGGGAAAGGGGAACACCGGGGAGCTGTTTTTT	CASRGLAGKGNTGELFF	TRBV27*01	TRBJ2-2*01	TRBD2*01	10	11	22	29	1	1	72	72
751	D2_tcrb_CM	D2	tcrb	CD4-TCM	TRBV7-2*01_TGTGCCAGCAGCGCAACAGCTCGAGACACTGAAGCTTTCTTT_TRBJ1-1*01	1	0.000275862	TGTGCCAGCAGCGCAACAGCTCGAGACACTGAAGCTTTCTTT	CASSATARDTEAFF	TRBV7-2*01	TRBJ1-1*01	TRBD1*01,TRBD1*01	11	15	18	25	1	1	60	60
752	D2_tcrb_CM	D2	tcrb	CD4-TCM	TRBV6-2*01,TRBV6-3*01_TGTGCCAGCAGTTACGGAAGCGGGCCCCCAGAGACCCAGTACTTC_TRBJ2-5*01	1	0.000275862	TGTGCCAGCAGTTACGGAAGCGGGCCCCCAGAGACCCAGTACTTC	CASSYGSGPPETQYF	TRBV6-2*01,TRBV6-3*01	TRBJ2-5*01	TRBD2*01,TRBD2*01	14	18	23	26	1	1	74	74
753	D2_tcrb_CM	D2	tcrb	CD4-TCM	TRBV4-3*01_TGCGCCAGCAGCGCTGACAGGGGCGTAGGGACCGGGGAGCTGTTTTTT_TRBJ2-2*01	1	0.000275862	TGCGCCAGCAGCGCTGACAGGGGCGTAGGGACCGGGGAGCTGTTTTTT	CASSADRGVGTGELFF	TRBV4-3*01	TRBJ2-2*01	TRBD1*01,TRBD1*01	11	15	22	30	1	1	14	14
754	D2_tcrb_CM	D2	tcrb	CD4-TCM	TRBV29-1*01_TGCAGCGTTGAACAGGGGACCGGTCAGCCCCAGCATTTT_TRBJ1-5*01	1	0.000275862	TGCAGCGTTGAACAGGGGACCGGTCAGCCCCAGCATTTT	CSVEQGTGQPQHF	TRBV29-1*01	TRBJ1-5*01	TRBD1*01,TRBD1*01	11	12	17	23	1	1	51	51
755	D2_tcrb_CM	D2	tcrb	CD4-TCM	TRBV5-1*01_TGCGCCAGCAGCTTGGGAGCCAGGGATTCTGAAGCTTTCTTT_TRBJ1-1*01	1	0.000275862	TGCGCCAGCAGCTTGGGAGCCAGGGATTCTGAAGCTTTCTTT	CASSLGARDSEAFF	TRBV5-1*01	TRBJ1-1*01	TRBD1*01,TRBD1*01	15	20	24	28	1	1	60	60
756	D2_tcrb_CM	D2	tcrb	CD4-TCM	TRBV20-1*01_TGCAGTGCCCCACCGGGAGGGGGAGGGCAAGATACGCAGTATTTT_TRBJ2-3*01	1	0.000275862	TGCAGTGCCCCACCGGGAGGGGGAGGGCAAGATACGCAGTATTTT	CSAPPGGGGQDTQYF	TRBV20-1*01	TRBJ2-3*01	TRBD1*01,TRBD1*01	7	17	22	29	1	1	91	91
757	D2_tcrb_CM	D2	tcrb	CD4-TCM	TRBV11-2*01_TGTGCCAGCAGCTTAGCCGGGACAGGGGATAGTGAGCAGTTCTTC_TRBJ2-1*01	1	0.000275862	TGTGCCAGCAGCTTAGCCGGGACAGGGGATAGTGAGCAGTTCTTC	CASSLAGTGDSEQFF	TRBV11-2*01	TRBJ2-1*01	TRBD1*01	15	18	27	32	1	1	30	30
758	D2_tcrb_CM	D2	tcrb	CD4-TCM	TRBV4-3*01_TGCGCCAGCAGCCAAGATGGCCGGGGGAGCTCCTACGAGCAGTACTTC_TRBJ2-7*01	1	0.000275862	TGCGCCAGCAGCCAAGATGGCCGGGGGAGCTCCTACGAGCAGTACTTC	CASSQDGRGSSYEQYF	TRBV4-3*01	TRBJ2-7*01	TRBD2*01,TRBD2*01	16	21	26	29	1	1	54	54
759	D2_tcrb_CM	D2	tcrb	CD4-TCM	TRBV2*01_TGTGCCAGCAGGGGAGGGAGTCAAGCCTACGAGCAGTACTTC_TRBJ2-7*01	1	0.000275862	TGTGCCAGCAGGGGAGGGAGTCAAGCCTACGAGCAGTACTTC	CASRGGSQAYEQYF	TRBV2*01	TRBJ2-7*01	TRBD1*01,TRBD2*01	10	11	14	25	1	1	64	64
760	D2_tcrb_CM	D2	tcrb	CD4-TCM	TRBV19*01_TGTGCCAGTACCCGAGACAGGGGTTCCTACGAGCAGTACTTC_TRBJ2-7*01	1	0.000275862	TGTGCCAGTACCCGAGACAGGGGTTCCTACGAGCAGTACTTC	CASTRDRGSYEQYF	TRBV19*01	TRBJ2-7*01	TRBD1*01,TRBD1*01	9	15	22	24	1	1	14	14
761	D2_tcrb_CM	D2	tcrb	CD4-TCM	TRBV20-1*01_TGCAGTGCTAGAGTGCCGGGGAGCACAGATACGCAGTATTTT_TRBJ2-3*01	1	0.000275862	TGCAGTGCTAGAGTGCCGGGGAGCACAGATACGCAGTATTTT	CSARVPGSTDTQYF	TRBV20-1*01	TRBJ2-3*01	TRBD2*01,TRBD2*01	12	16	19	21	1	1	48	48
762	D2_tcrb_CM	D2	tcrb	CD4-TCM	TRBV10-3*01_TGTGCCATCAGTCCCAGGGGGTCTCTTCCAGATACGCAGTATTTT_TRBJ2-3*01	1	0.000275862	TGTGCCATCAGTCCCAGGGGGTCTCTTCCAGATACGCAGTATTTT	CAISPRGSLPDTQYF	TRBV10-3*01	TRBJ2-3*01	TRBD1*01,TRBD1*01	11	14	20	28	1	1	151	151
763	D2_tcrb_CM	D2	tcrb	CD4-TCM	TRBV5-5*01_TGTGCCAGCGCACTACTCCCCTCGTCCGGACAAGAGACCCAGTACTTC_TRBJ2-5*01	1	0.000275862	TGTGCCAGCGCACTACTCCCCTCGTCCGGACAAGAGACCCAGTACTTC	CASALLPSSGQETQYF	TRBV5-5*01	TRBJ2-5*01	TRBD1*01,TRBD1*01	8	17	21	30	1	1	50	50
764	D2_tcrb_CM	D2	tcrb	CD4-TCM	TRBV5-1*01_TGCGCCAGCAGCTTGGTTAGCGACATAATGAAGGTGCAGTTCTTC_TRBJ2-1*01	1	0.000275862	TGCGCCAGCAGCTTGGTTAGCGACATAATGAAGGTGCAGTTCTTC	CASSLVSDIMKVQFF	TRBV5-1*01	TRBJ2-1*01	TRBD2*01,TRBD2*01	15	17	21	35	1	1	48	48
765	D2_tcrb_CM	D2	tcrb	CD4-TCM	TRBV5-6*01_TGTGCCAGCAGCTTCAACAGGGGGACCTTCCTCGGTGAGCAGTTCTTC_TRBJ2-1*01	1	0.000275862	TGTGCCAGCAGCTTCAACAGGGGGACCTTCCTCGGTGAGCAGTTCTTC	CASSFNRGTFLGEQFF	TRBV5-6*01	TRBJ2-1*01	TRBD1*01,TRBD1*01	13	16	23	35	1	1	74	74
766	D2_tcrb_CM	D2	tcrb	CD4-TCM	TRBV29-1*01_TGCAGCGTTCATTTGGTGACGGATACGCAGTATTTT_TRBJ2-3*01	1	0.000275862	TGCAGCGTTCATTTGGTGACGGATACGCAGTATTTT	CSVHLVTDTQYF	TRBV29-1*01	TRBJ2-3*01	TRBD1*01,TRBD1*01	8	9	10	18	1	1	112	112
767	D2_tcrb_CM	D2	tcrb	CD4-TCM	TRBV29-1*01_TGCAGCGTGGGGGAAAACAATGAGCAGTTCTTC_TRBJ2-1*01	1	0.000275862	TGCAGCGTGGGGGAAAACAATGAGCAGTTCTTC	CSVGENNEQFF	TRBV29-1*01	TRBJ2-1*01	TRBD1*01,TRBD1*01,TRBD2*01,TRBD2*01	7	8	12	16	1	1	71	71
768	D2_tcrb_CM	D2	tcrb	CD4-TCM	TRBV5-1*01_TGCGCCAGCGGTAAAGAACCAGGGAGCTCCTACGAGCAGTACTTC_TRBJ2-7*01	1	0.000275862	TGCGCCAGCGGTAAAGAACCAGGGAGCTCCTACGAGCAGTACTTC	CASGKEPGSSYEQYF	TRBV5-1*01	TRBJ2-7*01	TRBD1*01,TRBD1*01	8	19	23	26	1	1	48	48
769	D2_tcrb_CM	D2	tcrb	CD4-TCM	TRBV2*01_TGTGCCAGCACCCTACTAGCGGAGACCGGGGAGCTGTTTTTT_TRBJ2-2*01	1	0.000275862	TGTGCCAGCACCCTACTAGCGGAGACCGGGGAGCTGTTTTTT	CASTLLAETGELFF	TRBV2*01	TRBJ2-2*01	TRBD2*01,TRBD2*01	9	14	21	24	1	1	25	25
770	D2_tcrb_CM	D2	tcrb	CD4-TCM	TRBV12-3*01,TRBV12-4*01_TGTGCCAGCATGATGACGGGAATGGATACGCAGTATTTT_TRBJ2-3*01	1	0.000275862	TGTGCCAGCATGATGACGGGAATGGATACGCAGTATTTT	CASMMTGMDTQYF	TRBV12-3*01,TRBV12-4*01	TRBJ2-3*01	TRBD2*01,TRBD2*01	9	16	19	24	1	1	142	142
771	D2_tcrb_CM	D2	tcrb	CD4-TCM	TRBV3-1*01_TGTGCCAGCAGGAGCGGGAGAATCTCCTACAATGAGCAGTTCTTC_TRBJ2-1*01	1	0.000275862	TGTGCCAGCAGGAGCGGGAGAATCTCCTACAATGAGCAGTTCTTC	CASRSGRISYNEQFF	TRBV3-1*01	TRBJ2-1*01	TRBD2*01,TRBD2*01	10	12	17	23	1	1	99	99
772	D2_tcrb_CM	D2	tcrb	CD4-TCM	TRBV6-5*01_TGTGCCAGCAGTAGCAAGGGGGCGGATGGCTACACCTTC_TRBJ1-2*01	1	0.000275862	TGTGCCAGCAGTAGCAAGGGGGCGGATGGCTACACCTTC	CASSSKGADGYTF	TRBV6-5*01	TRBJ1-2*01	TRBD1*01	11	16	22	25	1	1	26	26
773	D2_tcrb_CM	D2	tcrb	CD4-TCM	TRBV12-3*01,TRBV12-4*01_TGTGCCAGCAGCGGGACTAGCGGGACGACCCAGTACTTC_TRBJ2-5*01	1	0.000275862	TGTGCCAGCAGCGGGACTAGCGGGACGACCCAGTACTTC	CASSGTSGTTQYF	TRBV12-3*01,TRBV12-4*01	TRBJ2-5*01	TRBD2*01	10	12	23	26	1	1	124	124
774	D2_tcrb_CM	D2	tcrb	CD4-TCM	TRBV28*01_TGTGCCAGCAGCTACGGGGTGGCCTACGAGCAGTACTTC_TRBJ2-7*01	1	0.000275862	TGTGCCAGCAGCTACGGGGTGGCCTACGAGCAGTACTTC	CASSYGVAYEQYF	TRBV28*01	TRBJ2-7*01	TRBD2*01,TRBD2*01	10	14	18	22	1	1	56	56
775	D2_tcrb_CM	D2	tcrb	CD4-TCM	TRBV9*01_TGTGCCAGCAGCGTAGCGCTGAATGCGGACGGGGAGCTGTTTTTT_TRBJ2-2*01	1	0.000275862	TGTGCCAGCAGCGTAGCGCTGAATGCGGACGGGGAGCTGTTTTTT	CASSVALNADGELFF	TRBV9*01	TRBJ2-2*01	TRBD2*01,TRBD2*01	15	16	19	29	1	1	156	156
776	D2_tcrb_CM	D2	tcrb	CD4-TCM	TRBV30*01_TGTGCCTGGAGGACCCAGGGGAAGGCCTATGGCTACACCTTC_TRBJ1-2*01	1	0.000275862	TGTGCCTGGAGGACCCAGGGGAAGGCCTATGGCTACACCTTC	CAWRTQGKAYGYTF	TRBV30*01	TRBJ1-2*01	TRBD1*01,TRBD1*01	10	15	20	26	1	1	33	33
777	D2_tcrb_CM	D2	tcrb	CD4-TCM	TRBV9*01_TGTGCCAGCAGCGTAAGAGGGGGGGTCCTGAATGAAAAACTGTTTTTT_TRBJ1-4*01	1	0.000275862	TGTGCCAGCAGCGTAAGAGGGGGGGTCCTGAATGAAAAACTGTTTTTT	CASSVRGGVLNEKLFF	TRBV9*01	TRBJ1-4*01	TRBD2*01	14	18	24	30	1	1	34	34
778	D2_tcrb_CM	D2	tcrb	CD4-TCM	TRBV5-6*01_TGTGCCAGCAGCTTGGGGAGGACAGGGGTGAGCTCTGGGGCCAACGTCCTGACTTTC_TRBJ2-6*01	1	0.000275862	TGTGCCAGCAGCTTGGGGAGGACAGGGGTGAGCTCTGGGGCCAACGTCCTGACTTTC	CASSLGRTGVSSGANVLTF	TRBV5-6*01	TRBJ2-6*01	TRBD1*01,TRBD1*01	15	19	27	32	1	1	23	23
779	D2_tcrb_CM	D2	tcrb	CD4-TCM	TRBV30*01_TGTGCCTGGAAGCCGGGTTGGACTGAAGCTTTCTTT_TRBJ1-1*01	1	0.000275862	TGTGCCTGGAAGCCGGGTTGGACTGAAGCTTTCTTT	CAWKPGWTEAFF	TRBV30*01	TRBJ1-1*01	TRBD2*01,TRBD2*01	9	13	16	21	1	1	103	103
780	D2_tcrb_CM	D2	tcrb	CD4-TCM	TRBV24-1*01_TGTGCCACCAGGCAGGGTGGTGAGCAGTTCTTC_TRBJ2-1*01	1	0.000275862	TGTGCCACCAGGCAGGGTGGTGAGCAGTTCTTC	CATRQGGEQFF	TRBV24-1*01	TRBJ2-1*01	TRBD1*01,TRBD1*01	10	12	16	20	1	1	69	69
781	D2_tcrb_CM	D2	tcrb	CD4-TCM	TRBV19*01_TGTGCCAGTAGGACTCGACAGGGGAGCAACAATGAGCAGTTCTTC_TRBJ2-1*01	1	0.000275862	TGTGCCAGTAGGACTCGACAGGGGAGCAACAATGAGCAGTTCTTC	CASRTRQGSNNEQFF	TRBV19*01	TRBJ2-1*01	TRBD1*01,TRBD1*01	10	16	23	28	1	1	60	60
782	D2_tcrb_CM	D2	tcrb	CD4-TCM	TRBV5-1*01_TGCGCCAGCAGCCTCGACAGGGGACCGACAGATACGCAGTATTTT_TRBJ2-3*01	1	0.000275862	TGCGCCAGCAGCCTCGACAGGGGACCGACAGATACGCAGTATTTT	CASSLDRGPTDTQYF	TRBV5-1*01	TRBJ2-3*01	TRBD1*01,TRBD1*01	11	15	22	27	1	1	54	54
783	D2_tcrb_CM	D2	tcrb	CD4-TCM	TRBV5-5*01_TGTGCCAGCAGCCCCCTGGGACAGGGCCTCATGGGCTACACCTTC_TRBJ1-2*01	1	0.000275862	TGTGCCAGCAGCCCCCTGGGACAGGGCCTCATGGGCTACACCTTC	CASSPLGQGLMGYTF	TRBV5-5*01	TRBJ1-2*01	TRBD1*01	11	17	25	33	1	1	42	42
784	D2_tcrb_CM	D2	tcrb	CD4-TCM	TRBV12-3*01,TRBV12-4*01_TGTGCCAGCAGCCTTACTAGCGGGGGGGCCCGCTCCTACGAGCAGTACTTC_TRBJ2-7*01	1	0.000275862	TGTGCCAGCAGCCTTACTAGCGGGGGGGCCCGCTCCTACGAGCAGTACTTC	CASSLTSGGARSYEQYF	TRBV12-3*01,TRBV12-4*01	TRBJ2-7*01	TRBD2*01	10	15	27	32	1	1	73	73
785	D2_tcrb_CM	D2	tcrb	CD4-TCM	TRBV10-3*01_TGTGCCATCGGGGAGGCAACTAATGAAAAAACTGTTTTT_TRBJ1-4*01	1	0.000275862	TGTGCCATCGGGGAGGCAACTAATGAAAAAACTGTTTTT	CAIGEATNEKTVF	TRBV10-3*01	TRBJ1-4*01	.	14	-1	-1	16	1	1	27	27
786	D2_tcrb_CM	D2	tcrb	CD4-TCM	TRBV19*01_TGTGCCAGTAGTACTAGCGGATACGAGCAGTACTTC_TRBJ2-7*01	1	0.000275862	TGTGCCAGTAGTACTAGCGGATACGAGCAGTACTTC	CASSTSGYEQYF	TRBV19*01	TRBJ2-7*01	TRBD2*01,TRBD2*01	12	13	19	21	1	1	86	86
787	D2_tcrb_CM	D2	tcrb	CD4-TCM	TRBV5-1*01_TGCGCCAGCAGCTTGGGGGCAGGGACTGAAGCTTTCTTT_TRBJ1-1*01	1	0.000275862	TGCGCCAGCAGCTTGGGGGCAGGGACTGAAGCTTTCTTT	CASSLGAGTEAFF	TRBV5-1*01	TRBJ1-1*01	TRBD1*01	15	16	19	24	1	1	58	58
788	D2_tcrb_CM	D2	tcrb	CD4-TCM	TRBV6-2*01,TRBV6-3*01_TGTGCCATCAGTCGTGGGGGACAGGGCCACAATGAGCAGTTCTTC_TRBJ2-1*01	1	0.000275862	TGTGCCATCAGTCGTGGGGGACAGGGCCACAATGAGCAGTTCTTC	CAISRGGQGHNEQFF	TRBV6-2*01,TRBV6-3*01	TRBJ2-1*01	TRBD1*01	11	17	25	28	1	1	166	166
789	D2_tcrb_CM	D2	tcrb	CD4-TCM	TRBV20-1*01_TGCAGTGCTAGAGATTTGGCAGGGGGGCACTACGAGCAGTACTTC_TRBJ2-7*01	1	0.000275862	TGCAGTGCTAGAGATTTGGCAGGGGGGCACTACGAGCAGTACTTC	CSARDLAGGHYEQYF	TRBV20-1*01	TRBJ2-7*01	TRBD1*01,TRBD1*01	13	19	25	29	1	1	42	42
790	D2_tcrb_CM	D2	tcrb	CD4-TCM	TRBV6-5*01_TGTGCCAGCAGTTACTATCGCGGGGCGGCTCAGTATTTT_TRBJ2-3*01	1	0.000275862	TGTGCCAGCAGTTACTATCGCGGGGCGGCTCAGTATTTT	CASSYYRGAAQYF	TRBV6-5*01	TRBJ2-3*01	TRBD2*01,TRBD2*01	15	19	24	30	1	1	59	59
791	D2_tcrb_CM	D2	tcrb	CD4-TCM	TRBV2*01_TGTGCCAGCGGCGGGGGTTATGAGCAGTTCTTC_TRBJ2-1*01	1	0.000275862	TGTGCCAGCGGCGGGGGTTATGAGCAGTTCTTC	CASGGGYEQFF	TRBV2*01	TRBJ2-1*01	TRBD2*01,TRBD2*01	8	10	16	19	1	1	49	49
792	D2_tcrb_CM	D2	tcrb	CD4-TCM	TRBV4-1*01_TGCGCCAGCAGCCAACCCCGGACGTACCGCTCTGGAAACACCATATATTTT_TRBJ1-3*01	1	0.000275862	TGCGCCAGCAGCCAACCCCGGACGTACCGCTCTGGAAACACCATATATTTT	CASSQPRTYRSGNTIYF	TRBV4-1*01	TRBJ1-3*01	TRBD2*01,TRBD2*01	14	15	19	29	1	1	72	72
793	D2_tcrb_CM	D2	tcrb	CD4-TCM	TRBV18*01_TGTGCCAGCTCACCGACGGGGGACTCACCCCTCCACTTT_TRBJ1-6*01	1	0.000275862	TGTGCCAGCTCACCGACGGGGGACTCACCCCTCCACTTT	CASSPTGDSPLHF	TRBV18*01	TRBJ1-6*01	TRBD2*01,TRBD2*01	13	16	21	24	1	1	107	107
794	D2_tcrb_CM	D2	tcrb	CD4-TCM	TRBV10-3*01_TGTGCCGTGCAGAGGGGGGAACAAGAGACCCAGTACTTC_TRBJ2-5*01	1	0.000275862	TGTGCCGTGCAGAGGGGGGAACAAGAGACCCAGTACTTC	CAVQRGEQETQYF	TRBV10-3*01	TRBJ2-5*01	TRBD1*01,TRBD1*01	5	12	17	21	1	1	31	31
795	D2_tcrb_CM	D2	tcrb	CD4-TCM	TRBV7-6*01_TGTGCCAGCAGCTCACTAGCCGAGTCAGATACGCAGTATTTT_TRBJ2-3*01	1	0.000275862	TGTGCCAGCAGCTCACTAGCCGAGTCAGATACGCAGTATTTT	CASSSLAESDTQYF	TRBV7-6*01	TRBJ2-3*01	TRBD2*01,TRBD2*01	12	14	19	25	1	1	60	60
796	D2_tcrb_CM	D2	tcrb	CD4-TCM	TRBV19*01_TGTGCCAGTACCACGTCCGGGACACCCGCCAAAAACATTCAGTACTTC_TRBJ2-4*01	1	0.000275862	TGTGCCAGTACCACGTCCGGGACACCCGCCAAAAACATTCAGTACTTC	CASTTSGTPAKNIQYF	TRBV19*01	TRBJ2-4*01	TRBD1*01	9	18	23	27	1	1	85	85
797	D2_tcrb_CM	D2	tcrb	CD4-TCM	TRBV19*01_TGTGCCAGTAGTATAGCGTCGGCCGCGGGAAACACCATATATTTT_TRBJ1-3*01	1	0.000275862	TGTGCCAGTAGTATAGCGTCGGCCGCGGGAAACACCATATATTTT	CASSIASAAGNTIYF	TRBV19*01	TRBJ1-3*01	TRBD2*01,TRBD2*01	15	22	25	27	1	1	90	90
798	D2_tcrb_CM	D2	tcrb	CD4-TCM	TRBV7-9*01_TGTGCCAGCAGCCCCATTGGGGATTTCACTGAAGCTTTCTTT_TRBJ1-1*01	1	0.000275862	TGTGCCAGCAGCCCCATTGGGGATTTCACTGAAGCTTTCTTT	CASSPIGDFTEAFF	TRBV7-9*01	TRBJ1-1*01	TRBD1*01,TRBD1*01,TRBD2*01,TRBD2*01	11	18	21	26	1	1	24	24
799	D2_tcrb_CM	D2	tcrb	CD4-TCM	TRBV9*01_TGTGCCAGCAGCGTAGATCCCGGCACAGATACGCAGTATTTT_TRBJ2-3*01	1	0.000275862	TGTGCCAGCAGCGTAGATCCCGGCACAGATACGCAGTATTTT	CASSVDPGTDTQYF	TRBV9*01	TRBJ2-3*01	TRBD1*01,TRBD2*01	15	17	20	22	1	1	72	72
800	D2_tcrb_CM	D2	tcrb	CD4-TCM	TRBV30*01_TGTGCCTGGAGCGTTGGCGTTTACGAGCAGTACTTC_TRBJ2-7*01	1	0.000275862	TGTGCCTGGAGCGTTGGCGTTTACGAGCAGTACTTC	CAWSVGVYEQYF	TRBV30*01	TRBJ2-7*01	TRBD1*01	13	15	17	21	1	1	85	85
801	D2_tcrb_CM	D2	tcrb	CD4-TCM	TRBV5-5*01_TGTGCCAGCAGCTTGTACGGGACAGCTATTACCGGGGAGCTGTTTTTT_TRBJ2-2*01	1	0.000275862	TGTGCCAGCAGCTTGTACGGGACAGCTATTACCGGGGAGCTGTTTTTT	CASSLYGTAITGELFF	TRBV5-5*01	TRBJ2-2*01	TRBD1*01	14	18	24	30	1	1	18	18
802	D2_tcrb_CM	D2	tcrb	CD4-TCM	TRBV20-1*01_TGCAGTGCACCCGGTGCCCGAATGGGAGCTTTCTTT_TRBJ1-1*01	1	0.000275862	TGCAGTGCACCCGGTGCCCGAATGGGAGCTTTCTTT	CSAPGARMGAFF	TRBV20-1*01	TRBJ1-1*01	TRBD2*01,TRBD2*01	7	9	12	26	1	1	28	28
803	D2_tcrb_CM	D2	tcrb	CD4-TCM	TRBV2*01_TGTGCCAGCAATCCAGTCGCAGATACGCAGTATTTT_TRBJ2-3*01	1	0.000275862	TGTGCCAGCAATCCAGTCGCAGATACGCAGTATTTT	CASNPVADTQYF	TRBV2*01	TRBJ2-3*01	TRBD2*01,TRBD2*01	9	14	17	19	1	1	14	14
804	D2_tcrb_CM	D2	tcrb	CD4-TCM	TRBV12-3*01,TRBV12-4*01_TGTGCCAGCAGTTTGACAGGGGGCCGTGAGACCCAGTACTTC_TRBJ2-5*01	1	0.000275862	TGTGCCAGCAGTTTGACAGGGGGCCGTGAGACCCAGTACTTC	CASSLTGGRETQYF	TRBV12-3*01,TRBV12-4*01	TRBJ2-5*01	TRBD1*01	13	14	23	27	1	1	75	75
805	D2_tcrb_CM	D2	tcrb	CD4-TCM	TRBV27*01_TGTGCCAGCAGTCCCCGAGCCGTCCACAGGGCCGGCTTCGGAGAGACCCAGTACTTC_TRBJ2-5*01	1	0.000275862	TGTGCCAGCAGTCCCCGAGCCGTCCACAGGGCCGGCTTCGGAGAGACCCAGTACTTC	CASSPRAVHRAGFGETQYF	TRBV27*01	TRBJ2-5*01	TRBD1*01,TRBD1*01	11	25	30	41	1	1	67	67
806	D2_tcrb_CM	D2	tcrb	CD4-TCM	TRBV6-5*01_TGTGCCAGCAGTTCCGGACGGTATAATTCACCCCTCCACTTT_TRBJ1-6*01	1	0.000275862	TGTGCCAGCAGTTCCGGACGGTATAATTCACCCCTCCACTTT	CASSSGRYNSPLHF	TRBV6-5*01	TRBJ1-6*01	TRBD1*01,TRBD1*01,TRBD2*01,TRBD2*01	12	15	18	21	1	1	16	16
807	D2_tcrb_CM	D2	tcrb	CD4-TCM	TRBV3-1*01_TGTGCCAGCAGCCCTGTCCGGGCCAAAGCGCCAAGGGTAGATACGCAGTATTTT_TRBJ2-3*01	1	0.000275862	TGTGCCAGCAGCCCTGTCCGGGCCAAAGCGCCAAGGGTAGATACGCAGTATTTT	CASSPVRAKAPRVDTQYF	TRBV3-1*01	TRBJ2-3*01	TRBD1*01,TRBD1*01	12	13	18	38	1	1	110	110
808	D2_tcrb_CM	D2	tcrb	CD4-TCM	TRBV7-2*01_TGTGCCAGCAGCCCTAGGTGGAGGGCAGCAATGAACACCGGGGAGCTGTTTTTT_TRBJ2-2*01	1	0.000275862	TGTGCCAGCAGCCCTAGGTGGAGGGCAGCAATGAACACCGGGGAGCTGTTTTTT	CASSPRWRAAMNTGELFF	TRBV7-2*01	TRBJ2-2*01	TRBD2*01,TRBD2*01	11	13	16	32	1	1	23	23
809	D2_tcrb_CM	D2	tcrb	CD4-TCM	TRBV5-1*01_TGCGCCAGCAGCCCCCGAGGCGGAGCGGGAAGCACAGATACGCAGTATTTT_TRBJ2-3*01	1	0.000275862	TGCGCCAGCAGCCCCCGAGGCGGAGCGGGAAGCACAGATACGCAGTATTTT	CASSPRGGAGSTDTQYF	TRBV5-1*01	TRBJ2-3*01	TRBD2*01,TRBD2*01	11	23	28	30	1	1	41	41
810	D2_tcrb_CM	D2	tcrb	CD4-TCM	TRBV18*01_TGTGCCAGCTCACCAGAGAGCGGGGGGAGAGGTACGCAGTATTTT_TRBJ2-3*01	1	0.000275862	TGTGCCAGCTCACCAGAGAGCGGGGGGAGAGGTACGCAGTATTTT	CASSPESGGRGTQYF	TRBV18*01	TRBJ2-3*01	TRBD2*01,TRBD2*01	14	18	26	29	1	1	194	194
811	D2_tcrb_CM	D2	tcrb	CD4-TCM	TRBV28*01_TGTGCCAGCAGTTTATCAGGGACAGGGAGAGGGGCCAACGTCCTGACTTTC_TRBJ2-6*01	1	0.000275862	TGTGCCAGCAGTTTATCAGGGACAGGGAGAGGGGCCAACGTCCTGACTTTC	CASSLSGTGRGANVLTF	TRBV28*01	TRBJ2-6*01	TRBD1*01	15	18	26	30	1	1	29	29
812	D2_tcrb_CM	D2	tcrb	CD4-TCM	TRBV5-1*01_TGCGCCAGCAGGGCTAGCGGGAGTAAGGAGACCCAGTACTTC_TRBJ2-5*01	1	0.000275862	TGCGCCAGCAGGGCTAGCGGGAGTAAGGAGACCCAGTACTTC	CASRASGSKETQYF	TRBV5-1*01	TRBJ2-5*01	TRBD2*01,TRBD2*01	10	13	20	27	1	1	24	24
813	D2_tcrb_CM	D2	tcrb	CD4-TCM	TRBV5-1*01_TGCGCCAGCAGCAACTCCGGGACACCGAGCTCTGGAAACACCATATATTTT_TRBJ1-3*01	1	0.000275862	TGCGCCAGCAGCAACTCCGGGACACCGAGCTCTGGAAACACCATATATTTT	CASSNSGTPSSGNTIYF	TRBV5-1*01	TRBJ1-3*01	TRBD1*01	11	18	23	29	1	1	136	136
814	D2_tcrb_CM	D2	tcrb	CD4-TCM	TRBV9*01_TGTGCCAGCAGCGTAGAAGGAACTAGAACAGATACGCAGTATTTT_TRBJ2-3*01	1	0.000275862	TGTGCCAGCAGCGTAGAAGGAACTAGAACAGATACGCAGTATTTT	CASSVEGTRTDTQYF	TRBV9*01	TRBJ2-3*01	TRBD1*01,TRBD1*01	15	17	19	24	1	1	78	78
815	D2_tcrb_CM	D2	tcrb	CD4-TCM	TRBV6-5*01_TGTGCCAGCAGTTACTCAGATAGCGGGGGTGCCTCCTACGAGCAGTACTTC_TRBJ2-7*01	1	0.000275862	TGTGCCAGCAGTTACTCAGATAGCGGGGGTGCCTCCTACGAGCAGTACTTC	CASSYSDSGGASYEQYF	TRBV6-5*01	TRBJ2-7*01	TRBD2*01,TRBD2*01	16	20	28	32	1	1	58	58
816	D2_tcrb_CM	D2	tcrb	CD4-TCM	TRBV6-6*01_TGTGCCAGCAGTTCCCCCAGGGAGCCAGCTTTCTTT_TRBJ1-1*01	1	0.000275862	TGTGCCAGCAGTTCCCCCAGGGAGCCAGCTTTCTTT	CASSSPREPAFF	TRBV6-6*01	TRBJ1-1*01	TRBD1*01,TRBD1*01,TRBD2*01,TRBD2*01	12	13	17	26	1	1	142	142
817	D2_tcrb_CM	D2	tcrb	CD4-TCM	TRBV5-4*01_TGTGCCAGCAGCCGGCCGGGCCGGGGTGAGCAGTTCTTC_TRBJ2-1*01	1	0.000275862	TGTGCCAGCAGCCGGCCGGGCCGGGGTGAGCAGTTCTTC	CASSRPGRGEQFF	TRBV5-4*01	TRBJ2-1*01	TRBD2*01,TRBD2*01	11	16	19	26	1	1	144	144
818	D2_tcrb_CM	D2	tcrb	CD4-TCM	TRBV3-1*01_TGTGCCAGCAGCCCCCGGGGGAAAGACACAGATACGCAGTATTTT_TRBJ2-3*01	1	0.000275862	TGTGCCAGCAGCCCCCGGGGGAAAGACACAGATACGCAGTATTTT	CASSPRGKDTDTQYF	TRBV3-1*01	TRBJ2-3*01	TRBD2*01,TRBD2*01	12	15	20	26	1	1	62	62
819	D2_tcrb_CM	D2	tcrb	CD4-TCM	TRBV4-1*01_TGCGCCAGCAGCCGGGGCTCCGGGTCCAACGGGCTCTACGAGCAGTACTTC_TRBJ2-7*01	1	0.000275862	TGCGCCAGCAGCCGGGGCTCCGGGTCCAACGGGCTCTACGAGCAGTACTTC	CASSRGSGSNGLYEQYF	TRBV4-1*01	TRBJ2-7*01	TRBD1*01	12	13	17	35	1	1	63	63
820	D2_tcrb_CM	D2	tcrb	CD4-TCM	TRBV12-3*01,TRBV12-4*01_TGTGCCAGCAGTCCCACTAGCGGGAGGTCGAATGAGCAGTTCTTC_TRBJ2-1*01	1	0.000275862	TGTGCCAGCAGTCCCACTAGCGGGAGGTCGAATGAGCAGTTCTTC	CASSPTSGRSNEQFF	TRBV12-3*01,TRBV12-4*01	TRBJ2-1*01	TRBD2*01,TRBD2*01	11	15	23	30	1	1	77	77
821	D2_tcrb_CM	D2	tcrb	CD4-TCM	TRBV5-1*01_TGCGCCAGCAGCCTAGTCGGGAAGCATAATGAAAAACTGTTTTTT_TRBJ1-4*01	1	0.000275862	TGCGCCAGCAGCCTAGTCGGGAAGCATAATGAAAAACTGTTTTTT	CASSLVGKHNEKLFF	TRBV5-1*01	TRBJ1-4*01	TRBD2*01,TRBD2*01	11	12	17	26	1	1	252	252
822	D2_tcrb_CM	D2	tcrb	CD4-TCM	TRBV12-3*01,TRBV12-4*01_TGTGCCAGCAGTTTAGAGAGTTTACAGCCCCAGCATTTT_TRBJ1-5*01	1	0.000275862	TGTGCCAGCAGTTTAGAGAGTTTACAGCCCCAGCATTTT	CASSLESLQPQHF	TRBV12-3*01,TRBV12-4*01	TRBJ1-5*01	TRBD2*01,TRBD2*01	15	18	20	24	1	1	31	31
823	D2_tcrb_CM	D2	tcrb	CD4-TCM	TRBV11-2*01_TGTGCCAGCAGCTTTGGCTACGGTTTAGCAGATACGCAGTATTTT_TRBJ2-3*01	1	0.000275862	TGTGCCAGCAGCTTTGGCTACGGTTTAGCAGATACGCAGTATTTT	CASSFGYGLADTQYF	TRBV11-2*01	TRBJ2-3*01	TRBD2*01,TRBD2*01	13	16	19	28	1	1	61	61
824	D2_tcrb_CM	D2	tcrb	CD4-TCM	TRBV20-1*01_TGCAGTGCCCTGGGGCCGAACTCTGGAAACACCATATATTTT_TRBJ1-3*01	1	0.000275862	TGCAGTGCCCTGGGGCCGAACTCTGGAAACACCATATATTTT	CSALGPNSGNTIYF	TRBV20-1*01	TRBJ1-3*01	TRBD1*01	7	11	15	20	1	1	50	50
825	D2_tcrb_CM	D2	tcrb	CD4-TCM	TRBV20-1*01_TGCAGTGCTAGAGTTAGGACAGGGCAGAATTCACCCCTCCACTTT_TRBJ1-6*01	1	0.000275862	TGCAGTGCTAGAGTTAGGACAGGGCAGAATTCACCCCTCCACTTT	CSARVRTGQNSPLHF	TRBV20-1*01	TRBJ1-6*01	TRBD1*01,TRBD1*01	12	16	23	27	1	1	34	34
826	D2_tcrb_CM	D2	tcrb	CD4-TCM	TRBV3-1*01_TGTGCCAGCAGCGTAAAGCGAGGCACCGGGGAGCTGTTTTTT_TRBJ2-2*01	1	0.000275862	TGTGCCAGCAGCGTAAAGCGAGGCACCGGGGAGCTGTTTTTT	CASSVKRGTGELFF	TRBV3-1*01	TRBJ2-2*01	TRBD2*01,TRBD2*01	11	16	19	23	1	1	53	53
827	D2_tcrb_CM	D2	tcrb	CD4-TCM	TRBV19*01_TGTGCCAGTAGTTCAGGGACAGGGCGGCCCGGGGAGCTGTTTTTT_TRBJ2-2*01	1	0.000275862	TGTGCCAGTAGTTCAGGGACAGGGCGGCCCGGGGAGCTGTTTTTT	CASSSGTGRPGELFF	TRBV19*01	TRBJ2-2*01	TRBD1*01	11	15	23	28	1	1	142	142
828	D2_tcrb_CM	D2	tcrb	CD4-TCM	TRBV2*01_TGTGCCAGCAGCGCCGGGACTAGCGGGGGGGCCACAGATACGCAGTATTTT_TRBJ2-3*01	1	0.000275862	TGTGCCAGCAGCGCCGGGACTAGCGGGGGGGCCACAGATACGCAGTATTTT	CASSAGTSGGATDTQYF	TRBV2*01	TRBJ2-3*01	TRBD2*01	10	15	29	32	1	1	27	27
829	D2_tcrb_CM	D2	tcrb	CD4-TCM	TRBV18*01_TGTGCCAGCTCGCCCAATGCACCGACAGGAATAGCCAAAAACATTCAGTACTTC_TRBJ2-4*01	1	0.000275862	TGTGCCAGCTCGCCCAATGCACCGACAGGAATAGCCAAAAACATTCAGTACTTC	CASSPNAPTGIAKNIQYF	TRBV18*01	TRBJ2-4*01	TRBD1*01,TRBD1*01	13	23	28	32	1	1	125	125
830	D2_tcrb_CM	D2	tcrb	CD4-TCM	TRBV12-3*01,TRBV12-4*01_TGTGCCAGCACCCCGACAGGGAGCCATCAGCCCCAGCATTTT_TRBJ1-5*01	1	0.000275862	TGTGCCAGCACCCCGACAGGGAGCCATCAGCCCCAGCATTTT	CASTPTGSHQPQHF	TRBV12-3*01,TRBV12-4*01	TRBJ1-5*01	TRBD1*01,TRBD1*01	9	14	19	21	1	1	48	48
831	D2_tcrb_CM	D2	tcrb	CD4-TCM	TRBV7-6*01_TGTGCCAGCAGCCCACGACTAGCGGGACGGCACTACAATGAGCAGTTCTTC_TRBJ2-1*01	1	0.000275862	TGTGCCAGCAGCCCACGACTAGCGGGACGGCACTACAATGAGCAGTTCTTC	CASSPRLAGRHYNEQFF	TRBV7-6*01	TRBJ2-1*01	TRBD2*01,TRBD2*01	11	16	25	32	1	1	24	24
832	D2_tcrb_CM	D2	tcrb	CD4-TCM	TRBV11-1*01_TGTGCCAGCAGCTTCGCTCGATACGAGCAGTACTTC_TRBJ2-7*01	1	0.000275862	TGTGCCAGCAGCTTCGCTCGATACGAGCAGTACTTC	CASSFARYEQYF	TRBV11-1*01	TRBJ2-7*01	TRBD1*01,TRBD1*01,TRBD2*01,TRBD2*01	16	17	18	21	1	1	167	167
833	D2_tcrb_CM	D2	tcrb	CD4-TCM	TRBV4-1*01_TGCGCCAGCAGCTTGGGACAGGGTCTCTACGAGCAGTACTTC_TRBJ2-7*01	1	0.000275862	TGCGCCAGCAGCTTGGGACAGGGTCTCTACGAGCAGTACTTC	CASSLGQGLYEQYF	TRBV4-1*01	TRBJ2-7*01	TRBD1*01	11	14	22	26	1	1	85	85
834	D2_tcrb_CM	D2	tcrb	CD4-TCM	TRBV5-5*01_TGTGCCAGCAGCTTGGTCAGGCTAGCGGGGGGGCCACCGTTCTTC_TRBJ2-1*01	1	0.000275862	TGTGCCAGCAGCTTGGTCAGGCTAGCGGGGGGGCCACCGTTCTTC	CASSLVRLAGGPPFF	TRBV5-5*01	TRBJ2-1*01	TRBD2*01	15	21	32	38	1	1	75	75
835	D2_tcrb_CM	D2	tcrb	CD4-TCM	TRBV12-3*01,TRBV12-4*01_TGTGCCAGCACCAAGGACAGGGGCTACGAGCAGTACTTC_TRBJ2-7*01	1	0.000275862	TGTGCCAGCACCAAGGACAGGGGCTACGAGCAGTACTTC	CASTKDRGYEQYF	TRBV12-3*01,TRBV12-4*01	TRBJ2-7*01	TRBD1*01,TRBD1*01	9	14	21	23	1	1	76	76
836	D2_tcrb_CM	D2	tcrb	CD4-TCM	TRBV15*01_TGTGCCACCACCGACCCGGGACAGGGCGATGAAAAACTGTTTTTT_TRBJ1-4*01	1	0.000275862	TGTGCCACCACCGACCCGGGACAGGGCGATGAAAAACTGTTTTTT	CATTDPGQGDEKLFF	TRBV15*01	TRBJ1-4*01	TRBD1*01	9	17	25	28	1	1	73	73
837	D2_tcrb_CM	D2	tcrb	CD4-TCM	TRBV24-1*01_TGTGCCACCAGCTCACCCGGGACAGGGGTCAATGAGCAGTTCTTC_TRBJ2-1*01	1	0.000275862	TGTGCCACCAGCTCACCCGGGACAGGGGTCAATGAGCAGTTCTTC	CATSSPGTGVNEQFF	TRBV24-1*01	TRBJ2-1*01	TRBD1*01	10	18	27	29	1	1	54	54
838	D2_tcrb_CM	D2	tcrb	CD4-TCM	TRBV4-1*01_TGCGCCAGCAGCCAAGGACAGGGGCCCGCCTACGAGCAGTACTTC_TRBJ2-7*01	1	0.000275862	TGCGCCAGCAGCCAAGGACAGGGGCCCGCCTACGAGCAGTACTTC	CASSQGQGPAYEQYF	TRBV4-1*01	TRBJ2-7*01	TRBD1*01,TRBD1*01	15	16	23	28	1	1	66	66
839	D2_tcrb_CM	D2	tcrb	CD4-TCM	TRBV29-1*01_TGCAGCGTTGGCCTGACAGGGTTAGATACGCAGTATTTT_TRBJ2-3*01	1	0.000275862	TGCAGCGTTGGCCTGACAGGGTTAGATACGCAGTATTTT	CSVGLTGLDTQYF	TRBV29-1*01	TRBJ2-3*01	TRBD1*01,TRBD1*01	9	14	20	23	1	1	52	52
840	D2_tcrb_CM	D2	tcrb	CD4-TCM	TRBV11-1*01_TGTGCCAGCAGCTTC_TRBJ2-7*01	1	0.000275862	TGTGCCAGCAGCTTC	CASSF	TRBV11-1*01	TRBJ2-7*01	.	13	-1	-1	6	1	1	62	62
841	D2_tcrb_CM	D2	tcrb	CD4-TCM	TRBV3-1*01_TGTGCCAGCAGCCAAGACTGGGGTGGCTACACCTTC_TRBJ1-2*01	1	0.000275862	TGTGCCAGCAGCCAAGACTGGGGTGGCTACACCTTC	CASSQDWGGYTF	TRBV3-1*01	TRBJ1-2*01	TRBD1*01,TRBD1*01	16	17	19	23	1	1	32	32
842	D2_tcrb_CM	D2	tcrb	CD4-TCM	TRBV10-3*01_TGTGCCATCAGTCCCTGGACGGGCCCTGAGCAGTTCTTC_TRBJ2-1*01	1	0.000275862	TGTGCCATCAGTCCCTGGACGGGCCCTGAGCAGTTCTTC	CAISPWTGPEQFF	TRBV10-3*01	TRBJ2-1*01	TRBD1*01,TRBD1*01	11	12	16	26	1	1	54	54
843	D2_tcrb_CM	D2	tcrb	CD4-TCM	TRBV7-2*01_TGTGCCAGCACCGCGGCAGGGTATGGCTACACCTTC_TRBJ1-2*01	1	0.000275862	TGTGCCAGCACCGCGGCAGGGTATGGCTACACCTTC	CASTAAGYGYTF	TRBV7-2*01	TRBJ1-2*01	TRBD2*01,TRBD2*01	9	10	13	21	1	1	69	69
844	D2_tcrb_CM	D2	tcrb	CD4-TCM	TRBV12-3*01,TRBV12-4*01_TGTGCCAGCAGTAAAAACAGGGGGCAAGGGGAGCTGTTTTTT_TRBJ2-2*01	1	0.000275862	TGTGCCAGCAGTAAAAACAGGGGGCAAGGGGAGCTGTTTTTT	CASSKNRGQGELFF	TRBV12-3*01,TRBV12-4*01	TRBJ2-2*01	TRBD1*01	11	16	24	27	1	1	75	75
845	D2_tcrb_CM	D2	tcrb	CD4-TCM	TRBV12-3*01,TRBV12-4*01_TGTGCCAGCAGCAAAACGGGACAGGGCGGAAAACTGTTTTTT_TRBJ1-4*01	1	0.000275862	TGTGCCAGCAGCAAAACGGGACAGGGCGGAAAACTGTTTTTT	CASSKTGQGGKLFF	TRBV12-3*01,TRBV12-4*01	TRBJ1-4*01	TRBD1*01	10	17	25	29	1	1	67	67
846	D2_tcrb_CM	D2	tcrb	CD4-TCM	TRBV29-1*01_TGCAGCGGGACGGTGAACACTGAAGCTTTCTTT_TRBJ1-1*01	1	0.000275862	TGCAGCGGGACGGTGAACACTGAAGCTTTCTTT	CSGTVNTEAFF	TRBV29-1*01	TRBJ1-1*01	TRBD1*01,TRBD1*01,TRBD2*01,TRBD2*01	6	7	10	13	1	1	40	40
847	D2_tcrb_CM	D2	tcrb	CD4-TCM	TRBV6-5*01_TGTGCCAGCAGCTTGGGACTAGCGTCCTGGGAGACCCAGTACTTC_TRBJ2-5*01	1	0.000275862	TGTGCCAGCAGCTTGGGACTAGCGTCCTGGGAGACCCAGTACTTC	CASSLGLASWETQYF	TRBV6-5*01	TRBJ2-5*01	TRBD2*01	10	14	23	30	1	1	62	62
848	D2_tcrb_CM	D2	tcrb	CD4-TCM	TRBV30*01_TGTGCCTGGGGACCTTACTACAATGAGCAGTTCTTC_TRBJ2-1*01	1	0.000275862	TGTGCCTGGGGACCTTACTACAATGAGCAGTTCTTC	CAWGPYYNEQFF	TRBV30*01	TRBJ2-1*01	TRBD1*01,TRBD1*01,TRBD2*01,TRBD2*01	8	9	12	17	1	1	54	54
849	D2_tcrb_CM	D2	tcrb	CD4-TCM	TRBV13*01_TGTGCCACCTCGGATCGACAGGGGAAATCAGAGACCCAGTACTTC_TRBJ2-5*01	1	0.000275862	TGTGCCACCTCGGATCGACAGGGGAAATCAGAGACCCAGTACTTC	CATSDRQGKSETQYF	TRBV13*01	TRBJ2-5*01	TRBD1*01,TRBD1*01	6	16	23	29	1	1	71	71
850	D2_tcrb_CM	D2	tcrb	CD4-TCM	TRBV29-1*01_TGCAGCGTGGGGCAGGGGCAACAAGAGACCCAGTACTTC_TRBJ2-5*01	1	0.000275862	TGCAGCGTGGGGCAGGGGCAACAAGAGACCCAGTACTTC	CSVGQGQQETQYF	TRBV29-1*01	TRBJ2-5*01	TRBD1*01,TRBD1*01	7	12	17	21	1	1	56	56
851	D2_tcrb_CM	D2	tcrb	CD4-TCM	TRBV5-1*01_TGCGCCAGCAGCCCGGACTTCGCAGGGAATTCGGAGCAGTTCTTC_TRBJ2-1*01	1	0.000275862	TGCGCCAGCAGCCCGGACTTCGCAGGGAATTCGGAGCAGTTCTTC	CASSPDFAGNSEQFF	TRBV5-1*01	TRBJ2-1*01	TRBD2*01,TRBD2*01	11	14	18	33	1	1	94	94
852	D2_tcrb_CM	D2	tcrb	CD4-TCM	TRBV6-1*01_TGTGCCAGCAGTGAAAGCGGGGTTGGTCCCACAGATACGCAGTATTTT_TRBJ2-3*01	1	0.000275862	TGTGCCAGCAGTGAAAGCGGGGTTGGTCCCACAGATACGCAGTATTTT	CASSESGVGPTDTQYF	TRBV6-1*01	TRBJ2-3*01	TRBD2*01,TRBD2*01	14	15	21	29	1	1	11	11
853	D2_tcrb_CM	D2	tcrb	CD4-TCM	TRBV5-1*01_TGCGCCAGCAGCTTGGGCCCGAACAATGAGCAGTTCTTC_TRBJ2-1*01	1	0.000275862	TGCGCCAGCAGCTTGGGCCCGAACAATGAGCAGTTCTTC	CASSLGPNNEQFF	TRBV5-1*01	TRBJ2-1*01	TRBD1*01	15	16	19	22	1	1	125	125
854	D2_tcrb_CM	D2	tcrb	CD4-TCM	TRBV20-1*01_TGCAGTGCTCACGGGACAGGGGGCACAGATACGCAGTATTTT_TRBJ2-3*01	1	0.000275862	TGCAGTGCTCACGGGACAGGGGGCACAGATACGCAGTATTTT	CSAHGTGGTDTQYF	TRBV20-1*01	TRBJ2-3*01	TRBD1*01	8	12	20	22	1	1	101	101
855	D2_tcrb_CM	D2	tcrb	CD4-TCM	TRBV12-3*01,TRBV12-4*01_TGTGCCAGCAGTCCCGGACAAGTTGGCTACACCTTC_TRBJ1-2*01	1	0.000275862	TGTGCCAGCAGTCCCGGACAAGTTGGCTACACCTTC	CASSPGQVGYTF	TRBV12-3*01,TRBV12-4*01	TRBJ1-2*01	TRBD1*01,TRBD1*01	11	15	19	23	1	1	49	49
856	D2_tcrb_CM	D2	tcrb	CD4-TCM	TRBV4-1*01_TGCGCCAGCAGCCGAGGGACAGGGTATACCACTGAAGCTTTCTTT_TRBJ1-1*01	1	0.000275862	TGCGCCAGCAGCCGAGGGACAGGGTATACCACTGAAGCTTTCTTT	CASSRGTGYTTEAFF	TRBV4-1*01	TRBJ1-1*01	TRBD1*01,TRBD1*01	15	16	23	29	1	1	70	70
857	D2_tcrb_CM	D2	tcrb	CD4-TCM	TRBV24-1*01_TGTGCCACCAGTGATCCTACAGGGGAAAATCAGCCCCAGCATTTT_TRBJ1-5*01	1	0.000275862	TGTGCCACCAGTGATCCTACAGGGGAAAATCAGCCCCAGCATTTT	CATSDPTGENQPQHF	TRBV24-1*01	TRBJ1-5*01	TRBD1*01,TRBD1*01	14	18	24	27	1	1	62	62
858	D2_tcrb_CM	D2	tcrb	CD4-TCM	TRBV6-1*01_TGTGCCAGCACCAGGGGGCTGGGGACAATAGAAGAAAAACTGTTTTTT_TRBJ1-4*01	1	0.000275862	TGTGCCAGCACCAGGGGGCTGGGGACAATAGAAGAAAAACTGTTTTTT	CASTRGLGTIEEKLFF	TRBV6-1*01	TRBJ1-4*01	TRBD1*01	9	11	18	33	1	1	15	15
859	D2_tcrb_CM	D2	tcrb	CD4-TCM	TRBV18*01_TGTGCCAGCTCTCAACTGCGGGACAGGGGCACAGATACGCAGTATTTT_TRBJ2-3*01	1	0.000275862	TGTGCCAGCTCTCAACTGCGGGACAGGGGCACAGATACGCAGTATTTT	CASSQLRDRGTDTQYF	TRBV18*01	TRBJ2-3*01	TRBD1*01	10	19	26	28	1	1	37	37
860	D2_tcrb_CM	D2	tcrb	CD4-TCM	TRBV5-1*01_TGCGCCAGCAGCCGGGCGGGAGATGGTAACAATGAGCAGTTCTTC_TRBJ2-1*01	1	0.000275862	TGCGCCAGCAGCCGGGCGGGAGATGGTAACAATGAGCAGTTCTTC	CASSRAGDGNNEQFF	TRBV5-1*01	TRBJ2-1*01	TRBD2*01,TRBD2*01	11	15	19	28	1	1	26	26
861	D2_tcrb_CM	D2	tcrb	CD4-TCM	TRBV15*01_TGTGCCACCAGCAGAGAGGAATTCGCTGAAGCTTTCTTT_TRBJ1-1*01	1	0.000275862	TGTGCCACCAGCAGAGAGGAATTCGCTGAAGCTTTCTTT	CATSREEFAEAFF	TRBV15*01	TRBJ1-1*01	TRBD1*01,TRBD1*01,TRBD2*01,TRBD2*01	16	17	19	25	1	1	107	107
862	D2_tcrb_CM	D2	tcrb	CD4-TCM	TRBV5-1*01_TGCGCCAGCCGAAGCTCGCAGGGCGGCCAGTACACAGATACGCAGTATTTT_TRBJ2-3*01	1	0.000275862	TGCGCCAGCCGAAGCTCGCAGGGCGGCCAGTACACAGATACGCAGTATTTT	CASRSSQGGQYTDTQYF	TRBV5-1*01	TRBJ2-3*01	TRBD1*01,TRBD1*01	8	18	22	32	1	1	41	41
863	D2_tcrb_CM	D2	tcrb	CD4-TCM	TRBV30*01_TGTGCCTGGAGTAAGTGGTCTAATTTCGATGAGCAGTTCTTC_TRBJ2-1*01	1	0.000275862	TGTGCCTGGAGTAAGTGGTCTAATTTCGATGAGCAGTTCTTC	CAWSKWSNFDEQFF	TRBV30*01	TRBJ2-1*01	TRBD2*01,TRBD2*01	11	13	15	28	1	1	69	69
864	D2_tcrb_CM	D2	tcrb	CD4-TCM	TRBV5-4*01_TGTGCCAGCAGCACCTACAGCACAGATACGCAGTATTTT_TRBJ2-3*01	1	0.000275862	TGTGCCAGCAGCACCTACAGCACAGATACGCAGTATTTT	CASSTYSTDTQYF	TRBV5-4*01	TRBJ2-3*01	TRBD1*01,TRBD1*01	11	13	15	18	1	1	107	107
865	D2_tcrb_CM	D2	tcrb	CD4-TCM	TRBV7-6*01_TGTGCCAGCAGCTTAGCGGCCGGGGCCAACACCGGGGAGCTGTTTTTT_TRBJ2-2*01	1	0.000275862	TGTGCCAGCAGCTTAGCGGCCGGGGCCAACACCGGGGAGCTGTTTTTT	CASSLAAGANTGELFF	TRBV7-6*01	TRBJ2-2*01	TRBD2*01,TRBD2*01	16	20	24	27	1	1	72	72
866	D2_tcrb_CM	D2	tcrb	CD4-TCM	TRBV9*01_TGTGCCAGCAGCGGAAGTCTGTCATCCGGGGAGCTGTTTTTT_TRBJ2-2*01	1	0.000275862	TGTGCCAGCAGCGGAAGTCTGTCATCCGGGGAGCTGTTTTTT	CASSGSLSSGELFF	TRBV9*01	TRBJ2-2*01	TRBD1*01,TRBD1*01	12	18	22	25	1	1	121	121
867	D2_tcrb_CM	D2	tcrb	CD4-TCM	TRBV12-3*01,TRBV12-4*01_TGTGCCAGCAGTTTTTTTACCGGGATACTGAACACTGAAGCTTTCTTT_TRBJ1-1*01	1	0.000275862	TGTGCCAGCAGTTTTTTTACCGGGATACTGAACACTGAAGCTTTCTTT	CASSFFTGILNTEAFF	TRBV12-3*01,TRBV12-4*01	TRBJ1-1*01	TRBD2*01,TRBD2*01	13	20	23	28	1	1	69	69
868	D2_tcrb_CM	D2	tcrb	CD4-TCM	TRBV27*01_TGTGCCAGCAGCAAGGGACTAGGGGAAACCGGGGAGCTGTTTTTT_TRBJ2-2*01	1	0.000275862	TGTGCCAGCAGCAAGGGACTAGGGGAAACCGGGGAGCTGTTTTTT	CASSKGLGETGELFF	TRBV27*01	TRBJ2-2*01	TRBD2*01	10	14	21	27	1	1	77	77
869	D2_tcrb_CM	D2	tcrb	CD4-TCM	TRBV10-3*01_TGTGCCATCAGTGACCAGACAAACACCATATATTTT_TRBJ1-3*01	1	0.000275862	TGTGCCATCAGTGACCAGACAAACACCATATATTTT	CAISDQTNTIYF	TRBV10-3*01	TRBJ1-3*01	TRBD1*01,TRBD1*01	13	15	17	20	1	1	56	56
870	D2_tcrb_CM	D2	tcrb	CD4-TCM	TRBV28*01_TGTGCCAGCAGTTCTGAGACAGTCTTGAAACGCTACACCTTC_TRBJ1-2*01	1	0.000275862	TGTGCCAGCAGTTCTGAGACAGTCTTGAAACGCTACACCTTC	CASSSETVLKRYTF	TRBV28*01	TRBJ1-2*01	TRBD1*01,TRBD1*01	12	17	21	31	1	1	10	10
871	D2_tcrb_CM	D2	tcrb	CD4-TCM	TRBV20-1*01_TGCAGTGCTAGTTTCCGGGGGGAAAAACTGTTTTTT_TRBJ1-4*01	1	0.000275862	TGCAGTGCTAGTTTCCGGGGGGAAAAACTGTTTTTT	CSASFRGEKLFF	TRBV20-1*01	TRBJ1-4*01	TRBD2*01,TRBD2*01	10	15	19	21	1	1	41	41
872	D2_tcrb_CM	D2	tcrb	CD4-TCM	TRBV11-2*01_TGTGCCAGCAGCTTGCGAGCGGGGGGGGACACCGGGGAGCTGTTTTTT_TRBJ2-2*01	1	0.000275862	TGTGCCAGCAGCTTGCGAGCGGGGGGGGACACCGGGGAGCTGTTTTTT	CASSLRAGGDTGELFF	TRBV11-2*01	TRBJ2-2*01	TRBD2*01	13	17	26	28	1	1	76	76
873	D2_tcrb_CM	D2	tcrb	CD4-TCM	TRBV5-1*01_TGCGCCAGCAGCTTCCAGGGGGGTGAGACTGAAGCTTTCTTT_TRBJ1-1*01	1	0.000275862	TGCGCCAGCAGCTTCCAGGGGGGTGAGACTGAAGCTTTCTTT	CASSFQGGETEAFF	TRBV5-1*01	TRBJ1-1*01	TRBD1*01,TRBD1*01	13	15	21	27	1	1	63	63
874	D2_tcrb_CM	D2	tcrb	CD4-TCM	TRBV12-3*01,TRBV12-4*01_TGTGCCAGCACCAGGGGCTCTGGGGCCAACGTCCTGACTTTC_TRBJ2-6*01	1	0.000275862	TGTGCCAGCACCAGGGGCTCTGGGGCCAACGTCCTGACTTTC	CASTRGSGANVLTF	TRBV12-3*01,TRBV12-4*01	TRBJ2-6*01	TRBD1*01,TRBD1*01	9	11	15	17	1	1	11	11
875	D2_tcrb_CM	D2	tcrb	CD4-TCM	TRBV7-3*01_TGTGCCAGCAGCTTAATGTCTGACAATGAGCAGTTCTTC_TRBJ2-1*01	1	0.000275862	TGTGCCAGCAGCTTAATGTCTGACAATGAGCAGTTCTTC	CASSLMSDNEQFF	TRBV7-3*01	TRBJ2-1*01	TRBD1*01,TRBD1*01	15	16	19	22	1	1	26	26
876	D2_tcrb_CM	D2	tcrb	CD4-TCM	TRBV4-3*01_TGCGCCAGCAGCCAAGAAGTCGGCAGGGGGGATGAAAAACTGTTTTTT_TRBJ1-4*01	1	0.000275862	TGCGCCAGCAGCCAAGAAGTCGGCAGGGGGGATGAAAAACTGTTTTTT	CASSQEVGRGDEKLFF	TRBV4-3*01	TRBJ1-4*01	TRBD1*01,TRBD1*01	16	23	29	31	1	1	36	36
877	D2_tcrb_CM	D2	tcrb	CD4-TCM	TRBV5-8*01_TGTGCCAGCAGCTCCAGGGGCTATGGCTACACCTTC_TRBJ1-2*01	1	0.000275862	TGTGCCAGCAGCTCCAGGGGCTATGGCTACACCTTC	CASSSRGYGYTF	TRBV5-8*01	TRBJ1-2*01	TRBD1*01,TRBD1*01	12	14	18	20	1	1	17	17
878	D2_tcrb_CM	D2	tcrb	CD4-TCM	TRBV7-8*01_TGTGCCAGCAGCATAGACGGGACTAGCGTCGGTGAGCAGTTCTTC_TRBJ2-1*01	1	0.000275862	TGTGCCAGCAGCATAGACGGGACTAGCGTCGGTGAGCAGTTCTTC	CASSIDGTSVGEQFF	TRBV7-8*01	TRBJ2-1*01	TRBD2*01	15	18	27	32	1	1	66	66
879	D2_tcrb_CM	D2	tcrb	CD4-TCM	TRBV11-2*01_TGTGCCAGCAGCGTCCAGACTGGGAGTGAAGCTTTCTTT_TRBJ1-1*01	1	0.000275862	TGTGCCAGCAGCGTCCAGACTGGGAGTGAAGCTTTCTTT	CASSVQTGSEAFF	TRBV11-2*01	TRBJ1-1*01	TRBD1*01,TRBD1*01,TRBD2*01,TRBD2*01	11	12	15	26	1	1	93	93
880	D2_tcrb_CM	D2	tcrb	CD4-TCM	TRBV11-2*01_TGTGCCAGCAGCCCTCTTGGGACTAGCGTCAACAATGAGCAGTTCTTC_TRBJ2-1*01	1	0.000275862	TGTGCCAGCAGCCCTCTTGGGACTAGCGTCAACAATGAGCAGTTCTTC	CASSPLGTSVNNEQFF	TRBV11-2*01	TRBJ2-1*01	TRBD2*01	11	18	27	31	1	1	45	45
881	D2_tcrb_CM	D2	tcrb	CD4-TCM	TRBV15*01_TGTGCCACCAGCAGGGCCAACTTGCCAGATACGCAGTATTTT_TRBJ2-3*01	1	0.000275862	TGTGCCACCAGCAGGGCCAACTTGCCAGATACGCAGTATTTT	CATSRANLPDTQYF	TRBV15*01	TRBJ2-3*01	TRBD1*01	13	14	16	25	1	1	104	104
882	D2_tcrb_CM	D2	tcrb	CD4-TCM	TRBV4-1*01_TGCGCCAGCAGCCAAGTGCGGAGCCCTTTTCCCTACGAGCAGTACTTC_TRBJ2-7*01	1	0.000275862	TGCGCCAGCAGCCAAGTGCGGAGCCCTTTTCCCTACGAGCAGTACTTC	CASSQVRSPFPYEQYF	TRBV4-1*01	TRBJ2-7*01	TRBD2*01,TRBD2*01	15	17	20	31	1	1	44	44
883	D2_tcrb_CM	D2	tcrb	CD4-TCM	TRBV6-5*01_TGTGCCAGCAGGACCCTTTACAATGAGCAGTTCTTC_TRBJ2-1*01	1	0.000275862	TGTGCCAGCAGGACCCTTTACAATGAGCAGTTCTTC	CASRTLYNEQFF	TRBV6-5*01	TRBJ2-1*01	TRBD1*01,TRBD1*01	10	13	16	18	1	1	99	99
884	D2_tcrb_CM	D2	tcrb	CD4-TCM	TRBV9*01_TGTGCCAGCAGCCCCCGACTAGGCTCCAATGAGCAGTTCTTC_TRBJ2-1*01	1	0.000275862	TGTGCCAGCAGCCCCCGACTAGGCTCCAATGAGCAGTTCTTC	CASSPRLGSNEQFF	TRBV9*01	TRBJ2-1*01	TRBD2*01,TRBD2*01	11	16	21	23	1	1	53	53
885	D2_tcrb_CM	D2	tcrb	CD4-TCM	TRBV5-1*01_TGCGCCAGCAGCTTGGCCGATAGCGGGAGTCATAAGTACTTC_TRBJ2-7*01	1	0.000275862	TGCGCCAGCAGCTTGGCCGATAGCGGGAGTCATAAGTACTTC	CASSLADSGSHKYF	TRBV5-1*01	TRBJ2-7*01	TRBD2*01,TRBD2*01	15	20	26	34	1	1	61	61
886	D2_tcrb_CM	D2	tcrb	CD4-TCM	TRBV24-1*01_TGTGCCACCAGTGCCCGACGAAGCAGCTCCTACAATGAGCAGTTCTTC_TRBJ2-1*01	1	0.000275862	TGTGCCACCAGTGCCCGACGAAGCAGCTCCTACAATGAGCAGTTCTTC	CATSARRSSSYNEQFF	TRBV24-1*01	TRBJ2-1*01	TRBD2*01,TRBD2*01	12	13	16	26	1	1	56	56
887	D2_tcrb_CM	D2	tcrb	CD4-TCM	TRBV5-1*01_TGCGCCAGCAGCAGCACTAGTTGGAATGAGCAGTTCTTC_TRBJ2-1*01	1	0.000275862	TGCGCCAGCAGCAGCACTAGTTGGAATGAGCAGTTCTTC	CASSSTSWNEQFF	TRBV5-1*01	TRBJ2-1*01	TRBD2*01,TRBD2*01	11	15	19	24	1	1	19	19
888	D2_tcrb_CM	D2	tcrb	CD4-TCM	TRBV28*01_TGTGCCAGCACCCCTAGCTGGGGAGGGGGACGAGGTCAGCCCCAGCATTTT_TRBJ1-5*01	1	0.000275862	TGTGCCAGCACCCCTAGCTGGGGAGGGGGACGAGGTCAGCCCCAGCATTTT	CASTPSWGGGRGQPQHF	TRBV28*01	TRBJ1-5*01	TRBD1*01,TRBD1*01	9	23	28	35	1	1	57	57
889	D2_tcrb_CM	D2	tcrb	CD4-TCM	TRBV20-1*01_TGCAGTGCTGTCAGGGGCTCCTACGGCAATCAGCCCCAGCATTTT_TRBJ1-5*01	1	0.000275862	TGCAGTGCTGTCAGGGGCTCCTACGGCAATCAGCCCCAGCATTTT	CSAVRGSYGNQPQHF	TRBV20-1*01	TRBJ1-5*01	TRBD1*01,TRBD1*01	8	11	16	25	1	1	97	97
890	D2_tcrb_CM	D2	tcrb	CD4-TCM	TRBV5-4*01_TGTGCCAGCAGCTTGCGGGGGGGTACGTCCAATGAGCAGTTCTTC_TRBJ2-1*01	1	0.000275862	TGTGCCAGCAGCTTGCGGGGGGGTACGTCCAATGAGCAGTTCTTC	CASSLRGGTSNEQFF	TRBV5-4*01	TRBJ2-1*01	TRBD2*01	14	15	22	29	1	1	112	112
891	D2_tcrb_CM	D2	tcrb	CD4-TCM	TRBV29-1*01_TGCAGCGTTCCGGGACAGGGGGCAGAGCAGTACTTC_TRBJ2-7*01	1	0.000275862	TGCAGCGTTCCGGGACAGGGGGCAGAGCAGTACTTC	CSVPGQGAEQYF	TRBV29-1*01	TRBJ2-7*01	TRBD1*01	8	11	21	24	1	1	24	24
892	D2_tcrb_CM	D2	tcrb	CD4-TCM	TRBV12-3*01,TRBV12-4*01_TGTGCCAGCAGTTTTTTGGGCAGGGGGCCAGAGACCCAGTACTTC_TRBJ2-5*01	1	0.000275862	TGTGCCAGCAGTTTTTTGGGCAGGGGGCCAGAGACCCAGTACTTC	CASSFLGRGPETQYF	TRBV12-3*01,TRBV12-4*01	TRBJ2-5*01	TRBD1*01	13	20	27	29	1	1	51	51
893	D2_tcrb_CM	D2	tcrb	CD4-TCM	TRBV19*01_TGTGCCAGTAGTATAAGAGGACAGGGGATATACAATGAGCAGTTCTTC_TRBJ2-1*01	1	0.000275862	TGTGCCAGTAGTATAAGAGGACAGGGGATATACAATGAGCAGTTCTTC	CASSIRGQGIYNEQFF	TRBV19*01	TRBJ2-1*01	TRBD1*01,TRBD1*01	14	18	26	30	1	1	239	239
894	D2_tcrb_CM	D2	tcrb	CD4-TCM	TRBV3-1*01_TGTGCCAGCAGCCCCGGGACAGGGCTGAATACTGAAGCTTTCTTT_TRBJ1-1*01	1	0.000275862	TGTGCCAGCAGCCCCGGGACAGGGCTGAATACTGAAGCTTTCTTT	CASSPGTGLNTEAFF	TRBV3-1*01	TRBJ1-1*01	TRBD1*01	12	15	23	25	1	1	85	85
895	D2_tcrb_CM	D2	tcrb	CD4-TCM	TRBV7-2*01_TGTGCCAGCAGCCCGAGCACAGATACGCAGTATTTT_TRBJ2-3*01	1	0.000275862	TGTGCCAGCAGCCCGAGCACAGATACGCAGTATTTT	CASSPSTDTQYF	TRBV7-2*01	TRBJ2-3*01	TRBD1*01,TRBD1*01,TRBD2*01,TRBD2*01	11	12	13	15	1	1	57	57
896	D2_tcrb_CM	D2	tcrb	CD4-TCM	TRBV2*01_TGTGCCAGCAGGAAAGACGGTGCCTACGAGCAGTACTTC_TRBJ2-7*01	1	0.000275862	TGTGCCAGCAGGAAAGACGGTGCCTACGAGCAGTACTTC	CASRKDGAYEQYF	TRBV2*01	TRBJ2-7*01	TRBD1*01,TRBD1*01,TRBD2*01,TRBD2*01	10	15	17	22	1	1	15	15
897	D2_tcrb_CM	D2	tcrb	CD4-TCM	TRBV3-1*01_TGTGCCAGCAGCCAACTAGATAGTGAGCAGTTCTTC_TRBJ2-1*01	1	0.000275862	TGTGCCAGCAGCCAACTAGATAGTGAGCAGTTCTTC	CASSQLDSEQFF	TRBV3-1*01	TRBJ2-1*01	TRBD2*01,TRBD2*01	14	15	18	23	1	1	17	17
898	D2_tcrb_CM	D2	tcrb	CD4-TCM	TRBV24-1*01_TGTGCCACCAGTGATTGGACAGGGGGCTCAACTGGCTACACCTTC_TRBJ1-2*01	1	0.000275862	TGTGCCACCAGTGATTGGACAGGGGGCTCAACTGGCTACACCTTC	CATSDWTGGSTGYTF	TRBV24-1*01	TRBJ1-2*01	TRBD1*01	15	16	26	32	1	1	20	20
899	D2_tcrb_CM	D2	tcrb	CD4-TCM	TRBV5-1*01_TGCGCCAGCAGAGTCGAGGGGTCTCGGAACACTGAAGCTTTCTTT_TRBJ1-1*01	1	0.000275862	TGCGCCAGCAGAGTCGAGGGGTCTCGGAACACTGAAGCTTTCTTT	CASRVEGSRNTEAFF	TRBV5-1*01	TRBJ1-1*01	TRBD1*01,TRBD1*01	10	16	20	26	1	1	18	18
900	D2_tcrb_CM	D2	tcrb	CD4-TCM	TRBV3-1*01_TGTGCCAGCAGCCAATCTAGGGCTAACTATGGCTACACCTTC_TRBJ1-2*01	1	0.000275862	TGTGCCAGCAGCCAATCTAGGGCTAACTATGGCTACACCTTC	CASSQSRANYGYTF	TRBV3-1*01	TRBJ1-2*01	TRBD2*01,TRBD2*01	14	16	19	22	1	1	13	13
901	D2_tcrb_CM	D2	tcrb	CD4-TCM	TRBV30*01_TGTGCCTGGAGTGTAGGCTTAAGGGAGACCCAGTACTTC_TRBJ2-5*01	1	0.000275862	TGTGCCTGGAGTGTAGGCTTAAGGGAGACCCAGTACTTC	CAWSVGLRETQYF	TRBV30*01	TRBJ2-5*01	TRBD1*01,TRBD1*01	13	14	16	24	1	1	82	82
902	D2_tcrb_CM	D2	tcrb	CD4-TCM	TRBV5-4*01_TGTGCCAGCAGCTTGGGGAACCCGGCGGACACCGGGGAGCTGTTTTTT_TRBJ2-2*01	1	0.000275862	TGTGCCAGCAGCTTGGGGAACCCGGCGGACACCGGGGAGCTGTTTTTT	CASSLGNPADTGELFF	TRBV5-4*01	TRBJ2-2*01	TRBD2*01,TRBD2*01	15	20	23	25	1	1	56	56
903	D2_tcrb_CM	D2	tcrb	CD4-TCM	TRBV29-1*01_TGCAGCGCTCACGCTAGCGGGAGCGGAACAGATACGCAGTATTTT_TRBJ2-3*01	1	0.000275862	TGCAGCGCTCACGCTAGCGGGAGCGGAACAGATACGCAGTATTTT	CSAHASGSGTDTQYF	TRBV29-1*01	TRBJ2-3*01	TRBD2*01,TRBD2*01	6	13	20	27	1	1	67	67
904	D2_tcrb_CM	D2	tcrb	CD4-TCM	TRBV7-8*01_TGTGCCAGCAGCCCCTCGACAGGGCAGAACACTGAAGCTTTCTTT_TRBJ1-1*01	1	0.000275862	TGTGCCAGCAGCCCCTCGACAGGGCAGAACACTGAAGCTTTCTTT	CASSPSTGQNTEAFF	TRBV7-8*01	TRBJ1-1*01	TRBD1*01,TRBD1*01	11	17	23	26	1	1	63	63
905	D2_tcrb_CM	D2	tcrb	CD4-TCM	TRBV6-1*01_TGTGCCAGCCGGAGGACTGCAGGATACAATGAGCAGTTCTTC_TRBJ2-1*01	1	0.000275862	TGTGCCAGCCGGAGGACTGCAGGATACAATGAGCAGTTCTTC	CASRRTAGYNEQFF	TRBV6-1*01	TRBJ2-1*01	TRBD2*01,TRBD2*01	8	13	17	24	1	1	143	143
906	D2_tcrb_CM	D2	tcrb	CD4-TCM	TRBV29-1*01_TGCAGCGCCCGTGGGGGAAATGAGCAGTTCTTC_TRBJ2-1*01	1	0.000275862	TGCAGCGCCCGTGGGGGAAATGAGCAGTTCTTC	CSARGGNEQFF	TRBV29-1*01	TRBJ2-1*01	TRBD1*01,TRBD1*01,TRBD2*01,TRBD2*01	6	12	16	18	1	1	132	132
907	D2_tcrb_CM	D2	tcrb	CD4-TCM	TRBV6-5*01_TGTGCCAGCAGTTCCCCACAGTCCTACGAGCAGTACTTC_TRBJ2-7*01	1	0.000275862	TGTGCCAGCAGTTCCCCACAGTCCTACGAGCAGTACTTC	CASSSPQSYEQYF	TRBV6-5*01	TRBJ2-7*01	TRBD1*01,TRBD1*01,TRBD2*01,TRBD2*01	12	13	16	21	1	1	46	46
908	D2_tcrb_CM	D2	tcrb	CD4-TCM	TRBV7-2*01_TGTGCCAGCAGCTTAGCGGCTTGGGGCGGAGGGGCCAACGTCCTGACTTTC_TRBJ2-6*01	1	0.000275862	TGTGCCAGCAGCTTAGCGGCTTGGGGCGGAGGGGCCAACGTCCTGACTTTC	CASSLAAWGGGANVLTF	TRBV7-2*01	TRBJ2-6*01	TRBD1*01	16	22	26	30	1	1	18	18
909	D2_tcrb_CM	D2	tcrb	CD4-TCM	TRBV28*01_TGTGCCAGCAGTTTCGGTTGGCGGGAGGGCACAGATACGCAGTATTTT_TRBJ2-3*01	1	0.000275862	TGTGCCAGCAGTTTCGGTTGGCGGGAGGGCACAGATACGCAGTATTTT	CASSFGWREGTDTQYF	TRBV28*01	TRBJ2-3*01	TRBD2*01,TRBD2*01	13	20	24	28	1	1	66	66
910	D2_tcrb_CM	D2	tcrb	CD4-TCM	TRBV27*01_TGTGCCAGCAGACTTATCTCTGGGGGCTCTCAAGAGACCCAGTACTTC_TRBJ2-5*01	1	0.000275862	TGTGCCAGCAGACTTATCTCTGGGGGCTCTCAAGAGACCCAGTACTTC	CASRLISGGSQETQYF	TRBV27*01	TRBJ2-5*01	TRBD1*01	10	21	26	30	1	1	62	62
911	D2_tcrb_CM	D2	tcrb	CD4-TCM	TRBV5-8*01_TGTGCCAGCAGCTTGGGAGGGAGTCGTACCGGGGAGCTGTTTTTT_TRBJ2-2*01	1	0.000275862	TGTGCCAGCAGCTTGGGAGGGAGTCGTACCGGGGAGCTGTTTTTT	CASSLGGSRTGELFF	TRBV5-8*01	TRBJ2-2*01	TRBD1*01,TRBD1*01	15	17	20	27	1	1	88	88
912	D2_tcrb_CM	D2	tcrb	CD4-TCM	TRBV11-2*01_TGTGCCAGCGCGAGTCACGGGGGGGGATACAATGAGCAGTTCTTC_TRBJ2-1*01	1	0.000275862	TGTGCCAGCGCGAGTCACGGGGGGGGATACAATGAGCAGTTCTTC	CASASHGGGYNEQFF	TRBV11-2*01	TRBJ2-1*01	TRBD2*01	8	17	24	27	1	1	59	59
913	D2_tcrb_CM	D2	tcrb	CD4-TCM	TRBV5-1*01_TGCGCCAGCAGCTTGTTCCCTAGCGGGGGGATCTCCTACAATGAGCAGTTCTTC_TRBJ2-1*01	1	0.000275862	TGCGCCAGCAGCTTGTTCCCTAGCGGGGGGATCTCCTACAATGAGCAGTTCTTC	CASSLFPSGGISYNEQFF	TRBV5-1*01	TRBJ2-1*01	TRBD2*01,TRBD2*01	14	19	29	32	1	1	11	11
914	D2_tcrb_CM	D2	tcrb	CD4-TCM	TRBV29-1*01_TGCAGCGTTGAAGATTGGACTAGCGCTAGCTACGAGCAGTACTTC_TRBJ2-7*01	1	0.000275862	TGCAGCGTTGAAGATTGGACTAGCGCTAGCTACGAGCAGTACTTC	CSVEDWTSASYEQYF	TRBV29-1*01	TRBJ2-7*01	TRBD2*01,TRBD2*01	13	16	24	29	1	1	82	82
915	D2_tcrb_CM	D2	tcrb	CD4-TCM	TRBV24-1*01_TGTGCCACCAGTGATTTGATTACTAGCGGTCGAGGGAGAAGCGCAGATACGCAGTATTTT_TRBJ2-3*01	1	0.000275862	TGTGCCACCAGTGATTTGATTACTAGCGGTCGAGGGAGAAGCGCAGATACGCAGTATTTT	CATSDLITSGRGRSADTQYF	TRBV24-1*01	TRBJ2-3*01	TRBD2*01,TRBD2*01	17	21	28	39	1	1	184	184
916	D2_tcrb_CM	D2	tcrb	CD4-TCM	TRBV29-1*01_TGCAGCGTTGCGGGCAGTTTGAACACTGAAGCTTTCTTT_TRBJ1-1*01	1	0.000275862	TGCAGCGTTGCGGGCAGTTTGAACACTGAAGCTTTCTTT	CSVAGSLNTEAFF	TRBV29-1*01	TRBJ1-1*01	TRBD2*01,TRBD2*01	9	10	13	19	1	1	47	47
917	D2_tcrb_CM	D2	tcrb	CD4-TCM	TRBV20-1*01_TGCAGTGCCCAGGGGTTAGCGGGAGAGACCCAGTACTTC_TRBJ2-5*01	1	0.000275862	TGCAGTGCCCAGGGGTTAGCGGGAGAGACCCAGTACTTC	CSAQGLAGETQYF	TRBV20-1*01	TRBJ2-5*01	TRBD1*01,TRBD1*01	7	9	14	23	1	1	34	34
918	D2_tcrb_CM	D2	tcrb	CD4-TCM	TRBV5-1*01_TGCGCCAGCAGCTTGGATTCTGGCTCCTACAATGAGCAGTTCTTC_TRBJ2-1*01	1	0.000275862	TGCGCCAGCAGCTTGGATTCTGGCTCCTACAATGAGCAGTTCTTC	CASSLDSGSYNEQFF	TRBV5-1*01	TRBJ2-1*01	TRBD1*01,TRBD1*01	15	19	21	23	1	1	37	37
919	D2_tcrb_CM	D2	tcrb	CD4-TCM	TRBV7-9*01_TGTGCCAGCGTTAGGGGTATCTCCTACAATGAGCAGTTCTTC_TRBJ2-1*01	1	0.000275862	TGTGCCAGCGTTAGGGGTATCTCCTACAATGAGCAGTTCTTC	CASVRGISYNEQFF	TRBV7-9*01	TRBJ2-1*01	TRBD1*01,TRBD1*01	8	12	16	20	1	1	55	55
920	D2_tcrb_CM	D2	tcrb	CD4-TCM	TRBV5-1*01_TGCGCCAGCAGCTTACTAGGAGATCAGCCCCAGCATTTT_TRBJ1-5*01	1	0.000275862	TGCGCCAGCAGCTTACTAGGAGATCAGCCCCAGCATTTT	CASSLLGDQPQHF	TRBV5-1*01	TRBJ1-5*01	TRBD2*01,TRBD2*01	13	14	18	22	1	1	111	111
921	D2_tcrb_CM	D2	tcrb	CD4-TCM	TRBV5-1*01_TGCGCCAGCAGCCTCAACGGACAGGGTAGTAGAGGGACTGAAGCTTTCTTT_TRBJ1-1*01	1	0.000275862	TGCGCCAGCAGCCTCAACGGACAGGGTAGTAGAGGGACTGAAGCTTTCTTT	CASSLNGQGSRGTEAFF	TRBV5-1*01	TRBJ1-1*01	TRBD1*01,TRBD1*01	11	18	25	36	1	1	18	18
922	D2_tcrb_CM	D2	tcrb	CD4-TCM	TRBV4-1*01_TGCGCCAGCAGACTAGCGGGTAGTGTCGGGGAGCTGTTTTTT_TRBJ2-2*01	1	0.000275862	TGCGCCAGCAGACTAGCGGGTAGTGTCGGGGAGCTGTTTTTT	CASRLAGSVGELFF	TRBV4-1*01	TRBJ2-2*01	TRBD2*01,TRBD2*01	10	11	19	26	1	1	79	79
923	D2_tcrb_CM	D2	tcrb	CD4-TCM	TRBV4-1*01_TGCGCCAGCAGCCAAGCAGGGGATTCCGAAAAACTGTTTTTT_TRBJ1-4*01	1	0.000275862	TGCGCCAGCAGCCAAGCAGGGGATTCCGAAAAACTGTTTTTT	CASSQAGDSEKLFF	TRBV4-1*01	TRBJ1-4*01	TRBD1*01,TRBD1*01	15	16	21	27	1	1	93	93
924	D2_tcrb_CM	D2	tcrb	CD4-TCM	TRBV29-1*01_TGCAGCGTCGGAACCCCGGACAGGGGAGAGACCCAGTACTTC_TRBJ2-5*01	1	0.000275862	TGCAGCGTCGGAACCCCGGACAGGGGAGAGACCCAGTACTTC	CSVGTPDRGETQYF	TRBV29-1*01	TRBJ2-5*01	TRBD1*01,TRBD1*01	7	17	24	26	1	1	61	61
925	D2_tcrb_CM	D2	tcrb	CD4-TCM	TRBV24-1*01_TGTGCCACCAGTGGTGGCGGGAGGGCAAATGAGCAGTTCTTC_TRBJ2-1*01	1	0.000275862	TGTGCCACCAGTGGTGGCGGGAGGGCAAATGAGCAGTTCTTC	CATSGGGRANEQFF	TRBV24-1*01	TRBJ2-1*01	TRBD2*01,TRBD2*01	12	16	20	27	1	1	61	61
926	D2_tcrb_CM	D2	tcrb	CD4-TCM	TRBV5-1*01_TGCGCCAGCAGCTTGGATACTAGCGGAGATACGCAGTATTTT_TRBJ2-3*01	1	0.000275862	TGCGCCAGCAGCTTGGATACTAGCGGAGATACGCAGTATTTT	CASSLDTSGDTQYF	TRBV5-1*01	TRBJ2-3*01	TRBD2*01,TRBD2*01	15	18	24	26	1	1	23	23
927	D2_tcrb_CM	D2	tcrb	CD4-TCM	TRBV20-1*01_TGCAGTGCTGGAGCGGGAGGGGCCACAGATACGCAGTATTTT_TRBJ2-3*01	1	0.000275862	TGCAGTGCTGGAGCGGGAGGGGCCACAGATACGCAGTATTTT	CSAGAGGATDTQYF	TRBV20-1*01	TRBJ2-3*01	TRBD1*01,TRBD1*01	12	17	21	23	1	1	69	69
928	D2_tcrb_CM	D2	tcrb	CD4-TCM	TRBV5-1*01_TGCGCCAGCAGCTTAGGGAGAGGACGGGAGATTAATGAAAAACTGTTTTTT_TRBJ1-4*01	1	0.000275862	TGCGCCAGCAGCTTAGGGAGAGGACGGGAGATTAATGAAAAACTGTTTTTT	CASSLGRGREINEKLFF	TRBV5-1*01	TRBJ1-4*01	TRBD1*01,TRBD1*01	13	14	17	32	1	1	60	60
929	D2_tcrb_CM	D2	tcrb	CD4-TCM	TRBV5-5*01_TGTGCCAGCAGCTTGCAAAGCAGGGACACCGGGGAGCTGTTTTTT_TRBJ2-2*01	1	0.000275862	TGTGCCAGCAGCTTGCAAAGCAGGGACACCGGGGAGCTGTTTTTT	CASSLQSRDTGELFF	TRBV5-5*01	TRBJ2-2*01	TRBD1*01,TRBD1*01	14	20	23	25	1	1	41	41
930	D2_tcrb_CM	D2	tcrb	CD4-TCM	TRBV5-6*01_TGTGCCAGCAGCTTGGGGCAGGGATACAACTCTGGGGCCAACGTCCTGACTTTC_TRBJ2-6*01	1	0.000275862	TGTGCCAGCAGCTTGGGGCAGGGATACAACTCTGGGGCCAACGTCCTGACTTTC	CASSLGQGYNSGANVLTF	TRBV5-6*01	TRBJ2-6*01	TRBD1*01,TRBD1*01	15	18	22	29	1	1	29	29
931	D2_tcrb_CM	D2	tcrb	CD4-TCM	TRBV20-1*01_TGCAGTGCCCGGGGACAGACGAACACCGGGGAGCTGTTTTTT_TRBJ2-2*01	1	0.000275862	TGCAGTGCCCGGGGACAGACGAACACCGGGGAGCTGTTTTTT	CSARGQTNTGELFF	TRBV20-1*01	TRBJ2-2*01	TRBD1*01	7	11	17	19	1	1	73	73
932	D2_tcrb_CM	D2	tcrb	CD4-TCM	TRBV7-2*01_TGTGCCAGCAGCCCTCCGACGCAATGGGGACTAGCTGCTTCCTACGAGCAGTACTTC_TRBJ2-7*01	1	0.000275862	TGTGCCAGCAGCCCTCCGACGCAATGGGGACTAGCTGCTTCCTACGAGCAGTACTTC	CASSPPTQWGLAASYEQYF	TRBV7-2*01	TRBJ2-7*01	TRBD2*01	11	26	34	39	1	1	31	31
933	D2_tcrb_CM	D2	tcrb	CD4-TCM	TRBV28*01_TGTGCCAGCAGACCGGGGGGGGGTCTCTACAATGAGCAGTTCTTC_TRBJ2-1*01	1	0.000275862	TGTGCCAGCAGACCGGGGGGGGGTCTCTACAATGAGCAGTTCTTC	CASRPGGGLYNEQFF	TRBV28*01	TRBJ2-1*01	TRBD2*01	10	13	20	26	1	1	32	32
934	D2_tcrb_CM	D2	tcrb	CD4-TCM	TRBV5-1*01_TGCGCCAGTTTTGGACAGCCCACCGGGGAGCTGTTTTTT_TRBJ2-2*01	1	0.000275862	TGCGCCAGTTTTGGACAGCCCACCGGGGAGCTGTTTTTT	CASFGQPTGELFF	TRBV5-1*01	TRBJ2-2*01	TRBD1*01,TRBD1*01	7	12	17	20	1	1	57	57
935	D2_tcrb_CM	D2	tcrb	CD4-TCM	TRBV28*01_TGTGCCAGCATTACGACAGGGGGAGGATTCTACGAGCAGTACTTC_TRBJ2-7*01	1	0.000275862	TGTGCCAGCATTACGACAGGGGGAGGATTCTACGAGCAGTACTTC	CASITTGGGFYEQYF	TRBV28*01	TRBJ2-7*01	TRBD1*01,TRBD1*01	9	14	22	29	1	1	15	15
936	D2_tcrb_CM	D2	tcrb	CD4-TCM	TRBV5-1*01_TGCGCCAGCAGCGGGACAGGTGATTACTCTGGGGCCAACGTCCTGACTTTC_TRBJ2-6*01	1	0.000275862	TGCGCCAGCAGCGGGACAGGTGATTACTCTGGGGCCAACGTCCTGACTTTC	CASSGTGDYSGANVLTF	TRBV5-1*01	TRBJ2-6*01	TRBD1*01	11	12	19	26	1	1	21	21
937	D2_tcrb_CM	D2	tcrb	CD4-TCM	TRBV7-2*01_TGTGCCAGCAGCTCCCAATGGGACAGTAATTCACCCCTCCACTTT_TRBJ1-6*01	1	0.000275862	TGTGCCAGCAGCTCCCAATGGGACAGTAATTCACCCCTCCACTTT	CASSSQWDSNSPLHF	TRBV7-2*01	TRBJ1-6*01	TRBD1*01	12	19	24	26	1	1	45	45
938	D2_tcrb_CM	D2	tcrb	CD4-TCM	TRBV6-6*01_TGTGCCAGCAGTTCGGGGACTAGTAGTGCCTACGAGCAGTACTTC_TRBJ2-7*01	1	0.000275862	TGTGCCAGCAGTTCGGGGACTAGTAGTGCCTACGAGCAGTACTTC	CASSSGTSSAYEQYF	TRBV6-6*01	TRBJ2-7*01	TRBD2*01	12	15	22	28	1	1	86	86
939	D2_tcrb_CM	D2	tcrb	CD4-TCM	TRBV24-1*01_TGTGCCACCAGTGATTTGCATTCACCCGGGACAGGGGGGACAGATACGCAGTATTTT_TRBJ2-3*01	1	0.000275862	TGTGCCACCAGTGATTTGCATTCACCCGGGACAGGGGGGACAGATACGCAGTATTTT	CATSDLHSPGTGGTDTQYF	TRBV24-1*01	TRBJ2-3*01	TRBD1*01	17	27	37	39	1	1	60	60
940	D2_tcrb_CM	D2	tcrb	CD4-TCM	TRBV20-1*01_TGCAGTGCTAGAGGAGGGACCCCGAGCTCCTACAATGAGCAGTTCTTC_TRBJ2-1*01	1	0.000275862	TGCAGTGCTAGAGGAGGGACCCCGAGCTCCTACAATGAGCAGTTCTTC	CSARGGTPSSYNEQFF	TRBV20-1*01	TRBJ2-1*01	TRBD1*01,TRBD2*01	12	15	19	26	1	1	30	30
941	D2_tcrb_CM	D2	tcrb	CD4-TCM	TRBV5-1*01_TGCGCCAGCAGCATACAGGGGGCTGGAAACGAGCAGTACTTC_TRBJ2-7*01	1	0.000275862	TGCGCCAGCAGCATACAGGGGGCTGGAAACGAGCAGTACTTC	CASSIQGAGNEQYF	TRBV5-1*01	TRBJ2-7*01	TRBD1*01	11	14	22	28	1	1	68	68
942	D2_tcrb_CM	D2	tcrb	CD4-TCM	TRBV28*01_TGTGCCAGCAAAGTAGCGGGGAGCTCCTACGAGCAGTACTTC_TRBJ2-7*01	1	0.000275862	TGTGCCAGCAAAGTAGCGGGGAGCTCCTACGAGCAGTACTTC	CASKVAGSSYEQYF	TRBV28*01	TRBJ2-7*01	TRBD2*01,TRBD2*01	9	13	20	23	1	1	14	14
943	D2_tcrb_CM	D2	tcrb	CD4-TCM	TRBV4-1*01_TGCGCCAGCAGCCAAGTGGCTAGCGGAAGCACAGATACGCAGTATTTT_TRBJ2-3*01	1	0.000275862	TGCGCCAGCAGCCAAGTGGCTAGCGGAAGCACAGATACGCAGTATTTT	CASSQVASGSTDTQYF	TRBV4-1*01	TRBJ2-3*01	TRBD2*01,TRBD2*01	15	19	25	27	1	1	29	29
944	D2_tcrb_CM	D2	tcrb	CD4-TCM	TRBV29-1*01_TGCAGCGTGGGGGCAGACCCCTACTACGAGCAGTACTTC_TRBJ2-7*01	1	0.000275862	TGCAGCGTGGGGGCAGACCCCTACTACGAGCAGTACTTC	CSVGADPYYEQYF	TRBV29-1*01	TRBJ2-7*01	TRBD1*01	7	8	13	20	1	1	81	81
945	D2_tcrb_CM	D2	tcrb	CD4-TCM	TRBV29-1*01_TGCAGCGTTGAAGGCCGCGGAGCGGAGACCCAGTACTTC_TRBJ2-5*01	1	0.000275862	TGCAGCGTTGAAGGCCGCGGAGCGGAGACCCAGTACTTC	CSVEGRGAETQYF	TRBV29-1*01	TRBJ2-5*01	TRBD2*01,TRBD2*01	12	14	17	24	1	1	45	45
946	D2_tcrb_CM	D2	tcrb	CD4-TCM	TRBV3-1*01_TGTGCCAGCAGCCTCGGGGACACCGAGCAAGAGACCCAGTACTTC_TRBJ2-5*01	1	0.000275862	TGTGCCAGCAGCCTCGGGGACACCGAGCAAGAGACCCAGTACTTC	CASSLGDTEQETQYF	TRBV3-1*01	TRBJ2-5*01	TRBD1*01	12	16	21	27	1	1	18	18
947	D2_tcrb_CM	D2	tcrb	CD4-TCM	TRBV5-1*01_TGCGCCAGCAGCTTGGATGGGGGCTCGGTCTACTATGGCTACACCTTC_TRBJ1-2*01	1	0.000275862	TGCGCCAGCAGCTTGGATGGGGGCTCGGTCTACTATGGCTACACCTTC	CASSLDGGSVYYGYTF	TRBV5-1*01	TRBJ1-2*01	TRBD1*01	15	18	23	31	1	1	23	23
948	D2_tcrb_CM	D2	tcrb	CD4-TCM	TRBV6-2*01,TRBV6-3*01_TGTGCCAGCAGCCCGCCGCCGGGACAACCTTCCTACAATGAGCAGTTCTTC_TRBJ2-1*01	1	0.000275862	TGTGCCAGCAGCCCGCCGCCGGGACAACCTTCCTACAATGAGCAGTTCTTC	CASSPPPGQPSYNEQFF	TRBV6-2*01,TRBV6-3*01	TRBJ2-1*01	TRBD1*01	10	20	25	30	1	1	63	63
949	D2_tcrb_CM	D2	tcrb	CD4-TCM	TRBV12-3*01,TRBV12-4*01_TGTGCCAGCAGTTTCCTGGGGACAGGGGATGGCTACACCTTC_TRBJ1-2*01	1	0.000275862	TGTGCCAGCAGTTTCCTGGGGACAGGGGATGGCTACACCTTC	CASSFLGTGDGYTF	TRBV12-3*01,TRBV12-4*01	TRBJ1-2*01	TRBD1*01	13	18	26	28	1	1	31	31
950	D2_tcrb_CM	D2	tcrb	CD4-TCM	TRBV5-1*01_TGCGCCAGCAGCGGCGGCCGTGGCCAGACTAATGAAAAACTGTTTTTT_TRBJ1-4*01	1	0.000275862	TGCGCCAGCAGCGGCGGCCGTGGCCAGACTAATGAAAAACTGTTTTTT	CASSGGRGQTNEKLFF	TRBV5-1*01	TRBJ1-4*01	TRBD2*01,TRBD2*01	11	13	16	27	1	1	34	34
951	D2_tcrb_CM	D2	tcrb	CD4-TCM	TRBV20-1*01_TGCAGTGCTCCGCGCGCGCTAGCGGGAGGACTTTACTCCTACAATGAGCAGTTCTTC_TRBJ2-1*01	1	0.000275862	TGCAGTGCTCCGCGCGCGCTAGCGGGAGGACTTTACTCCTACAATGAGCAGTTCTTC	CSAPRALAGGLYSYNEQFF	TRBV20-1*01	TRBJ2-1*01	TRBD2*01,TRBD2*01	8	18	25	35	1	1	70	70
952	D2_tcrb_CM	D2	tcrb	CD4-TCM	TRBV6-6*01_TGTGCCTCCAACTCCGGGCAAGAGGGTGAAAAACTGTTTTTT_TRBJ1-4*01	1	0.000275862	TGTGCCTCCAACTCCGGGCAAGAGGGTGAAAAACTGTTTTTT	CASNSGQEGEKLFF	TRBV6-6*01	TRBJ1-4*01	TRBD2*01,TRBD2*01	5	14	17	26	1	1	99	99
953	D2_tcrb_CM	D2	tcrb	CD4-TCM	TRBV5-4*01_TGTGCCAGCAGCAGGGGGGGCCAGGCAGATACGCAGTATTTT_TRBJ2-3*01	1	0.000275862	TGTGCCAGCAGCAGGGGGGGCCAGGCAGATACGCAGTATTTT	CASSRGGQADTQYF	TRBV5-4*01	TRBJ2-3*01	TRBD2*01	11	13	19	25	1	1	68	68
954	D2_tcrb_CM	D2	tcrb	CD4-TCM	TRBV29-1*01_TGCAGCGTTGTTTTTAGGACATATAATGATAGAGCCAAAAACATTCAGTACTTC_TRBJ2-4*01	1	0.000275862	TGCAGCGTTGTTTTTAGGACATATAATGATAGAGCCAAAAACATTCAGTACTTC	CSVVFRTYNDRAKNIQYF	TRBV29-1*01	TRBJ2-4*01	TRBD1*01,TRBD1*01	9	16	20	32	1	1	48	48
955	D2_tcrb_CM	D2	tcrb	CD4-TCM	TRBV20-1*01_TGCAGTGCTATCCGGGACAGGGCAGGCGATACGCAGTATTTT_TRBJ2-3*01	1	0.000275862	TGCAGTGCTATCCGGGACAGGGCAGGCGATACGCAGTATTTT	CSAIRDRAGDTQYF	TRBV20-1*01	TRBJ2-3*01	TRBD1*01	9	13	21	27	1	1	48	48
956	D2_tcrb_CM	D2	tcrb	CD4-TCM	TRBV24-1*01_TGTGCCACCAGTGATAACAGGCCTAATGAAAAACTGTTTTTT_TRBJ1-4*01	1	0.000275862	TGTGCCACCAGTGATAACAGGCCTAATGAAAAACTGTTTTTT	CATSDNRPNEKLFF	TRBV24-1*01	TRBJ1-4*01	TRBD1*01,TRBD1*01	14	16	20	22	1	1	51	51
957	D2_tcrb_CM	D2	tcrb	CD4-TCM	TRBV24-1*01_TGTGCCACCAGTGACCCAAGAGAAGCAGGAGAGACCCAGTACTTC_TRBJ2-5*01	1	0.000275862	TGTGCCACCAGTGACCCAAGAGAAGCAGGAGAGACCCAGTACTTC	CATSDPREAGETQYF	TRBV24-1*01	TRBJ2-5*01	TRBD1*01,TRBD1*01,TRBD2*01,TRBD2*01	13	14	16	29	1	1	74	74
958	D2_tcrb_CM	D2	tcrb	CD4-TCM	TRBV15*01_TGTGCCACCAGCAGAGTCTCGAACACTGAAGCTTTCTTT_TRBJ1-1*01	1	0.000275862	TGTGCCACCAGCAGAGTCTCGAACACTGAAGCTTTCTTT	CATSRVSNTEAFF	TRBV15*01	TRBJ1-1*01	TRBD1*01,TRBD1*01,TRBD2*01,TRBD2*01	15	16	17	20	1	1	54	54
959	D2_tcrb_CM	D2	tcrb	CD4-TCM	TRBV19*01_TGTGCCAGTAGTATCTCGTCTGACTACGCCTATTACGAGCAGTACTTC_TRBJ2-7*01	1	0.000275862	TGTGCCAGTAGTATCTCGTCTGACTACGCCTATTACGAGCAGTACTTC	CASSISSDYAYYEQYF	TRBV19*01	TRBJ2-7*01	TRBD2*01,TRBD2*01	13	21	25	33	1	1	234	234
960	D2_tcrb_CM	D2	tcrb	CD4-TCM	TRBV28*01_TGTGCCAGCATATTTCCCGGTGGGGAAAAACTGTTTTTT_TRBJ1-4*01	1	0.000275862	TGTGCCAGCATATTTCCCGGTGGGGAAAAACTGTTTTTT	CASIFPGGEKLFF	TRBV28*01	TRBJ1-4*01	TRBD1*01,TRBD2*01	9	14	17	24	1	1	58	58
961	D2_tcrb_CM	D2	tcrb	CD4-TCM	TRBV7-8*01_TGTGCCAGCAGCATAGGGGCGTCCGGGGGAGGTTCGCAGTATTTT_TRBJ2-3*01	1	0.000275862	TGTGCCAGCAGCATAGGGGCGTCCGGGGGAGGTTCGCAGTATTTT	CASSIGASGGGSQYF	TRBV7-8*01	TRBJ2-3*01	TRBD2*01,TRBD2*01	15	23	28	34	1	1	94	94
962	D2_tcrb_CM	D2	tcrb	CD4-TCM	TRBV12-3*01,TRBV12-4*01_TGTGCCAGCAGTCCCTCCGACAGGGGGCGTGAAAAACTGTTTTTT_TRBJ1-4*01	1	0.000275862	TGTGCCAGCAGTCCCTCCGACAGGGGGCGTGAAAAACTGTTTTTT	CASSPSDRGREKLFF	TRBV12-3*01,TRBV12-4*01	TRBJ1-4*01	TRBD1*01	11	18	27	29	1	1	17	17
963	D2_tcrb_CM	D2	tcrb	CD4-TCM	TRBV10-3*01_TGTGCCATCAGTGAGTCGTCAGGACAGGGGTATGGCACTGAAGCTTTCTTT_TRBJ1-1*01	1	0.000275862	TGTGCCATCAGTGAGTCGTCAGGACAGGGGTATGGCACTGAAGCTTTCTTT	CAISESSGQGYGTEAFF	TRBV10-3*01	TRBJ1-1*01	TRBD1*01,TRBD1*01	16	21	29	35	1	1	58	58
964	D2_tcrb_CM	D2	tcrb	CD4-TCM	TRBV18*01_TGTGCCAGCTCCCCGACTAGCACAGATACGCAGTATTTT_TRBJ2-3*01	1	0.000275862	TGTGCCAGCTCCCCGACTAGCACAGATACGCAGTATTTT	CASSPTSTDTQYF	TRBV18*01	TRBJ2-3*01	TRBD1*01,TRBD1*01,TRBD2*01,TRBD2*01	13	14	16	18	1	1	87	87
965	D2_tcrb_CM	D2	tcrb	CD4-TCM	TRBV5-1*01_TGCGCCAGCAGCACCGGAGGTAGTTCACCCGGGGAGCTGTTTTTT_TRBJ2-2*01	1	0.000275862	TGCGCCAGCAGCACCGGAGGTAGTTCACCCGGGGAGCTGTTTTTT	CASSTGGSSPGELFF	TRBV5-1*01	TRBJ2-2*01	TRBD2*01,TRBD2*01	11	20	23	28	1	1	51	51
966	D2_tcrb_CM	D2	tcrb	CD4-TCM	TRBV12-3*01,TRBV12-4*01_TGTGCCAGCACCCCGACAGGCCCTCGCTACGAGCAGTACTTC_TRBJ2-7*01	1	0.000275862	TGTGCCAGCACCCCGACAGGCCCTCGCTACGAGCAGTACTTC	CASTPTGPRYEQYF	TRBV12-3*01,TRBV12-4*01	TRBJ2-7*01	TRBD1*01,TRBD1*01	9	14	19	26	1	1	76	76
967	D2_tcrb_CM	D2	tcrb	CD4-TCM	TRBV20-1*01_TGCAGTGCTAGAGGAGGGGGCAGGACCCATGGCAATCAGCCCCAGCATTTT_TRBJ1-5*01	1	0.000275862	TGCAGTGCTAGAGGAGGGGGCAGGACCCATGGCAATCAGCCCCAGCATTTT	CSARGGGRTHGNQPQHF	TRBV20-1*01	TRBJ1-5*01	TRBD1*01	12	14	20	31	1	1	34	34
968	D2_tcrb_CM	D2	tcrb	CD4-TCM	TRBV19*01_TGTGCCAGTAGTAAAGGACAGGGCACAGATACGCAGTATTTT_TRBJ2-3*01	1	0.000275862	TGTGCCAGTAGTAAAGGACAGGGCACAGATACGCAGTATTTT	CASSKGQGTDTQYF	TRBV19*01	TRBJ2-3*01	TRBD1*01,TRBD1*01	15	16	20	22	1	1	150	150
969	D2_tcrb_CM	D2	tcrb	CD4-TCM	TRBV12-3*01,TRBV12-4*01_TGTGCCAGCACCCAGGGGAACTTCCAAGAGACCCAGTACTTC_TRBJ2-5*01	1	0.000275862	TGTGCCAGCACCCAGGGGAACTTCCAAGAGACCCAGTACTTC	CASTQGNFQETQYF	TRBV12-3*01,TRBV12-4*01	TRBJ2-5*01	TRBD1*01,TRBD1*01	9	12	17	23	1	1	60	60
970	D2_tcrb_CM	D2	tcrb	CD4-TCM	TRBV2*01_TGTGCCAGCAGTCGGGGTCAACCCACCTACTACGAGCAGTACTTC_TRBJ2-7*01	1	0.000275862	TGTGCCAGCAGTCGGGGTCAACCCACCTACTACGAGCAGTACTTC	CASSRGQPTYYEQYF	TRBV2*01	TRBJ2-7*01	TRBD2*01,TRBD2*01	11	12	16	26	1	1	32	32
971	D2_tcrb_CM	D2	tcrb	CD4-TCM	TRBV20-1*01_TGCAGTGCTAGCCCCCGCGGGCCTAGCACAGATACGCAGTATTTT_TRBJ2-3*01	1	0.000275862	TGCAGTGCTAGCCCCCGCGGGCCTAGCACAGATACGCAGTATTTT	CSASPRGPSTDTQYF	TRBV20-1*01	TRBJ2-3*01	TRBD2*01,TRBD2*01	10	11	17	24	1	1	94	94
972	D2_tcrb_CM	D2	tcrb	CD4-TCM	TRBV5-1*01_TGCGCCAGCAGCTCAGGGACAGGTGGCCGCTCTGGAAACACCATATATTTT_TRBJ1-3*01	1	0.000275862	TGCGCCAGCAGCTCAGGGACAGGTGGCCGCTCTGGAAACACCATATATTTT	CASSSGTGGRSGNTIYF	TRBV5-1*01	TRBJ1-3*01	TRBD1*01	12	15	22	29	1	1	52	52
973	D2_tcrb_CM	D2	tcrb	CD4-TCM	TRBV5-1*01_TGCGCCAGCAGCTTGGAGGGGAATCGGCAAAACATTCAGTACTTC_TRBJ2-4*01	1	0.000275862	TGCGCCAGCAGCTTGGAGGGGAATCGGCAAAACATTCAGTACTTC	CASSLEGNRQNIQYF	TRBV5-1*01	TRBJ2-4*01	TRBD1*01,TRBD1*01	15	16	20	28	1	1	52	52
974	D2_tcrb_CM	D2	tcrb	CD4-TCM	TRBV7-2*01_TGTGCCAGCAGTTTCCGAACGGGACAGAGTTACGAGCAGTACTTC_TRBJ2-7*01	1	0.000275862	TGTGCCAGCAGTTTCCGAACGGGACAGAGTTACGAGCAGTACTTC	CASSFRTGQSYEQYF	TRBV7-2*01	TRBJ2-7*01	TRBD1*01	13	20	26	30	1	1	33	33
975	D2_tcrb_CM	D2	tcrb	CD4-TCM	TRBV7-2*01_TGTGCCAGCAGCTTACGGGGAACTACAGATACGCAGTATTTT_TRBJ2-3*01	1	0.000275862	TGTGCCAGCAGCTTACGGGGAACTACAGATACGCAGTATTTT	CASSLRGTTDTQYF	TRBV7-2*01	TRBJ2-3*01	TRBD2*01,TRBD2*01	14	15	19	24	1	1	38	38
976	D2_tcrb_CM	D2	tcrb	CD4-TCM	TRBV19*01_TGTGCCAGTAGTATCAGGGCGGGGGGCCGCTCTACCGGGGAGCTGTTTTTT_TRBJ2-2*01	1	0.000275862	TGTGCCAGTAGTATCAGGGCGGGGGGCCGCTCTACCGGGGAGCTGTTTTTT	CASSIRAGGRSTGELFF	TRBV19*01	TRBJ2-2*01	TRBD2*01,TRBD2*01	13	18	25	33	1	1	98	98
977	D2_tcrb_CM	D2	tcrb	CD4-TCM	TRBV28*01_TGTGCCAGCAGTCCCCGCCGGGACGTAAACATTCAGTACTTC_TRBJ2-4*01	1	0.000275862	TGTGCCAGCAGTCCCCGCCGGGACGTAAACATTCAGTACTTC	CASSPRRDVNIQYF	TRBV28*01	TRBJ2-4*01	TRBD2*01,TRBD2*01	11	12	17	26	1	1	90	90
978	D2_tcrb_CM	D2	tcrb	CD4-TCM	TRBV20-1*01_TGCAGTGCTAGGCAACAGGGCACAGATACGCAGTATTTT_TRBJ2-3*01	1	0.000275862	TGCAGTGCTAGGCAACAGGGCACAGATACGCAGTATTTT	CSARQQGTDTQYF	TRBV20-1*01	TRBJ2-3*01	TRBD1*01,TRBD1*01	10	14	17	19	1	1	70	70
979	D2_tcrb_CM	D2	tcrb	CD4-TCM	TRBV5-1*01_TGCGCCAGCAGACTATGGGGACTAGCGCAATTCGAGCAGTACTTC_TRBJ2-7*01	1	0.000275862	TGCGCCAGCAGACTATGGGGACTAGCGCAATTCGAGCAGTACTTC	CASRLWGLAQFEQYF	TRBV5-1*01	TRBJ2-7*01	TRBD2*01	10	17	26	32	1	1	40	40
980	D2_tcrb_CM	D2	tcrb	CD4-TCM	TRBV29-1*01_TGCAGCGCCAAGGCCACGGGGGCTGAGACCCAGTACTTC_TRBJ2-5*01	1	0.000275862	TGCAGCGCCAAGGCCACGGGGGCTGAGACCCAGTACTTC	CSAKATGAETQYF	TRBV29-1*01	TRBJ2-5*01	TRBD2*01,TRBD2*01	6	16	21	24	1	1	29	29
981	D2_tcrb_CM	D2	tcrb	CD4-TCM	TRBV12-3*01,TRBV12-4*01_TGTGCCAGCAGTTCCCGGGCCCCCGGTTGGGCGCATCAGTTCTTC_TRBJ2-1*01	1	0.000275862	TGTGCCAGCAGTTCCCGGGCCCCCGGTTGGGCGCATCAGTTCTTC	CASSSRAPGWAHQFF	TRBV12-3*01,TRBV12-4*01	TRBJ2-1*01	TRBD1*01	12	18	23	36	1	1	108	108
982	D2_tcrb_CM	D2	tcrb	CD4-TCM	TRBV4-1*01_TGCGCCAGCAGCCAAGTGGGAGGGAACCGAGGCAATCAGCCCCAGCATTTT_TRBJ1-5*01	1	0.000275862	TGCGCCAGCAGCCAAGTGGGAGGGAACCGAGGCAATCAGCCCCAGCATTTT	CASSQVGGNRGNQPQHF	TRBV4-1*01	TRBJ1-5*01	TRBD1*01,TRBD2*01	15	17	20	31	1	1	36	36
983	D2_tcrb_CM	D2	tcrb	CD4-TCM	TRBV7-9*01_TGTGCCAGCAGCGATAGAGAGACCCAGTACTTC_TRBJ2-5*01	1	0.000275862	TGTGCCAGCAGCGATAGAGAGACCCAGTACTTC	CASSDRETQYF	TRBV7-9*01	TRBJ2-5*01	TRBD1*01,TRBD1*01,TRBD2*01,TRBD2*01	11	12	13	17	1	1	52	52
984	D2_tcrb_CM	D2	tcrb	CD4-TCM	TRBV5-6*01_TGTGCCAGCAGCTTCCAAGAGTTCCAGTTCTTC_TRBJ2-1*01	1	0.000275862	TGTGCCAGCAGCTTCCAAGAGTTCCAGTTCTTC	CASSFQEFQFF	TRBV5-6*01	TRBJ2-1*01	TRBD2*01,TRBD2*01	13	19	21	24	1	1	47	47
985	D2_tcrb_CM	D2	tcrb	CD4-TCM	TRBV6-6*01_TGTGCCAGCAGTTCTCAGAATAACTATGGCTACACCTTC_TRBJ1-2*01	1	0.000275862	TGTGCCAGCAGTTCTCAGAATAACTATGGCTACACCTTC	CASSSQNNYGYTF	TRBV6-6*01	TRBJ1-2*01	TRBD1*01,TRBD1*01	12	15	17	20	1	1	64	64
986	D2_tcrb_CM	D2	tcrb	CD4-TCM	TRBV11-2*01_TGTGCCAGCAGCAAGATAGCGGGAGAGCGCACCGGGGAGCTGTTTTTT_TRBJ2-2*01	1	0.000275862	TGTGCCAGCAGCAAGATAGCGGGAGAGCGCACCGGGGAGCTGTTTTTT	CASSKIAGERTGELFF	TRBV11-2*01	TRBJ2-2*01	TRBD2*01,TRBD2*01	11	16	22	29	1	1	47	47
987	D2_tcrb_CM	D2	tcrb	CD4-TCM	TRBV5-1*01_TGCGCCAGCAGCTTGGGAGGAGGACGGGCTGTTTACAATGAGCAGTTCTTC_TRBJ2-1*01	1	0.000275862	TGCGCCAGCAGCTTGGGAGGAGGACGGGCTGTTTACAATGAGCAGTTCTTC	CASSLGGGRAVYNEQFF	TRBV5-1*01	TRBJ2-1*01	TRBD1*01,TRBD1*01,TRBD2*01,TRBD2*01	15	21	24	33	1	1	39	39
988	D2_tcrb_CM	D2	tcrb	CD4-TCM	TRBV19*01_TGTGCCAGTAGCCCCCTCGACTCCTTCAATCAGCCCCAGCATTTT_TRBJ1-5*01	1	0.000275862	TGTGCCAGTAGCCCCCTCGACTCCTTCAATCAGCCCCAGCATTTT	CASSPLDSFNQPQHF	TRBV19*01	TRBJ1-5*01	TRBD1*01,TRBD1*01	10	11	16	26	1	1	113	113
989	D2_tcrb_CM	D2	tcrb	CD4-TCM	TRBV12-3*01,TRBV12-4*01_TGTGCCAGCAGGGTAGGGGGACGCTCCTACGAGCAGTACTTC_TRBJ2-7*01	1	0.000275862	TGTGCCAGCAGGGTAGGGGGACGCTCCTACGAGCAGTACTTC	CASRVGGRSYEQYF	TRBV12-3*01,TRBV12-4*01	TRBJ2-7*01	TRBD1*01,TRBD1*01	10	14	19	23	1	1	72	72
990	D2_tcrb_CM	D2	tcrb	CD4-TCM	TRBV6-1*01_TGTGCCAGCAGTGAACGGCGTGAGGGACCCGCGGCGACCCAGTACTTC_TRBJ2-5*01	1	0.000275862	TGTGCCAGCAGTGAACGGCGTGAGGGACCCGCGGCGACCCAGTACTTC	CASSERREGPAATQYF	TRBV6-1*01	TRBJ2-5*01	TRBD1*01,TRBD2*01	14	23	27	35	1	1	51	51
991	D2_tcrb_CM	D2	tcrb	CD4-TCM	TRBV29-1*01_TGCAGCGTGGAAATAACCCAGGGGATGGAGCAGTACTTC_TRBJ2-7*01	1	0.000275862	TGCAGCGTGGAAATAACCCAGGGGATGGAGCAGTACTTC	CSVEITQGMEQYF	TRBV29-1*01	TRBJ2-7*01	TRBD1*01,TRBD1*01	11	18	23	27	1	1	153	153
992	D2_tcrb_CM	D2	tcrb	CD4-TCM	TRBV4-3*01_TGCGCCAGCAGCCAAGATCTGGGAGGAAACACGCCGGGTAATGAAAAACTGTTTTTT_TRBJ1-4*01	1	0.000275862	TGCGCCAGCAGCCAAGATCTGGGAGGAAACACGCCGGGTAATGAAAAACTGTTTTTT	CASSQDLGGNTPGNEKLFF	TRBV4-3*01	TRBJ1-4*01	TRBD1*01,TRBD2*01	16	20	23	38	1	1	63	63
993	D2_tcrb_CM	D2	tcrb	CD4-TCM	TRBV5-1*01_TGCGCCAGCAGCTCAAACCTCCGGGACAGAGGCCCAGATACGCAGTATTTT_TRBJ2-3*01	1	0.000275862	TGCGCCAGCAGCTCAAACCTCCGGGACAGAGGCCCAGATACGCAGTATTTT	CASSSNLRDRGPDTQYF	TRBV5-1*01	TRBJ2-3*01	TRBD1*01	12	22	28	31	1	1	54	54
994	D2_tcrb_CM	D2	tcrb	CD4-TCM	TRBV4-3*01_TGCGCCAGCAGCCAAGATTGGAACAGAGGTGGGGATACGCAGTATTTT_TRBJ2-3*01	1	0.000275862	TGCGCCAGCAGCCAAGATTGGAACAGAGGTGGGGATACGCAGTATTTT	CASSQDWNRGGDTQYF	TRBV4-3*01	TRBJ2-3*01	TRBD1*01,TRBD1*01	16	22	25	33	1	1	81	81
995	D2_tcrb_CM	D2	tcrb	CD4-TCM	TRBV30*01_TGTGCCTGGAGTGTACAAGGGGGTACCTACAATGAGCAGTTCTTC_TRBJ2-1*01	1	0.000275862	TGTGCCTGGAGTGTACAAGGGGGTACCTACAATGAGCAGTTCTTC	CAWSVQGGTYNEQFF	TRBV30*01	TRBJ2-1*01	TRBD1*01,TRBD1*01	13	17	22	25	1	1	11	11
996	D2_tcrb_CM	D2	tcrb	CD4-TCM	TRBV7-7*01_TGTGCCAGCAGCTTAGAGGCGGGAGCTCAGCAGTACTTC_TRBJ2-7*01	1	0.000275862	TGTGCCAGCAGCTTAGAGGCGGGAGCTCAGCAGTACTTC	CASSLEAGAQQYF	TRBV7-7*01	TRBJ2-7*01	TRBD2*01,TRBD2*01	15	18	22	28	1	1	68	68
997	D2_tcrb_CM	D2	tcrb	CD4-TCM	TRBV30*01_TGTGCCTGGACGACTAGCGGGGTACGTGAGCAGTTCTTC_TRBJ2-1*01	1	0.000275862	TGTGCCTGGACGACTAGCGGGGTACGTGAGCAGTTCTTC	CAWTTSGVREQFF	TRBV30*01	TRBJ2-1*01	TRBD2*01,TRBD2*01	9	11	21	26	1	1	88	88
998	D2_tcrb_CM	D2	tcrb	CD4-TCM	TRBV5-1*01_TGCGCCAGCAGCTTGTCTTACGGTTACCAAGAGACCCAGTACTTC_TRBJ2-5*01	1	0.000275862	TGCGCCAGCAGCTTGTCTTACGGTTACCAAGAGACCCAGTACTTC	CASSLSYGYQETQYF	TRBV5-1*01	TRBJ2-5*01	TRBD2*01,TRBD2*01	14	20	22	25	1	1	51	51
999	D2_tcrb_CM	D2	tcrb	CD4-TCM	TRBV6-2*01,TRBV6-3*01_TGTGCCAGCAGGAGACAGGGTGTGACCCAAGAGACCCAGTACTTC_TRBJ2-5*01	1	0.000275862	TGTGCCAGCAGGAGACAGGGTGTGACCCAAGAGACCCAGTACTTC	CASRRQGVTQETQYF	TRBV6-2*01,TRBV6-3*01	TRBJ2-5*01	TRBD1*01,TRBD1*01	10	13	19	26	1	1	8	8
1000	D2_tcrb_CM	D2	tcrb	CD4-TCM	TRBV12-3*01,TRBV12-4*01_TGTGCCAGCAGTTTAGTAGCCACGACGCATGGCTACACCTTC_TRBJ1-2*01	1	0.000275862	TGTGCCAGCAGTTTAGTAGCCACGACGCATGGCTACACCTTC	CASSLVATTHGYTF	TRBV12-3*01,TRBV12-4*01	TRBJ1-2*01	TRBD2*01,TRBD2*01	15	16	19	28	1	1	36	36
1001	D2_tcrb_CM	D2	tcrb	CD4-TCM	TRBV20-1*01_TGCAGTGCTCTAGGACTAGCGGAGGGGACAGATACGCAGTATTTT_TRBJ2-3*01	1	0.000275862	TGCAGTGCTCTAGGACTAGCGGAGGGGACAGATACGCAGTATTTT	CSALGLAEGTDTQYF	TRBV20-1*01	TRBJ2-3*01	TRBD2*01,TRBD2*01	8	12	21	27	1	1	38	38
1002	D2_tcrb_CM	D2	tcrb	CD4-TCM	TRBV30*01_TGTGCCTGGAGTAGGAGGGAAGAGACCCAGTACTTC_TRBJ2-5*01	1	0.000275862	TGTGCCTGGAGTAGGAGGGAAGAGACCCAGTACTTC	CAWSRREETQYF	TRBV30*01	TRBJ2-5*01	TRBD1*01,TRBD1*01	11	12	14	19	1	1	59	59
1003	D2_tcrb_CM	D2	tcrb	CD4-TCM	TRBV29-1*01_TGCAGCGTTGTGGACAGGTTCTCTGGAAACACCATATATTTT_TRBJ1-3*01	1	0.000275862	TGCAGCGTTGTGGACAGGTTCTCTGGAAACACCATATATTTT	CSVVDRFSGNTIYF	TRBV29-1*01	TRBJ1-3*01	TRBD1*01,TRBD1*01	9	11	17	20	1	1	48	48
1004	D2_tcrb_CM	D2	tcrb	CD4-TCM	TRBV29-1*01_TGCAGCGTGGGCCCCTCTGGGAACCGCGCTGAAGCTTTCTTT_TRBJ1-1*01	1	0.000275862	TGCAGCGTGGGCCCCTCTGGGAACCGCGCTGAAGCTTTCTTT	CSVGPSGNRAEAFF	TRBV29-1*01	TRBJ1-1*01	TRBD1*01	7	10	14	28	1	1	44	44
1005	D2_tcrb_CM	D2	tcrb	CD4-TCM	TRBV24-1*01_TGTGCCACCAGTGATGTTTACAGGGGTATTCAAGAGACCCAGTACTTC_TRBJ2-5*01	1	0.000275862	TGTGCCACCAGTGATGTTTACAGGGGTATTCAAGAGACCCAGTACTTC	CATSDVYRGIQETQYF	TRBV24-1*01	TRBJ2-5*01	TRBD1*01,TRBD1*01	14	19	25	30	1	1	53	53
1006	D2_tcrb_CM	D2	tcrb	CD4-TCM	TRBV5-1*01_TGCGCCAGCAGCGCCACTAGCGGGCACACAGATACGCAGTATTTT_TRBJ2-3*01	1	0.000275862	TGCGCCAGCAGCGCCACTAGCGGGCACACAGATACGCAGTATTTT	CASSATSGHTDTQYF	TRBV5-1*01	TRBJ2-3*01	TRBD2*01,TRBD2*01	11	15	23	26	1	1	77	77
1007	D2_tcrb_CM	D2	tcrb	CD4-TCM	TRBV5-1*01_TGCGCCAGCAGCTTGGCCTTCGCAGATACGCAGTATTTT_TRBJ2-3*01	1	0.000275862	TGCGCCAGCAGCTTGGCCTTCGCAGATACGCAGTATTTT	CASSLAFADTQYF	TRBV5-1*01	TRBJ2-3*01	TRBD1*01,TRBD1*01	15	16	18	22	1	1	40	40
1008	D2_tcrb_CM	D2	tcrb	CD4-TCM	TRBV7-2*01_TGTGCCAGCAGCTTAGGGGCACCATCCTACAATGAGCAGTTCTTC_TRBJ2-1*01	1	0.000275862	TGTGCCAGCAGCTTAGGGGCACCATCCTACAATGAGCAGTTCTTC	CASSLGAPSYNEQFF	TRBV7-2*01	TRBJ2-1*01	TRBD1*01	15	16	19	24	1	1	49	49
1009	D2_tcrb_CM	D2	tcrb	CD4-TCM	TRBV12-3*01,TRBV12-4*01_TGTGCCAGCAGTTCCTCAGACACCTTAGCCAAAAACATTCAGTACTTC_TRBJ2-4*01	1	0.000275862	TGTGCCAGCAGTTCCTCAGACACCTTAGCCAAAAACATTCAGTACTTC	CASSSSDTLAKNIQYF	TRBV12-3*01,TRBV12-4*01	TRBJ2-4*01	TRBD1*01,TRBD1*01	12	18	21	26	1	1	90	90
1010	D2_tcrb_CM	D2	tcrb	CD4-TCM	TRBV4-3*01_TGCGCCAGCAGTCGGGGGAATGAGCAGTTCTTC_TRBJ2-1*01	1	0.000275862	TGCGCCAGCAGTCGGGGGAATGAGCAGTTCTTC	CASSRGNEQFF	TRBV4-3*01	TRBJ2-1*01	TRBD2*01,TRBD2*01	10	12	16	18	1	1	197	197
1011	D2_tcrb_CM	D2	tcrb	CD4-TCM	TRBV6-5*01_TGTGCCAGCAGGTCCGGACTAGCCAAAAACATTCAGTACTTC_TRBJ2-4*01	1	0.000275862	TGTGCCAGCAGGTCCGGACTAGCCAAAAACATTCAGTACTTC	CASRSGLAKNIQYF	TRBV6-5*01	TRBJ2-4*01	TRBD1*01,TRBD1*01,TRBD2*01,TRBD2*01	10	11	14	20	1	1	35	35
1012	D2_tcrb_CM	D2	tcrb	CD4-TCM	TRBV5-1*01_TGCGCCAGCAGCTTTAGACCCCAAGAGACCCAGTACTTC_TRBJ2-5*01	1	0.000275862	TGCGCCAGCAGCTTTAGACCCCAAGAGACCCAGTACTTC	CASSFRPQETQYF	TRBV5-1*01	TRBJ2-5*01	TRBD2*01,TRBD2*01	13	14	16	20	1	1	25	25
1013	D2_tcrb_CM	D2	tcrb	CD4-TCM	TRBV6-5*01_TGTGCCAGCAGTTCCATAGAAGGCTACGAGCAGTACTTC_TRBJ2-7*01	1	0.000275862	TGTGCCAGCAGTTCCATAGAAGGCTACGAGCAGTACTTC	CASSSIEGYEQYF	TRBV6-5*01	TRBJ2-7*01	TRBD2*01,TRBD2*01	12	16	18	23	1	1	48	48
1014	D2_tcrb_CM	D2	tcrb	CD4-TCM	TRBV29-1*01_TGCAGCGTTTCAGCATTACCTTCCGGAGAGACCCAGTACTTC_TRBJ2-5*01	1	0.000275862	TGCAGCGTTTCAGCATTACCTTCCGGAGAGACCCAGTACTTC	CSVSALPSGETQYF	TRBV29-1*01	TRBJ2-5*01	TRBD1*01,TRBD1*01	8	10	12	26	1	1	27	27
1015	D2_tcrb_CM	D2	tcrb	CD4-TCM	TRBV20-1*01_TGCAGTGCTAGTGGAGGATCTAACTATGGCTACACCTTC_TRBJ1-2*01	1	0.000275862	TGCAGTGCTAGTGGAGGATCTAACTATGGCTACACCTTC	CSASGGSNYGYTF	TRBV20-1*01	TRBJ1-2*01	TRBD1*01,TRBD1*01,TRBD2*01,TRBD2*01	10	12	14	19	1	1	28	28
1016	D2_tcrb_CM	D2	tcrb	CD4-TCM	TRBV12-3*01,TRBV12-4*01_TGTGCCAGCACCGTCCAAGATACGCAGTATTTT_TRBJ2-3*01	1	0.000275862	TGTGCCAGCACCGTCCAAGATACGCAGTATTTT	CASTVQDTQYF	TRBV12-3*01,TRBV12-4*01	TRBJ2-3*01	TRBD1*01,TRBD1*01,TRBD2*01,TRBD2*01	9	12	15	17	1	1	46	46
1017	D2_tcrb_CM	D2	tcrb	CD4-TCM	TRBV7-9*01_TGTGCCAGCAGCTTAGCCCCCAGGGGTGGGGGGCCAATTCAGTACTTC_TRBJ2-4*01	1	0.000275862	TGTGCCAGCAGCTTAGCCCCCAGGGGTGGGGGGCCAATTCAGTACTTC	CASSLAPRGGGPIQYF	TRBV7-9*01	TRBJ2-4*01	TRBD1*01,TRBD1*01	16	20	25	36	1	1	10	10
1018	D2_tcrb_CM	D2	tcrb	CD4-TCM	TRBV28*01_TGTGCCAGCAGCCTCGTGGAACCCGGAAACACCATATATTTT_TRBJ1-3*01	1	0.000275862	TGTGCCAGCAGCCTCGTGGAACCCGGAAACACCATATATTTT	CASSLVEPGNTIYF	TRBV28*01	TRBJ1-3*01	TRBD1*01,TRBD1*01	10	11	13	24	1	1	82	82
1019	D2_tcrb_CM	D2	tcrb	CD4-TCM	TRBV10-3*01_TGTGCCATCAGCCGAGTACCCGCCGAGACCCAGTACTTC_TRBJ2-5*01	1	0.000275862	TGTGCCATCAGCCGAGTACCCGCCGAGACCCAGTACTTC	CAISRVPAETQYF	TRBV10-3*01	TRBJ2-5*01	TRBD2*01,TRBD2*01	10	18	22	24	1	1	60	60
1020	D2_tcrb_CM	D2	tcrb	CD4-TCM	TRBV12-5*01_TGTGCTAGTGGTTTGGTACCTCAGGCATACATCTCCTACGAGCAGTACTTC_TRBJ2-7*01	1	0.000275862	TGTGCTAGTGGTTTGGTACCTCAGGCATACATCTCCTACGAGCAGTACTTC	CASGLVPQAYISYEQYF	TRBV12-5*01	TRBJ2-7*01	TRBD1*01,TRBD1*01	16	21	24	32	1	1	71	71
1021	D2_tcrb_CM	D2	tcrb	CD4-TCM	TRBV3-1*01_TGTGCCAGCAGCCACGGGGGGGGCGAGCAGTACTTC_TRBJ2-7*01	1	0.000275862	TGTGCCAGCAGCCACGGGGGGGGCGAGCAGTACTTC	CASSHGGGEQYF	TRBV3-1*01	TRBJ2-7*01	TRBD2*01	13	14	21	23	1	1	75	75
1022	D2_tcrb_CM	D2	tcrb	CD4-TCM	TRBV12-3*01,TRBV12-4*01_TGTGCCAGCAGTTTCCGACTAGCGGGGGGGATCTCCACCGGGGAGCTGTTTTTT_TRBJ2-2*01	1	0.000275862	TGTGCCAGCAGTTTCCGACTAGCGGGGGGGATCTCCACCGGGGAGCTGTTTTTT	CASSFRLAGGISTGELFF	TRBV12-3*01,TRBV12-4*01	TRBJ2-2*01	TRBD2*01	13	16	29	35	1	1	99	99
1023	D2_tcrb_CM	D2	tcrb	CD4-TCM	TRBV27*01_TGTGCCAGCAGTTTAGGGACAGGAGGCGGTGGCTACACCTTC_TRBJ1-2*01	1	0.000275862	TGTGCCAGCAGTTTAGGGACAGGAGGCGGTGGCTACACCTTC	CASSLGTGGGGYTF	TRBV27*01	TRBJ1-2*01	TRBD1*01	14	15	22	29	1	1	21	21
1024	D2_tcrb_CM	D2	tcrb	CD4-TCM	TRBV6-1*01_TGTGCCAGCAGACAAAGTCCGAGCCATGAGCAGTTCTTC_TRBJ2-1*01	1	0.000275862	TGTGCCAGCAGACAAAGTCCGAGCCATGAGCAGTTCTTC	CASRQSPSHEQFF	TRBV6-1*01	TRBJ2-1*01	TRBD2*01,TRBD2*01	10	15	19	25	1	1	115	115
1025	D2_tcrb_CM	D2	tcrb	CD4-TCM	TRBV7-9*01_TGTGCCAGCAGCCCCCAGGCGTGGGGTACTGAAGCTTTCTTT_TRBJ1-1*01	1	0.000275862	TGTGCCAGCAGCCCCCAGGCGTGGGGTACTGAAGCTTTCTTT	CASSPQAWGTEAFF	TRBV7-9*01	TRBJ1-1*01	TRBD1*01,TRBD1*01,TRBD2*01,TRBD2*01	11	12	15	27	1	1	57	57
1026	D2_tcrb_CM	D2	tcrb	CD4-TCM	TRBV7-3*01_TGTGCCAGCAGCACGGACAGTCGAGCTGAAGCTTTCTTT_TRBJ1-1*01	1	0.000275862	TGTGCCAGCAGCACGGACAGTCGAGCTGAAGCTTTCTTT	CASSTDSRAEAFF	TRBV7-3*01	TRBJ1-1*01	TRBD1*01,TRBD1*01	11	14	19	25	1	1	74	74
1027	D2_tcrb_CM	D2	tcrb	CD4-TCM	TRBV3-1*01_TGTGCCAGCAGCCAAGCTATGGACAGGGACACCGGGGAGCTGTTTTTT_TRBJ2-2*01	1	0.000275862	TGTGCCAGCAGCCAAGCTATGGACAGGGACACCGGGGAGCTGTTTTTT	CASSQAMDRDTGELFF	TRBV3-1*01	TRBJ2-2*01	TRBD1*01,TRBD1*01	15	20	26	28	1	1	179	179
1028	D2_tcrb_CM	D2	tcrb	CD4-TCM	TRBV12-3*01,TRBV12-4*01_TGTGCCAGCAGTTTGTGGGACAGGACCTACGAGCAGTACTTC_TRBJ2-7*01	1	0.000275862	TGTGCCAGCAGTTTGTGGGACAGGACCTACGAGCAGTACTTC	CASSLWDRTYEQYF	TRBV12-3*01,TRBV12-4*01	TRBJ2-7*01	TRBD1*01	13	16	23	25	1	1	9	9
1029	D2_tcrb_CM	D2	tcrb	CD4-TCM	TRBV5-1*01_TGCGCCAGCAACCCGACAGGGGAGAACACTGAAGCTTTCTTT_TRBJ1-1*01	1	0.000275862	TGCGCCAGCAACCCGACAGGGGAGAACACTGAAGCTTTCTTT	CASNPTGENTEAFF	TRBV5-1*01	TRBJ1-1*01	TRBD1*01,TRBD1*01	9	14	21	23	1	1	49	49
1030	D2_tcrb_CM	D2	tcrb	CD4-TCM	TRBV12-3*01,TRBV12-4*01_TGTGCCAGCAGCCCTCTGCGGGGGACTCAGCCCCAGCATTTT_TRBJ1-5*01	1	0.000275862	TGTGCCAGCAGCCCTCTGCGGGGGACTCAGCCCCAGCATTTT	CASSPLRGTQPQHF	TRBV12-3*01,TRBV12-4*01	TRBJ1-5*01	TRBD2*01,TRBD2*01	10	17	23	26	1	1	61	61
1031	D2_tcrb_CM	D2	tcrb	CD4-TCM	TRBV4-1*01_TGCGCCAGCAGCCAAGGACCTGGGGTCTTAGGGTATGGCTACACCTTC_TRBJ1-2*01	1	0.000275862	TGCGCCAGCAGCCAAGGACCTGGGGTCTTAGGGTATGGCTACACCTTC	CASSQGPGVLGYGYTF	TRBV4-1*01	TRBJ1-2*01	TRBD1*01,TRBD1*01	15	18	21	33	1	1	39	39
1032	D2_tcrb_CM	D2	tcrb	CD4-TCM	TRBV7-9*01_TGTGCCAGCAGCTGGGGACAGCAAGAGACCCAGTACTTC_TRBJ2-5*01	1	0.000275862	TGTGCCAGCAGCTGGGGACAGCAAGAGACCCAGTACTTC	CASSWGQQETQYF	TRBV7-9*01	TRBJ2-5*01	TRBD1*01	12	14	19	21	1	1	83	83
1033	D2_tcrb_CM	D2	tcrb	CD4-TCM	TRBV12-3*01,TRBV12-4*01_TGTGCCAGCAGTTTCGGGGGCTCTGGAAACACCATATATTTT_TRBJ1-3*01	1	0.000275862	TGTGCCAGCAGTTTCGGGGGCTCTGGAAACACCATATATTTT	CASSFGGSGNTIYF	TRBV12-3*01,TRBV12-4*01	TRBJ1-3*01	TRBD2*01,TRBD2*01	13	14	18	20	1	1	117	117
1034	D2_tcrb_CM	D2	tcrb	CD4-TCM	TRBV12-3*01,TRBV12-4*01_TGTGCCAGCAGTTGGAGAGGCGGGATGGGCGGGGAGCTGTTTTTT_TRBJ2-2*01	1	0.000275862	TGTGCCAGCAGTTGGAGAGGCGGGATGGGCGGGGAGCTGTTTTTT	CASSWRGGMGGELFF	TRBV12-3*01,TRBV12-4*01	TRBJ2-2*01	TRBD2*01,TRBD2*01	12	19	23	29	1	1	49	49
1035	D2_tcrb_CM	D2	tcrb	CD4-TCM	TRBV12-3*01,TRBV12-4*01_TGTGCCAGCAGCCTAGACCTAGCGGGCGGGGAGACCCAGTACTTC_TRBJ2-5*01	1	0.000275862	TGTGCCAGCAGCCTAGACCTAGCGGGCGGGGAGACCCAGTACTTC	CASSLDLAGGETQYF	TRBV12-3*01,TRBV12-4*01	TRBJ2-5*01	TRBD2*01,TRBD2*01	10	18	25	30	1	1	99	99
1036	D2_tcrb_CM	D2	tcrb	CD4-TCM	TRBV19*01_TGTGCCAGTGGGGGTAGACTAGCGGGAGGCCCCTACAATGAGCAGTTCTTC_TRBJ2-1*01	1	0.000275862	TGTGCCAGTGGGGGTAGACTAGCGGGAGGCCCCTACAATGAGCAGTTCTTC	CASGGRLAGGPYNEQFF	TRBV19*01	TRBJ2-1*01	TRBD2*01,TRBD2*01	8	16	25	31	1	1	104	104
1037	D2_tcrb_CM	D2	tcrb	CD4-TCM	TRBV5-1*01_TGCGCCAGCAGCTCTGGCAGTGGAAGTAACGAGCAGTACTTC_TRBJ2-7*01	1	0.000275862	TGCGCCAGCAGCTCTGGCAGTGGAAGTAACGAGCAGTACTTC	CASSSGSGSNEQYF	TRBV5-1*01	TRBJ2-7*01	TRBD1*01,TRBD1*01	12	13	15	28	1	1	49	49
1038	D2_tcrb_CM	D2	tcrb	CD4-TCM	TRBV7-2*01_TGTGCCAGCAGCTTAGCGGGAAGCTCTGGGGCCAACGTCCTGACTTTC_TRBJ2-6*01	1	0.000275862	TGTGCCAGCAGCTTAGCGGGAAGCTCTGGGGCCAACGTCCTGACTTTC	CASSLAGSSGANVLTF	TRBV7-2*01	TRBJ2-6*01	TRBD1*01,TRBD2*01	16	17	20	23	1	1	25	25
1039	D2_tcrb_CM	D2	tcrb	CD4-TCM	TRBV2*01_TGTGCCAGCAGGAAGGGACAGAGAAAAGAGACCCAGTACTTC_TRBJ2-5*01	1	0.000275862	TGTGCCAGCAGGAAGGGACAGAGAAAAGAGACCCAGTACTTC	CASRKGQRKETQYF	TRBV2*01	TRBJ2-5*01	TRBD1*01,TRBD1*01	14	15	20	25	1	1	80	80
1040	D2_tcrb_CM	D2	tcrb	CD4-TCM	TRBV5-1*01_TGCGCCAGCAGCTTTTCGGGAGGGCCGGGATACAATGAGCAGTTCTTC_TRBJ2-1*01	1	0.000275862	TGCGCCAGCAGCTTTTCGGGAGGGCCGGGATACAATGAGCAGTTCTTC	CASSFSGGPGYNEQFF	TRBV5-1*01	TRBJ2-1*01	TRBD2*01,TRBD2*01	13	16	19	30	1	1	37	37
1041	D2_tcrb_CM	D2	tcrb	CD4-TCM	TRBV7-3*01_TGTGCCAGCAGCCCCGGGAGCGGGGCCCCCGGAGAGACCCAGTACTTC_TRBJ2-5*01	1	0.000275862	TGTGCCAGCAGCCCCGGGAGCGGGGCCCCCGGAGAGACCCAGTACTTC	CASSPGSGAPGETQYF	TRBV7-3*01	TRBJ2-5*01	TRBD2*01,TRBD2*01	11	18	24	32	1	1	17	17
1042	D2_tcrb_CM	D2	tcrb	CD4-TCM	TRBV27*01_TGTGCCAGCAGGCAGGGCCACTCTGGAAACACCATATATTTT_TRBJ1-3*01	1	0.000275862	TGTGCCAGCAGGCAGGGCCACTCTGGAAACACCATATATTTT	CASRQGHSGNTIYF	TRBV27*01	TRBJ1-3*01	TRBD1*01,TRBD1*01	10	12	16	20	1	1	73	73
1043	D2_tcrb_CM	D2	tcrb	CD4-TCM	TRBV5-6*01_TGTGCCAGCAGCCTTGGAGGGCCTAACGGGGGGACCCAGTACTTC_TRBJ2-5*01	1	0.000275862	TGTGCCAGCAGCCTTGGAGGGCCTAACGGGGGGACCCAGTACTTC	CASSLGGPNGGTQYF	TRBV5-6*01	TRBJ2-5*01	TRBD2*01,TRBD2*01	16	26	30	32	1	1	55	55
1044	D2_tcrb_CM	D2	tcrb	CD4-TCM	TRBV28*01_TGTGCCAGCAGTTTCAGCTCCTACAATGAGCAGTTCTTC_TRBJ2-1*01	1	0.000275862	TGTGCCAGCAGTTTCAGCTCCTACAATGAGCAGTTCTTC	CASSFSSYNEQFF	TRBV28*01	TRBJ2-1*01	TRBD1*01,TRBD1*01	13	14	15	17	1	1	42	42
1045	D2_tcrb_CM	D2	tcrb	CD4-TCM	TRBV2*01_TGTGCCAGCAGAAGGTCCTACAATGAGCAGTTCTTC_TRBJ2-1*01	1	0.000275862	TGTGCCAGCAGAAGGTCCTACAATGAGCAGTTCTTC	CASRRSYNEQFF	TRBV2*01	TRBJ2-1*01	TRBD1*01,TRBD1*01,TRBD2*01,TRBD2*01	10	12	13	15	1	1	10	10
1046	D2_tcrb_CM	D2	tcrb	CD4-TCM	TRBV20-1*01_TGCAGTGCTAGACTCGACGGAACTGGAGGGGGTTACGAGCAGTACTTC_TRBJ2-7*01	1	0.000275862	TGCAGTGCTAGACTCGACGGAACTGGAGGGGGTTACGAGCAGTACTTC	CSARLDGTGGGYEQYF	TRBV20-1*01	TRBJ2-7*01	TRBD1*01,TRBD1*01	11	26	31	33	1	1	61	61
1047	D2_tcrb_CM	D2	tcrb	CD4-TCM	TRBV11-2*01_TGTGCCAGCAGCTTAGACGGGACAGATTACGAGCAGTACTTC_TRBJ2-7*01	1	0.000275862	TGTGCCAGCAGCTTAGACGGGACAGATTACGAGCAGTACTTC	CASSLDGTDYEQYF	TRBV11-2*01	TRBJ2-7*01	TRBD1*01	16	18	24	27	1	1	66	66
1048	D2_tcrb_CM	D2	tcrb	CD4-TCM	TRBV20-1*01_TGCAGTGCCCAGGGACTAGCGGGAGGCCACCGTTGGACCCAGTACTTC_TRBJ2-5*01	1	0.000275862	TGCAGTGCCCAGGGACTAGCGGGAGGCCACCGTTGGACCCAGTACTTC	CSAQGLAGGHRWTQYF	TRBV20-1*01	TRBJ2-5*01	TRBD2*01	7	11	22	35	1	1	69	69
1049	D2_tcrb_CM	D2	tcrb	CD4-TCM	TRBV12-3*01,TRBV12-4*01_TGTGCCAGCAGTTTAATAGGGACTGAAGCTTTCTTT_TRBJ1-1*01	1	0.000275862	TGTGCCAGCAGTTTAATAGGGACTGAAGCTTTCTTT	CASSLIGTEAFF	TRBV12-3*01,TRBV12-4*01	TRBJ1-1*01	TRBD2*01,TRBD2*01	14	16	18	21	1	1	58	58
1050	D2_tcrb_CM	D2	tcrb	CD4-TCM	TRBV12-3*01,TRBV12-4*01_TGTGCCAGCAGGCCAGCGGGGGCGCAGGGCTACACCTTC_TRBJ1-2*01	1	0.000275862	TGTGCCAGCAGGCCAGCGGGGGCGCAGGGCTACACCTTC	CASRPAGAQGYTF	TRBV12-3*01,TRBV12-4*01	TRBJ1-2*01	TRBD2*01,TRBD2*01	10	14	21	27	1	1	28	28
1051	D2_tcrb_CM	D2	tcrb	CD4-TCM	TRBV12-3*01,TRBV12-4*01_TGTGCCAGCAGTTTCGGCAGGTACCAAGAGACCCAGTACTTC_TRBJ2-5*01	1	0.000275862	TGTGCCAGCAGTTTCGGCAGGTACCAAGAGACCCAGTACTTC	CASSFGRYQETQYF	TRBV12-3*01,TRBV12-4*01	TRBJ2-5*01	TRBD1*01,TRBD1*01	13	17	20	22	1	1	127	127
1052	D2_tcrb_CM	D2	tcrb	CD4-TCM	TRBV10-3*01_TGTGCCATCAGTGAAGACAGGGGACTCTCTGGGGCCAACGTCCTGACTTTC_TRBJ2-6*01	1	0.000275862	TGTGCCATCAGTGAAGACAGGGGACTCTCTGGGGCCAACGTCCTGACTTTC	CAISEDRGLSGANVLTF	TRBV10-3*01	TRBJ2-6*01	TRBD1*01,TRBD1*01	13	15	22	26	1	1	30	30
1053	D2_tcrb_CM	D2	tcrb	CD4-TCM	TRBV5-1*01_TGCGCCAGCAGCTTGGATTCGAAGGACAGCTCCTACGAGCAGTACTTC_TRBJ2-7*01	1	0.000275862	TGCGCCAGCAGCTTGGATTCGAAGGACAGCTCCTACGAGCAGTACTTC	CASSLDSKDSSYEQYF	TRBV5-1*01	TRBJ2-7*01	TRBD1*01,TRBD1*01	15	23	27	29	1	1	218	218
1054	D2_tcrb_CM	D2	tcrb	CD4-TCM	TRBV14*01_TGTGCCAGCAGCCTACAGGGGGACAAGGCCTACGAGCAGTACTTC_TRBJ2-7*01	1	0.000275862	TGTGCCAGCAGCCTACAGGGGGACAAGGCCTACGAGCAGTACTTC	CASSLQGDKAYEQYF	TRBV14*01	TRBJ2-7*01	TRBD1*01,TRBD1*01	12	14	21	28	1	1	124	124
1055	D2_tcrb_CM	D2	tcrb	CD4-TCM	TRBV28*01_TGTGCCAGCAGTCCAGGGTTTCTCTCCTACGAGCAGTACTTC_TRBJ2-7*01	1	0.000275862	TGTGCCAGCAGTCCAGGGTTTCTCTCCTACGAGCAGTACTTC	CASSPGFLSYEQYF	TRBV28*01	TRBJ2-7*01	TRBD1*01,TRBD1*01	11	13	17	23	1	1	51	51
1056	D2_tcrb_CM	D2	tcrb	CD4-TCM	TRBV30*01_TGTGCCTGGAGTCCCCTGGCGGTCCGCGGAAACACCATATATTTT_TRBJ1-3*01	1	0.000275862	TGTGCCTGGAGTCCCCTGGCGGTCCGCGGAAACACCATATATTTT	CAWSPLAVRGNTIYF	TRBV30*01	TRBJ1-3*01	TRBD1*01,TRBD1*01	11	12	17	27	1	1	74	74
1057	D2_tcrb_CM	D2	tcrb	CD4-TCM	TRBV28*01_TGTGCCAGCAGTCCCGGGCCGACTGGTCGCGCAGATACGCAGTATTTT_TRBJ2-3*01	1	0.000275862	TGTGCCAGCAGTCCCGGGCCGACTGGTCGCGCAGATACGCAGTATTTT	CASSPGPTGRADTQYF	TRBV28*01	TRBJ2-3*01	TRBD2*01,TRBD2*01	11	12	15	28	1	1	11	11
1058	D2_tcrb_CM	D2	tcrb	CD4-TCM	TRBV15*01_TGTGCCACCAGCAGAGCAGGGGGCGATAATTCACCCCTCCACTTT_TRBJ1-6*01	1	0.000275862	TGTGCCACCAGCAGAGCAGGGGGCGATAATTCACCCCTCCACTTT	CATSRAGGDNSPLHF	TRBV15*01	TRBJ1-6*01	TRBD1*01	15	16	23	25	1	1	66	66
1059	D2_tcrb_CM	D2	tcrb	CD4-TCM	TRBV7-9*01_TGTGCCAGCAGAGAACAGGGTTCTGGGGCCAACGTCCTGACTTTC_TRBJ2-6*01	1	0.000275862	TGTGCCAGCAGAGAACAGGGTTCTGGGGCCAACGTCCTGACTTTC	CASREQGSGANVLTF	TRBV7-9*01	TRBJ2-6*01	TRBD1*01,TRBD1*01	10	14	19	21	1	1	24	24
1060	D2_tcrb_CM	D2	tcrb	CD4-TCM	TRBV4-1*01_TGCGCCAGCAGCCAGGACCCTAGCGGTCGGCAGTTCTTC_TRBJ2-1*01	1	0.000275862	TGCGCCAGCAGCCAGGACCCTAGCGGTCGGCAGTTCTTC	CASSQDPSGRQFF	TRBV4-1*01	TRBJ2-1*01	TRBD2*01,TRBD2*01	16	19	25	29	1	1	29	29
1061	D2_tcrb_CM	D2	tcrb	CD4-TCM	TRBV7-2*01_TGTGCCAGCAGCAAAGGACAGAACACCGGGGAGCTGTTTTTT_TRBJ2-2*01	1	0.000275862	TGTGCCAGCAGCAAAGGACAGAACACCGGGGAGCTGTTTTTT	CASSKGQNTGELFF	TRBV7-2*01	TRBJ2-2*01	TRBD1*01,TRBD1*01,TRBD2*01,TRBD2*01	11	15	18	20	1	1	62	62
1062	D2_tcrb_CM	D2	tcrb	CD4-TCM	TRBV24-1*01_TGTGCCACCAGTGATTTGGGAGGACTAGGTCGAAGAGATACGCAGTATTTT_TRBJ2-3*01	1	0.000275862	TGTGCCACCAGTGATTTGGGAGGACTAGGTCGAAGAGATACGCAGTATTTT	CATSDLGGLGRRDTQYF	TRBV24-1*01	TRBJ2-3*01	TRBD2*01,TRBD2*01	17	21	27	35	1	1	85	85
1063	D2_tcrb_CM	D2	tcrb	CD4-TCM	TRBV7-9*01_TGTGCCAGCACCTCTGCCGTCCACCAAGAGACCCAGTACTTC_TRBJ2-5*01	1	0.000275862	TGTGCCAGCACCTCTGCCGTCCACCAAGAGACCCAGTACTTC	CASTSAVHQETQYF	TRBV7-9*01	TRBJ2-5*01	TRBD1*01,TRBD1*01	12	13	15	22	1	1	100	100
1064	D2_tcrb_CM	D2	tcrb	CD4-TCM	TRBV9*01_TGTGCCAGCAGCTACCGACCGACTCCTAACTATGGCTACACCTTC_TRBJ1-2*01	1	0.000275862	TGTGCCAGCAGCTACCGACCGACTCCTAACTATGGCTACACCTTC	CASSYRPTPNYGYTF	TRBV9*01	TRBJ1-2*01	TRBD2*01,TRBD2*01	11	20	23	25	1	1	17	17
1065	D2_tcrb_CM	D2	tcrb	CD4-TCM	TRBV5-1*01_TGCGCCAGCAGCTTGGTATTAACTACGAACACCGGGGAGCTGTTTTTT_TRBJ2-2*01	1	0.000275862	TGCGCCAGCAGCTTGGTATTAACTACGAACACCGGGGAGCTGTTTTTT	CASSLVLTTNTGELFF	TRBV5-1*01	TRBJ2-2*01	TRBD2*01,TRBD2*01	15	21	23	25	1	1	38	38
1066	D2_tcrb_CM	D2	tcrb	CD4-TCM	TRBV5-5*01_TGTGCCAGCAGCTTCCCGGGACAGGTAGAGACCCAGTACTTC_TRBJ2-5*01	1	0.000275862	TGTGCCAGCAGCTTCCCGGGACAGGTAGAGACCCAGTACTTC	CASSFPGQVETQYF	TRBV5-5*01	TRBJ2-5*01	TRBD1*01	13	17	24	26	1	1	71	71
1067	D2_tcrb_CM	D2	tcrb	CD4-TCM	TRBV11-3*01_TGTGCCAGCAGCCCACGACGCGGATTTCCAGAGACCCAGTACTTC_TRBJ2-5*01	1	0.000275862	TGTGCCAGCAGCCCACGACGCGGATTTCCAGAGACCCAGTACTTC	CASSPRRGFPETQYF	TRBV11-3*01	TRBJ2-5*01	TRBD2*01,TRBD2*01	11	19	22	29	1	1	19	19
1068	D2_tcrb_CM	D2	tcrb	CD4-TCM	TRBV4-3*01_TGCGCCAGCAGCCACCTGACTAGCGGGGGGAAAGATACGCAGTATTTT_TRBJ2-3*01	1	0.000275862	TGCGCCAGCAGCCACCTGACTAGCGGGGGGAAAGATACGCAGTATTTT	CASSHLTSGGKDTQYF	TRBV4-3*01	TRBJ2-3*01	TRBD2*01,TRBD2*01	13	17	29	32	1	1	54	54
1069	D2_tcrb_CM	D2	tcrb	CD4-TCM	TRBV7-9*01_TGTGCCAGGCCCTCCCGGGCTAGCTCCTACGAGCAGTACTTC_TRBJ2-7*01	1	0.000275862	TGTGCCAGGCCCTCCCGGGCTAGCTCCTACGAGCAGTACTTC	CARPSRASSYEQYF	TRBV7-9*01	TRBJ2-7*01	TRBD1*01	7	8	11	23	1	1	71	71
1070	D2_tcrb_CM	D2	tcrb	CD4-TCM	TRBV29-1*01_TGCAGCGTTGGCGAGGAATGGACCCAGTACTTC_TRBJ2-5*01	1	0.000275862	TGCAGCGTTGGCGAGGAATGGACCCAGTACTTC	CSVGEEWTQYF	TRBV29-1*01	TRBJ2-5*01	TRBD2*01,TRBD2*01	9	10	12	20	1	1	59	59
1071	D2_tcrb_CM	D2	tcrb	CD4-TCM	TRBV10-3*01_TGTGCCATCAGTCCAGGGGGTAGCAATCAGCCCCAGCATTTT_TRBJ1-5*01	1	0.000275862	TGTGCCATCAGTCCAGGGGGTAGCAATCAGCCCCAGCATTTT	CAISPGGSNQPQHF	TRBV10-3*01	TRBJ1-5*01	TRBD1*01,TRBD1*01	11	13	18	20	1	1	14	14
1072	D2_tcrb_CM	D2	tcrb	CD4-TCM	TRBV9*01_TGTGCCAGCAGCGTAGTGGACTCGAGCGGCGAGCAGTACTTC_TRBJ2-7*01	1	0.000275862	TGTGCCAGCAGCGTAGTGGACTCGAGCGGCGAGCAGTACTTC	CASSVVDSSGEQYF	TRBV9*01	TRBJ2-7*01	TRBD2*01,TRBD2*01	15	17	21	29	1	1	106	106
1073	D2_tcrb_CM	D2	tcrb	CD4-TCM	TRBV20-1*01_TGCAGTGCTAGTAAGGGGGCGAACAATGAGCAGTTCTTC_TRBJ2-1*01	1	0.000275862	TGCAGTGCTAGTAAGGGGGCGAACAATGAGCAGTTCTTC	CSASKGANNEQFF	TRBV20-1*01	TRBJ2-1*01	TRBD1*01	10	13	19	22	1	1	53	53
1074	D2_tcrb_CM	D2	tcrb	CD4-TCM	TRBV29-1*01_TGCAGCGTTGAAACCTTCGGAGGTAGCGGGAGTGAGACCCAGTACTTC_TRBJ2-5*01	1	0.000275862	TGCAGCGTTGAAACCTTCGGAGGTAGCGGGAGTGAGACCCAGTACTTC	CSVETFGGSGSETQYF	TRBV29-1*01	TRBJ2-5*01	TRBD2*01,TRBD2*01	11	23	29	33	1	1	49	49
1075	D2_tcrb_CM	D2	tcrb	CD4-TCM	TRBV18*01_TGTGCCAGTCAACCCGGGAGAGACAATGAGCAGTTCTTC_TRBJ2-1*01	1	0.000275862	TGTGCCAGTCAACCCGGGAGAGACAATGAGCAGTTCTTC	CASQPGRDNEQFF	TRBV18*01	TRBJ2-1*01	TRBD2*01,TRBD2*01	7	12	15	22	1	1	65	65
1076	D2_tcrb_CM	D2	tcrb	CD4-TCM	TRBV7-9*01_TGTGCCAGCAGCCCCCTAGAGACCCAGTACTTC_TRBJ2-5*01	1	0.000275862	TGTGCCAGCAGCCCCCTAGAGACCCAGTACTTC	CASSPLETQYF	TRBV7-9*01	TRBJ2-5*01	.	11	-1	-1	14	1	1	61	61
1077	D2_tcrb_CM	D2	tcrb	CD4-TCM	TRBV2*01_TGTGCCAGCAGTGCAAGCCAACTAGCGGGTATCTCCTACGAGCAGTACTTC_TRBJ2-7*01	1	0.000275862	TGTGCCAGCAGTGCAAGCCAACTAGCGGGTATCTCCTACGAGCAGTACTTC	CASSASQLAGISYEQYF	TRBV2*01	TRBJ2-7*01	TRBD2*01,TRBD2*01	17	20	28	32	1	1	96	96
1078	D2_tcrb_CM	D2	tcrb	CD4-TCM	TRBV7-3*01_TGTGCCAGCAGCTACCTGCTAGGGGGGGATAGGTTCTACACCTTC_TRBJ1-2*01	1	0.000275862	TGTGCCAGCAGCTACCTGCTAGGGGGGGATAGGTTCTACACCTTC	CASSYLLGGDRFYTF	TRBV7-3*01	TRBJ1-2*01	TRBD2*01	12	21	27	35	1	1	70	70
1079	D2_tcrb_CM	D2	tcrb	CD4-TCM	TRBV24-1*01_TGTGCCACCAGTGACCCCCGGGGCGGCACCTACAATGAGCAGTTCTTC_TRBJ2-1*01	1	0.000275862	TGTGCCACCAGTGACCCCCGGGGCGGCACCTACAATGAGCAGTTCTTC	CATSDPRGGTYNEQFF	TRBV24-1*01	TRBJ2-1*01	TRBD2*01,TRBD2*01	13	14	19	28	1	1	37	37
1080	D2_tcrb_CM	D2	tcrb	CD4-TCM	TRBV20-1*01_TGCAGTGCTGGACGACAGGTCGGGGAGCTGTTTTTT_TRBJ2-2*01	1	0.000275862	TGCAGTGCTGGACGACAGGTCGGGGAGCTGTTTTTT	CSAGRQVGELFF	TRBV20-1*01	TRBJ2-2*01	TRBD1*01,TRBD1*01	11	13	18	20	1	1	66	66
1081	D2_tcrb_CM	D2	tcrb	CD4-TCM	TRBV29-1*01_TGCAGCGTTGATATAGGGGGTAGCACCGGGGAGCTGTTTTTT_TRBJ2-2*01	1	0.000275862	TGCAGCGTTGATATAGGGGGTAGCACCGGGGAGCTGTTTTTT	CSVDIGGSTGELFF	TRBV29-1*01	TRBJ2-2*01	TRBD1*01,TRBD1*01	10	14	19	23	1	1	17	17
1082	D2_tcrb_CM	D2	tcrb	CD4-TCM	TRBV18*01_TGTGCCAGCTCACTATCGACAGGTAATCTGAACGAGCAGTACTTC_TRBJ2-7*01	1	0.000275862	TGTGCCAGCTCACTATCGACAGGTAATCTGAACGAGCAGTACTTC	CASSLSTGNLNEQYF	TRBV18*01	TRBJ2-7*01	TRBD1*01,TRBD1*01	12	17	22	31	1	1	36	36
1083	D2_tcrb_CM	D2	tcrb	CD4-TCM	TRBV3-1*01_TGTGCCAGCAGGCGGGACAGGGGTAATGAAAAACTGTTTTTT_TRBJ1-4*01	1	0.000275862	TGTGCCAGCAGGCGGGACAGGGGTAATGAAAAACTGTTTTTT	CASRRDRGNEKLFF	TRBV3-1*01	TRBJ1-4*01	TRBD1*01	10	13	21	23	1	1	73	73
1084	D2_tcrb_CM	D2	tcrb	CD4-TCM	TRBV5-5*01_TGTGCCAGCAGCTTGGTCTCCGAGCAGTACTTC_TRBJ2-7*01	1	0.000275862	TGTGCCAGCAGCTTGGTCTCCGAGCAGTACTTC	CASSLVSEQYF	TRBV5-5*01	TRBJ2-7*01	.	15	-1	-1	17	1	1	60	60
1085	D2_tcrb_CM	D2	tcrb	CD4-TCM	TRBV20-1*01_TGCAGTGCTAGGACCCCTTACGGGAATGAGCAGTTCTTC_TRBJ2-1*01	1	0.000275862	TGCAGTGCTAGGACCCCTTACGGGAATGAGCAGTTCTTC	CSARTPYGNEQFF	TRBV20-1*01	TRBJ2-1*01	TRBD1*01,TRBD1*01	10	13	17	24	1	1	8	8
1086	D2_tcrb_CM	D2	tcrb	CD4-TCM	TRBV20-1*01_TGCAGTGCTGGCCAGGGTGAGCAGTTCTTC_TRBJ2-1*01	1	0.000275862	TGCAGTGCTGGCCAGGGTGAGCAGTTCTTC	CSAGQGEQFF	TRBV20-1*01	TRBJ2-1*01	TRBD1*01,TRBD1*01	8	12	15	17	1	1	63	63
1087	D2_tcrb_CM	D2	tcrb	CD4-TCM	TRBV6-6*01_TGTGCCAGCAACGAGGGGTCCTCCTACGAGCAGTACTTC_TRBJ2-7*01	1	0.000275862	TGTGCCAGCAACGAGGGGTCCTCCTACGAGCAGTACTTC	CASNEGSSYEQYF	TRBV6-6*01	TRBJ2-7*01	TRBD1*01,TRBD1*01	9	13	17	20	1	1	15	15
1088	D2_tcrb_CM	D2	tcrb	CD4-TCM	TRBV18*01_TGTGCCAGCTCACCTCCGAGTCAGGGACTCTATGGCTACACCTTC_TRBJ1-2*01	1	0.000275862	TGTGCCAGCTCACCTCCGAGTCAGGGACTCTATGGCTACACCTTC	CASSPPSQGLYGYTF	TRBV18*01	TRBJ1-2*01	TRBD1*01,TRBD1*01	16	21	25	29	1	1	51	51
1089	D2_tcrb_CM	D2	tcrb	CD4-TCM	TRBV12-3*01,TRBV12-4*01_TGTGCCAGCAGTCAGCAGGGAAGCAATCAGCCCCAGCATTTT_TRBJ1-5*01	1	0.000275862	TGTGCCAGCAGTCAGCAGGGAAGCAATCAGCCCCAGCATTTT	CASSQQGSNQPQHF	TRBV12-3*01,TRBV12-4*01	TRBJ1-5*01	TRBD1*01,TRBD1*01	11	15	19	21	1	1	62	62
1090	D2_tcrb_CM	D2	tcrb	CD4-TCM	TRBV4-1*01_TGCGCCAGCAGCCAGCGCGGGAGCTCCTACAATGAGCAGTTCTTC_TRBJ2-1*01	1	0.000275862	TGCGCCAGCAGCCAGCGCGGGAGCTCCTACAATGAGCAGTTCTTC	CASSQRGSSYNEQFF	TRBV4-1*01	TRBJ2-1*01	TRBD2*01,TRBD2*01	13	16	20	23	1	1	119	119
1091	D2_tcrb_CM	D2	tcrb	CD4-TCM	TRBV5-6*01_TGTGCCAGCAGCGCGGGTATGGGGGAAGACACCGGGGAGCTGTTTTTT_TRBJ2-2*01	1	0.000275862	TGTGCCAGCAGCGCGGGTATGGGGGAAGACACCGGGGAGCTGTTTTTT	CASSAGMGEDTGELFF	TRBV5-6*01	TRBJ2-2*01	TRBD2*01,TRBD2*01	11	12	16	28	1	1	30	30
1092	D2_tcrb_CM	D2	tcrb	CD4-TCM	TRBV7-2*01_TGTGCCAGCAGCTTATCCCCCCGGTCGAATTCACCCCTCCACTTT_TRBJ1-6*01	1	0.000275862	TGTGCCAGCAGCTTATCCCCCCGGTCGAATTCACCCCTCCACTTT	CASSLSPRSNSPLHF	TRBV7-2*01	TRBJ1-6*01	TRBD2*01,TRBD2*01	14	16	22	27	1	1	13	13
1093	D2_tcrb_CM	D2	tcrb	CD4-TCM	TRBV12-3*01,TRBV12-4*01_TGTGCCAGCAGTTCTGACTCACCATCAGGGGCCAACGTCCTGACTTTC_TRBJ2-6*01	1	0.000275862	TGTGCCAGCAGTTCTGACTCACCATCAGGGGCCAACGTCCTGACTTTC	CASSSDSPSGANVLTF	TRBV12-3*01,TRBV12-4*01	TRBJ2-6*01	TRBD2*01,TRBD2*01	12	15	18	24	1	1	24	24
1094	D2_tcrb_CM	D2	tcrb	CD4-TCM	TRBV5-1*01_TGCGCCAGCAGCCTCCAGGGGGGCACTGAAGCTTTCTTT_TRBJ1-1*01	1	0.000275862	TGCGCCAGCAGCCTCCAGGGGGGCACTGAAGCTTTCTTT	CASSLQGGTEAFF	TRBV5-1*01	TRBJ1-1*01	TRBD1*01,TRBD1*01	11	15	21	23	1	1	36	36
1095	D2_tcrb_CM	D2	tcrb	CD4-TCM	TRBV27*01_TGTGCCAGCAGTTTAGAGGCAGGGAGGAATTCACCCCTCCACTTT_TRBJ1-6*01	1	0.000275862	TGTGCCAGCAGTTTAGAGGCAGGGAGGAATTCACCCCTCCACTTT	CASSLEAGRNSPLHF	TRBV27*01	TRBJ1-6*01	TRBD1*01,TRBD1*01	14	19	23	27	1	1	15	15
1096	D2_tcrb_CM	D2	tcrb	CD4-TCM	TRBV20-1*01_TGCAGTGCTACTTCCTCCGGGAGGAACACTGAAGCTTTCTTT_TRBJ1-1*01	1	0.000275862	TGCAGTGCTACTTCCTCCGGGAGGAACACTGAAGCTTTCTTT	CSATSSGRNTEAFF	TRBV20-1*01	TRBJ1-1*01	TRBD2*01,TRBD2*01	9	17	20	23	1	1	64	64
1097	D2_tcrb_CM	D2	tcrb	CD4-TCM	TRBV18*01_TGTGCCAGCTCCCCCTTCGATAGCAATCAGCCCCAGCATTTT_TRBJ1-5*01	1	0.000275862	TGTGCCAGCTCCCCCTTCGATAGCAATCAGCCCCAGCATTTT	CASSPFDSNQPQHF	TRBV18*01	TRBJ1-5*01	TRBD1*01,TRBD1*01,TRBD2*01,TRBD2*01	13	14	15	20	1	1	38	38
1098	D2_tcrb_CM	D2	tcrb	CD4-TCM	TRBV27*01_TGTGCCAGCAGATTACAGGGAGACACGAACACCGGGGAGCTGTTTTTT_TRBJ2-2*01	1	0.000275862	TGTGCCAGCAGATTACAGGGAGACACGAACACCGGGGAGCTGTTTTTT	CASRLQGDTNTGELFF	TRBV27*01	TRBJ2-2*01	TRBD1*01,TRBD1*01	14	15	19	25	1	1	112	112
1099	D2_tcrb_CM	D2	tcrb	CD4-TCM	TRBV27*01_TGTGCCAGCAGTTTATCGTCCATGAACACTGAAGCTTTCTTT_TRBJ1-1*01	1	0.000275862	TGTGCCAGCAGTTTATCGTCCATGAACACTGAAGCTTTCTTT	CASSLSSMNTEAFF	TRBV27*01	TRBJ1-1*01	TRBD1*01,TRBD1*01,TRBD2*01,TRBD2*01	16	17	20	22	1	1	102	102
1100	D2_tcrb_CM	D2	tcrb	CD4-TCM	TRBV5-1*01_TGCGCCAGCAGCTTGTGGAGGGACCAGAACTATGGCTACACCTTC_TRBJ1-2*01	1	0.000275862	TGCGCCAGCAGCTTGTGGAGGGACCAGAACTATGGCTACACCTTC	CASSLWRDQNYGYTF	TRBV5-1*01	TRBJ1-2*01	TRBD1*01,TRBD2*01	14	19	23	27	1	1	41	41
1101	D2_tcrb_CM	D2	tcrb	CD4-TCM	TRBV5-1*01_TGCGCCAGCAGCTTGGCCGGGACTAGCGGTTACAATGAGCAGTTCTTC_TRBJ2-1*01	1	0.000275862	TGCGCCAGCAGCTTGGCCGGGACTAGCGGTTACAATGAGCAGTTCTTC	CASSLAGTSGYNEQFF	TRBV5-1*01	TRBJ2-1*01	TRBD2*01	15	18	28	30	1	1	70	70
1102	D2_tcrb_CM	D2	tcrb	CD4-TCM	TRBV24-1*01_TGTGCCACCAGTGATGGATGGGAGGGTAAGCCCCAGCATTTT_TRBJ1-5*01	1	0.000275862	TGTGCCACCAGTGATGGATGGGAGGGTAAGCCCCAGCATTTT	CATSDGWEGKPQHF	TRBV24-1*01	TRBJ1-5*01	TRBD1*01,TRBD2*01	14	19	22	28	1	1	43	43
1103	D2_tcrb_CM	D2	tcrb	CD4-TCM	TRBV7-8*01_TGTGCCAGCAGCGTCGGGGGACTAGCGGGAGGGTATACGCAGTATTTT_TRBJ2-3*01	1	0.000275862	TGTGCCAGCAGCGTCGGGGGACTAGCGGGAGGGTATACGCAGTATTTT	CASSVGGLAGGYTQYF	TRBV7-8*01	TRBJ2-3*01	TRBD2*01	11	17	28	34	1	1	64	64
1104	D2_tcrb_CM	D2	tcrb	CD4-TCM	TRBV10-3*01_TGTGCCACCCGACTAGCTTCGAACACCGGGGAGCTGTTTTTT_TRBJ2-2*01	1	0.000275862	TGTGCCACCCGACTAGCTTCGAACACCGGGGAGCTGTTTTTT	CATRLASNTGELFF	TRBV10-3*01	TRBJ2-2*01	TRBD2*01,TRBD2*01	6	10	16	19	1	1	54	54
1105	D2_tcrb_CM	D2	tcrb	CD4-TCM	TRBV28*01_TGTGCCAGCAGTTCAGGGGGGCTGAACACCGGGGAGCTGTTTTTT_TRBJ2-2*01	1	0.000275862	TGTGCCAGCAGTTCAGGGGGGCTGAACACCGGGGAGCTGTTTTTT	CASSSGGLNTGELFF	TRBV28*01	TRBJ2-2*01	TRBD1*01,TRBD1*01	12	13	19	23	1	1	76	76
1106	D2_tcrb_CM	D2	tcrb	CD4-TCM	TRBV20-1*01_TGCAGTGCTAGAGTGGCTGGTACTAATGAAAAACTGTTTTTT_TRBJ1-4*01	1	0.000275862	TGCAGTGCTAGAGTGGCTGGTACTAATGAAAAACTGTTTTTT	CSARVAGTNEKLFF	TRBV20-1*01	TRBJ1-4*01	TRBD1*01	12	14	16	21	1	1	243	243
1107	D2_tcrb_CM	D2	tcrb	CD4-TCM	TRBV2*01_TGTGCCAGCAGGGGACCAGTGGACGGGGAGCTGTTTTTT_TRBJ2-2*01	1	0.000275862	TGTGCCAGCAGGGGACCAGTGGACGGGGAGCTGTTTTTT	CASRGPVDGELFF	TRBV2*01	TRBJ2-2*01	TRBD1*01,TRBD2*01	10	11	15	23	1	1	190	190
1108	D2_tcrb_CM	D2	tcrb	CD4-TCM	TRBV4-2*01_TGTGCCAGCAGCCAGAAAGCGGGGGGGACCTACGAGCAGTACTTC_TRBJ2-7*01	1	0.000275862	TGTGCCAGCAGCCAGAAAGCGGGGGGGACCTACGAGCAGTACTTC	CASSQKAGGTYEQYF	TRBV4-2*01	TRBJ2-7*01	TRBD2*01	13	17	26	28	1	1	76	76
1109	D2_tcrb_CM	D2	tcrb	CD4-TCM	TRBV7-2*01_TGTGCCAGCAGCACGGCGGGTACGGGTTACAATGAGCAGTTCTTC_TRBJ2-1*01	1	0.000275862	TGTGCCAGCAGCACGGCGGGTACGGGTTACAATGAGCAGTTCTTC	CASSTAGTGYNEQFF	TRBV7-2*01	TRBJ2-1*01	TRBD2*01,TRBD2*01	11	15	19	27	1	1	82	82
1110	D2_tcrb_CM	D2	tcrb	CD4-TCM	TRBV15*01_TGTGCCACCAGCGGGGGACAATTAGAAGGCTACACCTTC_TRBJ1-2*01	1	0.000275862	TGTGCCACCAGCGGGGGACAATTAGAAGGCTACACCTTC	CATSGGQLEGYTF	TRBV15*01	TRBJ1-2*01	TRBD1*01	11	14	19	27	1	1	58	58
1111	D2_tcrb_CM	D2	tcrb	CD4-TCM	TRBV5-5*01_TGTGCCAGCAGCTTGGGTGGGGTCCAAAATCAGCCCCAGCATTTT_TRBJ1-5*01	1	0.000275862	TGTGCCAGCAGCTTGGGTGGGGTCCAAAATCAGCCCCAGCATTTT	CASSLGGVQNQPQHF	TRBV5-5*01	TRBJ1-5*01	TRBD1*01,TRBD1*01,TRBD2*01,TRBD2*01	15	18	21	27	1	1	95	95
1112	D2_tcrb_CM	D2	tcrb	CD4-TCM	TRBV11-2*01_TGTGCCAGCAGCCCCCGGGGCGCCGTTAATGAGAAAGAGACCCAGTACTTC_TRBJ2-5*01	1	0.000275862	TGTGCCAGCAGCCCCCGGGGCGCCGTTAATGAGAAAGAGACCCAGTACTTC	CASSPRGAVNEKETQYF	TRBV11-2*01	TRBJ2-5*01	TRBD2*01,TRBD2*01	11	12	16	34	1	1	46	46
1113	D2_tcrb_CM	D2	tcrb	CD4-TCM	TRBV4-2*01_TGTGCCAGCAGCCAAGACCCTAGCGGGAAACTCGCTGAGCAGTTCTTC_TRBJ2-1*01	1	0.000275862	TGTGCCAGCAGCCAAGACCCTAGCGGGAAACTCGCTGAGCAGTTCTTC	CASSQDPSGKLAEQFF	TRBV4-2*01	TRBJ2-1*01	TRBD2*01,TRBD2*01	16	19	26	35	1	1	23	23
1114	D2_tcrb_CM	D2	tcrb	CD4-TCM	TRBV10-3*01_TGTGCCATCAGTGTTGGGGACAGTTACACCGGGGAGCTGTTTTTT_TRBJ2-2*01	1	0.000275862	TGTGCCATCAGTGTTGGGGACAGTTACACCGGGGAGCTGTTTTTT	CAISVGDSYTGELFF	TRBV10-3*01	TRBJ2-2*01	TRBD1*01	12	16	22	25	1	1	84	84
1115	D2_tcrb_CM	D2	tcrb	CD4-TCM	TRBV29-1*01_TGCAGCGTTGTCCGGAAGGGGGACGAGCAGTACTTC_TRBJ2-7*01	1	0.000275862	TGCAGCGTTGTCCGGAAGGGGGACGAGCAGTACTTC	CSVVRKGDEQYF	TRBV29-1*01	TRBJ2-7*01	TRBD1*01,TRBD1*01	9	16	20	22	1	1	9	9
1116	D2_tcrb_CM	D2	tcrb	CD4-TCM	TRBV11-2*01_TGTGCCAGCAGGGTAACTTATGGGAACACTGAAGCTTTCTTT_TRBJ1-1*01	1	0.000275862	TGTGCCAGCAGGGTAACTTATGGGAACACTGAAGCTTTCTTT	CASRVTYGNTEAFF	TRBV11-2*01	TRBJ1-1*01	TRBD2*01,TRBD2*01	10	15	17	23	1	1	61	61
1117	D2_tcrb_CM	D2	tcrb	CD4-TCM	TRBV27*01_TGTGCCAGCAGCGCCAGGGATGAGGGGAATTCACCCCTCCACTTT_TRBJ1-6*01	1	0.000275862	TGTGCCAGCAGCGCCAGGGATGAGGGGAATTCACCCCTCCACTTT	CASSARDEGNSPLHF	TRBV27*01	TRBJ1-6*01	TRBD1*01,TRBD1*01	10	14	18	27	1	1	62	62
1118	D2_tcrb_CM	D2	tcrb	CD4-TCM	TRBV12-3*01,TRBV12-4*01_TGTGCCAGCAGTTTAGCGGATAGCTCCCTGGGGGGGAGCTATCCCTTC_TRBJ1-2*01	1	0.000275862	TGTGCCAGCAGTTTAGCGGATAGCTCCCTGGGGGGGAGCTATCCCTTC	CASSLADSSLGGSYPF	TRBV12-3*01,TRBV12-4*01	TRBJ1-2*01	TRBD2*01	16	29	35	37	1	1	22	22
1119	D2_tcrb_CM	D2	tcrb	CD4-TCM	TRBV5-1*01_TGCGCCAGCGCGGAAGGGTTTGGCGGGAGTAGTTTTGGAGAGCAGTACTTC_TRBJ2-7*01	1	0.000275862	TGCGCCAGCGCGGAAGGGTTTGGCGGGAGTAGTTTTGGAGAGCAGTACTTC	CASAEGFGGSSFGEQYF	TRBV5-1*01	TRBJ2-7*01	TRBD2*01,TRBD2*01	8	22	26	39	1	1	42	42
1120	D2_tcrb_CM	D2	tcrb	CD4-TCM	TRBV12-3*01,TRBV12-4*01_TGTGCCAGCAGTTCTTCATTTCAAGAGACCCAGTACTTC_TRBJ2-5*01	1	0.000275862	TGTGCCAGCAGTTCTTCATTTCAAGAGACCCAGTACTTC	CASSSSFQETQYF	TRBV12-3*01,TRBV12-4*01	TRBJ2-5*01	TRBD1*01,TRBD1*01,TRBD2*01,TRBD2*01	12	13	14	21	1	1	41	41
1121	D2_tcrb_CM	D2	tcrb	CD4-TCM	TRBV29-1*01_TGCAGCGCAAAACGACAGACCAATGAGCAGTTCTTC_TRBJ2-1*01	1	0.000275862	TGCAGCGCAAAACGACAGACCAATGAGCAGTTCTTC	CSAKRQTNEQFF	TRBV29-1*01	TRBJ2-1*01	TRBD1*01,TRBD1*01	6	13	17	20	1	1	120	120
1122	D2_tcrb_CM	D2	tcrb	CD4-TCM	TRBV28*01_TGTGCCTCAGAGGGGGACAGAAACATTCAGTACTTC_TRBJ2-4*01	1	0.000275862	TGTGCCTCAGAGGGGGACAGAAACATTCAGTACTTC	CASEGDRNIQYF	TRBV28*01	TRBJ2-4*01	TRBD1*01,TRBD1*01	5	10	15	17	1	1	96	96
1123	D2_tcrb_CM	D2	tcrb	CD4-TCM	TRBV4-1*01_TGCGCCAGCAGCCAATGGGTTAGCCGGGGCCCGGGCGTACAGTTCTTC_TRBJ2-1*01	1	0.000275862	TGCGCCAGCAGCCAATGGGTTAGCCGGGGCCCGGGCGTACAGTTCTTC	CASSQWVSRGPGVQFF	TRBV4-1*01	TRBJ2-1*01	TRBD2*01,TRBD2*01	14	24	28	39	1	1	190	190
1124	D2_tcrb_CM	D2	tcrb	CD4-TCM	TRBV6-4*01_TGTGCCAGCAGTGAAGGGGTAACGCAGTATTTT_TRBJ2-3*01	1	0.000275862	TGTGCCAGCAGTGAAGGGGTAACGCAGTATTTT	CASSEGVTQYF	TRBV6-4*01	TRBJ2-3*01	TRBD1*01,TRBD1*01	13	14	18	21	1	1	53	53
1125	D2_tcrb_CM	D2	tcrb	CD4-TCM	TRBV7-2*01_TGTGCCAGCAGCTTAGGCGGGAGGGCCCGGCGGTACAATGAGCAGTTCTTC_TRBJ2-1*01	1	0.000275862	TGTGCCAGCAGCTTAGGCGGGAGGGCCCGGCGGTACAATGAGCAGTTCTTC	CASSLGGRARRYNEQFF	TRBV7-2*01	TRBJ2-1*01	TRBD2*01,TRBD2*01	15	16	20	33	1	1	43	43
1126	D2_tcrb_CM	D2	tcrb	CD4-TCM	TRBV7-6*01_TGTGCCAGCAGCTCTCGGGACAGGGATGTCGAGCAGTACTTC_TRBJ2-7*01	1	0.000275862	TGTGCCAGCAGCTCTCGGGACAGGGATGTCGAGCAGTACTTC	CASSSRDRDVEQYF	TRBV7-6*01	TRBJ2-7*01	TRBD1*01	12	16	24	29	1	1	124	124
1127	D2_tcrb_CM	D2	tcrb	CD4-TCM	TRBV11-2*01_TGTGCCAGCAGCTCCTTCCCCCGGGGGGCATCCCCCCTCGAGCAGTACTTC_TRBJ2-7*01	1	0.000275862	TGTGCCAGCAGCTCCTTCCCCCGGGGGGCATCCCCCCTCGAGCAGTACTTC	CASSSFPRGASPLEQYF	TRBV11-2*01	TRBJ2-7*01	TRBD2*01,TRBD2*01	12	21	27	38	1	1	14	14
1128	D2_tcrb_CM	D2	tcrb	CD4-TCM	TRBV5-1*01_TGCGCCAGCAGCCCTGGGACAGGGACCTATGGCTACACCTTC_TRBJ1-2*01	1	0.000275862	TGCGCCAGCAGCCCTGGGACAGGGACCTATGGCTACACCTTC	CASSPGTGTYGYTF	TRBV5-1*01	TRBJ1-2*01	TRBD1*01	11	15	23	26	1	1	23	23
1129	D2_tcrb_CM	D2	tcrb	CD4-TCM	TRBV9*01_TGTGCCAGCAGCGTAGTGGCAGACTCTGGAAACACCATATATTTT_TRBJ1-3*01	1	0.000275862	TGTGCCAGCAGCGTAGTGGCAGACTCTGGAAACACCATATATTTT	CASSVVADSGNTIYF	TRBV9*01	TRBJ1-3*01	TRBD1*01	15	17	19	23	1	1	43	43
1130	D2_tcrb_CM	D2	tcrb	CD4-TCM	TRBV5-1*01_TGCGCCAGCAGCTTGGAAACAGGGGAATCACCCCTCCACTTT_TRBJ1-6*01	1	0.000275862	TGCGCCAGCAGCTTGGAAACAGGGGAATCACCCCTCCACTTT	CASSLETGESPLHF	TRBV5-1*01	TRBJ1-6*01	TRBD1*01,TRBD1*01	15	18	24	27	1	1	37	37
1131	D2_tcrb_CM	D2	tcrb	CD4-TCM	TRBV10-3*01_TGTGCCATCAGTGAGGCGAGGACTAGCGGGGGAACAGATACGCAGTATTTT_TRBJ2-3*01	1	0.000275862	TGTGCCATCAGTGAGGCGAGGACTAGCGGGGGAACAGATACGCAGTATTTT	CAISEARTSGGTDTQYF	TRBV10-3*01	TRBJ2-3*01	TRBD2*01,TRBD2*01	14	19	31	33	1	1	59	59
1132	D2_tcrb_CM	D2	tcrb	CD4-TCM	TRBV20-1*01_TGCAGTGCTAGAGATCGACAGGGGAAGGAGACCCAGTACTTC_TRBJ2-5*01	1	0.000275862	TGCAGTGCTAGAGATCGACAGGGGAAGGAGACCCAGTACTTC	CSARDRQGKETQYF	TRBV20-1*01	TRBJ2-5*01	TRBD1*01,TRBD1*01	13	16	23	27	1	1	56	56
1133	D2_tcrb_CM	D2	tcrb	CD4-TCM	TRBV5-1*01_TGCGCCAGCAGCTTTGTTGCGGGGGGCACCGGGGAGCTGTTTTTT_TRBJ2-2*01	1	0.000275862	TGCGCCAGCAGCTTTGTTGCGGGGGGCACCGGGGAGCTGTTTTTT	CASSFVAGGTGELFF	TRBV5-1*01	TRBJ2-2*01	TRBD2*01,TRBD2*01	13	18	24	26	1	1	78	78
1134	D2_tcrb_CM	D2	tcrb	CD4-TCM	TRBV15*01_TGTGCCACCAGCAGAGAACCAGGGTCGTACACTGAAGCTTTCTTT_TRBJ1-1*01	1	0.000275862	TGTGCCACCAGCAGAGAACCAGGGTCGTACACTGAAGCTTTCTTT	CATSREPGSYTEAFF	TRBV15*01	TRBJ1-1*01	TRBD1*01,TRBD1*01	16	19	23	28	1	1	74	74
1135	D2_tcrb_CM	D2	tcrb	CD4-TCM	TRBV7-6*01_TGTGCCAGCACCGTGGGACAGGGGGCAACCGGGGAGCTGTTTTTT_TRBJ2-2*01	1	0.000275862	TGTGCCAGCACCGTGGGACAGGGGGCAACCGGGGAGCTGTTTTTT	CASTVGQGATGELFF	TRBV7-6*01	TRBJ2-2*01	TRBD1*01	9	14	24	27	1	1	38	38
1136	D2_tcrb_CM	D2	tcrb	CD4-TCM	TRBV9*01_TGTGCCAGCAGCGCAGGGGACGGACAGATCTACGAGCAGTACTTC_TRBJ2-7*01	1	0.000275862	TGTGCCAGCAGCGCAGGGGACGGACAGATCTACGAGCAGTACTTC	CASSAGDGQIYEQYF	TRBV9*01	TRBJ2-7*01	TRBD1*01,TRBD1*01	15	21	26	29	1	1	31	31
1137	D2_tcrb_CM	D2	tcrb	CD4-TCM	TRBV5-1*01_TGCGCCAGCAGCTTGGAGGCGTACAAAAACATTCAGTACTTC_TRBJ2-4*01	1	0.000275862	TGCGCCAGCAGCTTGGAGGCGTACAAAAACATTCAGTACTTC	CASSLEAYKNIQYF	TRBV5-1*01	TRBJ2-4*01	TRBD1*01,TRBD1*01	15	16	18	23	1	1	50	50
1138	D2_tcrb_CM	D2	tcrb	CD4-TCM	TRBV5-1*01_TGCGCCAGCAGCTTTTCGGGACAGAACACTGAAGCTTTCTTT_TRBJ1-1*01	1	0.000275862	TGCGCCAGCAGCTTTTCGGGACAGAACACTGAAGCTTTCTTT	CASSFSGQNTEAFF	TRBV5-1*01	TRBJ1-1*01	TRBD1*01,TRBD2*01	13	17	21	23	1	1	56	56
1139	D2_tcrb_CM	D2	tcrb	CD4-TCM	TRBV6-2*01,TRBV6-3*01_TGTGCCAGCAGTTACCGCGTGACTAACAATGAGCAGTTCTTC_TRBJ2-1*01	1	0.000275862	TGTGCCAGCAGTTACCGCGTGACTAACAATGAGCAGTTCTTC	CASSYRVTNNEQFF	TRBV6-2*01,TRBV6-3*01	TRBJ2-1*01	TRBD2*01,TRBD2*01	14	20	23	25	1	1	8	8
1140	D2_tcrb_CM	D2	tcrb	CD4-TCM	TRBV20-1*01_TGCAGTGCTAGAGGGGGGGGAGAGGTATACGAGCAGTACTTC_TRBJ2-7*01	1	0.000275862	TGCAGTGCTAGAGGGGGGGGAGAGGTATACGAGCAGTACTTC	CSARGGGEVYEQYF	TRBV20-1*01	TRBJ2-7*01	TRBD2*01	12	13	19	27	1	1	48	48
1141	D2_tcrb_CM	D2	tcrb	CD4-TCM	TRBV19*01_TGTGCCAGTAGTATCCTAGCGGGGGGCGGGGTAGATACGCAGTATTTT_TRBJ2-3*01	1	0.000275862	TGTGCCAGTAGTATCCTAGCGGGGGGCGGGGTAGATACGCAGTATTTT	CASSILAGGGVDTQYF	TRBV19*01	TRBJ2-3*01	TRBD2*01,TRBD2*01	13	15	25	32	1	1	22	22
1142	D2_tcrb_CM	D2	tcrb	CD4-TCM	TRBV20-1*01_TGCAGTGCTAGCGAACACTGGAGGGGAGAGACCCAGTACTTC_TRBJ2-5*01	1	0.000275862	TGCAGTGCTAGCGAACACTGGAGGGGAGAGACCCAGTACTTC	CSASEHWRGETQYF	TRBV20-1*01	TRBJ2-5*01	TRBD1*01,TRBD1*01	13	21	24	26	1	1	104	104
1143	D2_tcrb_CM	D2	tcrb	CD4-TCM	TRBV4-2*01_TGTGCCAGCAGCCCTGCGACTAGCGGGAATAATGAGCAGTTCTTC_TRBJ2-1*01	1	0.000275862	TGTGCCAGCAGCCCTGCGACTAGCGGGAATAATGAGCAGTTCTTC	CASSPATSGNNEQFF	TRBV4-2*01	TRBJ2-1*01	TRBD2*01,TRBD2*01	12	17	26	30	1	1	43	43
1144	D2_tcrb_CM	D2	tcrb	CD4-TCM	TRBV11-2*01_TGTGCCAGCAGCTACAGGAGCTATAATTCACCCCTCCACTTT_TRBJ1-6*01	1	0.000275862	TGTGCCAGCAGCTACAGGAGCTATAATTCACCCCTCCACTTT	CASSYRSYNSPLHF	TRBV11-2*01	TRBJ1-6*01	TRBD1*01,TRBD1*01	12	13	17	20	1	1	56	56
1145	D2_tcrb_CM	D2	tcrb	CD4-TCM	TRBV29-1*01_TGCAGCGTTGAAGAATATAGGTCTAGCGGGGCCCCCCGAGAGCAGTACTTC_TRBJ2-7*01	1	0.000275862	TGCAGCGTTGAAGAATATAGGTCTAGCGGGGCCCCCCGAGAGCAGTACTTC	CSVEEYRSSGAPREQYF	TRBV29-1*01	TRBJ2-7*01	TRBD2*01,TRBD2*01	13	22	30	39	1	1	76	76
1146	D2_tcrb_CM	D2	tcrb	CD4-TCM	TRBV6-2*01,TRBV6-3*01_TGTGCCAGCAGTTACAACCCGGGACAAAGTCCCTACGAGCAGTACTTC_TRBJ2-7*01	1	0.000275862	TGTGCCAGCAGTTACAACCCGGGACAAAGTCCCTACGAGCAGTACTTC	CASSYNPGQSPYEQYF	TRBV6-2*01,TRBV6-3*01	TRBJ2-7*01	TRBD1*01	14	20	25	31	1	1	51	51
1147	D2_tcrb_CM	D2	tcrb	CD4-TCM	TRBV5-5*01_TGTGCCAGCAGCCGAGCGGGTAGCTCTAACTATGGCTACACCTTC_TRBJ1-2*01	1	0.000275862	TGTGCCAGCAGCCGAGCGGGTAGCTCTAACTATGGCTACACCTTC	CASSRAGSSNYGYTF	TRBV5-5*01	TRBJ1-2*01	TRBD2*01,TRBD2*01	11	14	19	25	1	1	33	33
1148	D2_tcrb_CM	D2	tcrb	CD4-TCM	TRBV6-2*01,TRBV6-3*01_TGTGCCAGCAGCCTCGGAGGGCAGGACACTGAAGCTTTCTTT_TRBJ1-1*01	1	0.000275862	TGTGCCAGCAGCCTCGGAGGGCAGGACACTGAAGCTTTCTTT	CASSLGGQDTEAFF	TRBV6-2*01,TRBV6-3*01	TRBJ1-1*01	TRBD1*01,TRBD1*01	10	17	20	25	1	1	12	12
1149	D2_tcrb_CM	D2	tcrb	CD4-TCM	TRBV7-9*01_TGTGCCAGCAGCCTAGTCGGCAATGAGCAGTTCTTC_TRBJ2-1*01	1	0.000275862	TGTGCCAGCAGCCTAGTCGGCAATGAGCAGTTCTTC	CASSLVGNEQFF	TRBV7-9*01	TRBJ2-1*01	TRBD1*01,TRBD1*01,TRBD2*01,TRBD2*01	15	16	17	20	1	1	24	24
1150	D2_tcrb_CM	D2	tcrb	CD4-TCM	TRBV11-2*01_TGTGCCAGCAGCTTGGGAGGTGAGGACTACGAGCAGTACTTC_TRBJ2-7*01	1	0.000275862	TGTGCCAGCAGCTTGGGAGGTGAGGACTACGAGCAGTACTTC	CASSLGGEDYEQYF	TRBV11-2*01	TRBJ2-7*01	TRBD1*01,TRBD2*01	13	14	17	26	1	1	35	35
1151	D2_tcrb_CM	D2	tcrb	CD4-TCM	TRBV6-1*01_TGTGCCAGCAGTGAAGCGCTTCGACTAGCGGGGTACAATGAGCAGTTCTTC_TRBJ2-1*01	1	0.000275862	TGTGCCAGCAGTGAAGCGCTTCGACTAGCGGGGTACAATGAGCAGTTCTTC	CASSEALRLAGYNEQFF	TRBV6-1*01	TRBJ2-1*01	TRBD2*01,TRBD2*01	16	22	31	33	1	1	26	26
1152	D2_tcrb_CM	D2	tcrb	CD4-TCM	TRBV5-1*01_TGCGCCAGCAGCGCCGGGACTAGGTTCGGGGATGAGCAGTTCTTC_TRBJ2-1*01	1	0.000275862	TGCGCCAGCAGCGCCGGGACTAGGTTCGGGGATGAGCAGTTCTTC	CASSAGTRFGDEQFF	TRBV5-1*01	TRBJ2-1*01	TRBD2*01	11	15	22	31	1	1	101	101
1153	D2_tcrb_CM	D2	tcrb	CD4-TCM	TRBV5-1*01_TGCGCCAGCAGCTTTGGCGGGATAGCCAAAAACATTCAGTACTTC_TRBJ2-4*01	1	0.000275862	TGCGCCAGCAGCTTTGGCGGGATAGCCAAAAACATTCAGTACTTC	CASSFGGIAKNIQYF	TRBV5-1*01	TRBJ2-4*01	TRBD2*01,TRBD2*01	13	16	20	23	1	1	55	55
1154	D2_tcrb_CM	D2	tcrb	CD4-TCM	TRBV7-9*01_TGTGCCAGCAGCAAAGTTATGGTGCCGACGGAGAGCTCCTACGAGCAGTACTTC_TRBJ2-7*01	1	0.000275862	TGTGCCAGCAGCAAAGTTATGGTGCCGACGGAGAGCTCCTACGAGCAGTACTTC	CASSKVMVPTESSYEQYF	TRBV7-9*01	TRBJ2-7*01	TRBD2*01,TRBD2*01	11	14	16	35	1	1	122	122
1155	D2_tcrb_CM	D2	tcrb	CD4-TCM	TRBV5-6*01_TGTGCCAGCAGCTTAGCCCCCGCTGAGCAGTTCTTC_TRBJ2-1*01	1	0.000275862	TGTGCCAGCAGCTTAGCCCCCGCTGAGCAGTTCTTC	CASSLAPAEQFF	TRBV5-6*01	TRBJ2-1*01	TRBD1*01	13	15	20	23	1	1	64	64
1156	D2_tcrb_CM	D2	tcrb	CD4-TCM	TRBV29-1*01_TGCAGCGTTGATGGGGGGATAGGAGAGACCCAGTACTTC_TRBJ2-5*01	1	0.000275862	TGCAGCGTTGATGGGGGGATAGGAGAGACCCAGTACTTC	CSVDGGIGETQYF	TRBV29-1*01	TRBJ2-5*01	TRBD2*01,TRBD2*01	10	12	17	23	1	1	8	8
1157	D2_tcrb_CM	D2	tcrb	CD4-TCM	TRBV7-2*01_TGTGCCAGCAGCTCCGGGGTTCTGGGCGATACGCAGTATTTT_TRBJ2-3*01	1	0.000275862	TGTGCCAGCAGCTCCGGGGTTCTGGGCGATACGCAGTATTTT	CASSSGVLGDTQYF	TRBV7-2*01	TRBJ2-3*01	TRBD2*01,TRBD2*01	12	14	18	27	1	1	40	40
1158	D2_tcrb_CM	D2	tcrb	CD4-TCM	TRBV20-1*01_TGCAGTGCAACAAGGGACCTTAGGGAATGGGAGACCCAGTACTTC_TRBJ2-5*01	1	0.000275862	TGCAGTGCAACAAGGGACCTTAGGGAATGGGAGACCCAGTACTTC	CSATRDLREWETQYF	TRBV20-1*01	TRBJ2-5*01	TRBD1*01,TRBD2*01	7	13	17	30	1	1	13	13
1159	D2_tcrb_CM	D2	tcrb	CD4-TCM	TRBV29-1*01_TGCAGCGGGGGGGAGGAAGGCTACACCTTC_TRBJ1-2*01	1	0.000275862	TGCAGCGGGGGGGAGGAAGGCTACACCTTC	CSGGEEGYTF	TRBV29-1*01	TRBJ1-2*01	TRBD2*01,TRBD2*01	6	7	12	18	1	1	18	18
1160	D2_tcrb_CM	D2	tcrb	CD4-TCM	TRBV28*01_TGTGCCAGCAGTTTGGGGACACTCCATAACTATGGCTACACCTTC_TRBJ1-2*01	1	0.000275862	TGTGCCAGCAGTTTGGGGACACTCCATAACTATGGCTACACCTTC	CASSLGTLHNYGYTF	TRBV28*01	TRBJ1-2*01	TRBD1*01	13	15	20	26	1	1	38	38
1161	D2_tcrb_CM	D2	tcrb	CD4-TCM	TRBV7-3*01_TGTGCCAGCAGCCTAAGGCCTAGCTCGGTCGATACGCAGTATTTT_TRBJ2-3*01	1	0.000275862	TGTGCCAGCAGCCTAAGGCCTAGCTCGGTCGATACGCAGTATTTT	CASSLRPSSVDTQYF	TRBV7-3*01	TRBJ2-3*01	TRBD2*01,TRBD2*01	15	19	23	30	1	1	64	64
1162	D2_tcrb_CM	D2	tcrb	CD4-TCM	TRBV4-2*01_TGTGCCAGCAGCGCTAGCGGGAGCCACGAGCAGTACTTC_TRBJ2-7*01	1	0.000275862	TGTGCCAGCAGCGCTAGCGGGAGCCACGAGCAGTACTTC	CASSASGSHEQYF	TRBV4-2*01	TRBJ2-7*01	TRBD2*01,TRBD2*01	11	13	20	25	1	1	37	37
1163	D2_tcrb_CM	D2	tcrb	CD4-TCM	TRBV30*01_TGTGCCTGGAATTACGGACTAGCGGGCTACAATGAGCAGTTCTTC_TRBJ2-1*01	1	0.000275862	TGTGCCTGGAATTACGGACTAGCGGGCTACAATGAGCAGTTCTTC	CAWNYGLAGYNEQFF	TRBV30*01	TRBJ2-1*01	TRBD2*01,TRBD2*01	9	15	24	26	1	1	17	17
1164	D2_tcrb_CM	D2	tcrb	CD4-TCM	TRBV7-3*01_TGTGCCAGCAGCCCAGGGGTGGTGGAAGCCTCCCGGGAAGGAAACACCATATATTTT_TRBJ1-3*01	1	0.000275862	TGTGCCAGCAGCCCAGGGGTGGTGGAAGCCTCCCGGGAAGGAAACACCATATATTTT	CASSPGVVEASREGNTIYF	TRBV7-3*01	TRBJ1-3*01	TRBD1*01,TRBD1*01	11	13	18	39	1	1	57	57
1165	D2_tcrb_CM	D2	tcrb	CD4-TCM	TRBV12-3*01,TRBV12-4*01_TGTGCCAGCAGTTTAGGGGGGTATGGCTACACCTTC_TRBJ1-2*01	1	0.000275862	TGTGCCAGCAGTTTAGGGGGGTATGGCTACACCTTC	CASSLGGYGYTF	TRBV12-3*01,TRBV12-4*01	TRBJ1-2*01	TRBD1*01,TRBD1*01,TRBD2*01,TRBD2*01	15	16	19	21	1	1	65	65
1166	D2_tcrb_CM	D2	tcrb	CD4-TCM	TRBV27*01_TGTGCCAGCAGTGTTTTTAGCGGGGCCGGAGGCAATGAGCAGTTCTTC_TRBJ2-1*01	1	0.000275862	TGTGCCAGCAGTGTTTTTAGCGGGGCCGGAGGCAATGAGCAGTTCTTC	CASSVFSGAGGNEQFF	TRBV27*01	TRBJ2-1*01	TRBD2*01,TRBD2*01	11	17	24	32	1	1	51	51
1167	D2_tcrb_CM	D2	tcrb	CD4-TCM	TRBV18*01_TGTGCCAGCTCCCAGGGACGGAACTCCTACGAGCAGTACTTC_TRBJ2-7*01	1	0.000275862	TGTGCCAGCTCCCAGGGACGGAACTCCTACGAGCAGTACTTC	CASSQGRNSYEQYF	TRBV18*01	TRBJ2-7*01	TRBD1*01,TRBD1*01	10	12	16	23	1	1	53	53
1168	D2_tcrb_CM	D2	tcrb	CD4-TCM	TRBV24-1*01_TGTGCCACCAGGATAGCGGGGTCCTCCTACAATGAGCAGTTCTTC_TRBJ2-1*01	1	0.000275862	TGTGCCACCAGGATAGCGGGGTCCTCCTACAATGAGCAGTTCTTC	CATRIAGSSYNEQFF	TRBV24-1*01	TRBJ2-1*01	TRBD2*01,TRBD2*01	10	13	20	23	1	1	130	130
1169	D2_tcrb_CM	D2	tcrb	CD4-TCM	TRBV6-6*01_TGTGCCAGCAGATCCCAGAGAACGAACACTGAAGCTTTCTTT_TRBJ1-1*01	1	0.000275862	TGTGCCAGCAGATCCCAGAGAACGAACACTGAAGCTTTCTTT	CASRSQRTNTEAFF	TRBV6-6*01	TRBJ1-1*01	TRBD1*01,TRBD2*01	10	12	15	23	1	1	82	82
1170	D2_tcrb_CM	D2	tcrb	CD4-TCM	TRBV20-1*01_TGCAGTGCTAGATACGGGGGGCCTATCGGGGAGCTGTTTTTT_TRBJ2-2*01	1	0.000275862	TGCAGTGCTAGATACGGGGGGCCTATCGGGGAGCTGTTTTTT	CSARYGGPIGELFF	TRBV20-1*01	TRBJ2-2*01	TRBD2*01,TRBD2*01	11	14	20	26	1	1	44	44
1171	D2_tcrb_CM	D2	tcrb	CD4-TCM	TRBV5-5*01_TGTGCCAGCAGCTTGGGGGGCGCGATCCAAGAGACCCAGTACTTC_TRBJ2-5*01	1	0.000275862	TGTGCCAGCAGCTTGGGGGGCGCGATCCAAGAGACCCAGTACTTC	CASSLGGAIQETQYF	TRBV5-5*01	TRBJ2-5*01	TRBD1*01	15	16	20	26	1	1	34	34
1172	D2_tcrb_CM	D2	tcrb	CD4-TCM	TRBV7-2*01_TGTGCCAGCAGCTCCCACCGGACATTCAGGAACACTGAAGCTTTCTTT_TRBJ1-1*01	1	0.000275862	TGTGCCAGCAGCTCCCACCGGACATTCAGGAACACTGAAGCTTTCTTT	CASSSHRTFRNTEAFF	TRBV7-2*01	TRBJ1-1*01	TRBD1*01,TRBD1*01	12	19	23	29	1	1	17	17
1173	D2_tcrb_CM	D2	tcrb	CD4-TCM	TRBV24-1*01_TGTGCCACCAGTCGACTAGCGGGAGATATGACTGAGCAGTTCTTC_TRBJ2-1*01	1	0.000275862	TGTGCCACCAGTCGACTAGCGGGAGATATGACTGAGCAGTTCTTC	CATSRLAGDMTEQFF	TRBV24-1*01	TRBJ2-1*01	TRBD2*01,TRBD2*01	11	13	22	32	1	1	58	58
1174	D2_tcrb_CM	D2	tcrb	CD4-TCM	TRBV7-9*01_TGTGCCAGCAGCATCGGGGTGGATCAGCCCCAGCATTTT_TRBJ1-5*01	1	0.000275862	TGTGCCAGCAGCATCGGGGTGGATCAGCCCCAGCATTTT	CASSIGVDQPQHF	TRBV7-9*01	TRBJ1-5*01	TRBD2*01,TRBD2*01	11	14	18	22	1	1	59	59
1175	D2_tcrb_CM	D2	tcrb	CD4-TCM	TRBV18*01_TGTGCCAGCTCACCGGGACTAGCGGTTAATGAGCAGTTCTTC_TRBJ2-1*01	1	0.000275862	TGTGCCAGCTCACCGGGACTAGCGGTTAATGAGCAGTTCTTC	CASSPGLAVNEQFF	TRBV18*01	TRBJ2-1*01	TRBD2*01	13	14	24	27	1	1	87	87
1176	D2_tcrb_CM	D2	tcrb	CD4-TCM	TRBV19*01_TGTGCCAGTAGTATTAGTAGCGTAGCCCCCTACAATGAGCAGTTCTTC_TRBJ2-1*01	1	0.000275862	TGTGCCAGTAGTATTAGTAGCGTAGCCCCCTACAATGAGCAGTTCTTC	CASSISSVAPYNEQFF	TRBV19*01	TRBJ2-1*01	TRBD2*01,TRBD2*01	13	17	21	28	1	1	101	101
1177	D2_tcrb_CM	D2	tcrb	CD4-TCM	TRBV4-2*01_TGTGCCAGCAGCCAAGAAGGGACTAGCGACCTGTCGGCGCAGTATTTT_TRBJ2-3*01	1	0.000275862	TGTGCCAGCAGCCAAGAAGGGACTAGCGACCTGTCGGCGCAGTATTTT	CASSQEGTSDLSAQYF	TRBV4-2*01	TRBJ2-3*01	TRBD2*01	16	18	27	37	1	1	40	40
1178	D2_tcrb_CM	D2	tcrb	CD4-TCM	TRBV5-1*01_TGCGCCAGCAGCTTTGAGGTTTTCGGCTCCTACGAGCAGTACTTC_TRBJ2-7*01	1	0.000275862	TGCGCCAGCAGCTTTGAGGTTTTCGGCTCCTACGAGCAGTACTTC	CASSFEVFGSYEQYF	TRBV5-1*01	TRBJ2-7*01	TRBD1*01,TRBD1*01	13	16	18	26	1	1	57	57
1179	D2_tcrb_CM	D2	tcrb	CD4-TCM	TRBV6-2*01,TRBV6-3*01_TGTGCCAGCAGCCTCTCAAGTTACAATGAGCAGTTCTTC_TRBJ2-1*01	1	0.000275862	TGTGCCAGCAGCCTCTCAAGTTACAATGAGCAGTTCTTC	CASSLSSYNEQFF	TRBV6-2*01,TRBV6-3*01	TRBJ2-1*01	TRBD1*01,TRBD1*01	10	11	13	21	1	1	39	39
1180	D2_tcrb_CM	D2	tcrb	CD4-TCM	TRBV20-1*01_TGCAGTGCTAGTCAGCGGGGGGATACGCAGTATTTT_TRBJ2-3*01	1	0.000275862	TGCAGTGCTAGTCAGCGGGGGGATACGCAGTATTTT	CSASQRGDTQYF	TRBV20-1*01	TRBJ2-3*01	TRBD2*01,TRBD2*01	10	13	19	21	1	1	60	60
1181	D2_tcrb_CM	D2	tcrb	CD4-TCM	TRBV20-1*01_TGCAGTGCTAGAGATTGGGTATCTGGAAACACCATATATTTT_TRBJ1-3*01	1	0.000275862	TGCAGTGCTAGAGATTGGGTATCTGGAAACACCATATATTTT	CSARDWVSGNTIYF	TRBV20-1*01	TRBJ1-3*01	TRBD1*01,TRBD1*01,TRBD2*01,TRBD2*01	13	16	18	21	1	1	60	60
1182	D2_tcrb_CM	D2	tcrb	CD4-TCM	TRBV4-3*01_TGCGCCAGCAGCCAAGATGAGAGTCAGCCCCAGCATTTT_TRBJ1-5*01	1	0.000275862	TGCGCCAGCAGCCAAGATGAGAGTCAGCCCCAGCATTTT	CASSQDESQPQHF	TRBV4-3*01	TRBJ1-5*01	TRBD1*01,TRBD1*01	16	17	18	23	1	1	54	54
1183	D2_tcrb_CM	D2	tcrb	CD4-TCM	TRBV4-1*01_TGCGCCAGCAGCCAAGTCGGCGGGGGGATCTACGAGCAGTACTTC_TRBJ2-7*01	1	0.000275862	TGCGCCAGCAGCCAAGTCGGCGGGGGGATCTACGAGCAGTACTTC	CASSQVGGGIYEQYF	TRBV4-1*01	TRBJ2-7*01	TRBD2*01,TRBD2*01	15	19	26	29	1	1	128	128
1184	D2_tcrb_CM	D2	tcrb	CD4-TCM	TRBV30*01_TGTGCCTGGAGCCCGGACCACATCAGTGAGCAGTTCTTC_TRBJ2-1*01	1	0.000275862	TGTGCCTGGAGCCCGGACCACATCAGTGAGCAGTTCTTC	CAWSPDHISEQFF	TRBV30*01	TRBJ2-1*01	TRBD2*01,TRBD2*01	10	11	14	23	1	1	82	82
1185	D2_tcrb_CM	D2	tcrb	CD4-TCM	TRBV30*01_TGTGCCTGGAGTGGACACAATGAGCAGTTCTTC_TRBJ2-1*01	1	0.000275862	TGTGCCTGGAGTGGACACAATGAGCAGTTCTTC	CAWSGHNEQFF	TRBV30*01	TRBJ2-1*01	TRBD1*01,TRBD1*01,TRBD2*01,TRBD2*01	12	13	14	16	1	1	90	90
1186	D2_tcrb_CM	D2	tcrb	CD4-TCM	TRBV5-1*01_TGCGCCAGCAGCTTGTGGGTCGAGAACACTGAAGCTTTCTTT_TRBJ1-1*01	1	0.000275862	TGCGCCAGCAGCTTGTGGGTCGAGAACACTGAAGCTTTCTTT	CASSLWVENTEAFF	TRBV5-1*01	TRBJ1-1*01	TRBD1*01,TRBD1*01,TRBD2*01,TRBD2*01	14	16	18	23	1	1	107	107
1187	D2_tcrb_CM	D2	tcrb	CD4-TCM	TRBV12-3*01,TRBV12-4*01_TGTGCCAGCAGTTTCGCCGGTTCACGCTACGAGCAGTACTTC_TRBJ2-7*01	1	0.000275862	TGTGCCAGCAGTTTCGCCGGTTCACGCTACGAGCAGTACTTC	CASSFAGSRYEQYF	TRBV12-3*01,TRBV12-4*01	TRBJ2-7*01	TRBD2*01,TRBD2*01	16	17	19	26	1	1	51	51
1188	D2_tcrb_CM	D2	tcrb	CD4-TCM	TRBV5-1*01_TGCGCCAGCAGCTTGGTCGGGTTAGCGAACACTGAAGCTTTCTTT_TRBJ1-1*01	1	0.000275862	TGCGCCAGCAGCTTGGTCGGGTTAGCGAACACTGAAGCTTTCTTT	CASSLVGLANTEAFF	TRBV5-1*01	TRBJ1-1*01	TRBD2*01,TRBD2*01	15	17	20	26	1	1	73	73
1189	D2_tcrb_CM	D2	tcrb	CD4-TCM	TRBV6-2*01,TRBV6-3*01_TGTGCCAGCAGCCTACGTAGAAATAATGAGCAGTTCTTC_TRBJ2-1*01	1	0.000275862	TGTGCCAGCAGCCTACGTAGAAATAATGAGCAGTTCTTC	CASSLRRNNEQFF	TRBV6-2*01,TRBV6-3*01	TRBJ2-1*01	TRBD1*01,TRBD1*01	10	11	13	24	1	1	94	94
1190	D2_tcrb_CM	D2	tcrb	CD4-TCM	TRBV3-1*01_TGTGCCAGCAGCCCGACAGGGGCAAACACCGGGGAGCTGTTTTTT_TRBJ2-2*01	1	0.000275862	TGTGCCAGCAGCCCGACAGGGGCAAACACCGGGGAGCTGTTTTTT	CASSPTGANTGELFF	TRBV3-1*01	TRBJ2-2*01	TRBD1*01,TRBD1*01	12	14	21	24	1	1	14	14
1191	D2_tcrb_CM	D2	tcrb	CD4-TCM	TRBV4-1*01_TGCGCCAGCAGCCCGGGGGCTGGGCACCGGGAGACCCAGTACTTC_TRBJ2-5*01	1	0.000275862	TGCGCCAGCAGCCCGGGGGCTGGGCACCGGGAGACCCAGTACTTC	CASSPGAGHRETQYF	TRBV4-1*01	TRBJ2-5*01	TRBD2*01,TRBD2*01	12	13	18	30	1	1	46	46
1192	D2_tcrb_CM	D2	tcrb	CD4-TCM	TRBV4-1*01_TGCGCCAGCAGCCTGGGGGGTATGTGGGACGAGCAGTACTTC_TRBJ2-7*01	1	0.000275862	TGCGCCAGCAGCCTGGGGGGTATGTGGGACGAGCAGTACTTC	CASSLGGMWDEQYF	TRBV4-1*01	TRBJ2-7*01	TRBD2*01,TRBD2*01	12	14	19	28	1	1	86	86
1193	D2_tcrb_CM	D2	tcrb	CD4-TCM	TRBV6-1*01_TGTGCCAGCAGTGAGAGCGGGAACTCTTTCCTAGCCAAAAACATTCAGTACTTC_TRBJ2-4*01	1	0.000275862	TGTGCCAGCAGTGAGAGCGGGAACTCTTTCCTAGCCAAAAACATTCAGTACTTC	CASSESGNSFLAKNIQYF	TRBV6-1*01	TRBJ2-4*01	TRBD2*01,TRBD2*01	13	15	20	32	1	1	66	66
1194	D2_tcrb_CM	D2	tcrb	CD4-TCM	TRBV6-5*01_TGTGCCAGCAGTAACTTCGAGGACAGTAATTCACCCCTCCACTTT_TRBJ1-6*01	1	0.000275862	TGTGCCAGCAGTAACTTCGAGGACAGTAATTCACCCCTCCACTTT	CASSNFEDSNSPLHF	TRBV6-5*01	TRBJ1-6*01	TRBD1*01,TRBD1*01	15	20	24	26	1	1	69	69
1195	D2_tcrb_CM	D2	tcrb	CD4-TCM	TRBV4-1*01_TGCGCCAGCAGCCGGGTCCCGGGACAGGGTTCTGGGGCCAACGTCCTGACTTTC_TRBJ2-6*01	1	0.000275862	TGCGCCAGCAGCCGGGTCCCGGGACAGGGTTCTGGGGCCAACGTCCTGACTTTC	CASSRVPGQGSGANVLTF	TRBV4-1*01	TRBJ2-6*01	TRBD1*01	12	20	28	30	1	1	44	44
1196	D2_tcrb_CM	D2	tcrb	CD4-TCM	TRBV5-1*01_TGCGCCAGCAGCCCTCAGGGGGCGGGTACCTACAATGAGCAGTTCTTC_TRBJ2-1*01	1	0.000275862	TGCGCCAGCAGCCCTCAGGGGGCGGGTACCTACAATGAGCAGTTCTTC	CASSPQGAGTYNEQFF	TRBV5-1*01	TRBJ2-1*01	TRBD1*01	11	15	22	28	1	1	29	29
1197	D2_tcrb_CM	D2	tcrb	CD4-TCM	TRBV24-1*01_TGTGCCACAGTCGGGACTAGCGGACAATCCAATGAGCAGTTCTTC_TRBJ2-1*01	1	0.000275862	TGTGCCACAGTCGGGACTAGCGGACAATCCAATGAGCAGTTCTTC	CATVGTSGQSNEQFF	TRBV24-1*01	TRBJ2-1*01	TRBD2*01	7	12	22	29	1	1	64	64
1198	D2_tcrb_CM	D2	tcrb	CD4-TCM	TRBV28*01_TGTGCCAGCAGTGAAGGGGTAGAGTACACTGAAGCTTTCTTT_TRBJ1-1*01	1	0.000275862	TGTGCCAGCAGTGAAGGGGTAGAGTACACTGAAGCTTTCTTT	CASSEGVEYTEAFF	TRBV28*01	TRBJ1-1*01	TRBD1*01,TRBD1*01	11	14	18	25	1	1	73	73
1199	D2_tcrb_CM	D2	tcrb	CD4-TCM	TRBV12-3*01,TRBV12-4*01_TGTGCCAGCACCCCCGACAGGAACCAAGAGACCCAGTACTTC_TRBJ2-5*01	1	0.000275862	TGTGCCAGCACCCCCGACAGGAACCAAGAGACCCAGTACTTC	CASTPDRNQETQYF	TRBV12-3*01,TRBV12-4*01	TRBJ2-5*01	TRBD2*01,TRBD2*01	9	10	15	22	1	1	22	22
1200	D2_tcrb_CM	D2	tcrb	CD4-TCM	TRBV20-1*01_TGCAGTGCTAGAGATCAAGGGGGCCCTAGCACAGATACGCAGTATTTT_TRBJ2-3*01	1	0.000275862	TGCAGTGCTAGAGATCAAGGGGGCCCTAGCACAGATACGCAGTATTTT	CSARDQGGPSTDTQYF	TRBV20-1*01	TRBJ2-3*01	TRBD1*01	13	17	23	27	1	1	71	71
1201	D2_tcrb_CM	D2	tcrb	CD4-TCM	TRBV14*01_TGTGCCAGCAGCCTATATACAGGGCTGGACACCGGGGAGCTGTTTTTT_TRBJ2-2*01	1	0.000275862	TGTGCCAGCAGCCTATATACAGGGCTGGACACCGGGGAGCTGTTTTTT	CASSLYTGLDTGELFF	TRBV14*01	TRBJ2-2*01	TRBD1*01,TRBD1*01	12	18	23	28	1	1	11	11
1202	D2_tcrb_CM	D2	tcrb	CD4-TCM	TRBV5-1*01_TGCGCCAGCAGCCTCGACGGGAGAGGGGGCGAGCAGTACTTC_TRBJ2-7*01	1	0.000275862	TGCGCCAGCAGCCTCGACGGGAGAGGGGGCGAGCAGTACTTC	CASSLDGRGGEQYF	TRBV5-1*01	TRBJ2-7*01	TRBD1*01,TRBD1*01	11	23	27	29	1	1	52	52
1203	D2_tcrb_CM	D2	tcrb	CD4-TCM	TRBV18*01_TGTGCCAGCTCACTGGGACTTAAAACAGGCCACAACACTGAAGCTTTCTTT_TRBJ1-1*01	1	0.000275862	TGTGCCAGCTCACTGGGACTTAAAACAGGCCACAACACTGAAGCTTTCTTT	CASSLGLKTGHNTEAFF	TRBV18*01	TRBJ1-1*01	TRBD2*01	12	14	19	33	1	1	73	73
1204	D2_tcrb_CM	D2	tcrb	CD4-TCM	TRBV7-2*01_TGTGCCAGCAGCCGTGGGACAGGGCCCCTGAACACTGAAGCTTTCTTT_TRBJ1-1*01	1	0.000275862	TGTGCCAGCAGCCGTGGGACAGGGCCCCTGAACACTGAAGCTTTCTTT	CASSRGTGPLNTEAFF	TRBV7-2*01	TRBJ1-1*01	TRBD1*01	11	15	23	28	1	1	19	19
1205	D2_tcrb_CM	D2	tcrb	CD4-TCM	TRBV6-5*01_TGTGCCAGCAGTTGGGGGCGGAATGAGCAGTTCTTC_TRBJ2-1*01	1	0.000275862	TGTGCCAGCAGTTGGGGGCGGAATGAGCAGTTCTTC	CASSWGRNEQFF	TRBV6-5*01	TRBJ2-1*01	TRBD1*01	12	13	18	21	1	1	107	107
1206	D2_tcrb_CM	D2	tcrb	CD4-TCM	TRBV24-1*01_TGTGCCACCAGTGACCCCGGCCTCAGGCAGTTCTTC_TRBJ2-1*01	1	0.000275862	TGTGCCACCAGTGACCCCGGCCTCAGGCAGTTCTTC	CATSDPGLRQFF	TRBV24-1*01	TRBJ2-1*01	TRBD2*01,TRBD2*01	13	14	18	26	1	1	48	48
1207	D2_tcrb_CM	D2	tcrb	CD4-TCM	TRBV27*01_TGTGCCAGCAGTTTATCCCGGACAAGAGAGCAGTACTTC_TRBJ2-7*01	1	0.000275862	TGTGCCAGCAGTTTATCCCGGACAAGAGAGCAGTACTTC	CASSLSRTREQYF	TRBV27*01	TRBJ2-7*01	TRBD1*01,TRBD1*01	16	19	23	27	1	1	64	64
1208	D2_tcrb_CM	D2	tcrb	CD4-TCM	TRBV11-3*01_TGTGCCAGCAGCCGGAACGGCCAGGGGTTGCCCGGGGAGCTGTTTTTT_TRBJ2-2*01	1	0.000275862	TGTGCCAGCAGCCGGAACGGCCAGGGGTTGCCCGGGGAGCTGTTTTTT	CASSRNGQGLPGELFF	TRBV11-3*01	TRBJ2-2*01	TRBD1*01,TRBD1*01	11	21	26	31	1	1	107	107
1209	D2_tcrb_CM	D2	tcrb	CD4-TCM	TRBV5-1*01_TGCGCCAGCAGCCCACGGGAGGCCGGGGAGCTGTTTTTT_TRBJ2-2*01	1	0.000275862	TGCGCCAGCAGCCCACGGGAGGCCGGGGAGCTGTTTTTT	CASSPREAGELFF	TRBV5-1*01	TRBJ2-2*01	TRBD2*01,TRBD2*01	11	15	18	22	1	1	78	78
1210	D2_tcrb_CM	D2	tcrb	CD4-TCM	TRBV24-1*01_TGTGCCACCAGTGATTCAAGGACTAGCATGTCGGAGACCCAGTACTTC_TRBJ2-5*01	1	0.000275862	TGTGCCACCAGTGATTCAAGGACTAGCATGTCGGAGACCCAGTACTTC	CATSDSRTSMSETQYF	TRBV24-1*01	TRBJ2-5*01	TRBD2*01,TRBD2*01	15	19	26	33	1	1	48	48
1211	D2_tcrb_CM	D2	tcrb	CD4-TCM	TRBV19*01_TGTGCCAGCAGTAAGTCGGGCGTAGAAGATACGCAGTATTTT_TRBJ2-3*01	1	0.000275862	TGTGCCAGCAGTAAGTCGGGCGTAGAAGATACGCAGTATTTT	CASSKSGVEDTQYF	TRBV19*01	TRBJ2-3*01	TRBD2*01,TRBD2*01	12	13	16	26	1	1	122	122
1212	D2_tcrb_CM	D2	tcrb	CD4-TCM	TRBV5-1*01_TGCGCCAGCAATGGGAGGGTGGGTTACAATGAGCAGTTCTTC_TRBJ2-1*01	1	0.000275862	TGCGCCAGCAATGGGAGGGTGGGTTACAATGAGCAGTTCTTC	CASNGRVGYNEQFF	TRBV5-1*01	TRBJ2-1*01	TRBD1*01,TRBD2*01	9	12	15	24	1	1	62	62
1213	D2_tcrb_CM	D2	tcrb	CD4-TCM	TRBV12-3*01,TRBV12-4*01_TGTGCCAGCGGCGATACCGGGACATCGAGCTACGAGCAGTACTTC_TRBJ2-7*01	1	0.000275862	TGTGCCAGCGGCGATACCGGGACATCGAGCTACGAGCAGTACTTC	CASGDTGTSSYEQYF	TRBV12-3*01,TRBV12-4*01	TRBJ2-7*01	TRBD1*01	8	18	23	29	1	1	47	47
1214	D2_tcrb_CM	D2	tcrb	CD4-TCM	TRBV5-4*01_TGTGCCAGCAGCTTTGACTACTCCTACAATGAGCAGTTCTTC_TRBJ2-1*01	1	0.000275862	TGTGCCAGCAGCTTTGACTACTCCTACAATGAGCAGTTCTTC	CASSFDYSYNEQFF	TRBV5-4*01	TRBJ2-1*01	TRBD2*01,TRBD2*01	13	15	18	20	1	1	64	64
1215	D2_tcrb_CM	D2	tcrb	CD4-TCM	TRBV27*01_TGTGCCAGCAGTATGCGAGCGGGGGGGCCTAACAATGAGCAGTTCTTC_TRBJ2-1*01	1	0.000275862	TGTGCCAGCAGTATGCGAGCGGGGGGGCCTAACAATGAGCAGTTCTTC	CASSMRAGGPNNEQFF	TRBV27*01	TRBJ2-1*01	TRBD2*01	11	17	26	31	1	1	15	15
1216	D2_tcrb_CM	D2	tcrb	CD4-TCM	TRBV19*01_TGTGCCAGTAGTCCCCTAGCGGGGTACAATGAGCAGTTCTTC_TRBJ2-1*01	1	0.000275862	TGTGCCAGTAGTCCCCTAGCGGGGTACAATGAGCAGTTCTTC	CASSPLAGYNEQFF	TRBV19*01	TRBJ2-1*01	TRBD2*01,TRBD2*01	11	15	22	24	1	1	73	73
1217	D2_tcrb_CM	D2	tcrb	CD4-TCM	TRBV4-1*01_TGCGCCAGCAGCCTAACAGGTTACACTGAAGCTTTCTTT_TRBJ1-1*01	1	0.000275862	TGCGCCAGCAGCCTAACAGGTTACACTGAAGCTTTCTTT	CASSLTGYTEAFF	TRBV4-1*01	TRBJ1-1*01	TRBD1*01,TRBD1*01	12	15	19	22	1	1	16	16
1218	D2_tcrb_CM	D2	tcrb	CD4-TCM	TRBV11-3*01_TGTGCCAGCAGCCCGGGCGGGGTGAACACCGGGGAGCTGTTTTTT_TRBJ2-2*01	1	0.000275862	TGTGCCAGCAGCCCGGGCGGGGTGAACACCGGGGAGCTGTTTTTT	CASSPGGVNTGELFF	TRBV11-3*01	TRBJ2-2*01	TRBD2*01,TRBD2*01	11	16	21	23	1	1	18	18
1219	D2_tcrb_CM	D2	tcrb	CD4-TCM	TRBV6-1*01_TGTGCCAGCAGTAACTTTGGACGTGTTGGCTACACCTTC_TRBJ1-2*01	1	0.000275862	TGTGCCAGCAGTAACTTTGGACGTGTTGGCTACACCTTC	CASSNFGRVGYTF	TRBV6-1*01	TRBJ1-2*01	TRBD1*01,TRBD1*01,TRBD2*01,TRBD2*01	11	18	21	26	1	1	27	27
1220	D2_tcrb_CM	D2	tcrb	CD4-TCM	TRBV20-1*01_TGCAGTGCTTGGCAGCAGGGCACTGAAGCTTTCTTT_TRBJ1-1*01	1	0.000275862	TGCAGTGCTTGGCAGCAGGGCACTGAAGCTTTCTTT	CSAWQQGTEAFF	TRBV20-1*01	TRBJ1-1*01	TRBD1*01,TRBD1*01	8	15	18	20	1	1	58	58
1221	D2_tcrb_CM	D2	tcrb	CD4-TCM	TRBV4-2*01_TGTGCCAGCAGCCAAGAACTAGTGCCGAATGAGCAGTTCTTC_TRBJ2-1*01	1	0.000275862	TGTGCCAGCAGCCAAGAACTAGTGCCGAATGAGCAGTTCTTC	CASSQELVPNEQFF	TRBV4-2*01	TRBJ2-1*01	TRBD2*01,TRBD2*01	16	17	21	27	1	1	47	47
1222	D2_tcrb_CM	D2	tcrb	CD4-TCM	TRBV19*01_TGTGCCAGTAGTATCCGACTAGCGGGAGGGCCCCAAGGGAATGAGCAGTTCTTC_TRBJ2-1*01	1	0.000275862	TGTGCCAGTAGTATCCGACTAGCGGGAGGGCCCCAAGGGAATGAGCAGTTCTTC	CASSIRLAGGPQGNEQFF	TRBV19*01	TRBJ2-1*01	TRBD2*01,TRBD2*01	13	16	25	39	1	1	90	90
1223	D2_tcrb_CM	D2	tcrb	CD4-TCM	TRBV5-1*01_TGCGCCAGCAGCGGACCCGGGACTAGCGGAAAGGAGCAGTTCTTC_TRBJ2-1*01	1	0.000275862	TGCGCCAGCAGCGGACCCGGGACTAGCGGAAAGGAGCAGTTCTTC	CASSGPGTSGKEQFF	TRBV5-1*01	TRBJ2-1*01	TRBD2*01	11	18	28	30	1	1	66	66
1224	D2_tcrb_CM	D2	tcrb	CD4-TCM	TRBV12-3*01,TRBV12-4*01_TGTGCCAGCAGTGTAGCCAAAAACATTCAGTACTTC_TRBJ2-4*01	1	0.000275862	TGTGCCAGCAGTGTAGCCAAAAACATTCAGTACTTC	CASSVAKNIQYF	TRBV12-3*01,TRBV12-4*01	TRBJ2-4*01	.	16	-1	-1	14	1	1	60	60
1225	D2_tcrb_CM	D2	tcrb	CD4-TCM	TRBV5-4*01_TGTGCCAGCAAAGACAGGGCTGGGACCTACGAGCAGTACTTC_TRBJ2-7*01	1	0.000275862	TGTGCCAGCAAAGACAGGGCTGGGACCTACGAGCAGTACTTC	CASKDRAGTYEQYF	TRBV5-4*01	TRBJ2-7*01	TRBD1*01,TRBD1*01	9	12	18	25	1	1	15	15
1226	D2_tcrb_CM	D2	tcrb	CD4-TCM	TRBV27*01_TGTGCCAGCAGTACCCCCGGGAGTGATGGGCAGTACTTC_TRBJ2-7*01	1	0.000275862	TGTGCCAGCAGTACCCCCGGGAGTGATGGGCAGTACTTC	CASSTPGSDGQYF	TRBV27*01	TRBJ2-7*01	TRBD2*01,TRBD2*01	11	13	18	29	1	1	54	54
1227	D2_tcrb_CM	D2	tcrb	CD4-TCM	TRBV6-1*01_TGTGCCAGCAGTGAAGCCTATAGCGGGGGGGCCCGGGATACGCAGTATTTT_TRBJ2-3*01	1	0.000275862	TGTGCCAGCAGTGAAGCCTATAGCGGGGGGGCCCGGGATACGCAGTATTTT	CASSEAYSGGARDTQYF	TRBV6-1*01	TRBJ2-3*01	TRBD2*01	16	20	30	36	1	1	9	9
1228	D2_tcrb_CM	D2	tcrb	CD4-TCM	TRBV5-6*01_TGTGCCAGCAGCTTTTCGGATAGCGGGAGACACATTCAGTACTTC_TRBJ2-4*01	1	0.000275862	TGTGCCAGCAGCTTTTCGGATAGCGGGAGACACATTCAGTACTTC	CASSFSDSGRHIQYF	TRBV5-6*01	TRBJ2-4*01	TRBD2*01,TRBD2*01	13	20	26	31	1	2	125	135
1229	D2_tcrb_CM	D2	tcrb	CD4-TCM	TRBV9*01_TGTGCCAGCAGCTTTAGCACCGGGGAGCTGTTTTTT_TRBJ2-2*01	1	0.000275862	TGTGCCAGCAGCTTTAGCACCGGGGAGCTGTTTTTT	CASSFSTGELFF	TRBV9*01	TRBJ2-2*01	TRBD2*01,TRBD2*01	11	14	15	17	1	1	36	36
1230	D2_tcrb_CM	D2	tcrb	CD4-TCM	TRBV3-1*01_TGTGCCAGCAGCCTAACGGGCCGGGACAGGGCTAACTATGGCTACACCTTC_TRBJ1-2*01	1	0.000275862	TGTGCCAGCAGCCTAACGGGCCGGGACAGGGCTAACTATGGCTACACCTTC	CASSLTGRDRANYGYTF	TRBV3-1*01	TRBJ1-2*01	TRBD1*01	12	22	29	31	1	1	43	43
1231	D2_tcrb_CM	D2	tcrb	CD4-TCM	TRBV30*01_TGTGCCTGGAGGCCCAGGAAGTACACCGGGGAGCTGTTTTTT_TRBJ2-2*01	1	0.000275862	TGTGCCTGGAGGCCCAGGAAGTACACCGGGGAGCTGTTTTTT	CAWRPRKYTGELFF	TRBV30*01	TRBJ2-2*01	TRBD1*01	10	11	14	22	1	1	64	64
1232	D2_tcrb_CM	D2	tcrb	CD4-TCM	TRBV18*01_TGTGCCAGCTCTTTCGGGAACTCTGGAAACACCATATATTTT_TRBJ1-3*01	1	0.000275862	TGTGCCAGCTCTTTCGGGAACTCTGGAAACACCATATATTTT	CASSFGNSGNTIYF	TRBV18*01	TRBJ1-3*01	TRBD2*01,TRBD2*01	10	14	17	20	1	1	85	85
1233	D2_tcrb_CM	D2	tcrb	CD4-TCM	TRBV29-1*01_TGCAGCGTTGAGGTCTGGGACAATGAGCAGTTCTTC_TRBJ2-1*01	1	0.000275862	TGCAGCGTTGAGGTCTGGGACAATGAGCAGTTCTTC	CSVEVWDNEQFF	TRBV29-1*01	TRBJ2-1*01	TRBD1*01,TRBD1*01,TRBD2*01,TRBD2*01	10	12	14	19	1	1	9	9
1234	D2_tcrb_CM	D2	tcrb	CD4-TCM	TRBV6-5*01_TGTGCCAGCAGATCCGGGGGCCTCAGAGAGCAGTTCTTC_TRBJ2-1*01	1	0.000275862	TGTGCCAGCAGATCCGGGGGCCTCAGAGAGCAGTTCTTC	CASRSGGLREQFF	TRBV6-5*01	TRBJ2-1*01	TRBD2*01,TRBD2*01	10	14	19	27	1	1	60	60
1235	D2_tcrb_CM	D2	tcrb	CD4-TCM	TRBV20-1*01_TGCAGTGCAAACCCGGACAGGGTCAACGGGGAGCTGTTTTTT_TRBJ2-2*01	1	0.000275862	TGCAGTGCAAACCCGGACAGGGTCAACGGGGAGCTGTTTTTT	CSANPDRVNGELFF	TRBV20-1*01	TRBJ2-2*01	TRBD1*01,TRBD1*01	7	14	21	23	1	1	34	34
1236	D2_tcrb_CM	D2	tcrb	CD4-TCM	TRBV20-1*01_TGCAGTGCCCCCCCCCCGGGACAGAAAGAGACCCAGTACTTC_TRBJ2-5*01	1	0.000275862	TGCAGTGCCCCCCCCCCGGGACAGAAAGAGACCCAGTACTTC	CSAPPPGQKETQYF	TRBV20-1*01	TRBJ2-5*01	TRBD2*01	7	10	17	25	1	1	60	60
1237	D2_tcrb_CM	D2	tcrb	CD4-TCM	TRBV7-9*01_TGTGCCAGCAGCTTCTGGCAGGTGAATTCACCCCTCCACTTT_TRBJ1-6*01	1	0.000275862	TGTGCCAGCAGCTTCTGGCAGGTGAATTCACCCCTCCACTTT	CASSFWQVNSPLHF	TRBV7-9*01	TRBJ1-6*01	TRBD1*01,TRBD1*01	13	18	21	24	1	1	18	18
1238	D2_tcrb_CM	D2	tcrb	CD4-TCM	TRBV5-4*01_TGTGCCAGCAGCTTAGGGACTAGCGGATACAATGAGCAGTTCTTC_TRBJ2-1*01	1	0.000275862	TGTGCCAGCAGCTTAGGGACTAGCGGATACAATGAGCAGTTCTTC	CASSLGTSGYNEQFF	TRBV5-4*01	TRBJ2-1*01	TRBD2*01	13	15	25	27	1	1	88	88
1239	D2_tcrb_CM	D2	tcrb	CD4-TCM	TRBV20-1*01_TGCAGTGCTAGAGATTTGGGCGACAGAGTGAACACTGAAGCTTTCTTT_TRBJ1-1*01	1	0.000275862	TGCAGTGCTAGAGATTTGGGCGACAGAGTGAACACTGAAGCTTTCTTT	CSARDLGDRVNTEAFF	TRBV20-1*01	TRBJ1-1*01	TRBD1*01,TRBD1*01	13	21	25	28	1	1	63	63
1240	D2_tcrb_CM	D2	tcrb	CD4-TCM	TRBV2*01_TGTGCCAGCTTACAGCCGAACACTGAAGCTTTCTTT_TRBJ1-1*01	1	0.000275862	TGTGCCAGCTTACAGCCGAACACTGAAGCTTTCTTT	CASLQPNTEAFF	TRBV2*01	TRBJ1-1*01	TRBD1*01,TRBD1*01	8	11	14	17	1	1	15	15
1241	D2_tcrb_CM	D2	tcrb	CD4-TCM	TRBV28*01_TGTGCCAGCAGTTTATCGGGGGGTGGTCAGCCCCAGCATTTT_TRBJ1-5*01	1	0.000275862	TGTGCCAGCAGTTTATCGGGGGGTGGTCAGCCCCAGCATTTT	CASSLSGGGQPQHF	TRBV28*01	TRBJ1-5*01	TRBD2*01,TRBD2*01	15	16	22	26	1	1	29	29
1242	D2_tcrb_CM	D2	tcrb	CD4-TCM	TRBV5-1*01_TGCGCCAGCAGCCCCCGGGACAGGGACGTCTATGGCTACACCTTC_TRBJ1-2*01	1	0.000275862	TGCGCCAGCAGCCCCCGGGACAGGGACGTCTATGGCTACACCTTC	CASSPRDRDVYGYTF	TRBV5-1*01	TRBJ1-2*01	TRBD1*01	11	16	24	29	1	1	11	11
1243	D2_tcrb_CM	D2	tcrb	CD4-TCM	TRBV7-3*01_TGTGCCAGCGGGGAGGGGGCCGGGGAGCTGTTTTTT_TRBJ2-2*01	1	0.000275862	TGTGCCAGCGGGGAGGGGGCCGGGGAGCTGTTTTTT	CASGEGAGELFF	TRBV7-3*01	TRBJ2-2*01	TRBD1*01,TRBD1*01	8	13	17	19	1	1	67	67
1244	D2_tcrb_CM	D2	tcrb	CD4-TCM	TRBV5-1*01_TGCGCCAGCAGCTTGGGAAGCGGACCCTACGAGCAGTACTTC_TRBJ2-7*01	1	0.000275862	TGCGCCAGCAGCTTGGGAAGCGGACCCTACGAGCAGTACTTC	CASSLGSGPYEQYF	TRBV5-1*01	TRBJ2-7*01	TRBD2*01,TRBD2*01	15	18	22	25	1	1	55	55
1245	D2_tcrb_CM	D2	tcrb	CD4-TCM	TRBV10-2*01_TGCGCCAGCAGTGAAAGAGGGGGTCACTCCTACGAGCAGTACTTC_TRBJ2-7*01	1	0.000275862	TGCGCCAGCAGTGAAAGAGGGGGTCACTCCTACGAGCAGTACTTC	CASSERGGHSYEQYF	TRBV10-2*01	TRBJ2-7*01	TRBD1*01,TRBD1*01	13	17	22	26	1	1	8	8
1246	D2_tcrb_CM	D2	tcrb	CD4-TCM	TRBV20-1*01_TGCAGTGCTGGGAGGGCCTCTGGAAACACCATATATTTT_TRBJ1-3*01	1	0.000275862	TGCAGTGCTGGGAGGGCCTCTGGAAACACCATATATTTT	CSAGRASGNTIYF	TRBV20-1*01	TRBJ1-3*01	TRBD1*01,TRBD2*01	8	9	12	17	1	1	35	35
1247	D2_tcrb_CM	D2	tcrb	CD4-TCM	TRBV24-1*01_TGTGCCACCAGTGACCTTCTCCGACAGGGCAATGAGCAGTTCTTC_TRBJ2-1*01	1	0.000275862	TGTGCCACCAGTGACCTTCTCCGACAGGGCAATGAGCAGTTCTTC	CATSDLLRQGNEQFF	TRBV24-1*01	TRBJ2-1*01	TRBD1*01,TRBD1*01	13	22	27	29	1	1	147	147
1248	D2_tcrb_CM	D2	tcrb	CD4-TCM	TRBV6-4*01_TGTGCCATCCCGGGACCTACAAGGACCTACGAGCAGTACTTC_TRBJ2-7*01	1	0.000275862	TGTGCCATCCCGGGACCTACAAGGACCTACGAGCAGTACTTC	CAIPGPTRTYEQYF	TRBV6-4*01	TRBJ2-7*01	TRBD1*01,TRBD2*01	6	11	15	25	1	1	90	90
1249	D2_tcrb_CM	D2	tcrb	CD4-TCM	TRBV12-3*01,TRBV12-4*01_TGTGCCAGCAGTGTGGGACTAGCGGGAGAGACCCAGTACTTC_TRBJ2-5*01	1	0.000275862	TGTGCCAGCAGTGTGGGACTAGCGGGAGAGACCCAGTACTTC	CASSVGLAGETQYF	TRBV12-3*01,TRBV12-4*01	TRBJ2-5*01	TRBD2*01	11	14	24	26	1	1	95	95
1250	D2_tcrb_CM	D2	tcrb	CD4-TCM	TRBV7-9*01_TGTGCCAGCAGCTCAGGGTTTCCTAGCACAGATACGCAGTATTTT_TRBJ2-3*01	1	0.000275862	TGTGCCAGCAGCTCAGGGTTTCCTAGCACAGATACGCAGTATTTT	CASSSGFPSTDTQYF	TRBV7-9*01	TRBJ2-3*01	TRBD1*01,TRBD1*01,TRBD2*01,TRBD2*01	15	20	22	24	1	1	8	8
1251	D2_tcrb_CM	D2	tcrb	CD4-TCM	TRBV7-2*01_TGTGCCAGCAGCTTAAAAACAGGGCCCCATGAGCAGTTCTTC_TRBJ2-1*01	1	0.000275862	TGTGCCAGCAGCTTAAAAACAGGGCCCCATGAGCAGTTCTTC	CASSLKTGPHEQFF	TRBV7-2*01	TRBJ2-1*01	TRBD1*01,TRBD1*01	14	18	23	28	1	1	77	77
1252	D2_tcrb_CM	D2	tcrb	CD4-TCM	TRBV29-1*01_TGCAGCGTTGAGGGACAGGGCTACGAGCAGTACTTC_TRBJ2-7*01	1	0.000275862	TGCAGCGTTGAGGGACAGGGCTACGAGCAGTACTTC	CSVEGQGYEQYF	TRBV29-1*01	TRBJ2-7*01	TRBD1*01	10	11	18	20	1	1	50	50
1253	D2_tcrb_CM	D2	tcrb	CD4-TCM	TRBV7-3*01_TGTGCCAGCAGCTCCGCCACAGATACGCAGTATTTT_TRBJ2-3*01	1	0.000275862	TGTGCCAGCAGCTCCGCCACAGATACGCAGTATTTT	CASSSATDTQYF	TRBV7-3*01	TRBJ2-3*01	TRBD2*01,TRBD2*01	12	13	15	17	1	1	41	41
1254	D2_tcrb_CM	D2	tcrb	CD4-TCM	TRBV12-3*01,TRBV12-4*01_TGTGCCAGCAGCCCCCCAAGTGGGGGTCAGCCCCAGCATTTT_TRBJ1-5*01	1	0.000275862	TGTGCCAGCAGCCCCCCAAGTGGGGGTCAGCCCCAGCATTTT	CASSPPSGGQPQHF	TRBV12-3*01,TRBV12-4*01	TRBJ1-5*01	TRBD2*01,TRBD2*01	10	11	16	26	1	1	118	118
1255	D2_tcrb_CM	D2	tcrb	CD4-TCM	TRBV7-3*01_TGTGCCAGCACCATTTACAGGGATCGCACAGATACGCAGTATTTT_TRBJ2-3*01	1	0.000275862	TGTGCCAGCACCATTTACAGGGATCGCACAGATACGCAGTATTTT	CASTIYRDRTDTQYF	TRBV7-3*01	TRBJ2-3*01	TRBD1*01,TRBD1*01	9	16	21	25	1	1	259	259
1256	D2_tcrb_CM	D2	tcrb	CD4-TCM	TRBV20-1*01_TGCAGTGCTAACAGGGGGCCGGGGGAGACCCAGTACTTC_TRBJ2-5*01	1	0.000275862	TGCAGTGCTAACAGGGGGCCGGGGGAGACCCAGTACTTC	CSANRGPGETQYF	TRBV20-1*01	TRBJ2-5*01	TRBD1*01	9	10	18	24	1	1	55	55
1257	D2_tcrb_CM	D2	tcrb	CD4-TCM	TRBV3-1*01_TGTGCCAGCAGCCACTGGGGACAGGGGATCTACGAGCAGTACTTC_TRBJ2-7*01	1	0.000275862	TGTGCCAGCAGCCACTGGGGACAGGGGATCTACGAGCAGTACTTC	CASSHWGQGIYEQYF	TRBV3-1*01	TRBJ2-7*01	TRBD1*01	13	17	26	29	1	1	34	34
1258	D2_tcrb_CM	D2	tcrb	CD4-TCM	TRBV6-2*01,TRBV6-3*01_TGTGCCAGCAGTTACCCCCCAACCGGGCGGGGAGACACAGATACGCAGTATTTT_TRBJ2-3*01	1	0.000275862	TGTGCCAGCAGTTACCCCCCAACCGGGCGGGGAGACACAGATACGCAGTATTTT	CASSYPPTGRGDTDTQYF	TRBV6-2*01,TRBV6-3*01	TRBJ2-3*01	TRBD2*01,TRBD2*01	14	26	31	35	1	1	56	56
1259	D2_tcrb_CM	D2	tcrb	CD4-TCM	TRBV5-1*01_TGCGCCAGCAGCGAACAGGGGATCAACACCGGGGAGCTGTTTTTT_TRBJ2-2*01	1	0.000275862	TGCGCCAGCAGCGAACAGGGGATCAACACCGGGGAGCTGTTTTTT	CASSEQGINTGELFF	TRBV5-1*01	TRBJ2-2*01	TRBD1*01,TRBD1*01	11	14	20	24	1	1	68	68
1260	D2_tcrb_CM	D2	tcrb	CD4-TCM	TRBV7-2*01_TGTGCCAGCAGCCTTGTTCCGTCCGCGAACACTGAAGCTTTCTTT_TRBJ1-1*01	1	0.000275862	TGTGCCAGCAGCCTTGTTCCGTCCGCGAACACTGAAGCTTTCTTT	CASSLVPSANTEAFF	TRBV7-2*01	TRBJ1-1*01	TRBD1*01,TRBD1*01,TRBD2*01,TRBD2*01	11	20	23	26	1	1	37	37
1261	D2_tcrb_CM	D2	tcrb	CD4-TCM	TRBV11-2*01_TGTGCCAGCAGCTTAGATCAGGGTCCCTACGAGCAGTACTTC_TRBJ2-7*01	1	0.000275862	TGTGCCAGCAGCTTAGATCAGGGTCCCTACGAGCAGTACTTC	CASSLDQGPYEQYF	TRBV11-2*01	TRBJ2-7*01	TRBD1*01,TRBD1*01	16	18	22	25	1	1	29	29
1262	D2_tcrb_CM	D2	tcrb	CD4-TCM	TRBV4-2*01_TGTGCCAGCAGCCTAGATGACGGAACCTACGAGCAGTACTTC_TRBJ2-7*01	1	0.000275862	TGTGCCAGCAGCCTAGATGACGGAACCTACGAGCAGTACTTC	CASSLDDGTYEQYF	TRBV4-2*01	TRBJ2-7*01	TRBD1*01,TRBD1*01,TRBD2*01,TRBD2*01	16	18	20	25	1	1	20	20
1263	D2_tcrb_CM	D2	tcrb	CD4-TCM	TRBV12-3*01,TRBV12-4*01_TGTGCCAGCAGTTTAGGGATCTCAGATACGCAGTATTTT_TRBJ2-3*01	1	0.000275862	TGTGCCAGCAGTTTAGGGATCTCAGATACGCAGTATTTT	CASSLGISDTQYF	TRBV12-3*01,TRBV12-4*01	TRBJ2-3*01	TRBD1*01,TRBD1*01,TRBD2*01,TRBD2*01	15	16	18	22	1	1	68	68
1264	D2_tcrb_CM	D2	tcrb	CD4-TCM	TRBV29-1*01_TGCAGCGTCGTCGGGAGTTCCCATGAGCAGTTCTTC_TRBJ2-1*01	1	0.000275862	TGCAGCGTCGTCGGGAGTTCCCATGAGCAGTTCTTC	CSVVGSSHEQFF	TRBV29-1*01	TRBJ2-1*01	TRBD2*01,TRBD2*01	7	11	14	22	1	1	33	33
1265	D2_tcrb_CM	D2	tcrb	CD4-TCM	TRBV7-6*01_TGTGCCAGCAGCCAGACAGGGGTGATCAGCGAGCAGTACTTC_TRBJ2-7*01	1	0.000275862	TGTGCCAGCAGCCAGACAGGGGTGATCAGCGAGCAGTACTTC	CASSQTGVISEQYF	TRBV7-6*01	TRBJ2-7*01	TRBD1*01,TRBD1*01	11	14	21	29	1	1	15	15
1266	D2_tcrb_CM	D2	tcrb	CD4-TCM	TRBV20-1*01_TGCAGTGCTAGAGGGGACAGGCGAAATTCCTACGAGCAGTACTTC_TRBJ2-7*01	1	0.000275862	TGCAGTGCTAGAGGGGACAGGCGAAATTCCTACGAGCAGTACTTC	CSARGDRRNSYEQYF	TRBV20-1*01	TRBJ2-7*01	TRBD1*01	12	13	20	27	1	1	234	234
1267	D2_tcrb_CM	D2	tcrb	CD4-TCM	TRBV5-1*01_TGCGCCAGCAGCTTGGAGGGACAGGGGTCCTACGAGCAGTACTTC_TRBJ2-7*01	1	0.000275862	TGCGCCAGCAGCTTGGAGGGACAGGGGTCCTACGAGCAGTACTTC	CASSLEGQGSYEQYF	TRBV5-1*01	TRBJ2-7*01	TRBD1*01	15	17	25	27	1	1	86	86
1268	D2_tcrb_CM	D2	tcrb	CD4-TCM	TRBV10-3*01_TGTGCCATCAGTGAGTCCCTCGAGGTCAATCAGCCCCAGCATTTT_TRBJ1-5*01	1	0.000275862	TGTGCCATCAGTGAGTCCCTCGAGGTCAATCAGCCCCAGCATTTT	CAISESLEVNQPQHF	TRBV10-3*01	TRBJ1-5*01	TRBD1*01,TRBD1*01	16	17	19	26	1	1	38	38
1269	D2_tcrb_CM	D2	tcrb	CD4-TCM	TRBV20-1*01_TGCAGTGAGGGAGAATTCGGGATCTTC_TRBJ2-1*01	1	0.000275862	TGCAGTGAGGGAGAATTCGGGATCTTC	CSEGEFGIF	TRBV20-1*01	TRBJ2-1*01	TRBD1*01,TRBD1*01	6	7	10	22	1	1	49	49
1270	D2_tcrb_CM	D2	tcrb	CD4-TCM	TRBV4-3*01_TGCGCCAGCAGCCAAGACACAGGGCCCGGGGCCAACGTCCTGACTTTC_TRBJ2-6*01	1	0.000275862	TGCGCCAGCAGCCAAGACACAGGGCCCGGGGCCAACGTCCTGACTTTC	CASSQDTGPGANVLTF	TRBV4-3*01	TRBJ2-6*01	TRBD1*01,TRBD1*01	16	18	23	27	1	1	26	26
1271	D2_tcrb_CM	D2	tcrb	CD4-TCM	TRBV20-1*01_TGCAGTGCGGCCCCCTCAGCGGGAGGGCAAGAGACCCAGTACTTC_TRBJ2-5*01	1	0.000275862	TGCAGTGCGGCCCCCTCAGCGGGAGGGCAAGAGACCCAGTACTTC	CSAAPSAGGQETQYF	TRBV20-1*01	TRBJ2-5*01	TRBD1*01	7	9	15	27	1	1	85	85
1272	D2_tcrb_CM	D2	tcrb	CD4-TCM	TRBV29-1*01_TGCAGCGTTGAAGTCGGCACTGAAGCTTTCTTT_TRBJ1-1*01	1	0.000275862	TGCAGCGTTGAAGTCGGCACTGAAGCTTTCTTT	CSVEVGTEAFF	TRBV29-1*01	TRBJ1-1*01	TRBD1*01,TRBD1*01,TRBD2*01,TRBD2*01	12	13	14	17	1	1	49	49
1273	D2_tcrb_CM	D2	tcrb	CD4-TCM	TRBV18*01_TGTGCCAGCTCACAAACATCCGACACTGAAGCTTTCTTT_TRBJ1-1*01	1	0.000275862	TGTGCCAGCTCACAAACATCCGACACTGAAGCTTTCTTT	CASSQTSDTEAFF	TRBV18*01	TRBJ1-1*01	TRBD1*01,TRBD1*01	12	15	17	22	1	1	99	99
1274	D2_tcrb_CM	D2	tcrb	CD4-TCM	TRBV5-1*01_TGCGCCAGCAGCTTGGTGGGGGAGAGGTCCCACGAGCAGTACTTC_TRBJ2-7*01	1	0.000275862	TGCGCCAGCAGCTTGGTGGGGGAGAGGTCCCACGAGCAGTACTTC	CASSLVGERSHEQYF	TRBV5-1*01	TRBJ2-7*01	TRBD1*01,TRBD1*01,TRBD2*01,TRBD2*01	15	17	21	27	1	1	75	75
1275	D2_tcrb_CM	D2	tcrb	CD4-TCM	TRBV12-3*01,TRBV12-4*01_TGTGCCAGCAGTCGAGCGGGAGACCCCTACAATGAGCAGTTCTTC_TRBJ2-1*01	1	0.000275862	TGTGCCAGCAGTCGAGCGGGAGACCCCTACAATGAGCAGTTCTTC	CASSRAGDPYNEQFF	TRBV12-3*01,TRBV12-4*01	TRBJ2-1*01	TRBD2*01,TRBD2*01	11	14	19	25	1	1	87	87
1276	D2_tcrb_CM	D2	tcrb	CD4-TCM	TRBV7-8*01_TGTGCCAGCAGCTTAGGGGGAAATAGGGCCTCCAATGAGCAGTTCTTC_TRBJ2-1*01	1	0.000275862	TGTGCCAGCAGCTTAGGGGGAAATAGGGCCTCCAATGAGCAGTTCTTC	CASSLGGNRASNEQFF	TRBV7-8*01	TRBJ2-1*01	TRBD1*01,TRBD1*01,TRBD2*01,TRBD2*01	15	16	19	28	1	1	71	71
1277	D2_tcrb_CM	D2	tcrb	CD4-TCM	TRBV29-1*01_TGCAGCGGCTGCAATTATAGCAATCAGCCCCAGCATTTT_TRBJ1-5*01	1	0.000275862	TGCAGCGGCTGCAATTATAGCAATCAGCCCCAGCATTTT	CSGCNYSNQPQHF	TRBV29-1*01	TRBJ1-5*01	TRBD2*01,TRBD2*01	6	7	9	17	1	1	63	63
1278	D2_tcrb_CM	D2	tcrb	CD4-TCM	TRBV15*01_TGTGCCACCAGCAGAGGGGCGGGAGATACGGCTGAGCAGTTCTTC_TRBJ2-1*01	1	0.000275862	TGTGCCACCAGCAGAGGGGCGGGAGATACGGCTGAGCAGTTCTTC	CATSRGAGDTAEQFF	TRBV15*01	TRBJ2-1*01	TRBD2*01,TRBD2*01	15	18	22	32	1	1	52	52
1279	D2_tcrb_CM	D2	tcrb	CD4-TCM	TRBV6-6*01_TGTGCCAGCAGTACTAGCGGGAGCTATATTCATGAGCAGTTCTTC_TRBJ2-1*01	1	0.000275862	TGTGCCAGCAGTACTAGCGGGAGCTATATTCATGAGCAGTTCTTC	CASSTSGSYIHEQFF	TRBV6-6*01	TRBJ2-1*01	TRBD2*01,TRBD2*01	11	12	20	31	1	1	81	81
1280	D2_tcrb_CM	D2	tcrb	CD4-TCM	TRBV28*01_TGTGCCAGCAGTTTACCGGGAGCGCGTGAGACCCAGTACTTC_TRBJ2-5*01	1	0.000275862	TGTGCCAGCAGTTTACCGGGAGCGCGTGAGACCCAGTACTTC	CASSLPGARETQYF	TRBV28*01	TRBJ2-5*01	TRBD2*01,TRBD2*01	14	16	19	27	1	1	8	8
1281	D2_tcrb_CM	D2	tcrb	CD4-TCM	TRBV12-3*01,TRBV12-4*01_TGTGCCAGCAGTTTGCGGGGAACCGGGGAGCTGTTTTTT_TRBJ2-2*01	1	0.000275862	TGTGCCAGCAGTTTGCGGGGAACCGGGGAGCTGTTTTTT	CASSLRGTGELFF	TRBV12-3*01,TRBV12-4*01	TRBJ2-2*01	TRBD2*01,TRBD2*01	13	14	19	21	1	1	61	61
1282	D2_tcrb_CM	D2	tcrb	CD4-TCM	TRBV29-1*01_TGCAGCGCTCGGACTAGCGGGGACAACACCGGGGAGCTGTTTTTT_TRBJ2-2*01	1	0.000275862	TGCAGCGCTCGGACTAGCGGGGACAACACCGGGGAGCTGTTTTTT	CSARTSGDNTGELFF	TRBV29-1*01	TRBJ2-2*01	TRBD2*01,TRBD2*01	6	10	21	24	1	1	50	50
1283	D2_tcrb_CM	D2	tcrb	CD4-TCM	TRBV5-1*01_TGCGCCAGCAGCTTGGAGCCTCCCTATGGCTACACCTTC_TRBJ1-2*01	1	0.000275862	TGCGCCAGCAGCTTGGAGCCTCCCTATGGCTACACCTTC	CASSLEPPYGYTF	TRBV5-1*01	TRBJ1-2*01	TRBD2*01,TRBD2*01	15	16	18	23	1	1	84	84
1284	D2_tcrb_CM	D2	tcrb	CD4-TCM	TRBV5-1*01_TGCGCCAGCAGCCCGACTAGCGGGAGGGCCGAAGAGCAGTACTTC_TRBJ2-7*01	1	0.000275862	TGCGCCAGCAGCCCGACTAGCGGGAGGGCCGAAGAGCAGTACTTC	CASSPTSGRAEEQYF	TRBV5-1*01	TRBJ2-7*01	TRBD2*01,TRBD2*01	11	14	23	33	1	1	44	44
1285	D2_tcrb_CM	D2	tcrb	CD4-TCM	TRBV10-3*01_TGTGCCATCATGGCCGGGACAGGGGGCTTCCCTGGGGCCAACGTCCTGACTTTC_TRBJ2-6*01	1	0.000275862	TGTGCCATCATGGCCGGGACAGGGGGCTTCCCTGGGGCCAACGTCCTGACTTTC	CAIMAGTGGFPGANVLTF	TRBV10-3*01	TRBJ2-6*01	TRBD1*01	9	15	25	31	1	1	28	28
1286	D2_tcrb_CM	D2	tcrb	CD4-TCM	TRBV5-1*01_TGCGCCAGCAGCTTGGGTGACTTAATCAATCCAACTAATGAAAAACTGTTTTTT_TRBJ1-4*01	1	0.000275862	TGCGCCAGCAGCTTGGGTGACTTAATCAATCCAACTAATGAAAAACTGTTTTTT	CASSLGDLINPTNEKLFF	TRBV5-1*01	TRBJ1-4*01	TRBD2*01,TRBD2*01	15	18	21	31	1	1	70	70
1287	D2_tcrb_CM	D2	tcrb	CD4-TCM	TRBV4-1*01_TGCGCCAGCAGGATCGAGACAACGAACACCGGGGAGCTGTTTTTT_TRBJ2-2*01	1	0.000275862	TGCGCCAGCAGGATCGAGACAACGAACACCGGGGAGCTGTTTTTT	CASRIETTNTGELFF	TRBV4-1*01	TRBJ2-2*01	TRBD1*01,TRBD1*01	10	17	20	22	1	1	75	75
1288	D2_tcrb_CM	D2	tcrb	CD4-TCM	TRBV7-9*01_TGTGCCAGCAGCTTAATGGGGGGCGCCGAACAGCCCCAGCATTTT_TRBJ1-5*01	1	0.000275862	TGTGCCAGCAGCTTAATGGGGGGCGCCGAACAGCCCCAGCATTTT	CASSLMGGAEQPQHF	TRBV7-9*01	TRBJ1-5*01	TRBD2*01,TRBD2*01	14	17	22	30	1	1	60	60
1289	D2_tcrb_CM	D2	tcrb	CD4-TCM	TRBV20-1*01_TGCAGTGCTAGACCCCCCCTAGGGGCGGCCAGGAGCTACACCTTC_TRBJ1-2*01	1	0.000275862	TGCAGTGCTAGACCCCCCCTAGGGGCGGCCAGGAGCTACACCTTC	CSARPPLGAARSYTF	TRBV20-1*01	TRBJ1-2*01	TRBD2*01	11	12	18	34	1	1	37	37
1290	D2_tcrb_CM	D2	tcrb	CD4-TCM	TRBV7-2*01_TGTGCCAGCAGCCCTTACACAGGCCATTCACCCCTCCACTTT_TRBJ1-6*01	1	0.000275862	TGTGCCAGCAGCCCTTACACAGGCCATTCACCCCTCCACTTT	CASSPYTGHSPLHF	TRBV7-2*01	TRBJ1-6*01	TRBD1*01,TRBD1*01	11	18	22	25	1	1	65	65
1291	D2_tcrb_CM	D2	tcrb	CD4-TCM	TRBV5-1*01_TGCGCCAGCAGCGCCTCAGTCCCCGCGAGTGAGCAGTTCTTC_TRBJ2-1*01	1	0.000275862	TGCGCCAGCAGCGCCTCAGTCCCCGCGAGTGAGCAGTTCTTC	CASSASVPASEQFF	TRBV5-1*01	TRBJ2-1*01	TRBD2*01	11	17	22	29	1	1	44	44
1292	D2_tcrb_CM	D2	tcrb	CD4-TCM	TRBV2*01_TGTGCCGGCGGGGGGGGTTTCGAGCAGTACTTC_TRBJ2-7*01	1	0.000275862	TGTGCCGGCGGGGGGGGTTTCGAGCAGTACTTC	CAGGGGFEQYF	TRBV2*01	TRBJ2-7*01	TRBD2*01	8	9	15	20	1	1	98	98
1293	D2_tcrb_CM	D2	tcrb	CD4-TCM	TRBV29-1*01_TGCAGCGTGGAGGGACAGACTAACGAGCAGTACTTC_TRBJ2-7*01	1	0.000275862	TGCAGCGTGGAGGGACAGACTAACGAGCAGTACTTC	CSVEGQTNEQYF	TRBV29-1*01	TRBJ2-7*01	TRBD1*01	10	11	17	22	1	1	43	43
1294	D2_tcrb_CM	D2	tcrb	CD4-TCM	TRBV24-1*01_TGTGCCACCAGTGATTTTGGGACTAGCGGGGGAGTAACCTACGAGCAGTACTTC_TRBJ2-7*01	1	0.000275862	TGTGCCACCAGTGATTTTGGGACTAGCGGGGGAGTAACCTACGAGCAGTACTTC	CATSDFGTSGGVTYEQYF	TRBV24-1*01	TRBJ2-7*01	TRBD2*01	16	18	31	37	1	1	33	33
1295	D2_tcrb_CM	D2	tcrb	CD4-TCM	TRBV4-3*01_TGCGCCAGCAGCCAAGTCGAGGATTCACCCCTCCACTTT_TRBJ1-6*01	1	0.000275862	TGCGCCAGCAGCCAAGTCGAGGATTCACCCCTCCACTTT	CASSQVEDSPLHF	TRBV4-3*01	TRBJ1-6*01	TRBD1*01,TRBD1*01,TRBD2*01,TRBD2*01	15	16	17	22	1	1	49	49
1296	D2_tcrb_CM	D2	tcrb	CD4-TCM	TRBV24-1*01_TGTGCCACCAGTGATTCAGGTGGGGGGCTATACAATGAGCAGTTCTTC_TRBJ2-1*01	1	0.000275862	TGTGCCACCAGTGATTCAGGTGGGGGGCTATACAATGAGCAGTTCTTC	CATSDSGGGLYNEQFF	TRBV24-1*01	TRBJ2-1*01	TRBD2*01,TRBD2*01	15	21	26	30	1	1	53	53
1297	D2_tcrb_CM	D2	tcrb	CD4-TCM	TRBV10-2*01_TGCGCCAGCCAACAGGGCTTTCTGGGGGCTTTCTTT_TRBJ1-1*01	1	0.000275862	TGCGCCAGCCAACAGGGCTTTCTGGGGGCTTTCTTT	CASQQGFLGAFF	TRBV10-2*01	TRBJ1-1*01	TRBD1*01,TRBD1*01	8	11	16	27	1	1	46	46
1298	D2_tcrb_CM	D2	tcrb	CD4-TCM	TRBV7-9*01_TGTGCCAGCAGCCCCCGGGCCCAAGGCTACACCTTC_TRBJ1-2*01	1	0.000275862	TGTGCCAGCAGCCCCCGGGCCCAAGGCTACACCTTC	CASSPRAQGYTF	TRBV7-9*01	TRBJ1-2*01	TRBD2*01,TRBD2*01	11	12	16	24	1	1	38	38
1299	D2_tcrb_CM	D2	tcrb	CD4-TCM	TRBV7-8*01_TGTGCCAGCAGCTTCCAGGGAGGGCCTTTAGTATTTCAGTTCTTC_TRBJ2-1*01	1	0.000275862	TGTGCCAGCAGCTTCCAGGGAGGGCCTTTAGTATTTCAGTTCTTC	CASSFQGGPLVFQFF	TRBV7-8*01	TRBJ2-1*01	TRBD1*01,TRBD1*01	13	15	19	36	1	1	79	79
1300	D2_tcrb_CM	D2	tcrb	CD4-TCM	TRBV14*01_TGTGCCAGCAGCCCGTTGGGGGCCACGCAGTATTTT_TRBJ2-3*01	1	0.000275862	TGTGCCAGCAGCCCGTTGGGGGCCACGCAGTATTTT	CASSPLGATQYF	TRBV14*01	TRBJ2-3*01	TRBD1*01	12	17	22	24	1	1	123	123
1301	D2_tcrb_CM	D2	tcrb	CD4-TCM	TRBV28*01_TGTGCCAGCAGTTTGGCAGGGGGCACGGAGACCCAGTACTTC_TRBJ2-5*01	1	0.000275862	TGTGCCAGCAGTTTGGCAGGGGGCACGGAGACCCAGTACTTC	CASSLAGGTETQYF	TRBV28*01	TRBJ2-5*01	TRBD1*01	13	16	23	27	1	1	86	86
1302	D2_tcrb_CM	D2	tcrb	CD4-TCM	TRBV11-2*01_TGTGCCAGCAGCTTACGCACAGATACGCAGTATTTT_TRBJ2-3*01	1	0.000275862	TGTGCCAGCAGCTTACGCACAGATACGCAGTATTTT	CASSLRTDTQYF	TRBV11-2*01	TRBJ2-3*01	.	14	-1	-1	16	1	1	49	49
1303	D2_tcrb_CM	D2	tcrb	CD4-TCM	TRBV7-6*01_TGTGCCAGCAGCTTAGTGGTTAACAGGCTGGAGACCCAGTACTTC_TRBJ2-5*01	1	0.000275862	TGTGCCAGCAGCTTAGTGGTTAACAGGCTGGAGACCCAGTACTTC	CASSLVVNRLETQYF	TRBV7-6*01	TRBJ2-5*01	TRBD1*01,TRBD1*01	15	22	26	30	1	1	50	50
1304	D2_tcrb_CM	D2	tcrb	CD4-TCM	TRBV19*01_TGTGCCGTAGAACTGGGGTCCACAGATACGCAGTATTTT_TRBJ2-3*01	1	0.000275862	TGTGCCGTAGAACTGGGGTCCACAGATACGCAGTATTTT	CAVELGSTDTQYF	TRBV19*01	TRBJ2-3*01	TRBD1*01,TRBD1*01,TRBD2*01,TRBD2*01	9	14	17	20	1	1	23	23
1305	D2_tcrb_CM	D2	tcrb	CD4-TCM	TRBV20-1*01_TGCAGTGCTAGCCACACAGGGTACGAGCAGTACTTC_TRBJ2-7*01	1	0.000275862	TGCAGTGCTAGCCACACAGGGTACGAGCAGTACTTC	CSASHTGYEQYF	TRBV20-1*01	TRBJ2-7*01	TRBD1*01,TRBD1*01	10	15	19	21	1	1	26	26
1306	D2_tcrb_CM	D2	tcrb	CD4-TCM	TRBV7-7*01_TGTGCCAGCAGCTTAGATACCAATACGGAAGCTTTCTTT_TRBJ1-1*01	1	0.000275862	TGTGCCAGCAGCTTAGATACCAATACGGAAGCTTTCTTT	CASSLDTNTEAFF	TRBV7-7*01	TRBJ1-1*01	TRBD2*01,TRBD2*01	15	17	18	21	1	1	59	59
1307	D2_tcrb_CM	D2	tcrb	CD4-TCM	TRBV6-6*01_TGTGCCAGCAGTCCCTCTGCCTACGAGCAGTACTTC_TRBJ2-7*01	1	0.000275862	TGTGCCAGCAGTCCCTCTGCCTACGAGCAGTACTTC	CASSPSAYEQYF	TRBV6-6*01	TRBJ2-7*01	TRBD1*01,TRBD1*01	11	12	15	19	1	1	23	23
1308	D2_tcrb_CM	D2	tcrb	CD4-TCM	TRBV5-4*01_TGTGCCAGCAGTCTGGGACAGGGGAAAGCAGGTGGGGCCAACGTCCTGACTTTC_TRBJ2-6*01	1	0.000275862	TGTGCCAGCAGTCTGGGACAGGGGAAAGCAGGTGGGGCCAACGTCCTGACTTTC	CASSLGQGKAGGANVLTF	TRBV5-4*01	TRBJ2-6*01	TRBD1*01	10	14	23	32	1	1	120	120
1309	D2_tcrb_CM	D2	tcrb	CD4-TCM	TRBV7-3*01_TGTGCCAGCAGCTTTAGCGGGGGGGCTTACAATGAGCAGTTCTTC_TRBJ2-1*01	1	0.000275862	TGTGCCAGCAGCTTTAGCGGGGGGGCTTACAATGAGCAGTTCTTC	CASSFSGGAYNEQFF	TRBV7-3*01	TRBJ2-1*01	TRBD2*01	13	14	24	27	1	1	28	28
1310	D2_tcrb_CM	D2	tcrb	CD4-TCM	TRBV29-1*01_TGCAGCGTGGCGAGGGAGGGCATGAGAACAGATACGCAGTATTTT_TRBJ2-3*01	1	0.000275862	TGCAGCGTGGCGAGGGAGGGCATGAGAACAGATACGCAGTATTTT	CSVAREGMRTDTQYF	TRBV29-1*01	TRBJ2-3*01	TRBD1*01,TRBD1*01	7	12	15	24	1	1	34	34
1311	D2_tcrb_CM	D2	tcrb	CD4-TCM	TRBV28*01_TGTGCCAGCAATGGCAGGGGCTCCTACGAGCAGTACTTC_TRBJ2-7*01	1	0.000275862	TGTGCCAGCAATGGCAGGGGCTCCTACGAGCAGTACTTC	CASNGRGSYEQYF	TRBV28*01	TRBJ2-7*01	TRBD1*01,TRBD1*01	9	14	18	20	1	1	9	9
1312	D2_tcrb_CM	D2	tcrb	CD4-TCM	TRBV28*01_TGTGCCAGCAGTTTGGGCACAGCCTACGAGCAGTACTTC_TRBJ2-7*01	1	0.000275862	TGTGCCAGCAGTTTGGGCACAGCCTACGAGCAGTACTTC	CASSLGTAYEQYF	TRBV28*01	TRBJ2-7*01	TRBD1*01	13	14	17	22	1	1	54	54
1313	D2_tcrb_CM	D2	tcrb	CD4-TCM	TRBV27*01_TGTGCCAGCAGCCACCATAGCACAGATACGCAGTATTTT_TRBJ2-3*01	1	0.000275862	TGTGCCAGCAGCCACCATAGCACAGATACGCAGTATTTT	CASSHHSTDTQYF	TRBV27*01	TRBJ2-3*01	TRBD1*01,TRBD1*01,TRBD2*01,TRBD2*01	10	11	12	18	1	1	54	54
1314	D2_tcrb_CM	D2	tcrb	CD4-TCM	TRBV6-2*01,TRBV6-3*01_TGTGCCAGCAGCCCCCAGGGGCTCGGTCTGTACAATGAGCAGTTCTTC_TRBJ2-1*01	1	0.000275862	TGTGCCAGCAGCCCCCAGGGGCTCGGTCTGTACAATGAGCAGTTCTTC	CASSPQGLGLYNEQFF	TRBV6-2*01,TRBV6-3*01	TRBJ2-1*01	TRBD1*01,TRBD1*01	10	15	20	30	1	1	59	59
1315	D2_tcrb_CM	D2	tcrb	CD4-TCM	TRBV7-9*01_TGTGCCAGCAGCTTGAACAAGGGAAAAGAGGTCCTGACTTTC_TRBJ2-6*01	1	0.000275862	TGTGCCAGCAGCTTGAACAAGGGAAAAGAGGTCCTGACTTTC	CASSLNKGKEVLTF	TRBV7-9*01	TRBJ2-6*01	TRBD1*01,TRBD1*01	13	19	22	30	1	1	95	95
1316	D2_tcrb_CM	D2	tcrb	CD4-TCM	TRBV5-1*01_TGCGCCAGCAGTCAACTCGGGACAGGAGACGGTGAGCAGTTCTTC_TRBJ2-1*01	1	0.000275862	TGCGCCAGCAGTCAACTCGGGACAGGAGACGGTGAGCAGTTCTTC	CASSQLGTGDGEQFF	TRBV5-1*01	TRBJ2-1*01	TRBD1*01	10	18	25	32	1	1	19	19
1317	D2_tcrb_CM	D2	tcrb	CD4-TCM	TRBV2*01_TGTGCCAGCAGCCGGGACACCCAAGAGACCCAGTACTTC_TRBJ2-5*01	1	0.000275862	TGTGCCAGCAGCCGGGACACCCAAGAGACCCAGTACTTC	CASSRDTQETQYF	TRBV2*01	TRBJ2-5*01	TRBD1*01	10	13	18	20	1	1	13	13
1318	D2_tcrb_CM	D2	tcrb	CD4-TCM	TRBV4-1*01_TGCGCCAGCAGCCGACTAGCGGGAGAGACCCAGTACTTC_TRBJ2-5*01	1	0.000275862	TGCGCCAGCAGCCGACTAGCGGGAGAGACCCAGTACTTC	CASSRLAGETQYF	TRBV4-1*01	TRBJ2-5*01	TRBD2*01,TRBD2*01	12	13	21	23	1	1	28	28
1319	D2_tcrb_CM	D2	tcrb	CD4-TCM	TRBV3-1*01_TGTGCCAGCAGCCCCCAACAGGGTGGCAGCAATCAGCCCCAGCATTTT_TRBJ1-5*01	1	0.000275862	TGTGCCAGCAGCCCCCAACAGGGTGGCAGCAATCAGCCCCAGCATTTT	CASSPQQGGSNQPQHF	TRBV3-1*01	TRBJ1-5*01	TRBD1*01,TRBD1*01	12	17	22	27	1	1	50	50
1320	D2_tcrb_CM	D2	tcrb	CD4-TCM	TRBV20-1*01_TGCAGTGCTAGTTCGCTCGGGGGAAGCACCGGGGAGCTGTTTTTT_TRBJ2-2*01	1	0.000275862	TGCAGTGCTAGTTCGCTCGGGGGAAGCACCGGGGAGCTGTTTTTT	CSASSLGGSTGELFF	TRBV20-1*01	TRBJ2-2*01	TRBD2*01,TRBD2*01	10	17	22	26	1	1	33	33
1321	D2_tcrb_CM	D2	tcrb	CD4-TCM	TRBV6-6*01_TGTGCCAGCAGCCTGACACAGGCAACCTACGAGCAGTACTTC_TRBJ2-7*01	1	0.000275862	TGTGCCAGCAGCCTGACACAGGCAACCTACGAGCAGTACTTC	CASSLTQATYEQYF	TRBV6-6*01	TRBJ2-7*01	TRBD1*01,TRBD1*01	10	17	21	25	1	1	44	44
1322	D2_tcrb_CM	D2	tcrb	CD4-TCM	TRBV28*01_TGTGCCAGCACCCCTCTTGGGGGGGCTTCATACAATGAGCAGTTCTTC_TRBJ2-1*01	1	0.000275862	TGTGCCAGCACCCCTCTTGGGGGGGCTTCATACAATGAGCAGTTCTTC	CASTPLGGASYNEQFF	TRBV28*01	TRBJ2-1*01	TRBD2*01	9	18	24	27	1	1	46	46
1323	D2_tcrb_CM	D2	tcrb	CD4-TCM	TRBV2*01_TGTGCCAGCAGAAACAGGGAGGTCAGCAATCAGCCCCAGCATTTT_TRBJ1-5*01	1	0.000275862	TGTGCCAGCAGAAACAGGGAGGTCAGCAATCAGCCCCAGCATTTT	CASRNREVSNQPQHF	TRBV2*01	TRBJ1-5*01	TRBD1*01,TRBD1*01	10	13	18	24	1	1	10	10
1324	D2_tcrb_CM	D2	tcrb	CD4-TCM	TRBV28*01_TGTGCCAGCAGTTTCAACAGCCTGGCGAACATTCAGTACTTC_TRBJ2-4*01	1	0.000275862	TGTGCCAGCAGTTTCAACAGCCTGGCGAACATTCAGTACTTC	CASSFNSLANIQYF	TRBV28*01	TRBJ2-4*01	TRBD1*01,TRBD1*01	13	16	19	27	1	1	82	82
1325	D2_tcrb_CM	D2	tcrb	CD4-TCM	TRBV29-1*01_TGCAGCGTTGATAGAGGACTAGCGGGAGGGTACTCCTACAATGAGCAGTTCTTC_TRBJ2-1*01	1	0.000275862	TGCAGCGTTGATAGAGGACTAGCGGGAGGGTACTCCTACAATGAGCAGTTCTTC	CSVDRGLAGGYSYNEQFF	TRBV29-1*01	TRBJ2-1*01	TRBD2*01,TRBD2*01	10	15	25	32	1	1	61	61
1326	D2_tcrb_CM	D2	tcrb	CD4-TCM	TRBV30*01_TGTGCCTGGGACAGGGGGCCAGGAAGCAATCAGCCCCAGCATTTT_TRBJ1-5*01	1	0.000275862	TGTGCCTGGGACAGGGGGCCAGGAAGCAATCAGCCCCAGCATTTT	CAWDRGPGSNQPQHF	TRBV30*01	TRBJ1-5*01	TRBD1*01	8	9	18	24	1	1	55	55
1327	D2_tcrb_CM	D2	tcrb	CD4-TCM	TRBV5-1*01_TGCGCCAGCAGCTTGGAAGTTTTAGCGGGTGCCGCCGGGGAGCTGTTTTTT_TRBJ2-2*01	1	0.000275862	TGCGCCAGCAGCTTGGAAGTTTTAGCGGGTGCCGCCGGGGAGCTGTTTTTT	CASSLEVLAGAAGELFF	TRBV5-1*01	TRBJ2-2*01	TRBD2*01,TRBD2*01	15	22	28	34	1	1	12	12
1328	D2_tcrb_CM	D2	tcrb	CD4-TCM	TRBV7-9*01_TGTGCCAGCAGGGCCCAGGGGGGTCGCACAGATACGCAGTATTTT_TRBJ2-3*01	1	0.000275862	TGTGCCAGCAGGGCCCAGGGGGGTCGCACAGATACGCAGTATTTT	CASRAQGGRTDTQYF	TRBV7-9*01	TRBJ2-3*01	TRBD1*01,TRBD1*01	10	15	21	25	1	1	56	56
1329	D2_tcrb_CM	D2	tcrb	CD4-TCM	TRBV12-3*01,TRBV12-4*01_TGTGCCAGCAGTCAGGGGTTCGGCTACACCTTC_TRBJ1-2*01	1	0.000275862	TGTGCCAGCAGTCAGGGGTTCGGCTACACCTTC	CASSQGFGYTF	TRBV12-3*01,TRBV12-4*01	TRBJ1-2*01	TRBD1*01,TRBD1*01	11	12	17	21	1	1	25	25
1330	D2_tcrb_CM	D2	tcrb	CD4-TCM	TRBV3-1*01_TGTGCCAGCAGCCAAGATTGGCTGCGCACTATGAACACCGGGGAGCTGTTTTTT_TRBJ2-2*01	1	0.000275862	TGTGCCAGCAGCCAAGATTGGCTGCGCACTATGAACACCGGGGAGCTGTTTTTT	CASSQDWLRTMNTGELFF	TRBV3-1*01	TRBJ2-2*01	TRBD2*01,TRBD2*01	16	27	30	32	1	1	114	114
1331	D2_tcrb_CM	D2	tcrb	CD4-TCM	TRBV9*01_TGTGCCAGCAGCGTAACGGGCGGGGAGCTGTTTTTT_TRBJ2-2*01	1	0.000275862	TGTGCCAGCAGCGTAACGGGCGGGGAGCTGTTTTTT	CASSVTGGELFF	TRBV9*01	TRBJ2-2*01	TRBD2*01,TRBD2*01	14	16	18	20	1	1	135	135
1332	D2_tcrb_CM	D2	tcrb	CD4-TCM	TRBV4-3*01_TGCGCCAGCAGCCAAGAGACTAGCGGGGTTGCGACCCAGTACTTC_TRBJ2-5*01	1	0.000275862	TGCGCCAGCAGCCAAGAGACTAGCGGGGTTGCGACCCAGTACTTC	CASSQETSGVATQYF	TRBV4-3*01	TRBJ2-5*01	TRBD2*01,TRBD2*01	16	17	27	32	1	1	50	50
1333	D2_tcrb_CM	D2	tcrb	CD4-TCM	TRBV5-1*01_TGCGCCAGCAGCTTGGAGGGGTTGGGCAGGAACACTGAAGCTTTCTTT_TRBJ1-1*01	1	0.000275862	TGCGCCAGCAGCTTGGAGGGGTTGGGCAGGAACACTGAAGCTTTCTTT	CASSLEGLGRNTEAFF	TRBV5-1*01	TRBJ1-1*01	TRBD1*01,TRBD1*01	15	16	20	29	1	1	65	65
1334	D2_tcrb_CM	D2	tcrb	CD4-TCM	TRBV5-1*01_TGCGCCAGCAGCCCCCAACAGGATAGGGCCGGGGGCGAGCAGTACTTC_TRBJ2-7*01	1	0.000275862	TGCGCCAGCAGCCCCCAACAGGATAGGGCCGGGGGCGAGCAGTACTTC	CASSPQQDRAGGEQYF	TRBV5-1*01	TRBJ2-7*01	TRBD1*01,TRBD1*01	11	17	21	35	1	1	51	51
1335	D2_tcrb_CM	D2	tcrb	CD4-TCM	TRBV10-2*01_TGCGCCAGCAGTGAGCCGGGACTAGCCGGGGGCGAGCAGTACTTC_TRBJ2-7*01	1	0.000275862	TGCGCCAGCAGTGAGCCGGGACTAGCCGGGGGCGAGCAGTACTTC	CASSEPGLAGGEQYF	TRBV10-2*01	TRBJ2-7*01	TRBD2*01	14	17	25	32	1	1	205	205
1336	D2_tcrb_CM	D2	tcrb	CD4-TCM	TRBV11-2*01_TGTGCCAGCAGCCTCACGAGTGAGCAGTTCTTC_TRBJ2-1*01	1	0.000275862	TGTGCCAGCAGCCTCACGAGTGAGCAGTTCTTC	CASSLTSEQFF	TRBV11-2*01	TRBJ2-1*01	TRBD1*01,TRBD1*01,TRBD2*01,TRBD2*01	11	12	13	20	1	1	20	20
1337	D2_tcrb_CM	D2	tcrb	CD4-TCM	TRBV3-1*01_TGTGCCAGCAGCCAAGATTGGGACGCGGTCGAGCAGTACTTC_TRBJ2-7*01	1	0.000275862	TGTGCCAGCAGCCAAGATTGGGACGCGGTCGAGCAGTACTTC	CASSQDWDAVEQYF	TRBV3-1*01	TRBJ2-7*01	TRBD1*01,TRBD2*01	16	19	23	29	1	1	62	62
1338	D2_tcrb_CM	D2	tcrb	CD4-TCM	TRBV20-1*01_TGCAGTGCTAGAGATAAAGGTTCAGGGGGGTATGGCTACACCTTC_TRBJ1-2*01	1	0.000275862	TGCAGTGCTAGAGATAAAGGTTCAGGGGGGTATGGCTACACCTTC	CSARDKGSGGYGYTF	TRBV20-1*01	TRBJ1-2*01	TRBD1*01,TRBD1*01	13	22	28	30	1	1	23	23
1339	D2_tcrb_CM	D2	tcrb	CD4-TCM	TRBV7-8*01_TGTGCCAGCAGCTTAGGGGGCTACGAGCAGTACTTC_TRBJ2-7*01	1	0.000275862	TGTGCCAGCAGCTTAGGGGGCTACGAGCAGTACTTC	CASSLGGYEQYF	TRBV7-8*01	TRBJ2-7*01	TRBD1*01,TRBD1*01,TRBD2*01,TRBD2*01	15	16	18	20	1	1	68	68
1340	D2_tcrb_CM	D2	tcrb	CD4-TCM	TRBV5-4*01_TGTGCCAGCAGCTTGGAGGGGCGTAACTATGGCTACACCTTC_TRBJ1-2*01	1	0.000275862	TGTGCCAGCAGCTTGGAGGGGCGTAACTATGGCTACACCTTC	CASSLEGRNYGYTF	TRBV5-4*01	TRBJ1-2*01	TRBD1*01,TRBD1*01	15	16	20	23	1	1	30	30
1341	D2_tcrb_CM	D2	tcrb	CD4-TCM	TRBV30*01_TGTGCCTATAGCGGGAGGTCGCCCTACGAGCAGTACTTC_TRBJ2-7*01	1	0.000275862	TGTGCCTATAGCGGGAGGTCGCCCTACGAGCAGTACTTC	CAYSGRSPYEQYF	TRBV30*01	TRBJ2-7*01	TRBD2*01,TRBD2*01	6	8	14	22	1	1	83	83
1342	D2_tcrb_CM	D2	tcrb	CD4-TCM	TRBV5-1*01_TGCGCCAGCAGGACAGGGCCGGATGAAAAACTGTTTTTT_TRBJ1-4*01	1	0.000275862	TGCGCCAGCAGGACAGGGCCGGATGAAAAACTGTTTTTT	CASRTGPDEKLFF	TRBV5-1*01	TRBJ1-4*01	TRBD1*01,TRBD1*01	10	11	17	22	1	1	43	43
1343	D2_tcrb_CM	D2	tcrb	CD4-TCM	TRBV5-1*01_TGCGCCAGCAGCAAGGGGACAGGAGATTACGAGCAGTACTTC_TRBJ2-7*01	1	0.000275862	TGCGCCAGCAGCAAGGGGACAGGAGATTACGAGCAGTACTTC	CASSKGTGDYEQYF	TRBV5-1*01	TRBJ2-7*01	TRBD1*01	11	15	22	27	1	1	8	8
1344	D2_tcrb_CM	D2	tcrb	CD4-TCM	TRBV18*01_TGTGCCAGCTCACCAGCGCAGGGAAGGAACGAGCAGTACTTC_TRBJ2-7*01	1	0.000275862	TGTGCCAGCTCACCAGCGCAGGGAAGGAACGAGCAGTACTTC	CASSPAQGRNEQYF	TRBV18*01	TRBJ2-7*01	TRBD1*01,TRBD1*01	14	18	22	28	1	1	102	102
1345	D2_tcrb_CM	D2	tcrb	CD4-TCM	TRBV28*01_TGTGCCAGCAGTGCAGGGACGGTGAACACTGAAGCTTTCTTT_TRBJ1-1*01	1	0.000275862	TGTGCCAGCAGTGCAGGGACGGTGAACACTGAAGCTTTCTTT	CASSAGTVNTEAFF	TRBV28*01	TRBJ1-1*01	TRBD1*01,TRBD1*01	11	13	17	22	1	1	37	37
1346	D2_tcrb_CM	D2	tcrb	CD4-TCM	TRBV12-3*01,TRBV12-4*01_TGTGCCAGCAGTAATGACAGGGGTAATCAGCCCCAGCATTTT_TRBJ1-5*01	1	0.000275862	TGTGCCAGCAGTAATGACAGGGGTAATCAGCCCCAGCATTTT	CASSNDRGNQPQHF	TRBV12-3*01,TRBV12-4*01	TRBJ1-5*01	TRBD1*01,TRBD1*01	11	15	22	24	1	1	67	67
1347	D2_tcrb_CM	D2	tcrb	CD4-TCM	TRBV29-1*01_TGCAGCGTTGTGGGGATAGGCACCGGGGAGCTGTTTTTT_TRBJ2-2*01	1	0.000275862	TGCAGCGTTGTGGGGATAGGCACCGGGGAGCTGTTTTTT	CSVVGIGTGELFF	TRBV29-1*01	TRBJ2-2*01	TRBD1*01,TRBD1*01,TRBD2*01,TRBD2*01	9	11	14	20	1	1	57	57
1348	D2_tcrb_CM	D2	tcrb	CD4-TCM	TRBV14*01_TGTGCCAGCAGCCAAGCAAGGGGAAACACCGGGGAGCTGTTTTTT_TRBJ2-2*01	1	0.000275862	TGTGCCAGCAGCCAAGCAAGGGGAAACACCGGGGAGCTGTTTTTT	CASSQARGNTGELFF	TRBV14*01	TRBJ2-2*01	TRBD1*01,TRBD1*01	15	18	22	24	1	1	65	65
1349	D2_tcrb_CM	D2	tcrb	CD4-TCM	TRBV18*01_TGTGCCAGCTCACCCTACTCGGCACCAAATGATGGCTACACCTTC_TRBJ1-2*01	1	0.000275862	TGTGCCAGCTCACCCTACTCGGCACCAAATGATGGCTACACCTTC	CASSPYSAPNDGYTF	TRBV18*01	TRBJ1-2*01	TRBD2*01,TRBD2*01	13	14	16	31	1	1	23	23
1350	D2_tcrb_CM	D2	tcrb	CD4-TCM	TRBV5-5*01_TGTGCCAGCAGCTTGGCCCCAAACACCGGGGAGCTGTTTTTT_TRBJ2-2*01	1	0.000275862	TGTGCCAGCAGCTTGGCCCCAAACACCGGGGAGCTGTTTTTT	CASSLAPNTGELFF	TRBV5-5*01	TRBJ2-2*01	TRBD1*01,TRBD1*01,TRBD2*01,TRBD2*01	15	16	19	21	1	1	8	8
1351	D2_tcrb_CM	D2	tcrb	CD4-TCM	TRBV15*01_TGTGCCACCAGCAGCCTAACCTACGAGCAGTACTTC_TRBJ2-7*01	1	0.000275862	TGTGCCACCAGCAGCCTAACCTACGAGCAGTACTTC	CATSSLTYEQYF	TRBV15*01	TRBJ2-7*01	TRBD1*01,TRBD1*01	13	14	16	19	1	1	107	107
1352	D2_tcrb_CM	D2	tcrb	CD4-TCM	TRBV28*01_TGTGCCAGCAGCCCGGGACAAAATAATGAAAAACTGTTTTTT_TRBJ1-4*01	1	0.000275862	TGTGCCAGCAGCCCGGGACAAAATAATGAAAAACTGTTTTTT	CASSPGQNNEKLFF	TRBV28*01	TRBJ1-4*01	TRBD1*01,TRBD2*01	10	14	18	20	1	1	14	14
1353	D2_tcrb_CM	D2	tcrb	CD4-TCM	TRBV12-3*01,TRBV12-4*01_TGTGCCAGCAGTTTAGGATCACAGGGGCGTGGCTATGGCTACACCTTC_TRBJ1-2*01	1	0.000275862	TGTGCCAGCAGTTTAGGATCACAGGGGCGTGGCTATGGCTACACCTTC	CASSLGSQGRGYGYTF	TRBV12-3*01,TRBV12-4*01	TRBJ1-2*01	TRBD1*01,TRBD1*01	15	20	26	32	1	1	29	29
1354	D2_tcrb_CM	D2	tcrb	CD4-TCM	TRBV29-1*01_TGCAGCGTTGCCCGGGGACAGCGTAATGACGAGCAGTACTTC_TRBJ2-7*01	1	0.000275862	TGCAGCGTTGCCCGGGGACAGCGTAATGACGAGCAGTACTTC	CSVARGQRNDEQYF	TRBV29-1*01	TRBJ2-7*01	TRBD1*01	9	14	20	28	1	1	57	57
1355	D2_tcrb_CM	D2	tcrb	CD4-TCM	TRBV27*01_TGTGCCAGCAGTTCCTTTCCTAAGGCGGGACTAGCGGGAGTTGTGGATGAGCAGTTCTTC_TRBJ2-1*01	1	0.000275862	TGTGCCAGCAGTTCCTTTCCTAAGGCGGGACTAGCGGGAGTTGTGGATGAGCAGTTCTTC	CASSSFPKAGLAGVVDEQFF	TRBV27*01	TRBJ2-1*01	TRBD2*01	12	26	37	46	1	1	108	108
1356	D2_tcrb_CM	D2	tcrb	CD4-TCM	TRBV5-5*01_TGTGCCAGCAGCTTGTCCGGGGACCGCGAGCAGTACTTC_TRBJ2-7*01	1	0.000275862	TGTGCCAGCAGCTTGTCCGGGGACCGCGAGCAGTACTTC	CASSLSGDREQYF	TRBV5-5*01	TRBJ2-7*01	TRBD2*01,TRBD2*01	14	17	21	26	1	1	9	9
1357	D2_tcrb_CM	D2	tcrb	CD4-TCM	TRBV7-9*01_TGTGCCAGCAGCACAAACGCCGGGACTAGCGCGTATTTT_TRBJ2-3*01	1	0.000275862	TGTGCCAGCAGCACAAACGCCGGGACTAGCGCGTATTTT	CASSTNAGTSAYF	TRBV7-9*01	TRBJ2-3*01	TRBD2*01	11	21	30	32	1	1	87	87
1358	D2_tcrb_CM	D2	tcrb	CD4-TCM	TRBV20-1*01_TGCAGTGCTAGAGATCCCCAGCGGGGGTACCAAGAGACCCAGTACTTC_TRBJ2-5*01	1	0.000275862	TGCAGTGCTAGAGATCCCCAGCGGGGGTACCAAGAGACCCAGTACTTC	CSARDPQRGYQETQYF	TRBV20-1*01	TRBJ2-5*01	TRBD2*01,TRBD2*01	13	19	26	28	1	1	133	133
1359	D2_tcrb_CM	D2	tcrb	CD4-TCM	TRBV6-5*01_TGTGCCAGCAGTTACCTAGGGATAGACACCGGGGAGCTGTTTTTT_TRBJ2-2*01	1	0.000275862	TGTGCCAGCAGTTACCTAGGGATAGACACCGGGGAGCTGTTTTTT	CASSYLGIDTGELFF	TRBV6-5*01	TRBJ2-2*01	TRBD2*01,TRBD2*01	14	15	18	25	1	1	13	13
1360	D2_tcrb_CM	D2	tcrb	CD4-TCM	TRBV15*01_TGTGCCACCAGCAGACAGCAGGGGGCTGGTAGCAATCAGCCCCAGCATTTT_TRBJ1-5*01	1	0.000275862	TGTGCCACCAGCAGACAGCAGGGGGCTGGTAGCAATCAGCCCCAGCATTTT	CATSRQQGAGSNQPQHF	TRBV15*01	TRBJ1-5*01	TRBD1*01	14	18	25	29	1	1	49	49
1361	D2_tcrb_CM	D2	tcrb	CD4-TCM	TRBV6-6*01_TGTGCCAGCAGTTACTCGGGGGGCGTAAAATCCTATGGCTACACCTTC_TRBJ1-2*01	1	0.000275862	TGTGCCAGCAGTTACTCGGGGGGCGTAAAATCCTATGGCTACACCTTC	CASSYSGGVKSYGYTF	TRBV6-6*01	TRBJ1-2*01	TRBD2*01,TRBD2*01	16	17	22	32	1	1	336	336
1362	D2_tcrb_CM	D2	tcrb	CD4-TCM	TRBV9*01_TGTGCCAGCAGCGTTCGACAGGTGGAAACTGGCTACACCTTC_TRBJ1-2*01	1	0.000275862	TGTGCCAGCAGCGTTCGACAGGTGGAAACTGGCTACACCTTC	CASSVRQVETGYTF	TRBV9*01	TRBJ1-2*01	TRBD1*01,TRBD1*01	13	16	21	29	1	1	18	18
1363	D2_tcrb_CM	D2	tcrb	CD4-TCM	TRBV5-5*01_TGTGCCAGCAGCTGGGTCCAGGGGGACACTGAAGCTTTCTTT_TRBJ1-1*01	1	0.000275862	TGTGCCAGCAGCTGGGTCCAGGGGGACACTGAAGCTTTCTTT	CASSWVQGDTEAFF	TRBV5-5*01	TRBJ1-1*01	TRBD1*01,TRBD1*01	15	18	23	25	1	1	53	53
1364	D2_tcrb_CM	D2	tcrb	CD4-TCM	TRBV7-9*01_TGTGCCAGCAGCTCGAGGACATCTGGAAACACCATATATTTT_TRBJ1-3*01	1	0.000275862	TGTGCCAGCAGCTCGAGGACATCTGGAAACACCATATATTTT	CASSSRTSGNTIYF	TRBV7-9*01	TRBJ1-3*01	TRBD1*01,TRBD1*01,TRBD2*01,TRBD2*01	12	16	19	21	1	1	34	34
1365	D2_tcrb_CM	D2	tcrb	CD4-TCM	TRBV4-1*01_TGCGCCAGCAGCCAAGCTACCATGGACCTTACAACGGGGGAGACCCAGTACTTC_TRBJ2-5*01	1	0.000275862	TGCGCCAGCAGCCAAGCTACCATGGACCTTACAACGGGGGAGACCCAGTACTTC	CASSQATMDLTTGETQYF	TRBV4-1*01	TRBJ2-5*01	TRBD1*01,TRBD1*01,TRBD2*01,TRBD2*01	15	23	26	39	1	1	50	50
1366	D2_tcrb_CM	D2	tcrb	CD4-TCM	TRBV10-1*01_TGCGCCAGCAGTGAGTCAGGCGTAGCTTCCAATGAGCAGTTCTTC_TRBJ2-1*01	1	0.000275862	TGCGCCAGCAGTGAGTCAGGCGTAGCTTCCAATGAGCAGTTCTTC	CASSESGVASNEQFF	TRBV10-1*01	TRBJ2-1*01	TRBD2*01,TRBD2*01	16	22	25	29	1	1	95	95
1367	D2_tcrb_CM	D2	tcrb	CD4-TCM	TRBV29-1*01_TGCAGCGTGGGCGCTAAACAGGGATGGTCCGTTTCCCCCGGGGAGCTGTTTTTT_TRBJ2-2*01	1	0.000275862	TGCAGCGTGGGCGCTAAACAGGGATGGTCCGTTTCCCCCGGGGAGCTGTTTTTT	CSVGAKQGWSVSPGELFF	TRBV29-1*01	TRBJ2-2*01	TRBD1*01,TRBD1*01	7	17	22	37	1	1	61	61
1368	D2_tcrb_CM	D2	tcrb	CD4-TCM	TRBV7-9*01_TGTGCCAGCAGCGGACGGACACCTATGATGAAGGGCTACACCTTC_TRBJ1-2*01	1	0.000275862	TGTGCCAGCAGCGGACGGACACCTATGATGAAGGGCTACACCTTC	CASSGRTPMMKGYTF	TRBV7-9*01	TRBJ1-2*01	TRBD1*01,TRBD1*01	11	16	20	33	1	1	35	35
1369	D2_tcrb_CM	D2	tcrb	CD4-TCM	TRBV20-1*01_TGCAGTGCTCTGGGTTCCGCAGATACGCAGTATTTT_TRBJ2-3*01	1	0.000275862	TGCAGTGCTCTGGGTTCCGCAGATACGCAGTATTTT	CSALGSADTQYF	TRBV20-1*01	TRBJ2-3*01	TRBD1*01,TRBD1*01	8	9	11	19	1	1	48	48
1370	D2_tcrb_CM	D2	tcrb	CD4-TCM	TRBV28*01_TGTGCCAGCAGTTTCCCCAGACAACCCTACAATGAGCAGTTCTTC_TRBJ2-1*01	1	0.000275862	TGTGCCAGCAGTTTCCCCAGACAACCCTACAATGAGCAGTTCTTC	CASSFPRQPYNEQFF	TRBV28*01	TRBJ2-1*01	TRBD1*01,TRBD1*01,TRBD2*01,TRBD2*01	13	14	17	25	1	1	53	53
1371	D2_tcrb_CM	D2	tcrb	CD4-TCM	TRBV5-1*01_TGCGCCAGCAGCTTGAATTACTACGAGCAGTACTTC_TRBJ2-7*01	1	0.000275862	TGCGCCAGCAGCTTGAATTACTACGAGCAGTACTTC	CASSLNYYEQYF	TRBV5-1*01	TRBJ2-7*01	.	14	-1	-1	20	1	1	37	37
1372	D2_tcrb_CM	D2	tcrb	CD4-TCM	TRBV7-2*01_TGTGCCAGCAGCCCCCGGGCCGCGACCGGGGATGGCTACACCTTC_TRBJ1-2*01	1	0.000275862	TGTGCCAGCAGCCCCCGGGCCGCGACCGGGGATGGCTACACCTTC	CASSPRAATGDGYTF	TRBV7-2*01	TRBJ1-2*01	TRBD2*01,TRBD2*01	11	12	16	31	1	1	13	13
1373	D2_tcrb_CM	D2	tcrb	CD4-TCM	TRBV7-9*01_TGTGCCAGCAGCCTGAGGACAGGTAGCGGTTTGACAGATACGCAGTATTTT_TRBJ2-3*01	1	0.000275862	TGTGCCAGCAGCCTGAGGACAGGTAGCGGTTTGACAGATACGCAGTATTTT	CASSLRTGSGLTDTQYF	TRBV7-9*01	TRBJ2-3*01	TRBD1*01,TRBD1*01	11	16	22	33	1	1	62	62
1374	D2_tcrb_CM	D2	tcrb	CD4-TCM	TRBV7-7*01_TGTGCCAGCAGCTCCCAGGGGGAGACCCAGTACTTC_TRBJ2-5*01	1	0.000275862	TGTGCCAGCAGCTCCCAGGGGGAGACCCAGTACTTC	CASSSQGETQYF	TRBV7-7*01	TRBJ2-5*01	TRBD1*01,TRBD1*01	12	15	19	21	1	1	56	56
1375	D2_tcrb_CM	D2	tcrb	CD4-TCM	TRBV7-2*01_TGTGCCAGCAGCTTAGTGAGCGGGAGACCAGATACGCAGTATTTT_TRBJ2-3*01	1	0.000275862	TGTGCCAGCAGCTTAGTGAGCGGGAGACCAGATACGCAGTATTTT	CASSLVSGRPDTQYF	TRBV7-2*01	TRBJ2-3*01	TRBD2*01,TRBD2*01	15	18	23	28	1	1	109	109
1376	D2_tcrb_CM	D2	tcrb	CD4-TCM	TRBV10-3*01_TGTGCCATCAGTGAGTCGAAGGCGCGGGAGGGCCTAGATACGCAGTATTTT_TRBJ2-3*01	1	0.000275862	TGTGCCATCAGTGAGTCGAAGGCGCGGGAGGGCCTAGATACGCAGTATTTT	CAISESKAREGLDTQYF	TRBV10-3*01	TRBJ2-3*01	TRBD2*01,TRBD2*01	16	23	27	35	1	1	123	123
1377	D2_tcrb_CM	D2	tcrb	CD4-TCM	TRBV5-1*01_TGCGCCAGCAGCTTGGGCGGGAATAGCAATCAGCCCCAGCATTTT_TRBJ1-5*01	1	0.000275862	TGCGCCAGCAGCTTGGGCGGGAATAGCAATCAGCCCCAGCATTTT	CASSLGGNSNQPQHF	TRBV5-1*01	TRBJ1-5*01	TRBD2*01,TRBD2*01	15	16	20	23	1	1	35	35
1378	D2_tcrb_CM	D2	tcrb	CD4-TCM	TRBV30*01_TGTGCCTGGGGGGAGGTAGTGGAGACCCAGTACTTC_TRBJ2-5*01	1	0.000275862	TGTGCCTGGGGGGAGGTAGTGGAGACCCAGTACTTC	CAWGEVVETQYF	TRBV30*01	TRBJ2-5*01	TRBD1*01,TRBD1*01,TRBD2*01,TRBD2*01	8	9	12	21	1	1	105	105
1379	D2_tcrb_CM	D2	tcrb	CD4-TCM	TRBV5-1*01_TGCGCCAGCACCCCAGGATCCGCGAACACCGGGGAGCTGTTTTTT_TRBJ2-2*01	1	0.000275862	TGCGCCAGCACCCCAGGATCCGCGAACACCGGGGAGCTGTTTTTT	CASTPGSANTGELFF	TRBV5-1*01	TRBJ2-2*01	TRBD1*01,TRBD1*01,TRBD2*01,TRBD2*01	9	10	13	22	1	1	39	39
1380	D2_tcrb_CM	D2	tcrb	CD4-TCM	TRBV20-1*01_TGCAGTGCTAGATCCCGCAGGGGGCAAGATGAAAAACTGTTTTTT_TRBJ1-4*01	1	0.000275862	TGCAGTGCTAGATCCCGCAGGGGGCAAGATGAAAAACTGTTTTTT	CSARSRRGQDEKLFF	TRBV20-1*01	TRBJ1-4*01	TRBD1*01	11	17	24	28	1	1	37	37
1381	D2_tcrb_CM	D2	tcrb	CD4-TCM	TRBV20-1*01_TGCAGTGCTAGGTTAAGGGGATGGACAGTTAATATCGAGCAGTACTTC_TRBJ2-7*01	1	0.000275862	TGCAGTGCTAGGTTAAGGGGATGGACAGTTAATATCGAGCAGTACTTC	CSARLRGWTVNIEQYF	TRBV20-1*01	TRBJ2-7*01	TRBD1*01,TRBD1*01	10	22	27	35	1	1	43	43
1382	D2_tcrb_CM	D2	tcrb	CD4-TCM	TRBV27*01_TGTGCCAGCAGTTCCTACACAGATACGCAGTATTTT_TRBJ2-3*01	1	0.000275862	TGTGCCAGCAGTTCCTACACAGATACGCAGTATTTT	CASSSYTDTQYF	TRBV27*01	TRBJ2-3*01	TRBD1*01,TRBD1*01	12	13	15	17	1	1	62	62
1383	D2_tcrb_CM	D2	tcrb	CD4-TCM	TRBV20-1*01_TGCAGTGCCCAGACCTTAGCGGGAGGGATCTACGAGCAGTACTTC_TRBJ2-7*01	1	0.000275862	TGCAGTGCCCAGACCTTAGCGGGAGGGATCTACGAGCAGTACTTC	CSAQTLAGGIYEQYF	TRBV20-1*01	TRBJ2-7*01	TRBD2*01,TRBD2*01	7	16	22	29	1	1	35	35
1384	D2_tcrb_CM	D2	tcrb	CD4-TCM	TRBV19*01_TGTGCCACCTCCACGTTCGTGAGCACAGATACGCAGTATTTT_TRBJ2-3*01	1	0.000275862	TGTGCCACCTCCACGTTCGTGAGCACAGATACGCAGTATTTT	CATSTFVSTDTQYF	TRBV19*01	TRBJ2-3*01	TRBD1*01,TRBD1*01	6	7	9	21	1	1	112	112
1385	D2_tcrb_CM	D2	tcrb	CD4-TCM	TRBV7-3*01_TGTGCCAGCAGCTTAAACCCCGGGGACACTGAAGCTTTCTTT_TRBJ1-1*01	1	0.000275862	TGTGCCAGCAGCTTAAACCCCGGGGACACTGAAGCTTTCTTT	CASSLNPGDTEAFF	TRBV7-3*01	TRBJ1-1*01	TRBD2*01,TRBD2*01	15	17	21	25	1	1	24	24
1386	D2_tcrb_CM	D2	tcrb	CD4-TCM	TRBV7-8*01_TGTGCCAGCAGCTCCAATCAGGGGACCGGGGAGCTGTTTTTT_TRBJ2-2*01	1	0.000275862	TGTGCCAGCAGCTCCAATCAGGGGACCGGGGAGCTGTTTTTT	CASSSNQGTGELFF	TRBV7-8*01	TRBJ2-2*01	TRBD1*01,TRBD1*01	12	18	22	24	1	1	100	100
1387	D2_tcrb_CM	D2	tcrb	CD4-TCM	TRBV29-1*01_TGCAGCGTTGACTCTGGGGGGGCAGATACGCAGTATTTT_TRBJ2-3*01	1	0.000275862	TGCAGCGTTGACTCTGGGGGGGCAGATACGCAGTATTTT	CSVDSGGADTQYF	TRBV29-1*01	TRBJ2-3*01	TRBD2*01,TRBD2*01	10	15	20	22	1	1	46	46
1388	D2_tcrb_CM	D2	tcrb	CD4-TCM	TRBV5-1*01_TGCGCCAGCACCTCTCTGGCTAGCGGGAGTTATGAGCAGTTCTTC_TRBJ2-1*01	1	0.000275862	TGCGCCAGCACCTCTCTGGCTAGCGGGAGTTATGAGCAGTTCTTC	CASTSLASGSYEQFF	TRBV5-1*01	TRBJ2-1*01	TRBD2*01,TRBD2*01	12	19	26	31	1	1	41	41
1389	D2_tcrb_CM	D2	tcrb	CD4-TCM	TRBV28*01_TGTGCCAGCAGTGTGGATGGGGTCTCCTACGAGCAGTACTTC_TRBJ2-7*01	1	0.000275862	TGTGCCAGCAGTGTGGATGGGGTCTCCTACGAGCAGTACTTC	CASSVDGVSYEQYF	TRBV28*01	TRBJ2-7*01	TRBD1*01,TRBD1*01,TRBD2*01,TRBD2*01	11	18	21	23	1	1	120	120
1390	D2_tcrb_CM	D2	tcrb	CD4-TCM	TRBV11-3*01_TGTGCCAGCAGCTCGGGGGGACAGGGTAATTCTGAGCAGTTCTTC_TRBJ2-1*01	1	0.000275862	TGTGCCAGCAGCTCGGGGGGACAGGGTAATTCTGAGCAGTTCTTC	CASSSGGQGNSEQFF	TRBV11-3*01	TRBJ2-1*01	TRBD1*01	12	17	25	32	1	1	26	26
1391	D2_tcrb_CM	D2	tcrb	CD4-TCM	TRBV11-3*01_TGTGCCAGCAGCGCCGGGGGCGGTACGAACACCGGGGAGCTGTTTTTT_TRBJ2-2*01	1	0.000275862	TGTGCCAGCAGCGCCGGGGGCGGTACGAACACCGGGGAGCTGTTTTTT	CASSAGGGTNTGELFF	TRBV11-3*01	TRBJ2-2*01	TRBD2*01,TRBD2*01	11	14	19	25	1	1	59	59
1392	D2_tcrb_CM	D2	tcrb	CD4-TCM	TRBV5-5*01_TGTGCCAGCAGCGGCCTAGCGGGAGGGTACAATGAGCAGTTCTTC_TRBJ2-1*01	1	0.000275862	TGTGCCAGCAGCGGCCTAGCGGGAGGGTACAATGAGCAGTTCTTC	CASSGLAGGYNEQFF	TRBV5-5*01	TRBJ2-1*01	TRBD2*01,TRBD2*01	11	15	22	27	1	1	142	142
1393	D2_tcrb_CM	D2	tcrb	CD4-TCM	TRBV5-4*01_TGTGCCAGCAGCGCCTCGACAGGGGGCCGCACAGATACGCAGTATTTT_TRBJ2-3*01	1	0.000275862	TGTGCCAGCAGCGCCTCGACAGGGGGCCGCACAGATACGCAGTATTTT	CASSASTGGRTDTQYF	TRBV5-4*01	TRBJ2-3*01	TRBD1*01	11	17	26	28	1	1	21	21
1394	D2_tcrb_CM	D2	tcrb	CD4-TCM	TRBV19*01_TGTGCCAGTAGAACAGGGTCCTCGTACATTCAGTACTTC_TRBJ2-4*01	1	0.000275862	TGTGCCAGTAGAACAGGGTCCTCGTACATTCAGTACTTC	CASRTGSSYIQYF	TRBV19*01	TRBJ2-4*01	TRBD1*01,TRBD1*01	10	12	17	25	1	1	79	79
1395	D2_tcrb_CM	D2	tcrb	CD4-TCM	TRBV2*01_TGTGCCAGTTGCCTAAACAATGAGCAGTTCTTC_TRBJ2-1*01	1	0.000275862	TGTGCCAGTTGCCTAAACAATGAGCAGTTCTTC	CASCLNNEQFF	TRBV2*01	TRBJ2-1*01	TRBD1*01	7	10	12	16	1	1	64	64
1396	D2_tcrb_CM	D2	tcrb	CD4-TCM	TRBV29-1*01_TGCAGCGTGGCCATGCCCCAGTTCACTGAAGCTTTCTTT_TRBJ1-1*01	1	0.000275862	TGCAGCGTGGCCATGCCCCAGTTCACTGAAGCTTTCTTT	CSVAMPQFTEAFF	TRBV29-1*01	TRBJ1-1*01	TRBD1*01	7	14	18	23	1	1	20	20
1397	D2_tcrb_CM	D2	tcrb	CD4-TCM	TRBV27*01_TGTGCCAGCAGTTTAAAGGGTGGGGCTAGCGGGAGGGCCGAGAGAGATACGCAGTATTTT_TRBJ2-3*01	1	0.000275862	TGTGCCAGCAGTTTAAAGGGTGGGGCTAGCGGGAGGGCCGAGAGAGATACGCAGTATTTT	CASSLKGGASGRAERDTQYF	TRBV27*01	TRBJ2-3*01	TRBD2*01,TRBD2*01	14	25	32	44	1	1	88	88
1398	D2_tcrb_CM	D2	tcrb	CD4-TCM	TRBV29-1*01_TGCAGCGCCGTGGTTGGCGCCAACAATGAGCAGTTCTTC_TRBJ2-1*01	1	0.000275862	TGCAGCGCCGTGGTTGGCGCCAACAATGAGCAGTTCTTC	CSAVVGANNEQFF	TRBV29-1*01	TRBJ2-1*01	TRBD2*01,TRBD2*01	6	7	9	19	1	1	19	19
1399	D2_tcrb_CM	D2	tcrb	CD4-TCM	TRBV5-1*01_TGCGCCAGCAGCGGCTCGGGACTGATGAACACTGAAGCTTTCTTT_TRBJ1-1*01	1	0.000275862	TGCGCCAGCAGCGGCTCGGGACTGATGAACACTGAAGCTTTCTTT	CASSGSGLMNTEAFF	TRBV5-1*01	TRBJ1-1*01	TRBD2*01	11	17	22	25	1	1	51	51
1400	D2_tcrb_CM	D2	tcrb	CD4-TCM	TRBV20-1*01_TGCAGTGCTTACCTAGCGGGAGCCACCTCCTACGAGCAGTACTTC_TRBJ2-7*01	1	0.000275862	TGCAGTGCTTACCTAGCGGGAGCCACCTCCTACGAGCAGTACTTC	CSAYLAGATSYEQYF	TRBV20-1*01	TRBJ2-7*01	TRBD2*01,TRBD2*01	8	12	19	26	1	1	99	99
1401	D2_tcrb_CM	D2	tcrb	CD4-TCM	TRBV29-1*01_TGCAGCGTTCTGCGGGACACCACCGGGGAGCTGTTTTTT_TRBJ2-2*01	1	0.000275862	TGCAGCGTTCTGCGGGACACCACCGGGGAGCTGTTTTTT	CSVLRDTTGELFF	TRBV29-1*01	TRBJ2-2*01	TRBD1*01	8	13	18	20	1	1	49	49
1402	D2_tcrb_CM	D2	tcrb	CD4-TCM	TRBV5-6*01_TGTGCCAGCAGCCCCGCCGGGGATAGCTCCTACGAGCAGTACTTC_TRBJ2-7*01	1	0.000275862	TGTGCCAGCAGCCCCGCCGGGGATAGCTCCTACGAGCAGTACTTC	CASSPAGDSSYEQYF	TRBV5-6*01	TRBJ2-7*01	TRBD2*01,TRBD2*01	11	12	16	26	1	1	94	94
1403	D2_tcrb_CM	D2	tcrb	CD4-TCM	TRBV18*01_TGTGCCAGCGCCGGGGGGTTCTCTGGAAACACCATATATTTT_TRBJ1-3*01	1	0.000275862	TGTGCCAGCGCCGGGGGGTTCTCTGGAAACACCATATATTTT	CASAGGFSGNTIYF	TRBV18*01	TRBJ1-3*01	TRBD2*01,TRBD2*01	8	11	17	20	1	1	224	224
1404	D2_tcrb_CM	D2	tcrb	CD4-TCM	TRBV10-2*01_TGCGCCAGCAGCGAGACCGTGAACACTGAAGCTTTCTTT_TRBJ1-1*01	1	0.000275862	TGCGCCAGCAGCGAGACCGTGAACACTGAAGCTTTCTTT	CASSETVNTEAFF	TRBV10-2*01	TRBJ1-1*01	TRBD1*01,TRBD1*01,TRBD2*01,TRBD2*01	14	15	16	19	1	1	50	50
1405	D2_tcrb_CM	D2	tcrb	CD4-TCM	TRBV12-3*01,TRBV12-4*01_TGTGCCAGCAGTTTGGGTGGGAGAACCGGCGGGGAGCTGTTTTTT_TRBJ2-2*01	1	0.000275862	TGTGCCAGCAGTTTGGGTGGGAGAACCGGCGGGGAGCTGTTTTTT	CASSLGGRTGGELFF	TRBV12-3*01,TRBV12-4*01	TRBJ2-2*01	TRBD1*01,TRBD2*01	13	18	21	29	1	1	64	64
1406	D2_tcrb_CM	D2	tcrb	CD4-TCM	TRBV6-6*01_TGTGCCAGCAGTTACGTCCAGGTCACAGATACGCAGTATTTT_TRBJ2-3*01	1	0.000275862	TGTGCCAGCAGTTACGTCCAGGTCACAGATACGCAGTATTTT	CASSYVQVTDTQYF	TRBV6-6*01	TRBJ2-3*01	TRBD1*01,TRBD1*01,TRBD2*01,TRBD2*01	14	15	18	23	1	1	13	13
1407	D2_tcrb_CM	D2	tcrb	CD4-TCM	TRBV7-2*01_TGTGCCAGCAGCTTAGCGCTCGGGGGCCGATCAGATACGCAGTATTTT_TRBJ2-3*01	1	0.000275862	TGTGCCAGCAGCTTAGCGCTCGGGGGCCGATCAGATACGCAGTATTTT	CASSLALGGRSDTQYF	TRBV7-2*01	TRBJ2-3*01	TRBD2*01,TRBD2*01	16	20	25	31	1	1	60	60
1408	D2_tcrb_CM	D2	tcrb	CD4-TCM	TRBV9*01_TGTGCCAGCAGCCCAATGGAGGGGACCGGGGAGCTGTTTTTT_TRBJ2-2*01	1	0.000275862	TGTGCCAGCAGCCCAATGGAGGGGACCGGGGAGCTGTTTTTT	CASSPMEGTGELFF	TRBV9*01	TRBJ2-2*01	TRBD1*01,TRBD1*01	11	19	22	24	1	1	91	91
1409	D2_tcrb_CM	D2	tcrb	CD4-TCM	TRBV24-1*01_TGTGCCACCAGTCCCGGGGGCGCAGCGGATACGCAGTATTTT_TRBJ2-3*01	1	0.000275862	TGTGCCACCAGTCCCGGGGGCGCAGCGGATACGCAGTATTTT	CATSPGGAADTQYF	TRBV24-1*01	TRBJ2-3*01	TRBD2*01,TRBD2*01	11	14	19	27	1	1	63	63
1410	D2_tcrb_CM	D2	tcrb	CD4-TCM	TRBV12-3*01,TRBV12-4*01_TGTGCCAGCAGTTTACGGGGTAAGGCTGAAGCTTTCTTT_TRBJ1-1*01	1	0.000275862	TGTGCCAGCAGTTTACGGGGTAAGGCTGAAGCTTTCTTT	CASSLRGKAEAFF	TRBV12-3*01,TRBV12-4*01	TRBJ1-1*01	TRBD2*01,TRBD2*01	14	15	19	25	1	1	55	55
1411	D2_tcrb_CM	D2	tcrb	CD4-TCM	TRBV30*01_TGTGCCTGGAGTACAGGGGGACAGCCCCAGCATTTT_TRBJ1-5*01	1	0.000275862	TGTGCCTGGAGTACAGGGGGACAGCCCCAGCATTTT	CAWSTGGQPQHF	TRBV30*01	TRBJ1-5*01	TRBD1*01,TRBD1*01	11	12	19	21	1	1	62	62
1412	D2_tcrb_CM	D2	tcrb	CD4-TCM	TRBV19*01_TGTGCCAGTAGTATAGACAGATGGTATGGCTACACCTTC_TRBJ1-2*01	1	0.000275862	TGTGCCAGTAGTATAGACAGATGGTATGGCTACACCTTC	CASSIDRWYGYTF	TRBV19*01	TRBJ1-2*01	TRBD1*01,TRBD1*01	16	17	19	24	1	1	48	48
1413	D2_tcrb_CM	D2	tcrb	CD4-TCM	TRBV7-9*01_TGTGCCAGCAGCCCCAGAGGTAGCGGGGGTTTGGATGAGCAGTTCTTC_TRBJ2-1*01	1	0.000275862	TGTGCCAGCAGCCCCAGAGGTAGCGGGGGTTTGGATGAGCAGTTCTTC	CASSPRGSGGLDEQFF	TRBV7-9*01	TRBJ2-1*01	TRBD2*01,TRBD2*01	11	20	28	34	1	1	77	77
1414	D2_tcrb_CM	D2	tcrb	CD4-TCM	TRBV24-1*01_TGTGCCACCAGTGAGTTGACAGGGGAAATGAACACTGAAGCTTTCTTT_TRBJ1-1*01	1	0.000275862	TGTGCCACCAGTGAGTTGACAGGGGAAATGAACACTGAAGCTTTCTTT	CATSELTGEMNTEAFF	TRBV24-1*01	TRBJ1-1*01	TRBD1*01,TRBD1*01	17	18	24	28	1	1	59	59
1415	D2_tcrb_CM	D2	tcrb	CD4-TCM	TRBV19*01_TGTGCCAGTAGCCCCAGACAGGGTACCCCCCATAACAATGAGCAGTTCTTC_TRBJ2-1*01	1	0.000275862	TGTGCCAGTAGCCCCAGACAGGGTACCCCCCATAACAATGAGCAGTTCTTC	CASSPRQGTPHNNEQFF	TRBV19*01	TRBJ2-1*01	TRBD1*01,TRBD1*01	10	16	22	34	1	1	39	39
1416	D2_tcrb_CM	D2	tcrb	CD4-TCM	TRBV30*01_TGTGCCTGGAGTGCCAGGGGGCGCCTCACAGATACGCAGTATTTT_TRBJ2-3*01	1	0.000275862	TGTGCCTGGAGTGCCAGGGGGCGCCTCACAGATACGCAGTATTTT	CAWSARGRLTDTQYF	TRBV30*01	TRBJ2-3*01	TRBD1*01	12	14	21	26	1	1	59	59
1417	D2_tcrb_CM	D2	tcrb	CD4-TCM	TRBV7-6*01_TGTGCCAGCAGCTTCGGCGGGGGGCGGGAGCAGTACTTC_TRBJ2-7*01	1	0.000275862	TGTGCCAGCAGCTTCGGCGGGGGGCGGGAGCAGTACTTC	CASSFGGGREQYF	TRBV7-6*01	TRBJ2-7*01	TRBD2*01,TRBD2*01	13	16	23	27	1	1	37	37
1418	D2_tcrb_CM	D2	tcrb	CD4-TCM	TRBV5-5*01_TGTGCCAGCAGCTTGGGTGGTTCGGATCCAGGTTCACCCCTCCACTTT_TRBJ1-6*01	1	0.000275862	TGTGCCAGCAGCTTGGGTGGTTCGGATCCAGGTTCACCCCTCCACTTT	CASSLGGSDPGSPLHF	TRBV5-5*01	TRBJ1-6*01	TRBD2*01,TRBD2*01	15	22	24	32	1	1	112	112
1419	D2_tcrb_CM	D2	tcrb	CD4-TCM	TRBV3-1*01_TGTGCCAGCAGCCAATACGCGGGGGCGGCCGAGCAGTACTTC_TRBJ2-7*01	1	0.000275862	TGTGCCAGCAGCCAATACGCGGGGGCGGCCGAGCAGTACTTC	CASSQYAGAAEQYF	TRBV3-1*01	TRBJ2-7*01	TRBD2*01,TRBD2*01	14	18	24	29	1	1	58	58
1420	D2_tcrb_CM	D2	tcrb	CD4-TCM	TRBV5-1*01_TGCGCCAGCAGTGAAGGGTCCAGCGATGAGCAGTTCTTC_TRBJ2-1*01	1	0.000275862	TGCGCCAGCAGTGAAGGGTCCAGCGATGAGCAGTTCTTC	CASSEGSSDEQFF	TRBV5-1*01	TRBJ2-1*01	TRBD1*01,TRBD1*01	10	14	17	25	1	1	31	31
1421	D2_tcrb_CM	D2	tcrb	CD4-TCM	TRBV6-5*01_TGTGCCAGCAGTTACAGGGAGTGGGGGCCCTACGAGCAGTACTTC_TRBJ2-7*01	1	0.000275862	TGTGCCAGCAGTTACAGGGAGTGGGGGCCCTACGAGCAGTACTTC	CASSYREWGPYEQYF	TRBV6-5*01	TRBJ2-7*01	TRBD1*01,TRBD1*01,TRBD2*01,TRBD2*01	14	22	26	28	1	1	55	55
1422	D2_tcrb_CM	D2	tcrb	CD4-TCM	TRBV5-6*01_TGTGCCAGCAGCGTGCAGGGACCCGATACGCAGTATTTT_TRBJ2-3*01	1	0.000275862	TGTGCCAGCAGCGTGCAGGGACCCGATACGCAGTATTTT	CASSVQGPDTQYF	TRBV5-6*01	TRBJ2-3*01	TRBD1*01,TRBD1*01	14	15	19	24	1	1	112	112
1423	D2_tcrb_CM	D2	tcrb	CD4-TCM	TRBV5-1*01_TGCGCCAGCAGCTTGGCCGGGACAGAGGCCTACAATGAGCAGTTCTTC_TRBJ2-1*01	1	0.000275862	TGCGCCAGCAGCTTGGCCGGGACAGAGGCCTACAATGAGCAGTTCTTC	CASSLAGTEAYNEQFF	TRBV5-1*01	TRBJ2-1*01	TRBD1*01	15	18	24	28	1	1	55	55
1424	D2_tcrb_CM	D2	tcrb	CD4-TCM	TRBV5-1*01_TGCGCCAGCAGCTTTTCGGACAGCACAGATACGCAGTATTTT_TRBJ2-3*01	1	0.000275862	TGCGCCAGCAGCTTTTCGGACAGCACAGATACGCAGTATTTT	CASSFSDSTDTQYF	TRBV5-1*01	TRBJ2-3*01	TRBD2*01,TRBD2*01	13	16	18	21	1	1	36	36
1425	D2_tcrb_CM	D2	tcrb	CD4-TCM	TRBV19*01_TGTGCCAGTAGTATAACCACTAGCGGGAGATTCTACAATGAGCAGTTCTTC_TRBJ2-1*01	1	0.000275862	TGTGCCAGTAGTATAACCACTAGCGGGAGATTCTACAATGAGCAGTTCTTC	CASSITTSGRFYNEQFF	TRBV19*01	TRBJ2-1*01	TRBD2*01,TRBD2*01	14	18	26	32	1	1	9	9
1426	D2_tcrb_CM	D2	tcrb	CD4-TCM	TRBV18*01_TGTGCCAGCTCGAGGGGTGGGACTGAAGCTTTCTTT_TRBJ1-1*01	1	0.000275862	TGTGCCAGCTCGAGGGGTGGGACTGAAGCTTTCTTT	CASSRGGTEAFF	TRBV18*01	TRBJ1-1*01	TRBD1*01,TRBD1*01	10	12	16	21	1	1	76	76
1427	D2_tcrb_CM	D2	tcrb	CD4-TCM	TRBV14*01_TGTGCCAGCAGCGACGGACTAGCGGGAGGCCTAAGGCGCAATGAGCAGTTCTTC_TRBJ2-1*01	1	0.000275862	TGTGCCAGCAGCGACGGACTAGCGGGAGGCCTAAGGCGCAATGAGCAGTTCTTC	CASSDGLAGGLRRNEQFF	TRBV14*01	TRBJ2-1*01	TRBD2*01,TRBD2*01	11	15	25	38	1	1	91	91
1428	D2_tcrb_CM	D2	tcrb	CD4-TCM	TRBV2*01_TGTGCCAGCAGTGCCTCTAGCGGGATCTACAATGAGCAGTTCTTC_TRBJ2-1*01	1	0.000275862	TGTGCCAGCAGTGCCTCTAGCGGGATCTACAATGAGCAGTTCTTC	CASSASSGIYNEQFF	TRBV2*01	TRBJ2-1*01	TRBD2*01,TRBD2*01	12	16	23	26	1	1	68	68
1429	D2_tcrb_CM	D2	tcrb	CD4-TCM	TRBV11-2*01_TGTGCCAGCAGCATTGGACCCACAGATACGCAGTATTTT_TRBJ2-3*01	1	0.000275862	TGTGCCAGCAGCATTGGACCCACAGATACGCAGTATTTT	CASSIGPTDTQYF	TRBV11-2*01	TRBJ2-3*01	TRBD1*01,TRBD1*01,TRBD2*01,TRBD2*01	11	15	18	20	1	1	61	61
1430	D2_tcrb_CM	D2	tcrb	CD4-TCM	TRBV28*01_TGTGCCAGCAGTTTACCCGGGACAGAGCGGACTGAAGCTTTCTTT_TRBJ1-1*01	1	0.000275862	TGTGCCAGCAGTTTACCCGGGACAGAGCGGACTGAAGCTTTCTTT	CASSLPGTERTEAFF	TRBV28*01	TRBJ1-1*01	TRBD1*01	14	18	24	30	1	1	68	68
1431	D2_tcrb_CM	D2	tcrb	CD4-TCM	TRBV18*01_TGTGCCAGCTCACCATGGGGGGGGGTGAACACTGAAGCTTTCTTT_TRBJ1-1*01	1	0.000275862	TGTGCCAGCTCACCATGGGGGGGGGTGAACACTGAAGCTTTCTTT	CASSPWGGVNTEAFF	TRBV18*01	TRBJ1-1*01	TRBD2*01	14	16	22	25	1	1	130	130
1432	D2_tcrb_CM	D2	tcrb	CD4-TCM	TRBV30*01_TGTGCCTGGAGTGAGTTAAATCTAAAGGCTTTCTTT_TRBJ1-1*01	1	0.000275862	TGTGCCTGGAGTGAGTTAAATCTAAAGGCTTTCTTT	CAWSELNLKAFF	TRBV30*01	TRBJ1-1*01	TRBD2*01,TRBD2*01	12	13	15	27	1	1	63	63
1433	D2_tcrb_CM	D2	tcrb	CD4-TCM	TRBV7-2*01_TGTGCCAGCAGCCCTAGACAGGGGGCGAATCAGCCCCAGCATTTT_TRBJ1-5*01	1	0.000275862	TGTGCCAGCAGCCCTAGACAGGGGGCGAATCAGCCCCAGCATTTT	CASSPRQGANQPQHF	TRBV7-2*01	TRBJ1-5*01	TRBD1*01	11	16	25	27	1	1	68	68
1434	D2_tcrb_CM	D2	tcrb	CD4-TCM	TRBV6-5*01_TGTGCCAGCAGTTACTCCCCACTAGCGGGATTATACAATGAGCAGTTCTTC_TRBJ2-1*01	1	0.000275862	TGTGCCAGCAGTTACTCCCCACTAGCGGGATTATACAATGAGCAGTTCTTC	CASSYSPLAGLYNEQFF	TRBV6-5*01	TRBJ2-1*01	TRBD2*01,TRBD2*01	16	20	28	33	1	1	106	106
1435	D2_tcrb_CM	D2	tcrb	CD4-TCM	TRBV20-1*01_TGCAGTGCTCGGGACAGGGGCGGGGAGACCCAGTACTTC_TRBJ2-5*01	1	0.000275862	TGCAGTGCTCGGGACAGGGGCGGGGAGACCCAGTACTTC	CSARDRGGETQYF	TRBV20-1*01	TRBJ2-5*01	TRBD1*01	8	10	19	24	1	1	21	21
1436	D2_tcrb_CM	D2	tcrb	CD4-TCM	TRBV3-1*01_TGTGCCAGCAGCCTGGGACATTCGGAGACCCAGTACTTC_TRBJ2-5*01	1	0.000275862	TGTGCCAGCAGCCTGGGACATTCGGAGACCCAGTACTTC	CASSLGHSETQYF	TRBV3-1*01	TRBJ2-5*01	TRBD1*01	12	14	19	24	1	1	79	79
1437	D2_tcrb_CM	D2	tcrb	CD4-TCM	TRBV5-5*01_TGTGCCAGCAGCTTAACAGGGAACGTAGATACGCAGTATTTT_TRBJ2-3*01	1	0.000275862	TGTGCCAGCAGCTTAACAGGGAACGTAGATACGCAGTATTTT	CASSLTGNVDTQYF	TRBV5-5*01	TRBJ2-3*01	TRBD1*01,TRBD1*01	13	15	20	26	1	1	17	17
1438	D2_tcrb_CM	D2	tcrb	CD4-TCM	TRBV29-1*01_TGCAGCGGGGACAGGGGAGGCACAGATACGCAGTATTTT_TRBJ2-3*01	1	0.000275862	TGCAGCGGGGACAGGGGAGGCACAGATACGCAGTATTTT	CSGDRGGTDTQYF	TRBV29-1*01	TRBJ2-3*01	TRBD1*01	6	7	16	19	1	1	53	53
1439	D2_tcrb_CM	D2	tcrb	CD4-TCM	TRBV7-2*01_TGTGCCAGCAGCTCTAACCGGGACGGGAGGAGTGAAGCTTTCTTT_TRBJ1-1*01	1	0.000275862	TGTGCCAGCAGCTCTAACCGGGACGGGAGGAGTGAAGCTTTCTTT	CASSSNRDGRSEAFF	TRBV7-2*01	TRBJ1-1*01	TRBD1*01,TRBD2*01	12	19	23	32	1	1	49	49
1440	D2_tcrb_CM	D2	tcrb	CD4-TCM	TRBV24-1*01_TGTGCCACCAGTGATGCCAAAAACATTCAGTACTTC_TRBJ2-4*01	1	0.000275862	TGTGCCACCAGTGATGCCAAAAACATTCAGTACTTC	CATSDAKNIQYF	TRBV24-1*01	TRBJ2-4*01	.	14	-1	-1	15	1	1	70	70
1441	D2_tcrb_CM	D2	tcrb	CD4-TCM	TRBV20-1*01_TGCAGTGCTAGCCCTCCGGGGCGGAACACTGAAGCTTTCTTT_TRBJ1-1*01	1	0.000275862	TGCAGTGCTAGCCCTCCGGGGCGGAACACTGAAGCTTTCTTT	CSASPPGRNTEAFF	TRBV20-1*01	TRBJ1-1*01	TRBD2*01,TRBD2*01	10	16	20	23	1	1	71	71
1442	D2_tcrb_CM	D2	tcrb	CD4-TCM	TRBV12-3*01,TRBV12-4*01_TGTGCCAGCAACCCAAACGGGGCTGGCTACACCTTC_TRBJ1-2*01	1	0.000275862	TGTGCCAGCAACCCAAACGGGGCTGGCTACACCTTC	CASNPNGAGYTF	TRBV12-3*01,TRBV12-4*01	TRBJ1-2*01	TRBD2*01,TRBD2*01	9	17	21	23	1	1	30	30
1443	D2_tcrb_CM	D2	tcrb	CD4-TCM	TRBV10-3*01_TGTGCCATCACCGGGGCCCCCACAGATACGCAGTATTTT_TRBJ2-3*01	1	0.000275862	TGTGCCATCACCGGGGCCCCCACAGATACGCAGTATTTT	CAITGAPTDTQYF	TRBV10-3*01	TRBJ2-3*01	TRBD2*01,TRBD2*01	9	11	15	20	1	1	53	53
1444	D2_tcrb_CM	D2	tcrb	CD4-TCM	TRBV5-1*01_TGCGCCAGCAGCTTGGTTGGGACTAGCGTCTACGAGCAGTACTTC_TRBJ2-7*01	1	0.000275862	TGCGCCAGCAGCTTGGTTGGGACTAGCGTCTACGAGCAGTACTTC	CASSLVGTSVYEQYF	TRBV5-1*01	TRBJ2-7*01	TRBD2*01	15	18	27	29	1	1	9	9
1445	D2_tcrb_CM	D2	tcrb	CD4-TCM	TRBV2*01_TGTGCCAGCAGCGCCTACAGGTACCAAGAGACCCAGTACTTC_TRBJ2-5*01	1	0.000275862	TGTGCCAGCAGCGCCTACAGGTACCAAGAGACCCAGTACTTC	CASSAYRYQETQYF	TRBV2*01	TRBJ2-5*01	TRBD1*01,TRBD1*01	10	16	20	22	1	1	52	52
1446	D2_tcrb_CM	D2	tcrb	CD4-TCM	TRBV20-1*01_TGCAGTGCTCCCGGGACAGGGGGCTACGAGCAGTACTTC_TRBJ2-7*01	1	0.000275862	TGCAGTGCTCCCGGGACAGGGGGCTACGAGCAGTACTTC	CSAPGTGGYEQYF	TRBV20-1*01	TRBJ2-7*01	TRBD1*01	8	12	21	23	1	1	97	97
1447	D2_tcrb_CM	D2	tcrb	CD4-TCM	TRBV6-5*01_TGTGCCAGCGGGCACGCGGACGGACGGAAGTTCTTC_TRBJ2-1*01	1	0.000275862	TGTGCCAGCGGGCACGCGGACGGACGGAAGTTCTTC	CASGHADGRKFF	TRBV6-5*01	TRBJ2-1*01	TRBD1*01	8	9	12	28	1	1	51	51
1448	D2_tcrb_CM	D2	tcrb	CD4-TCM	TRBV5-6*01_TGTGCCAGCAGCTCGTCTGGACAGGGTATGCACGAGCAGTACTTC_TRBJ2-7*01	1	0.000275862	TGTGCCAGCAGCTCGTCTGGACAGGGTATGCACGAGCAGTACTTC	CASSSSGQGMHEQYF	TRBV5-6*01	TRBJ2-7*01	TRBD1*01,TRBD1*01	12	18	25	31	1	1	62	62
1449	D2_tcrb_CM	D2	tcrb	CD4-TCM	TRBV12-3*01,TRBV12-4*01_TGTGCCAGCAGCCGACGGACAGATGGAACCGGGGAGCTGTTTTTT_TRBJ2-2*01	1	0.000275862	TGTGCCAGCAGCCGACGGACAGATGGAACCGGGGAGCTGTTTTTT	CASSRRTDGTGELFF	TRBV12-3*01,TRBV12-4*01	TRBJ2-2*01	TRBD1*01,TRBD1*01	10	16	21	27	1	1	86	86
1450	D2_tcrb_CM	D2	tcrb	CD4-TCM	TRBV29-1*01_TGCAGCGCCAAACACGGAAACTACAATGAGCAGTTCTTC_TRBJ2-1*01	1	0.000275862	TGCAGCGCCAAACACGGAAACTACAATGAGCAGTTCTTC	CSAKHGNYNEQFF	TRBV29-1*01	TRBJ2-1*01	TRBD1*01,TRBD1*01	6	11	13	20	1	1	52	52
1451	D2_tcrb_CM	D2	tcrb	CD4-TCM	TRBV5-1*01_TGCGCCAGCAGCTTTGGGCAGGGGGCCTACGAGCAGTACTTC_TRBJ2-7*01	1	0.000275862	TGCGCCAGCAGCTTTGGGCAGGGGGCCTACGAGCAGTACTTC	CASSFGQGAYEQYF	TRBV5-1*01	TRBJ2-7*01	TRBD1*01,TRBD1*01	13	18	23	25	1	1	151	151
1452	D2_tcrb_CM	D2	tcrb	CD4-TCM	TRBV20-1*01_TGCAGTGCTAGAAAACTTGACAGGGGTGATGATTCACCCCTCCACTTT_TRBJ1-6*01	1	0.000275862	TGCAGTGCTAGAAAACTTGACAGGGGTGATGATTCACCCCTCCACTTT	CSARKLDRGDDSPLHF	TRBV20-1*01	TRBJ1-6*01	TRBD1*01,TRBD1*01	11	18	25	28	1	1	120	120
1453	D2_tcrb_CM	D2	tcrb	CD4-TCM	TRBV5-4*01_TGTGCCAGCAGCGGAGGGACAGGGAGGACAGATACGCAGTATTTT_TRBJ2-3*01	1	0.000275862	TGTGCCAGCAGCGGAGGGACAGGGAGGACAGATACGCAGTATTTT	CASSGGTGRTDTQYF	TRBV5-4*01	TRBJ2-3*01	TRBD1*01	11	15	22	24	1	1	62	62
1454	D2_tcrb_CM	D2	tcrb	CD4-TCM	TRBV20-1*01_TGCAGTGCAGGCCGCAGGGGGGGGCCCCAGCATTTT_TRBJ1-5*01	1	0.000275862	TGCAGTGCAGGCCGCAGGGGGGGGCCCCAGCATTTT	CSAGRRGGPQHF	TRBV20-1*01	TRBJ1-5*01	TRBD1*01,TRBD1*01	7	14	20	23	1	1	32	32
1455	D2_tcrb_CM	D2	tcrb	CD4-TCM	TRBV15*01_TGTGCCACCAGCACCACTTGGGGGGTACCCCCCACTGGCTACACCTTC_TRBJ1-2*01	1	0.000275862	TGTGCCACCAGCACCACTTGGGGGGTACCCCCCACTGGCTACACCTTC	CATSTTWGVPPTGYTF	TRBV15*01	TRBJ1-2*01	TRBD2*01,TRBD2*01	12	19	24	35	1	1	104	104
1456	D2_tcrb_CM	D2	tcrb	CD4-TCM	TRBV12-5*01_TGTGCTAGTGGTTTGGAAGGGGGCGAGCAGTACTTC_TRBJ2-7*01	1	0.000275862	TGTGCTAGTGGTTTGGAAGGGGGCGAGCAGTACTTC	CASGLEGGEQYF	TRBV12-5*01	TRBJ2-7*01	TRBD1*01,TRBD1*01	15	17	21	23	1	1	16	16
1457	D2_tcrb_CM	D2	tcrb	CD4-TCM	TRBV10-3*01_TGTGCCATCAGTGAGTCAGGACTATACACAGATACGCAGTATTTT_TRBJ2-3*01	1	0.000275862	TGTGCCATCAGTGAGTCAGGACTATACACAGATACGCAGTATTTT	CAISESGLYTDTQYF	TRBV10-3*01	TRBJ2-3*01	TRBD2*01,TRBD2*01	16	18	23	26	1	1	91	91
1458	D2_tcrb_CM	D2	tcrb	CD4-TCM	TRBV7-9*01_TGTGCCAGCAGCCTGGGACGGAGGGAATTGTTTTACGAGCAGTACTTC_TRBJ2-7*01	1	0.000275862	TGTGCCAGCAGCCTGGGACGGAGGGAATTGTTTTACGAGCAGTACTTC	CASSLGRRELFYEQYF	TRBV7-9*01	TRBJ2-7*01	TRBD1*01,TRBD2*01	11	14	18	33	1	1	126	126
1459	D2_tcrb_CM	D2	tcrb	CD4-TCM	TRBV12-3*01,TRBV12-4*01_TGTGCCAGCAGGCCAGGGATAGCGAACACTGAAGCTTTCTTT_TRBJ1-1*01	1	0.000275862	TGTGCCAGCAGGCCAGGGATAGCGAACACTGAAGCTTTCTTT	CASRPGIANTEAFF	TRBV12-3*01,TRBV12-4*01	TRBJ1-1*01	TRBD1*01,TRBD1*01	10	13	17	23	1	1	66	66
1460	D2_tcrb_CM	D2	tcrb	CD4-TCM	TRBV28*01_TGTGCCAGCGGAATGACGAAATCCCCTGGGGCCAACGTCCTGACTTTC_TRBJ2-6*01	1	0.000275862	TGTGCCAGCGGAATGACGAAATCCCCTGGGGCCAACGTCCTGACTTTC	CASGMTKSPGANVLTF	TRBV28*01	TRBJ2-6*01	TRBD1*01,TRBD1*01,TRBD2*01,TRBD2*01	8	9	11	25	1	1	9	9
1461	D2_tcrb_CM	D2	tcrb	CD4-TCM	TRBV20-1*01_TGCAGTGCTAGAGATCTGTTCAGGGATCTAGCTCCTAGCGGGACTTCGGTTGATGAGCAGTTCTTC_TRBJ2-1*01	1	0.000275862	TGCAGTGCTAGAGATCTGTTCAGGGATCTAGCTCCTAGCGGGACTTCGGTTGATGAGCAGTTCTTC	CSARDLFRDLAPSGTSVDEQFF	TRBV20-1*01	TRBJ2-1*01	TRBD2*01,TRBD2*01	13	34	41	52	1	1	54	54
1462	D2_tcrb_CM	D2	tcrb	CD4-TCM	TRBV5-1*01_TGCGCCAGCAGCTTCCGAGGGGCAAACCCGGGACTAGCGGAGTTGACTGAGCAGTTCTTC_TRBJ2-1*01	1	0.000275862	TGCGCCAGCAGCTTCCGAGGGGCAAACCCGGGACTAGCGGAGTTGACTGAGCAGTTCTTC	CASSFRGANPGLAELTEQFF	TRBV5-1*01	TRBJ2-1*01	TRBD2*01	13	29	39	47	1	1	16	16
1463	D2_tcrb_CM	D2	tcrb	CD4-TCM	TRBV6-6*01_TGTGCCAGCAGTTCGGACGGCGGCGATGAAAAACTGTTTTTT_TRBJ1-4*01	1	0.000275862	TGTGCCAGCAGTTCGGACGGCGGCGATGAAAAACTGTTTTTT	CASSSDGGDEKLFF	TRBV6-6*01	TRBJ1-4*01	TRBD1*01,TRBD1*01,TRBD2*01,TRBD2*01	12	14	17	25	1	1	10	10
1464	D2_tcrb_CM	D2	tcrb	CD4-TCM	TRBV11-2*01_TGTGCCAGCAGCGCCATCTACATCTCTGGGGCCAACGTCCTGACTTTC_TRBJ2-6*01	1	0.000275862	TGTGCCAGCAGCGCCATCTACATCTCTGGGGCCAACGTCCTGACTTTC	CASSAIYISGANVLTF	TRBV11-2*01	TRBJ2-6*01	TRBD1*01	11	12	14	23	1	1	32	32
1465	D2_tcrb_CM	D2	tcrb	CD4-TCM	TRBV5-1*01_TGCGCCAGCAGCTTGTCTCGGGGGGCGAACACCGGGGAGCTGTTTTTT_TRBJ2-2*01	1	0.000275862	TGCGCCAGCAGCTTGTCTCGGGGGGCGAACACCGGGGAGCTGTTTTTT	CASSLSRGANTGELFF	TRBV5-1*01	TRBJ2-2*01	TRBD2*01,TRBD2*01	14	18	23	25	1	1	49	49
1466	D2_tcrb_CM	D2	tcrb	CD4-TCM	TRBV7-6*01_TGTGCCAGCAGCTTAGCGTTCTCTACAGGGAGCAAACGTAGAAACACCATATATTTT_TRBJ1-3*01	1	0.000275862	TGTGCCAGCAGCTTAGCGTTCTCTACAGGGAGCAAACGTAGAAACACCATATATTTT	CASSLAFSTGSKRRNTIYF	TRBV7-6*01	TRBJ1-3*01	TRBD1*01,TRBD1*01	16	24	29	40	1	1	32	32
1467	D2_tcrb_CM	D2	tcrb	CD4-TCM	TRBV4-3*01_TGCGCCAGCAGCCAAGAGGGGAGAAATTCACCCCTCCACTTT_TRBJ1-6*01	1	0.000275862	TGCGCCAGCAGCCAAGAGGGGAGAAATTCACCCCTCCACTTT	CASSQEGRNSPLHF	TRBV4-3*01	TRBJ1-6*01	TRBD1*01,TRBD1*01,TRBD2*01,TRBD2*01	16	17	20	24	1	1	74	74
1468	D2_tcrb_CM	D2	tcrb	CD4-TCM	TRBV11-2*01_TGTGCCAGCAGCTTAGACGGGAACTATGGCTACACCTTC_TRBJ1-2*01	1	0.000275862	TGTGCCAGCAGCTTAGACGGGAACTATGGCTACACCTTC	CASSLDGNYGYTF	TRBV11-2*01	TRBJ1-2*01	TRBD2*01,TRBD2*01	16	17	19	21	1	1	13	13
1469	D2_tcrb_CM	D2	tcrb	CD4-TCM	TRBV4-3*01_TGCGCCAGCAGGGGGTTGAGCCACTCTACGATCGAGCAGTACTTC_TRBJ2-7*01	1	0.000275862	TGCGCCAGCAGGGGGTTGAGCCACTCTACGATCGAGCAGTACTTC	CASRGLSHSTIEQYF	TRBV4-3*01	TRBJ2-7*01	TRBD1*01,TRBD1*01,TRBD2*01,TRBD2*01	10	11	14	32	1	1	187	187
1470	D2_tcrb_CM	D2	tcrb	CD4-TCM	TRBV5-1*01_TGCGCCAGCAGCTTGGGGACTAGCGGACCCTACGAGCAGTACTTC_TRBJ2-7*01	1	0.000275862	TGCGCCAGCAGCTTGGGGACTAGCGGACCCTACGAGCAGTACTTC	CASSLGTSGPYEQYF	TRBV5-1*01	TRBJ2-7*01	TRBD2*01,TRBD2*01	15	16	25	28	1	1	33	33
1471	D2_tcrb_CM	D2	tcrb	CD4-TCM	TRBV5-1*01_TGCGCCAGCAGCTTCGGATTCGCTGAAGCTTTCTTT_TRBJ1-1*01	1	0.000275862	TGCGCCAGCAGCTTCGGATTCGCTGAAGCTTTCTTT	CASSFGFAEAFF	TRBV5-1*01	TRBJ1-1*01	TRBD2*01,TRBD2*01	13	14	16	22	1	1	113	113
1472	D2_tcrb_CM	D2	tcrb	CD4-TCM	TRBV6-5*01_TGTGCCAGCAGTGGTACCCACGTTGACAGGACCTATGGCTACACCTTC_TRBJ1-2*01	1	0.000275862	TGTGCCAGCAGTGGTACCCACGTTGACAGGACCTATGGCTACACCTTC	CASSGTHVDRTYGYTF	TRBV6-5*01	TRBJ1-2*01	TRBD1*01,TRBD1*01	11	24	29	32	1	1	35	35
1473	D2_tcrb_CM	D2	tcrb	CD4-TCM	TRBV7-2*01_TGTGCCAGCAGCACATCCGGGACTAGCGGGAGTAACTACAATGAGCAGTTCTTC_TRBJ2-1*01	1	0.000275862	TGTGCCAGCAGCACATCCGGGACTAGCGGGAGTAACTACAATGAGCAGTTCTTC	CASSTSGTSGSNYNEQFF	TRBV7-2*01	TRBJ2-1*01	TRBD2*01	11	18	29	35	1	1	13	13
1474	D2_tcrb_CM	D2	tcrb	CD4-TCM	TRBV9*01_TGTGCCAGCAGCGTAGAGGGACTAGCGGGAGTGTGGCATGAGCAGTTCTTC_TRBJ2-1*01	1	0.000275862	TGTGCCAGCAGCGTAGAGGGACTAGCGGGAGTGTGGCATGAGCAGTTCTTC	CASSVEGLAGVWHEQFF	TRBV9*01	TRBJ2-1*01	TRBD2*01	15	17	28	37	1	1	80	80
1475	D2_tcrb_CM	D2	tcrb	CD4-TCM	TRBV5-1*01_TGCGCCAGCAGTTCGCCGGGACATGCGGGACATGGGCCCCAAGAGACCCAGTACTTC_TRBJ2-5*01	1	0.000275862	TGCGCCAGCAGTTCGCCGGGACATGCGGGACATGGGCCCCAAGAGACCCAGTACTTC	CASSSPGHAGHGPQETQYF	TRBV5-1*01	TRBJ2-5*01	TRBD1*01	10	17	22	38	1	1	39	39
1476	D2_tcrb_CM	D2	tcrb	CD4-TCM	TRBV28*01_TGTGCCAGCAGCTATGGGACAGGAGTTACCTACGAGCAGTACTTC_TRBJ2-7*01	1	0.000275862	TGTGCCAGCAGCTATGGGACAGGAGTTACCTACGAGCAGTACTTC	CASSYGTGVTYEQYF	TRBV28*01	TRBJ2-7*01	TRBD1*01	10	15	22	28	1	1	118	118
1477	D2_tcrb_CM	D2	tcrb	CD4-TCM	TRBV4-1*01_TGCGCCAGCAGCCCCACCCCGGGACAGAACTATGGCTACACCTTC_TRBJ1-2*01	1	0.000275862	TGCGCCAGCAGCCCCACCCCGGGACAGAACTATGGCTACACCTTC	CASSPTPGQNYGYTF	TRBV4-1*01	TRBJ1-2*01	TRBD1*01	12	20	25	27	1	1	8	8
1478	D2_tcrb_CM	D2	tcrb	CD4-TCM	TRBV9*01_TGTGCCAGCAGCGTAGAGGGTGTAAGTGGCTATGGCTACACCTTC_TRBJ1-2*01	1	0.000275862	TGTGCCAGCAGCGTAGAGGGTGTAAGTGGCTATGGCTACACCTTC	CASSVEGVSGYGYTF	TRBV9*01	TRBJ1-2*01	TRBD1*01,TRBD1*01	15	16	19	29	1	1	58	58
1479	D2_tcrb_CM	D2	tcrb	CD4-TCM	TRBV10-1*01_TGCGCCAGCAGCACGGGCCCCAGGGAGACCCAGTACTTC_TRBJ2-5*01	1	0.000275862	TGCGCCAGCAGCACGGGCCCCAGGGAGACCCAGTACTTC	CASSTGPRETQYF	TRBV10-1*01	TRBJ2-5*01	TRBD1*01	10	16	20	24	1	1	60	60
1480	D2_tcrb_CM	D2	tcrb	CD4-TCM	TRBV7-2*01_TGTGCCAGCAGCGAAGCTAGCGGGTCGGGCACAGATACGCAGTATTTT_TRBJ2-3*01	1	0.000275862	TGTGCCAGCAGCGAAGCTAGCGGGTCGGGCACAGATACGCAGTATTTT	CASSEASGSGTDTQYF	TRBV7-2*01	TRBJ2-3*01	TRBD2*01,TRBD2*01	11	16	23	28	1	1	36	36
1481	D2_tcrb_CM	D2	tcrb	CD4-TCM	TRBV5-1*01_TGCGCCAGCAGCTTGGGTCAGGGGCCGTATGGCTACACCTTC_TRBJ1-2*01	1	0.000275862	TGCGCCAGCAGCTTGGGTCAGGGGCCGTATGGCTACACCTTC	CASSLGQGPYGYTF	TRBV5-1*01	TRBJ1-2*01	TRBD1*01,TRBD1*01	15	18	23	27	1	1	23	23
1482	D2_tcrb_CM	D2	tcrb	CD4-TCM	TRBV6-5*01_TGTGCCAGCAAGCCCAACTCTGGAAACACCATATATTTT_TRBJ1-3*01	1	0.000275862	TGTGCCAGCAAGCCCAACTCTGGAAACACCATATATTTT	CASKPNSGNTIYF	TRBV6-5*01	TRBJ1-3*01	TRBD1*01	9	11	14	17	1	1	92	92
1483	D2_tcrb_CM	D2	tcrb	CD4-TCM	TRBV7-2*01_TGTGCCAGCAGCTTAGTTGGTGGGAAGAGCTCCTACAATGAGCAGTTCTTC_TRBJ2-1*01	1	0.000275862	TGTGCCAGCAGCTTAGTTGGTGGGAAGAGCTCCTACAATGAGCAGTTCTTC	CASSLVGGKSSYNEQFF	TRBV7-2*01	TRBJ2-1*01	TRBD1*01,TRBD2*01	15	21	24	29	1	1	18	18
1484	D2_tcrb_CM	D2	tcrb	CD4-TCM	TRBV29-1*01_TGCAGCGTTGAAGACGGGTCAGGAAACCAAGAGACCCAGTACTTC_TRBJ2-5*01	1	0.000275862	TGCAGCGTTGAAGACGGGTCAGGAAACCAAGAGACCCAGTACTTC	CSVEDGSGNQETQYF	TRBV29-1*01	TRBJ2-5*01	TRBD2*01,TRBD2*01	13	14	17	25	1	1	55	55
1485	D2_tcrb_CM	D2	tcrb	CD4-TCM	TRBV6-1*01_TGTGCCAGCATCGCGATCCTCGGCTTCGCGGGCGGGAGGGACGGGGAGCTGTTTTTT_TRBJ2-2*01	1	0.000275862	TGTGCCAGCATCGCGATCCTCGGCTTCGCGGGCGGGAGGGACGGGGAGCTGTTTTTT	CASIAILGFAGGRDGELFF	TRBV6-1*01	TRBJ2-2*01	TRBD2*01,TRBD2*01	9	27	31	41	1	1	94	94
1486	D2_tcrb_CM	D2	tcrb	CD4-TCM	TRBV5-1*01_TGCGCCAGCAGCCGACCCCCCTCTGACACGACTAGCACAGATACGCAGTATTTT_TRBJ2-3*01	1	0.000275862	TGCGCCAGCAGCCGACCCCCCTCTGACACGACTAGCACAGATACGCAGTATTTT	CASSRPPSDTTSTDTQYF	TRBV5-1*01	TRBJ2-3*01	TRBD2*01,TRBD2*01	11	15	20	33	1	1	59	59
1487	D2_tcrb_CM	D2	tcrb	CD4-TCM	TRBV19*01_TGTGCCAGTAGTATTAACGGGGGCAAACGGCCCCAGCATTTT_TRBJ1-5*01	1	0.000275862	TGTGCCAGTAGTATTAACGGGGGCAAACGGCCCCAGCATTTT	CASSINGGKRPQHF	TRBV19*01	TRBJ1-5*01	TRBD2*01,TRBD2*01	13	17	20	22	1	1	54	54
1488	D2_tcrb_CM	D2	tcrb	CD4-TCM	TRBV12-3*01,TRBV12-4*01_TGTGCCAGCAGCCCCCGCGGGGAGAGGGAGCAGTACTTC_TRBJ2-7*01	1	0.000275862	TGTGCCAGCAGCCCCCGCGGGGAGAGGGAGCAGTACTTC	CASSPRGEREQYF	TRBV12-3*01,TRBV12-4*01	TRBJ2-7*01	TRBD2*01,TRBD2*01	10	11	17	27	1	1	86	86
1489	D2_tcrb_CM	D2	tcrb	CD4-TCM	TRBV5-6*01_TGTGCCAGCAGCTCGGGCGGGACAGGTTTCAATGAGCAGTTCTTC_TRBJ2-1*01	1	0.000275862	TGTGCCAGCAGCTCGGGCGGGACAGGTTTCAATGAGCAGTTCTTC	CASSSGGTGFNEQFF	TRBV5-6*01	TRBJ2-1*01	TRBD1*01	15	18	25	29	1	1	55	55
1490	D2_tcrb_CM	D2	tcrb	CD4-TCM	TRBV5-4*01_TGTGCCAGCAGCTTGAATGCCGGGCCTCCGGGTACTGAAGCTTTCTTT_TRBJ1-1*01	1	0.000275862	TGTGCCAGCAGCTTGAATGCCGGGCCTCCGGGTACTGAAGCTTTCTTT	CASSLNAGPPGTEAFF	TRBV5-4*01	TRBJ1-1*01	TRBD2*01,TRBD2*01	14	20	23	33	1	1	61	61
1491	D2_tcrb_CM	D2	tcrb	CD4-TCM	TRBV7-2*01_TGTGCCAGCAGCTTAGGTGTAGGGGGCACTGAAGCTTTCTTT_TRBJ1-1*01	1	0.000275862	TGTGCCAGCAGCTTAGGTGTAGGGGGCACTGAAGCTTTCTTT	CASSLGVGGTEAFF	TRBV7-2*01	TRBJ1-1*01	TRBD1*01,TRBD1*01	15	20	24	26	1	1	72	72
1492	D2_tcrb_CM	D2	tcrb	CD4-TCM	TRBV18*01_TGTGCCAGCTCACCAAGAACAGGGGGCGCCGCCGGGGAGCTGTTTTTT_TRBJ2-2*01	1	0.000275862	TGTGCCAGCTCACCAAGAACAGGGGGCGCCGCCGGGGAGCTGTTTTTT	CASSPRTGGAAGELFF	TRBV18*01	TRBJ2-2*01	TRBD1*01	14	18	26	31	1	1	126	126
1493	D2_tcrb_CM	D2	tcrb	CD4-TCM	TRBV4-1*01_TGCGCCAGCAGCCAGGGCCAGGAAGGCGCCTACGAGCAGTACTTC_TRBJ2-7*01	1	0.000275862	TGCGCCAGCAGCCAGGGCCAGGAAGGCGCCTACGAGCAGTACTTC	CASSQGQEGAYEQYF	TRBV4-1*01	TRBJ2-7*01	TRBD1*01	13	14	17	28	1	1	41	41
1494	D2_tcrb_CM	D2	tcrb	CD4-TCM	TRBV28*01_TGTGCCAGCAGTCTCACAGGGGACACTGAAGCTTTCTTT_TRBJ1-1*01	1	0.000275862	TGTGCCAGCAGTCTCACAGGGGACACTGAAGCTTTCTTT	CASSLTGDTEAFF	TRBV28*01	TRBJ1-1*01	TRBD1*01,TRBD1*01	11	15	20	22	1	1	11	11
1495	D2_tcrb_CM	D2	tcrb	CD4-TCM	TRBV5-1*01_TGCGCCAGCCATCCCCGCGGGACAGGGGTCTACGAGCAGTACTTC_TRBJ2-7*01	1	0.000275862	TGCGCCAGCCATCCCCGCGGGACAGGGGTCTACGAGCAGTACTTC	CASHPRGTGVYEQYF	TRBV5-1*01	TRBJ2-7*01	TRBD1*01	8	18	27	29	1	1	81	81
1496	D2_tcrb_CM	D2	tcrb	CD4-TCM	TRBV12-3*01,TRBV12-4*01_TGTGCCAGCAGTGGGACCCCCCTCTACACTGAAGCTTTCTTT_TRBJ1-1*01	1	0.000275862	TGTGCCAGCAGTGGGACCCCCCTCTACACTGAAGCTTTCTTT	CASSGTPLYTEAFF	TRBV12-3*01,TRBV12-4*01	TRBJ1-1*01	TRBD2*01,TRBD2*01	11	16	21	25	1	1	26	26
1497	D2_tcrb_CM	D2	tcrb	CD4-TCM	TRBV20-1*01_TGCAGTGCTGCCCGCGCGAAGAGCGAGCAGTACTTC_TRBJ2-7*01	1	0.000275862	TGCAGTGCTGCCCGCGCGAAGAGCGAGCAGTACTTC	CSAARAKSEQYF	TRBV20-1*01	TRBJ2-7*01	TRBD2*01,TRBD2*01	8	10	14	23	1	1	11	11
1498	D2_tcrb_CM	D2	tcrb	CD4-TCM	TRBV11-3*01_TGTGCCAGCAGCTTAGAGGGGACAGGGAGGTACAATGAGCAGTTCTTC_TRBJ2-1*01	1	0.000275862	TGTGCCAGCAGCTTAGAGGGGACAGGGAGGTACAATGAGCAGTTCTTC	CASSLEGTGRYNEQFF	TRBV11-3*01	TRBJ2-1*01	TRBD1*01	16	18	26	30	1	1	34	34
1499	D2_tcrb_CM	D2	tcrb	CD4-TCM	TRBV28*01_TGTGCCAGCAGCGGGGACACTGAAGCTTTCTTT_TRBJ1-1*01	1	0.000275862	TGTGCCAGCAGCGGGGACACTGAAGCTTTCTTT	CASSGDTEAFF	TRBV28*01	TRBJ1-1*01	TRBD2*01,TRBD2*01	10	11	14	16	1	1	45	45
1500	D2_tcrb_CM	D2	tcrb	CD4-TCM	TRBV4-2*01_TGTGCCAGCAGCCCGGGGGAGTTGAACACTGAAGCTTTCTTT_TRBJ1-1*01	1	0.000275862	TGTGCCAGCAGCCCGGGGGAGTTGAACACTGAAGCTTTCTTT	CASSPGELNTEAFF	TRBV4-2*01	TRBJ1-1*01	TRBD2*01,TRBD2*01	12	13	18	22	1	1	83	83
1501	D2_tcrb_CM	D2	tcrb	CD4-TCM	TRBV6-2*01,TRBV6-3*01_TGTGCCAGCAGACCCGACGGTGATCAGCCCCAGCATTTT_TRBJ1-5*01	1	0.000275862	TGTGCCAGCAGACCCGACGGTGATCAGCCCCAGCATTTT	CASRPDGDQPQHF	TRBV6-2*01,TRBV6-3*01	TRBJ1-5*01	TRBD2*01,TRBD2*01	10	12	15	22	1	1	52	52
1502	D2_tcrb_CM	D2	tcrb	CD4-TCM	TRBV5-5*01_TGTGCCAGCAGCTTTGGTATCGCAGAGACCCAGTACTTC_TRBJ2-5*01	1	0.000275862	TGTGCCAGCAGCTTTGGTATCGCAGAGACCCAGTACTTC	CASSFGIAETQYF	TRBV5-5*01	TRBJ2-5*01	TRBD1*01,TRBD1*01	13	14	15	23	1	1	17	17
1503	D2_tcrb_CM	D2	tcrb	CD4-TCM	TRBV4-1*01_TGCGCCAGCAGCCAAGGGAAGGGAACAGCAGACTACGAGCAGTACTTC_TRBJ2-7*01	1	0.000275862	TGCGCCAGCAGCCAAGGGAAGGGAACAGCAGACTACGAGCAGTACTTC	CASSQGKGTADYEQYF	TRBV4-1*01	TRBJ2-7*01	TRBD1*01,TRBD1*01	15	19	22	32	1	1	29	29
1504	D2_tcrb_CM	D2	tcrb	CD4-TCM	TRBV5-1*01_TGCGCCAGCAGCTTTGACCTTATGGGCTACACCTTC_TRBJ1-2*01	1	0.000275862	TGCGCCAGCAGCTTTGACCTTATGGGCTACACCTTC	CASSFDLMGYTF	TRBV5-1*01	TRBJ1-2*01	TRBD1*01,TRBD1*01,TRBD2*01,TRBD2*01	13	15	17	24	1	1	25	25
1505	D2_tcrb_CM	D2	tcrb	CD4-TCM	TRBV20-1*01_TGCAGTGCTATCCCCAGGACCCATCAGCCCCAGCATTTT_TRBJ1-5*01	1	0.000275862	TGCAGTGCTATCCCCAGGACCCATCAGCCCCAGCATTTT	CSAIPRTHQPQHF	TRBV20-1*01	TRBJ1-5*01	TRBD1*01,TRBD2*01	9	10	13	22	1	1	25	25
1506	D2_tcrb_CM	D2	tcrb	CD4-TCM	TRBV2*01_TGTGCCAGCAGTGTTTCGACAGGTTTAAGCACTGAAGCTTTCTTT_TRBJ1-1*01	1	0.000275862	TGTGCCAGCAGTGTTTCGACAGGTTTAAGCACTGAAGCTTTCTTT	CASSVSTGLSTEAFF	TRBV2*01	TRBJ1-1*01	TRBD1*01,TRBD1*01	12	17	22	29	1	1	14	14
1507	D2_tcrb_CM	D2	tcrb	CD4-TCM	TRBV20-1*01_TGCAGTGCTTTTACAGGGAGCAATCAGCCCCAGCATTTT_TRBJ1-5*01	1	0.000275862	TGCAGTGCTTTTACAGGGAGCAATCAGCCCCAGCATTTT	CSAFTGSNQPQHF	TRBV20-1*01	TRBJ1-5*01	TRBD1*01,TRBD1*01	8	12	16	18	1	1	107	107
1508	D2_tcrb_CM	D2	tcrb	CD4-TCM	TRBV28*01_TGTGCCAGCAGGTCGACCGAAGAGACCCAGTACTTC_TRBJ2-5*01	1	0.000275862	TGTGCCAGCAGGTCGACCGAAGAGACCCAGTACTTC	CASRSTEETQYF	TRBV28*01	TRBJ2-5*01	TRBD1*01,TRBD1*01,TRBD2*01,TRBD2*01	10	11	13	19	1	1	8	8
1509	D2_tcrb_CM	D2	tcrb	CD4-TCM	TRBV19*01_TGTGCCAGCCAACCCCCCCGGGGCGGGGGGACGAACACCGGGGAGCTGTTTTTT_TRBJ2-2*01	1	0.000275862	TGTGCCAGCCAACCCCCCCGGGGCGGGGGGACGAACACCGGGGAGCTGTTTTTT	CASQPPRGGGTNTGELFF	TRBV19*01	TRBJ2-2*01	TRBD2*01	7	12	19	31	1	1	21	21
1510	D2_tcrb_CM	D2	tcrb	CD4-TCM	TRBV4-2*01_TGTGCCAGCAGCCAAGTAGGGAGCCCGGCACAACTGTTTTTT_TRBJ1-4*01	1	0.000275862	TGTGCCAGCAGCCAAGTAGGGAGCCCGGCACAACTGTTTTTT	CASSQVGSPAQLFF	TRBV4-2*01	TRBJ1-4*01	TRBD1*01,TRBD1*01	15	17	20	31	1	1	61	61
1511	D2_tcrb_CM	D2	tcrb	CD4-TCM	TRBV5-1*01_TGCGCCAGCAGCTTGGCCCTAGCGGGAGGGGACACCGGGGAGCTGTTTTTT_TRBJ2-2*01	1	0.000275862	TGCGCCAGCAGCTTGGCCCTAGCGGGAGGGGACACCGGGGAGCTGTTTTTT	CASSLALAGGDTGELFF	TRBV5-1*01	TRBJ2-2*01	TRBD2*01,TRBD2*01	15	18	25	31	1	1	57	57
1512	D2_tcrb_CM	D2	tcrb	CD4-TCM	TRBV29-1*01_TGCAGCGTTGGACAGGGGTTGGGCACAGATACGCAGTATTTT_TRBJ2-3*01	1	0.000275862	TGCAGCGTTGGACAGGGGTTGGGCACAGATACGCAGTATTTT	CSVGQGLGTDTQYF	TRBV29-1*01	TRBJ2-3*01	TRBD1*01,TRBD1*01	9	10	17	22	1	1	40	40
1513	D2_tcrb_CM	D2	tcrb	CD4-TCM	TRBV28*01_TGTGCCAGCGGTCCACTAGCTTTGGGGGAGACCCAGTACTTC_TRBJ2-5*01	1	0.000275862	TGTGCCAGCGGTCCACTAGCTTTGGGGGAGACCCAGTACTTC	CASGPLALGETQYF	TRBV28*01	TRBJ2-5*01	TRBD2*01,TRBD2*01	11	14	19	27	1	1	51	51
1514	D2_tcrb_CM	D2	tcrb	CD4-TCM	TRBV30*01_TGTGCCTGGAGCGGTTTCGCTGAAGCTTTCTTT_TRBJ1-1*01	1	0.000275862	TGTGCCTGGAGCGGTTTCGCTGAAGCTTTCTTT	CAWSGFAEAFF	TRBV30*01	TRBJ1-1*01	TRBD2*01,TRBD2*01	10	11	13	19	1	1	9	9
1515	D2_tcrb_CM	D2	tcrb	CD4-TCM	TRBV3-1*01_TGTGCCAGCAGCCCGACAGGGGGCCTGGCCGGGGAGCTGTTTTTT_TRBJ2-2*01	1	0.000275862	TGTGCCAGCAGCCCGACAGGGGGCCTGGCCGGGGAGCTGTTTTTT	CASSPTGGLAGELFF	TRBV3-1*01	TRBJ2-2*01	TRBD1*01	12	14	23	28	1	1	49	49
1516	D2_tcrb_CM	D2	tcrb	CD4-TCM	TRBV28*01_TGTGCCAGCAGGATCCTAGGGTACGAGCAGTACTTC_TRBJ2-7*01	1	0.000275862	TGTGCCAGCAGGATCCTAGGGTACGAGCAGTACTTC	CASRILGYEQYF	TRBV28*01	TRBJ2-7*01	TRBD2*01,TRBD2*01	10	15	18	21	1	1	33	33
1517	D2_tcrb_CM	D2	tcrb	CD4-TCM	TRBV4-2*01_TGTGCCAGCAGCCCCAGACAGAGCTCCTACAATGAGCAGTTCTTC_TRBJ2-1*01	1	0.000275862	TGTGCCAGCAGCCCCAGACAGAGCTCCTACAATGAGCAGTTCTTC	CASSPRQSSYNEQFF	TRBV4-2*01	TRBJ2-1*01	TRBD1*01,TRBD1*01	12	16	20	23	1	1	199	199
1518	D2_tcrb_CM	D2	tcrb	CD4-TCM	TRBV24-1*01_TGTGCCACCAGGGAAACGAGGGGGGCGAACACCGGGGAGCTGTTTTTT_TRBJ2-2*01	1	0.000275862	TGTGCCACCAGGGAAACGAGGGGGGCGAACACCGGGGAGCTGTTTTTT	CATRETRGANTGELFF	TRBV24-1*01	TRBJ2-2*01	TRBD1*01,TRBD1*01	13	18	23	25	1	1	71	71
1519	D2_tcrb_CM	D2	tcrb	CD4-TCM	TRBV7-9*01_TGTGCCAGCAGCAAAGAAGAAGCGGGAGAAGGTCACGAGCAGTACTTC_TRBJ2-7*01	1	0.000275862	TGTGCCAGCAGCAAAGAAGAAGCGGGAGAAGGTCACGAGCAGTACTTC	CASSKEEAGEGHEQYF	TRBV7-9*01	TRBJ2-7*01	TRBD2*01,TRBD2*01	11	20	25	34	1	1	32	32
1520	D2_tcrb_CM	D2	tcrb	CD4-TCM	TRBV20-1*01_TGCAGTGCTAAAAGCAAGCGGGGGGGACGCATATATACGCAGTATTTT_TRBJ2-3*01	1	0.000275862	TGCAGTGCTAAAAGCAAGCGGGGGGGACGCATATATACGCAGTATTTT	CSAKSKRGGRIYTQYF	TRBV20-1*01	TRBJ2-3*01	TRBD2*01	9	16	25	28	1	1	11	11
1521	D2_tcrb_CM	D2	tcrb	CD4-TCM	TRBV20-1*01_TGCAGTGCTAGAGATTTGGAGTACCTGGAGACCCAGTACTTC_TRBJ2-5*01	1	0.000275862	TGCAGTGCTAGAGATTTGGAGTACCTGGAGACCCAGTACTTC	CSARDLEYLETQYF	TRBV20-1*01	TRBJ2-5*01	TRBD1*01,TRBD1*01,TRBD2*01,TRBD2*01	13	17	19	27	1	1	29	29
1522	D2_tcrb_CM	D2	tcrb	CD4-TCM	TRBV9*01_TGTGCCAGCAGCGCAAACGGGGACAGAAAAAACATTCAGTACTTC_TRBJ2-4*01	1	0.000275862	TGTGCCAGCAGCGCAAACGGGGACAGAAAAAACATTCAGTACTTC	CASSANGDRKNIQYF	TRBV9*01	TRBJ2-4*01	TRBD1*01	12	19	25	27	1	1	80	80
1523	D2_tcrb_CM	D2	tcrb	CD4-TCM	TRBV30*01_TGTGCCTTCGGACAGGACTTACATAATTCACCCCTCCACTTT_TRBJ1-6*01	1	0.000275862	TGTGCCTTCGGACAGGACTTACATAATTCACCCCTCCACTTT	CAFGQDLHNSPLHF	TRBV30*01	TRBJ1-6*01	TRBD1*01,TRBD1*01	6	9	15	22	1	1	206	206
1524	D2_tcrb_CM	D2	tcrb	CD4-TCM	TRBV20-1*01_TGCAGTGCTAGAGAAATGCAGGGGTTCGGCAGAATGGAGACCCAGTACTTC_TRBJ2-5*01	1	0.000275862	TGCAGTGCTAGAGAAATGCAGGGGTTCGGCAGAATGGAGACCCAGTACTTC	CSAREMQGFGRMETQYF	TRBV20-1*01	TRBJ2-5*01	TRBD1*01,TRBD1*01	13	18	23	36	1	1	66	66
1525	D2_tcrb_CM	D2	tcrb	CD4-TCM	TRBV27*01_TGTGCCAGCAGAGCAACAGGGGGCGTTGGCTACACCTTC_TRBJ1-2*01	1	0.000275862	TGTGCCAGCAGAGCAACAGGGGGCGTTGGCTACACCTTC	CASRATGGVGYTF	TRBV27*01	TRBJ1-2*01	TRBD1*01	10	15	23	26	1	1	32	32
1526	D2_tcrb_CM	D2	tcrb	CD4-TCM	TRBV28*01_TGTGCCAGCAGACCAGCGGGGCTGAGCTCCTACGAGCAGTACTTC_TRBJ2-7*01	1	0.000275862	TGTGCCAGCAGACCAGCGGGGCTGAGCTCCTACGAGCAGTACTTC	CASRPAGLSSYEQYF	TRBV28*01	TRBJ2-7*01	TRBD2*01,TRBD2*01	10	14	20	26	1	1	40	40
1527	D2_tcrb_CM	D2	tcrb	CD4-TCM	TRBV27*01_TGTGCCAGCAGTTTTAGGGAGACCCAGTACTTC_TRBJ2-5*01	1	0.000275862	TGTGCCAGCAGTTTTAGGGAGACCCAGTACTTC	CASSFRETQYF	TRBV27*01	TRBJ2-5*01	TRBD2*01,TRBD2*01	13	14	16	18	1	1	41	41
1528	D2_tcrb_CM	D2	tcrb	CD4-TCM	TRBV7-2*01_TGTGCCAGCAGCTTAATAGCGGCTAGCACAGATACGCAGTATTTT_TRBJ2-3*01	1	0.000275862	TGTGCCAGCAGCTTAATAGCGGCTAGCACAGATACGCAGTATTTT	CASSLIAASTDTQYF	TRBV7-2*01	TRBJ2-3*01	TRBD2*01,TRBD2*01	14	16	21	24	1	1	45	45
1529	D2_tcrb_CM	D2	tcrb	CD4-TCM	TRBV6-5*01_TGTGCCAGCAGTTACTCGAGACAGGCCTACGAGCAGTACTTC_TRBJ2-7*01	1	0.000275862	TGTGCCAGCAGTTACTCGAGACAGGCCTACGAGCAGTACTTC	CASSYSRQAYEQYF	TRBV6-5*01	TRBJ2-7*01	TRBD1*01,TRBD1*01	16	19	23	25	1	1	85	85
1530	D2_tcrb_CM	D2	tcrb	CD4-TCM	TRBV4-2*01_TGTGCCAGCAGCCAAGATTTGGAGGGCTACACCTTC_TRBJ1-2*01	1	0.000275862	TGTGCCAGCAGCCAAGATTTGGAGGGCTACACCTTC	CASSQDLEGYTF	TRBV4-2*01	TRBJ1-2*01	TRBD1*01,TRBD1*01,TRBD2*01,TRBD2*01	16	20	22	24	1	1	54	54
1531	D2_tcrb_CM	D2	tcrb	CD4-TCM	TRBV5-5*01_TGTGCCAGCAGCTTCGCGCACACTGAAGCTTTCTTT_TRBJ1-1*01	1	0.000275862	TGTGCCAGCAGCTTCGCGCACACTGAAGCTTTCTTT	CASSFAHTEAFF	TRBV5-5*01	TRBJ1-1*01	TRBD2*01,TRBD2*01	13	14	16	19	1	1	35	35
1532	D2_tcrb_CM	D2	tcrb	CD4-TCM	TRBV6-5*01_TGCGCCAGCAGCAAACGGGAAACCTACGAGCAGTACTTC_TRBJ2-7*01	1	0.000275862	TGCGCCAGCAGCAAACGGGAAACCTACGAGCAGTACTTC	CASSKRETYEQYF	TRBV6-5*01	TRBJ2-7*01	TRBD2*01,TRBD2*01	10	15	18	22	1	1	62	62
1533	D2_tcrb_CM	D2	tcrb	CD4-TCM	TRBV5-1*01_TGCGCCAGCAAGCCTCTAGCGGGAGATCGGGGAGATACGCAGTATTTT_TRBJ2-3*01	1	0.000275862	TGCGCCAGCAAGCCTCTAGCGGGAGATCGGGGAGATACGCAGTATTTT	CASKPLAGDRGDTQYF	TRBV5-1*01	TRBJ2-3*01	TRBD2*01,TRBD2*01	9	15	22	32	1	1	75	75
1534	D2_tcrb_CM	D2	tcrb	CD4-TCM	TRBV15*01_TGTGCCACCAGCAGAGATAACGGGGACCAAGAGACCCAGTACTTC_TRBJ2-5*01	1	0.000275862	TGTGCCACCAGCAGAGATAACGGGGACCAAGAGACCCAGTACTTC	CATSRDNGDQETQYF	TRBV15*01	TRBJ2-5*01	TRBD2*01,TRBD2*01	16	20	23	25	1	1	40	40
1535	D2_tcrb_CM	D2	tcrb	CD4-TCM	TRBV5-1*01_TGCGCCAGCAGCTTGCAGGGGACAGATACGCAGTATTTT_TRBJ2-3*01	1	0.000275862	TGCGCCAGCAGCTTGCAGGGGACAGATACGCAGTATTTT	CASSLQGTDTQYF	TRBV5-1*01	TRBJ2-3*01	TRBD1*01,TRBD1*01	14	15	19	21	1	1	42	42
1536	D2_tcrb_CM	D2	tcrb	CD4-TCM	TRBV5-1*01_TGCGCCAGCAGCCCACGACAGGGGACCGGGGAGCTGTTTTTT_TRBJ2-2*01	1	0.000275862	TGCGCCAGCAGCCCACGACAGGGGACCGGGGAGCTGTTTTTT	CASSPRQGTGELFF	TRBV5-1*01	TRBJ2-2*01	TRBD1*01,TRBD1*01	11	16	22	24	1	1	37	37
1537	D2_tcrb_CM	D2	tcrb	CD4-TCM	TRBV2*01_TGTGCCAGCACCGGAGGGAATTCCCTCCTGGAGCAGTACTTC_TRBJ2-7*01	1	0.000275862	TGTGCCAGCACCGGAGGGAATTCCCTCCTGGAGCAGTACTTC	CASTGGNSLLEQYF	TRBV2*01	TRBJ2-7*01	TRBD1*01,TRBD1*01	9	14	17	30	1	1	68	68
1538	D2_tcrb_CM	D2	tcrb	CD4-TCM	TRBV29-1*01_TGCAGCGCATGGACAGGGACTGGGGCCAACGTCCTGACTTTC_TRBJ2-6*01	1	0.000275862	TGCAGCGCATGGACAGGGACTGGGGCCAACGTCCTGACTTTC	CSAWTGTGANVLTF	TRBV29-1*01	TRBJ2-6*01	TRBD1*01,TRBD1*01	6	10	17	19	1	1	32	32
[truncated: 120,475 more rows]

## Sheet: TCRa
Data file S3: Bulk TCRα and TCRβ repertoire analysis across T cell memory subsets.
Clonotype information for TCRα chain for 10 donors and 7 cell types.
[truncated: 63,485 more rows]
