# Supplementary material for: A distinct subset of stem-cell memory is poised for the cytotoxicity program in CD4+ T cells in humans
Source: Sci Adv. 2026 Jan 7;12(2):eady6423. doi: 10.1126/sciadv.ady6423 (PMC12778050; doi:10.1126/sciadv.ady6423)
Supplement: Supplementary file 2 — Data files S1 to S6 [file sciadv.ady6423_data_files_s1_to_s6.zip › ady6423_data_file_s4.xlsx]

## Sheet: DEG all
Data file S4: List of differentially expressed genes between clusters in single-cell transcriptomic analysis of TSCM subset.
Single-cell ex vivo TSCM cluster wise enrichment of transcripts (log2FC ≥ 0.25; Padj ≤ 0.05)
	Upregulated								Downregulated
	Gene ID	Cluster	Fraction of expressing cells		Test statistics				Gene ID	Cluster	Fraction of expressing cells		Test statistics
			In cluster	Outside cluster	P-value	Adjusted P-value	Average log2 fold change				In cluster	Outside cluster	P-value	Adjusted P-value	Average log2 fold change
	CD52	0	0.98	0.87	0	0	0.799272		AC004448.2	0	0.414	0.823	0	0	-3.85734
	CORO1A	0	0.957	0.855	0	0	0.76085		CXCR4	0	0.904	0.97	0	0	-1.06938
	CFL1	0	0.986	0.91	0	0	0.705309		BTG1	0	0.998	1	2.08991e-307	4.0747e-303	-0.560708
	LTB	0	1	0.965	0	0	0.850911		RGS1	0	0.111	0.437	6.38164e-288	1.24423e-283	-3.17103
	PFN1	0	0.997	0.963	0	0	0.649715		EIF1	0	1	1	2.2103e-273	4.30942e-269	-0.444263
	TMSB10	0	1	0.998	0	0	0.58729		MT-CO3	0	0.996	0.999	2.32456e-225	4.5322e-221	-0.629901
	ACTB	0	1	0.998	0	0	0.880534		TNFAIP3	0	0.727	0.885	4.07411e-218	7.94329e-214	-0.987685
	RPS2	0	1	0.999	0	0	0.582455		FTH1	0	1	0.999	5.7232e-208	1.11585e-203	-0.815636
	TMSB4X	0	1	0.999	0	0	0.668199		ZFP36	0	0.847	0.92	2.38061e-207	4.64147e-203	-1.10654
	ARPC1B	0	0.76	0.455	3.72736e-281	7.26724e-277	1.05653		RBM38	0	0.576	0.773	1.39724e-187	2.7242e-183	-0.999336
	B2M	0	1	1	2.69135e-275	5.24732e-271	0.319199		ZEB1	0	0.5	0.692	1.08173e-182	2.10905e-178	-1.55112
	OAZ1	0	0.905	0.687	3.34941e-267	6.53035e-263	0.791721		SARAF	0	0.999	0.999	6.13296e-182	1.19574e-177	-0.426575
	PCED1B-AS1	0	0.943	0.831	1.2941e-254	2.52311e-250	0.770002		LEPROTL1	0	0.954	0.974	3.27829e-156	6.39168e-152	-0.526733
	IFITM2	0	0.9	0.693	1.12256e-249	2.18866e-245	0.784397		PDCD4	0	0.605	0.761	1.18341e-153	2.30729e-149	-1.01267
	IFITM1	0	0.996	0.983	2.69183e-237	5.24825e-233	0.538471		SMCHD1	0	0.872	0.933	3.88719e-150	7.57886e-146	-0.795798
	CD27	0	0.673	0.373	1.94599e-234	3.7941e-230	1.01045		CNOT6L	0	0.458	0.643	9.65334e-149	1.88211e-144	-1.47458
	RAC2	0	0.92	0.759	2.70762e-231	5.27905e-227	0.709337		PDE3B	0	0.766	0.867	5.87556e-148	1.14556e-143	-1.02976
	MYL12A	0	0.963	0.876	8.55968e-230	1.66888e-225	0.636934		CHD1	0	0.484	0.663	1.10779e-139	2.15985e-135	-1.13058
	UCP2	0	0.719	0.435	5.85877e-227	1.14228e-222	0.984864		FYN	0	0.77	0.85	4.86205e-135	9.47954e-131	-1.02241
	IL2RG	0	0.83	0.582	1.55181e-226	3.02556e-222	0.81035		JUND	0	0.977	0.989	5.55628e-132	1.08331e-127	-0.552223
	CRIP1	0	0.775	0.522	3.3995e-226	6.62801e-222	1.00316		LINC01578	0	0.942	0.971	8.08168e-132	1.57569e-127	-0.482023
	PPIA	0	0.995	0.963	3.17883e-205	6.19776e-201	0.47265		SKIL	0	0.122	0.325	5.65315e-129	1.10219e-124	-1.94936
	PPP1CA	0	0.542	0.271	5.32157e-202	1.03755e-197	1.05515		EML4	0	0.715	0.816	6.45821e-124	1.25916e-119	-0.873632
	TXNIP	0	0.999	0.994	2.03988e-197	3.97716e-193	0.410673		SELENOK	0	0.415	0.587	1.86654e-115	3.63919e-111	-1.02586
	TRAF3IP3	0	0.771	0.507	1.07403e-196	2.09404e-192	0.81119		RNF125	0	0.387	0.555	1.1924e-111	2.32483e-107	-1.18068
	LINC00861	0	0.619	0.335	4.6672e-194	9.09964e-190	0.959948		SNX9	0	0.486	0.644	3.06328e-110	5.97248e-106	-1.08094
	CD3E	0	0.992	0.955	2.04615e-193	3.98938e-189	0.470984		PIK3IP1	0	0.867	0.92	1.2831e-106	2.50165e-102	-0.551463
	ENO1	0	0.686	0.423	1.16222e-185	2.26598e-181	0.899287		MT-CO2	0	0.998	0.999	1.35582e-106	2.64345e-102	-0.447511
	ARPC5	0	0.542	0.278	2.1195e-185	4.13239e-181	1.01007		CEMIP2	0	0.391	0.564	3.58379e-106	6.98732e-102	-1.14993
	TCF7	0	0.967	0.887	5.84933e-185	1.14044e-180	0.552679		ZNF331	0	0.539	0.673	4.13355e-105	8.05919e-101	-1.06355
	SELL	0	0.886	0.714	2.54117e-184	4.95453e-180	0.668007		FP671120.4	0	0.915	0.955	1.89995e-104	3.70434e-100	-0.630173
	PKM	0	0.703	0.442	9.70871e-179	1.89291e-174	0.837966		ELF1	0	0.746	0.856	7.53962e-104	1.47e-99	-0.60325
	RPS9	0	1	0.999	2.66916e-178	5.20406e-174	0.31772		STK17A	0	0.525	0.668	8.9277e-104	1.74063e-99	-0.923345
	GIMAP4	0	0.529	0.279	3.60119e-177	7.02124e-173	1.09673		PIK3R1	0	0.648	0.76	1.33037e-103	2.59383e-99	-0.826594
	ANXA6	0	0.59	0.32	4.00096e-175	7.80067e-171	0.885045		SMAD7	0	0.046	0.197	9.74074e-99	1.89915e-94	-2.47344
	NOSIP	0	0.875	0.711	4.50135e-171	8.77628e-167	0.668338		JUN	0	0.893	0.939	9.64977e-97	1.88142e-92	-0.756632
	TPI1	0	0.629	0.373	2.13223e-169	4.15721e-165	0.881946		SESN3	0	0.434	0.587	1.17337e-96	2.28772e-92	-1.27263
	COTL1	0	0.674	0.431	2.3028e-160	4.48976e-156	0.84594		SMAP2	0	0.747	0.835	1.09777e-94	2.14033e-90	-0.657138
	SERF2	0	0.952	0.856	4.04297e-156	7.88258e-152	0.49847		YPEL5	0	0.605	0.732	2.05533e-94	4.00727e-90	-0.819291
	HLA-A	0	1	0.999	3.07422e-154	5.9938e-150	0.275377		PER1	0	0.344	0.509	8.18772e-93	1.59636e-88	-1.02682
	LIME1	0	0.825	0.649	7.6616e-154	1.49378e-149	0.68857		MT-CYB	0	0.996	0.998	7.63417e-92	1.48843e-87	-0.428132
	IL32	0	0.877	0.772	1.90689e-153	3.71787e-149	0.627295		DUSP8	0	0.035	0.173	8.67843e-91	1.69203e-86	-2.56908
	PSMB9	0	0.63	0.385	2.57217e-153	5.01496e-149	0.824705		MT-ND1	0	0.96	0.976	3.4716e-90	6.76858e-86	-0.473145
	PSME2	0	0.626	0.384	5.83719e-152	1.13808e-147	0.840454		KLF3	0	0.572	0.702	1.16296e-88	2.26742e-84	-0.751847
	EVL	0	0.938	0.812	7.17641e-152	1.39918e-147	0.515505		PRRC2C	0	0.815	0.88	1.68908e-87	3.2932e-83	-0.545766
	SH3BP5	0	0.299	0.117	7.0419e-150	1.37296e-145	1.32334		NR4A2	0	0.267	0.429	6.24476e-87	1.21754e-82	-1.27616
	LCK	0	0.838	0.654	2.84751e-149	5.55179e-145	0.615034		RHBDD2	0	0.301	0.462	6.99019e-87	1.36288e-82	-1.09701
	SELPLG	0	0.565	0.318	5.7816e-148	1.12724e-143	0.843286		GSPT1	0	0.443	0.581	2.47256e-86	4.82075e-82	-1.00402
	LDHB	0	0.992	0.979	7.8467e-148	1.52987e-143	0.393813		FAM177A1	0	0.275	0.428	1.17803e-85	2.2968e-81	-1.28141
	CD7	0	0.857	0.72	1.04444e-147	2.03634e-143	0.647018		BACH2	0	0.633	0.736	2.1868e-83	4.2636e-79	-0.955517
	CYBC1	0	0.266	0.102	1.66716e-138	3.25046e-134	1.4273		DYNLT1	0	0.542	0.674	5.21044e-83	1.01588e-78	-0.709377
	C1orf162	0	0.365	0.171	3.27288e-138	6.38113e-134	1.21931		S1PR1	0	0.444	0.578	6.11604e-83	1.19244e-78	-0.893083
	PRDX2	0	0.577	0.336	3.40125e-138	6.63142e-134	0.797344		LINC01619	0	0.602	0.719	8.72417e-83	1.70095e-78	-0.990781
	TSTD1	0	0.537	0.307	3.87514e-137	7.55535e-133	0.859599		UBE2B	0	0.609	0.722	6.73605e-82	1.31333e-77	-0.675645
	DAD1	0	0.58	0.35	4.76044e-134	9.28142e-130	0.811571		GABARAPL1	0	0.106	0.254	7.69462e-81	1.50022e-76	-1.73078
	PSMB10	0	0.537	0.309	8.53183e-134	1.66345e-129	0.847683		CCNH	0	0.543	0.659	1.1443e-80	2.23104e-76	-0.841332
	MARCKSL1	0	0.353	0.165	2.56025e-133	4.99172e-129	1.20067		OSER1	0	0.328	0.481	2.31721e-80	4.51786e-76	-0.970621
	GIMAP5	0	0.627	0.388	2.78093e-133	5.42198e-129	0.746875		NDFIP1	0	0.877	0.904	3.73793e-79	7.28784e-75	-0.586266
	SELENOH	0	0.586	0.359	4.6216e-130	9.01074e-126	0.805203		ARID5A	0	0.324	0.47	8.04521e-79	1.56858e-74	-1.05086
	CD3D	0	0.916	0.809	5.46761e-130	1.06602e-125	0.509869		ARRDC2	0	0.318	0.462	1.27251e-76	2.48101e-72	-1.052
	LIMS1	0	0.43	0.229	7.26015e-130	1.41551e-125	1.02839		SRGN	0	0.753	0.842	4.36482e-76	8.51009e-72	-0.616369
	BANF1	0	0.317	0.139	9.97744e-130	1.9453e-125	1.20224		KMT2E	0	0.706	0.795	2.35638e-75	4.59423e-71	-0.606793
	SLC9A3R1	0	0.408	0.205	2.77341e-129	5.40731e-125	0.987869		SC5D	0	0.102	0.242	1.38735e-73	2.70492e-69	-1.63537
	PYCR2	0	0.28	0.115	5.71613e-128	1.11447e-123	1.30508		CYTIP	0	0.834	0.897	1.56243e-73	3.04626e-69	-0.490163
	RPS12	0	1	1	1.19046e-126	2.32103e-122	0.260123		EZR	0	0.536	0.644	4.08602e-73	7.96651e-69	-0.877598
	ANAPC16	0	0.685	0.461	3.13134e-126	6.10517e-122	0.686892		CREM	0	0.278	0.42	6.43247e-73	1.25414e-68	-1.18184
	BTN3A2	0	0.389	0.191	3.28398e-126	6.40278e-122	0.967041		SBDS	0	0.597	0.714	1.04545e-72	2.03832e-68	-0.654353
	ACAP1	0	0.718	0.501	5.43151e-125	1.05898e-120	0.661299		MT-ND2	0	0.94	0.963	2.51976e-72	4.91277e-68	-0.469201
	TAGLN2	0	0.844	0.72	1.45056e-123	2.82816e-119	0.629118		NFKBIA	0	0.736	0.825	3.70702e-72	7.22757e-68	-0.698508
	EPHX2	0	0.338	0.158	4.20297e-120	8.19453e-116	1.07229		SRRM2	0	0.748	0.835	6.30243e-72	1.22878e-67	-0.51238
	PLSCR3	0	0.548	0.336	4.88405e-120	9.52243e-116	0.823959		P2RY8	0	0.555	0.66	6.81908e-72	1.32952e-67	-0.853153
	RIPOR2	0	0.856	0.695	2.50146e-117	4.87709e-113	0.48748		USP3	0	0.685	0.771	1.81454e-71	3.5378e-67	-0.690427
	ANXA1	0	0.551	0.332	1.79335e-116	3.4965e-112	0.653138		SERINC1	0	0.456	0.586	4.58627e-71	8.94184e-67	-0.767419
	RGS14	0	0.244	0.098	1.48322e-113	2.89183e-109	1.31522		UBE2D3	0	0.834	0.888	1.23918e-70	2.41603e-66	-0.476528
	M6PR	0	0.394	0.203	1.62937e-113	3.17678e-109	0.909319		ANKRD12	0	0.842	0.882	1.6004e-69	3.12029e-65	-0.586111
	MAL	0	0.779	0.619	2.22059e-113	4.32948e-109	0.631133		MT-ATP8	0	0.965	0.98	8.88366e-68	1.73205e-63	-0.467802
	TMEM230	0	0.431	0.238	2.8508e-112	5.5582e-108	0.912843		GCC2	0	0.625	0.731	2.96097e-67	5.773e-63	-0.614749
	CYBA	0	0.84	0.685	7.74454e-112	1.50995e-107	0.477429		DDIT3	0	0.123	0.257	1.2876e-64	2.51043e-60	-1.40154
	NSMCE1	0	0.338	0.167	1.11139e-109	2.16687e-105	1.07145		SETD2	0	0.402	0.526	9.47752e-64	1.84783e-59	-0.914675
	BIN2	0	0.669	0.458	3.93272e-109	7.66761e-105	0.624853		MALAT1	0	1	1	1.56517e-63	3.05161e-59	-0.316212
	ABRACL	0	0.538	0.33	3.4903e-108	6.80503e-104	0.742771		TGFBR2	0	0.694	0.776	7.05127e-63	1.37479e-58	-0.677484
	AC243960.1	0	0.48	0.279	1.54629e-107	3.0148e-103	0.80427		EIF1B	0	0.384	0.502	2.08634e-60	4.06774e-56	-0.841433
	ARL6IP5	0	0.783	0.603	2.40076e-107	4.68077e-103	0.551799		SCML1	0	0.135	0.26	5.42821e-60	1.05834e-55	-1.46867
	LAMTOR4	0	0.647	0.434	6.51656e-107	1.27053e-102	0.641747		WHAMM	0	0.389	0.502	3.1924e-59	6.22421e-55	-0.901184
	LAT	0	0.697	0.492	2.84405e-106	5.54505e-102	0.604779		SDCBP	0	0.468	0.581	4.63275e-59	9.03247e-55	-0.7143
	CSTB	0	0.481	0.285	3.3259e-106	6.4845e-102	0.829986		SPOCK2	0	0.709	0.785	7.01967e-59	1.36862e-54	-0.539793
	APRT	0	0.824	0.67	3.35273e-106	6.53681e-102	0.526083		PPP2R5C	0	0.617	0.705	3.31539e-58	6.46401e-54	-0.729636
	TRAPPC1	0	0.465	0.274	3.06538e-104	5.97658e-100	0.824439		DDX6	0	0.68	0.757	4.71065e-58	9.18435e-54	-0.532596
	CD3G	0	0.805	0.641	2.90331e-103	5.66059e-99	0.535178		SEPTIN2	0	0.351	0.468	5.93098e-58	1.15636e-53	-0.92996
	S100A6	0	0.851	0.724	4.23596e-103	8.25885e-99	0.501654		PMEPA1	0	0.027	0.12	1.04413e-57	2.03574e-53	-2.63817
	BCAP31	0	0.458	0.264	1.24441e-102	2.42623e-98	0.790389		PELI1	0	0.487	0.594	1.9504e-56	3.8027e-52	-0.818645
	THEMIS	0	0.394	0.208	2.05466e-102	4.00598e-98	0.686175		CD6	0	0.664	0.749	3.16381e-56	6.16848e-52	-0.582709
	ACTR3	0	0.56	0.351	3.93577e-102	7.67356e-98	0.659645		ELL2	0	0.1	0.215	3.97501e-56	7.75008e-52	-1.70335
	ACTG1	0	0.992	0.979	6.64834e-102	1.29623e-97	0.313045		DDX24	0	0.763	0.827	1.02536e-55	1.99914e-51	-0.463696
	KRTCAP2	0	0.585	0.383	5.97705e-101	1.16534e-96	0.675413		BIRC2	0	0.206	0.331	7.59819e-55	1.48142e-50	-1.21168
	TALDO1	0	0.326	0.163	1.6088e-100	3.13668e-96	1.02228		PLK3	0	0.194	0.323	9.14157e-55	1.78233e-50	-1.06651
	TRADD	0	0.368	0.196	3.42216e-100	6.67219e-96	0.962259		RICTOR	0	0.42	0.529	1.09329e-54	2.13158e-50	-0.903477
	PSME1	0	0.882	0.768	3.83164e-100	7.47055e-96	0.476552		SSH2	0	0.682	0.754	5.31893e-54	1.03703e-49	-0.673252
	LSP1	0	0.829	0.668	1.04098e-99	2.02959e-95	0.459467		SFPQ	0	0.702	0.779	6.57129e-52	1.28121e-47	-0.491413
	CALM3	0	0.625	0.415	1.237e-99	2.41178e-95	0.61957		BTG2	0	0.699	0.77	8.79625e-52	1.715e-47	-0.569017
	PCED1B	0	0.537	0.335	5.95987e-99	1.162e-94	0.633455		RORA	0	0.531	0.632	1.86099e-51	3.62837e-47	-0.745988
	NME2	0	0.797	0.655	3.36307e-98	6.55698e-94	0.537923		SAMSN1	0	0.198	0.32	1.91781e-51	3.73915e-47	-1.13458
	RPLP1	0	1	1	5.6661e-98	1.10472e-93	0.25078		CUL3	0	0.339	0.454	2.05366e-51	4.00401e-47	-0.9098
	NDUFA11	0	0.597	0.391	5.94709e-98	1.1595e-93	0.649769		TSC22D3	0	0.98	0.97	2.4499e-51	4.77657e-47	-0.380088
	CITED4	0	0.34	0.176	1.00294e-97	1.95543e-93	0.99032		WTAP	0	0.579	0.673	1.23398e-50	2.4059e-46	-0.560533
	SH3BGRL3	0	0.952	0.901	1.6912e-97	3.29734e-93	0.360128		HNRNPH3	0	0.511	0.612	2.67566e-50	5.21673e-46	-0.611457
	PRKCQ-AS1	0	0.681	0.476	6.61466e-97	1.28966e-92	0.56608		HAUS3	0	0.221	0.34	3.24778e-50	6.3322e-46	-1.02653
	MYC	0	0.398	0.223	1.26403e-96	2.46447e-92	0.899801		DUSP2	0	0.364	0.467	3.68834e-49	7.19115e-45	-1.07363
	NDUFB2	0	0.438	0.252	3.1671e-96	6.17489e-92	0.781134		VPS37B	0	0.188	0.306	1.40098e-48	2.7315e-44	-1.07691
	ATP6V0E2	0	0.351	0.182	3.24164e-96	6.32023e-92	0.895079		ZNF644	0	0.381	0.487	6.86457e-48	1.33839e-43	-0.858262
	PIM2	0	0.601	0.402	8.16746e-96	1.59241e-91	0.653496		PDE4D	0	0.323	0.439	1.75999e-47	3.43146e-43	-0.932058
	PRMT1	0	0.355	0.188	7.95371e-95	1.55074e-90	0.910507		PTPN7	0	0.198	0.314	5.56557e-47	1.08512e-42	-1.00551
	ECH1	0	0.387	0.211	2.85435e-94	5.56513e-90	0.798798		PLEKHA2	0	0.116	0.221	6.95257e-47	1.35554e-42	-1.4167
	IL6R	0	0.253	0.113	3.7923e-94	7.39386e-90	1.08327		GTF2B	0	0.327	0.441	2.03169e-46	3.96118e-42	-0.760611
	LBH	0	0.615	0.418	9.21468e-94	1.79659e-89	0.600414		RNF19A	0	0.305	0.414	3.59084e-46	7.00105e-42	-0.99836
	GIMAP7	0	0.8	0.642	4.03514e-93	7.86732e-89	0.510869		BTG3	0	0.14	0.249	4.40477e-46	8.58798e-42	-1.19326
	HNRNPA2B1	0	0.948	0.875	6.73195e-93	1.31253e-88	0.362055		PIK3CA	0	0.262	0.375	5.20864e-46	1.01553e-41	-1.02501
	HSPB1	0	0.541	0.349	1.52413e-92	2.97161e-88	0.676003		RB1CC1	0	0.3	0.408	1.33322e-45	2.59938e-41	-0.934977
	GIMAP1	0	0.494	0.303	7.87951e-92	1.53627e-87	0.706532		RASA3	0	0.753	0.803	2.22959e-45	4.34702e-41	-0.669905
	ITGB7	0	0.36	0.194	1.13912e-90	2.22094e-86	0.844091		RSRC2	0	0.442	0.544	2.90181e-45	5.65766e-41	-0.647532
	AQP3	0	0.527	0.346	5.56241e-89	1.0845e-84	0.754642		HERC1	0	0.474	0.561	4.99157e-45	9.73206e-41	-0.86294
	SIRPG	0	0.262	0.124	4.25885e-88	8.30348e-84	1.05808		ARHGEF7	0	0.2	0.308	5.7909e-45	1.12905e-40	-1.18974
	SRSF5	0	0.949	0.892	5.37135e-88	1.04725e-83	0.381231		NDUFV2	0	0.513	0.604	6.23323e-45	1.21529e-40	-0.616082
	PRELID1	0	0.429	0.253	1.26894e-87	2.47404e-83	0.772421		RNMT	0	0.422	0.52	2.1942e-44	4.27803e-40	-0.701682
	FKBP1A	0	0.447	0.269	2.26285e-87	4.41188e-83	0.741601		DENND6A	0	0.265	0.376	2.55863e-44	4.98856e-40	-0.927216
	ESYT1	0	0.239	0.108	4.13626e-87	8.06446e-83	1.0998		TUT4	0	0.564	0.642	3.15187e-44	6.14521e-40	-0.681907
	MIF	0	0.918	0.838	8.31178e-87	1.62055e-82	0.395837		EIF5	0	0.672	0.754	3.2768e-44	6.38877e-40	-0.439433
	XAF1	0	0.251	0.117	2.96898e-86	5.78861e-82	1.05653		GPR132	0	0.147	0.254	8.83463e-44	1.72249e-39	-1.15891
	CCT3	0	0.478	0.299	4.35538e-85	8.49168e-81	0.697555		G3BP2	0	0.484	0.583	5.41778e-43	1.05631e-38	-0.596965
	SHISA5	0	0.477	0.297	4.92627e-84	9.60474e-80	0.704328		YTHDC1	0	0.411	0.507	6.25875e-43	1.22027e-38	-0.748628
	SELENOW	0	0.603	0.414	1.40582e-82	2.74094e-78	0.594887		SRSF11	0	0.698	0.764	2.43374e-42	4.74505e-38	-0.47716
	CKLF	0	0.253	0.121	2.07438e-82	4.04442e-78	1.03039		RAP1B	0	0.721	0.788	2.69968e-42	5.26356e-38	-0.487415
	SH3BP1	0	0.273	0.136	2.3579e-82	4.59721e-78	1.00965		KDM7A	0	0.214	0.322	4.6477e-42	9.06162e-38	-1.07119
	CSK	0	0.494	0.313	2.96351e-82	5.77796e-78	0.662332		CD5	0	0.554	0.64	8.95069e-42	1.74512e-37	-0.54856
	HCST	0	0.596	0.407	5.57298e-82	1.08656e-77	0.555835		NUP98	0	0.246	0.352	1.11753e-41	2.17884e-37	-0.980262
	VASP	0	0.247	0.117	1.60507e-81	3.12941e-77	1.02806		CCNL1	0	0.713	0.777	1.20712e-41	2.35352e-37	-0.501321
	HSPA8	0	0.955	0.918	1.69459e-81	3.30394e-77	0.317991		RAB33A	0	0.031	0.106	1.29065e-41	2.51639e-37	-2.00145
	UTS2	0	0.048	0.005	2.20303e-81	4.29525e-77	3.01484		MT-ND4L	0	0.956	0.972	2.83603e-41	5.52941e-37	-0.35407
	DENND2D	0	0.344	0.19	3.53475e-81	6.8917e-77	0.836723		CENPK	0	0.08	0.172	4.25057e-41	8.28734e-37	-1.41894
	PHPT1	0	0.187	0.077	7.30332e-81	1.42393e-76	1.28406		IDI1	0	0.276	0.381	5.8549e-41	1.14153e-36	-0.883097
	ITGB2	0	0.649	0.453	1.08663e-80	2.11861e-76	0.468846		USP36	0	0.285	0.39	1.45647e-40	2.83968e-36	-0.897064
	NDUFS7	0	0.379	0.215	2.09588e-80	4.08634e-76	0.736317		SF1	0	0.929	0.947	5.25308e-40	1.02419e-35	-0.310377
	ANAPC11	0	0.335	0.182	3.61639e-80	7.05088e-76	0.815943		SNRPA1	0	0.432	0.523	9.37767e-40	1.82836e-35	-0.628607
	ORAI1	0	0.371	0.211	6.42548e-80	1.25278e-75	0.776378		SYTL3	0	0.301	0.399	7.29851e-39	1.42299e-34	-0.958229
	GPSM3	0	0.903	0.808	9.56661e-80	1.8652e-75	0.389229		ARID4B	0	0.674	0.75	8.89294e-38	1.73386e-33	-0.483321
	PLEKHJ1	0	0.303	0.16	6.33203e-79	1.23456e-74	0.892894		SNHG1	0	0.462	0.545	8.95646e-38	1.74624e-33	-0.600119
	ITM2B	0	0.989	0.979	1.14323e-78	2.22896e-74	0.274536		MECP2	0	0.24	0.339	2.55359e-37	4.97873e-33	-0.950254
	IRF2	0	0.234	0.11	1.21864e-78	2.37599e-74	1.03481		MT-ND5	0	0.906	0.922	5.2427e-37	1.02217e-32	-0.374477
	LY6E	0	0.728	0.555	2.07708e-78	4.04968e-74	0.455315		USP47	0	0.378	0.469	6.5675e-37	1.28047e-32	-0.78948
	HIKESHI	0	0.21	0.094	1.18311e-77	2.30671e-73	1.13285		MARCH6	0	0.252	0.347	9.37513e-37	1.82787e-32	-1.01781
	MVP	0	0.396	0.233	1.57542e-77	3.07159e-73	0.717703		TSPYL2	0	0.282	0.381	2.02681e-36	3.95167e-32	-0.822885
	POLD4	0	0.45	0.279	1.857e-77	3.6206e-73	0.683876		IFNGR1	0	0.099	0.186	3.41618e-36	6.66053e-32	-1.31432
	WDR1	0	0.477	0.303	4.54841e-77	8.86803e-73	0.643582		ITPKB	0	0.517	0.595	1.14766e-35	2.23759e-31	-0.66816
	LAGE3	0	0.215	0.099	5.54204e-77	1.08053e-72	1.1806		CELF2	0	0.776	0.812	1.19053e-35	2.32117e-31	-0.596474
	FKBP2	0	0.143	0.052	5.59971e-77	1.09178e-72	1.42254		SGTB	0	0.349	0.441	1.58532e-35	3.0909e-31	-0.71334
	PLAAT4	0	0.707	0.538	6.04324e-77	1.17825e-72	0.487333		ZNF292	0	0.465	0.539	2.36607e-35	4.61312e-31	-0.678526
	NEDD8	0	0.525	0.338	7.84973e-77	1.53046e-72	0.578403		SYAP1	0	0.168	0.263	8.83516e-35	1.72259e-30	-1.02118
	BSG	0	0.416	0.25	1.20538e-76	2.35012e-72	0.684517		KLHL24	0	0.281	0.375	1.33029e-34	2.59366e-30	-0.830654
	AP1M1	0	0.302	0.161	2.68197e-76	5.22904e-72	0.894291		CENPC	0	0.468	0.549	1.89522e-34	3.69511e-30	-0.625203
	TBC1D10C	0	0.623	0.444	6.70381e-76	1.30704e-71	0.522797		MAPK1IP1L	0	0.53	0.605	5.4159e-34	1.05594e-29	-0.485836
	ADTRP	0	0.267	0.134	1.08944e-75	2.12408e-71	0.927394		GADD45A	0	0.092	0.174	6.14498e-34	1.19809e-29	-1.35479
	MGST3	0	0.288	0.15	3.08852e-75	6.02168e-71	0.904369		CSNK1D	0	0.167	0.259	7.29919e-34	1.42312e-29	-1.00815
	NHP2	0	0.398	0.239	3.56329e-75	6.94735e-71	0.74994		SLC7A5	0	0.034	0.098	7.49801e-34	1.46189e-29	-1.96302
	FLOT2	0	0.394	0.236	6.34805e-75	1.23768e-70	0.72925		TBC1D15	0	0.274	0.368	7.92209e-34	1.54457e-29	-0.84766
	LCP2	0	0.637	0.458	7.26748e-75	1.41694e-70	0.516943		KANSL1	0	0.319	0.405	2.08568e-33	4.06646e-29	-0.933168
	VAMP8	0	0.476	0.304	7.82168e-75	1.52499e-70	0.65243		PHF3	0	0.585	0.66	2.09412e-33	4.08291e-29	-0.504561
	SUN2	0	0.72	0.546	8.8954e-75	1.73434e-70	0.461219		RAB30	0	0.155	0.246	2.93682e-33	5.72592e-29	-0.979612
	PLAC8	0	0.625	0.446	1.21899e-74	2.37667e-70	0.543994		ARL4C	0	0.8	0.84	4.01354e-33	7.8252e-29	-0.431159
	HDAC1	0	0.422	0.257	1.24349e-74	2.42444e-70	0.687533		MAP3K2	0	0.352	0.435	1.28397e-32	2.50336e-28	-0.817394
	MED16	0	0.203	0.09	1.26746e-74	2.47117e-70	1.10709		BTBD11	0	0.162	0.249	1.54767e-32	3.01749e-28	-1.32136
	ICAM2	0	0.348	0.198	2.84788e-74	5.55251e-70	0.801987		SFMBT1	0	0.186	0.275	6.83496e-32	1.33261e-27	-1.05647
	UNC45A	0	0.134	0.048	1.63376e-73	3.18533e-69	1.43256		SLC38A1	0	0.594	0.661	8.9655e-32	1.748e-27	-0.567238
	H1FX	0	0.86	0.773	5.24645e-73	1.0229e-68	0.464397		STAT4	0	0.372	0.448	1.17684e-31	2.29448e-27	-0.867454
	UBE2L6	0	0.363	0.212	8.30054e-73	1.61836e-68	0.753294		FAM118A	0	0.132	0.217	1.3483e-31	2.62877e-27	-1.09083
	EMP3	0	0.808	0.681	4.40368e-72	8.58585e-68	0.439351		KAT6A	0	0.496	0.565	1.64708e-31	3.21131e-27	-0.668055
	ABHD17A	0	0.591	0.404	8.33284e-72	1.62465e-67	0.470244		DCTN6	0	0.098	0.178	1.64899e-31	3.21503e-27	-1.18122
	MRPL24	0	0.172	0.072	5.83305e-71	1.13727e-66	1.19361		CTSL	0	0.029	0.088	3.18467e-31	6.20915e-27	-1.95908
	POLR3GL	0	0.364	0.213	2.15442e-70	4.20047e-66	0.706001		ANKRD11	0	0.543	0.601	4.1683e-31	8.12693e-27	-0.644691
	C4orf3	0	0.55	0.375	3.2411e-70	6.31917e-66	0.548137		PPP1CB	0	0.307	0.389	7.15544e-31	1.3951e-26	-0.874284
	ATP5MC1	0	0.277	0.146	4.04632e-70	7.88911e-66	0.8671		SFXN1	0	0.454	0.522	2.57942e-30	5.0291e-26	-0.594881
	AL589693.1	0	0.203	0.093	1.86578e-69	3.63772e-65	0.6996		AREG	0	0.118	0.198	3.86273e-30	7.53116e-26	-1.15686
	ATP6V0E1	0	0.545	0.371	2.34044e-69	4.56316e-65	0.562208		ETF1	0	0.159	0.243	5.87923e-30	1.14627e-25	-0.999865
	MYL6	0	0.906	0.826	2.34865e-69	4.57917e-65	0.339372		ATXN1	0	0.25	0.337	8.11535e-30	1.58225e-25	-0.977965
	SEPTIN1	0	0.667	0.505	2.85939e-69	5.57495e-65	0.487706		ZBTB1	0	0.265	0.356	9.26638e-30	1.80667e-25	-0.758241
	TSPO	0	0.526	0.35	4.62491e-69	9.01719e-65	0.567816		JOSD1	0	0.166	0.252	9.69431e-30	1.8901e-25	-0.934544
	GNAI2	0	0.784	0.646	6.89472e-69	1.34426e-64	0.420425		CDC37L1	0	0.175	0.261	1.10645e-29	2.15724e-25	-0.901898
	GSDMD	0	0.279	0.148	7.05851e-69	1.3762e-64	0.822286		HNRNPL	0	0.698	0.766	1.13256e-29	2.20816e-25	-0.325366
	TRAPPC6A	0	0.371	0.224	9.21587e-69	1.79682e-64	0.754075		CDC42SE2	0	0.775	0.809	1.94179e-29	3.78591e-25	-0.508591
	DDX5	0	0.994	0.985	3.31107e-68	6.45559e-64	0.254108		MAPK8	0	0.245	0.33	2.22443e-29	4.33697e-25	-0.954745
	IMPDH2	0	0.414	0.258	3.61644e-68	7.05098e-64	0.675019		BAZ2A	0	0.342	0.427	2.32289e-29	4.52893e-25	-0.651876
	ILF3-DT	0	0.298	0.164	5.23271e-68	1.02022e-63	0.805305		PTGER4	0	0.329	0.411	2.70738e-29	5.27858e-25	-0.735355
	PRDX5	0	0.395	0.243	8.185e-68	1.59583e-63	0.680454		ZNF791	0	0.106	0.184	3.02459e-29	5.89705e-25	-1.11919
	H2AFY	0	0.459	0.299	1.80615e-67	3.52146e-63	0.614904		CHIC2	0	0.291	0.377	4.92121e-29	9.59488e-25	-0.712328
	ACYP1	0	0.135	0.051	1.85794e-67	3.62243e-63	1.37628		HBP1	0	0.341	0.42	7.97548e-29	1.55498e-24	-0.70675
	LRRN3	0	0.101	0.032	7.94984e-67	1.54998e-62	1.7083		DCP1A	0	0.208	0.295	9.6341e-29	1.87836e-24	-0.802017
	OSTF1	0	0.39	0.239	1.78674e-66	3.48361e-62	0.682514		MORF4L1	0	0.691	0.747	1.75066e-28	3.41326e-24	-0.364749
	GZMM	0	0.447	0.284	1.87068e-66	3.64727e-62	0.523762		GOLGA4	0	0.389	0.469	1.79132e-28	3.49253e-24	-0.651873
	HMGN1	0	0.727	0.573	2.8001e-66	5.45936e-62	0.448484		RIOK3	0	0.288	0.376	2.49258e-28	4.85979e-24	-0.655027
	PSMC5	0	0.44	0.286	2.86421e-66	5.58436e-62	0.656083		CD44	0	0.858	0.888	2.96996e-28	5.79053e-24	-0.320645
	CFAP298	0	0.152	0.062	8.28681e-66	1.61568e-61	1.23012		PDE4B	0	0.248	0.33	4.89287e-28	9.53964e-24	-0.871088
	MDS2	0	0.183	0.083	1.7635e-65	3.43829e-61	1.10105		HSPA9	0	0.435	0.505	1.0378e-27	2.0234e-23	-0.564572
	LARS	0	0.277	0.149	1.84864e-65	3.6043e-61	0.795297		ZFP36L2	0	0.986	0.982	1.20855e-27	2.35631e-23	-0.268481
	ARFRP1	0	0.164	0.07	2.18619e-65	4.26242e-61	1.17683		TENT5C	0	0.245	0.331	1.23213e-27	2.40228e-23	-0.767187
	DBI	0	0.366	0.219	4.62097e-65	9.00951e-61	0.652146		KRAS	0	0.368	0.441	1.42731e-27	2.78283e-23	-0.666722
	PTPRCAP	0	0.929	0.871	5.2813e-65	1.0297e-60	0.338159		ARNTL	0	0.16	0.24	1.80686e-27	3.52283e-23	-0.993831
	CTSD	0	0.356	0.214	1.25438e-64	2.44566e-60	0.687495		RANBP2	0	0.41	0.481	3.20195e-27	6.24285e-23	-0.681948
	NUTF2	0	0.355	0.212	1.74379e-64	3.39987e-60	0.717507		CIR1	0	0.279	0.367	7.09742e-27	1.38378e-22	-0.661016
	CHI3L2	0	0.15	0.062	4.20589e-64	8.20022e-60	1.27797		ZHX2	0	0.183	0.26	7.17493e-27	1.3989e-22	-1.15527
	AP2M1	0	0.441	0.287	6.29703e-64	1.22773e-59	0.618175		USP15	0	0.711	0.759	9.86275e-27	1.92294e-22	-0.465431
	PARP10	0	0.189	0.088	8.13894e-64	1.58685e-59	1.04666		KRR1	0	0.263	0.351	1.05638e-26	2.05962e-22	-0.638254
	TBCB	0	0.34	0.199	1.35007e-63	2.63224e-59	0.693127		TNRC6A	0	0.357	0.429	1.25081e-26	2.43871e-22	-0.734327
	CNPY2	0	0.315	0.181	1.40623e-63	2.74173e-59	0.75113		FAM214A	0	0.197	0.278	1.41817e-26	2.765e-22	-0.94127
	ICAM3	0	0.651	0.493	2.98413e-63	5.81816e-59	0.466997		DNAJB6	0	0.307	0.386	1.74253e-26	3.39741e-22	-0.700261
	LMAN2	0	0.345	0.204	3.18539e-63	6.21055e-59	0.679836		HSPA5	0	0.473	0.543	1.87444e-26	3.6546e-22	-0.541451
	ARPC4	0	0.542	0.37	6.29705e-63	1.22774e-58	0.498528		YIPF5	0	0.157	0.237	2.08828e-26	4.07153e-22	-0.888514
	LINC01550	0	0.31	0.178	6.81998e-63	1.32969e-58	0.752734		TBL1X	0	0.24	0.319	2.14187e-26	4.17601e-22	-1.00915
	PPM1M	0	0.212	0.104	7.62095e-63	1.48586e-58	0.985448		FUS	0	0.757	0.796	2.42939e-26	4.73658e-22	-0.359581
	NDUFA12	0	0.481	0.327	1.23936e-62	2.41639e-58	0.593862		PSME4	0	0.2	0.28	2.55229e-26	4.9762e-22	-0.962115
	DNMT1	0	0.339	0.2	1.64399e-62	3.20528e-58	0.675689		IRF1	0	0.493	0.554	3.08448e-26	6.01381e-22	-0.610995
	RPS6KA1	0	0.183	0.084	1.78045e-62	3.47135e-58	0.982246		FBXL3	0	0.152	0.229	3.60089e-26	7.02065e-22	-0.958024
	SIGMAR1	0	0.164	0.071	3.1713e-62	6.18309e-58	1.14342		N4BP1	0	0.28	0.362	3.8498e-26	7.50595e-22	-0.75368
	CAPZB	0	0.828	0.704	3.63137e-62	7.08007e-58	0.368526		MACO1	0	0.182	0.259	7.98547e-26	1.55693e-21	-0.90156
	BRK1	0	0.44	0.286	5.72908e-62	1.117e-57	0.593406		RFTN1	0	0.235	0.31	1.42821e-25	2.78458e-21	-0.92693
	TMEM14C	0	0.22	0.111	7.39578e-62	1.44195e-57	0.97685		GET4	0	0.119	0.192	1.72681e-25	3.36676e-21	-0.96398
	AC008105.3	0	0.369	0.225	8.76831e-62	1.70956e-57	0.662321		PFKFB3	0	0.068	0.131	1.76916e-25	3.44933e-21	-1.32019
	WAS	0	0.487	0.331	1.14188e-61	2.22632e-57	0.571868		RBM39	0	0.818	0.854	3.14783e-25	6.13733e-21	-0.308392
	TSC22D4	0	0.362	0.22	1.4794e-61	2.88439e-57	0.699321		CD247	0	0.79	0.825	3.40745e-25	6.6435e-21	-0.433522
	DUT	0	0.393	0.249	3.33836e-61	6.5088e-57	0.658719		GRASP	0	0.066	0.129	3.8011e-25	7.411e-21	-1.29272
	MAT2B	0	0.457	0.304	4.20477e-61	8.19804e-57	0.600076		RAB5A	0	0.223	0.302	4.05974e-25	7.91528e-21	-0.748873
	PTPN6	0	0.332	0.197	9.08065e-61	1.77045e-56	0.711935		TMEM41B	0	0.176	0.255	4.52682e-25	8.82593e-21	-0.88348
	DYNLL1	0	0.173	0.078	9.38402e-61	1.8296e-56	1.02925		SGK1	0	0.052	0.11	5.18212e-25	1.01036e-20	-1.47306
	EDF1	0	0.772	0.64	2.94313e-60	5.73822e-56	0.40461		TNKS2	0	0.306	0.384	6.43931e-25	1.25547e-20	-0.687317
	TMEM250	0	0.083	0.024	4.10883e-60	8.01098e-56	1.74867		PTBP2	0	0.158	0.234	7.65608e-25	1.49271e-20	-0.970349
	POP5	0	0.21	0.105	6.39909e-60	1.24763e-55	0.945089		RIF1	0	0.209	0.285	7.87696e-25	1.53577e-20	-0.91688
	ETS1	0	0.931	0.87	8.3502e-60	1.62804e-55	0.29915		JMJD1C	0	0.544	0.597	1.07e-24	2.08617e-20	-0.645377
	HDHD5	0	0.145	0.061	1.29009e-59	2.5153e-55	1.22722		CHD2	0	0.6	0.664	1.22353e-24	2.38551e-20	-0.476825
	CCT5	0	0.218	0.111	1.54457e-59	3.01144e-55	0.914679		FAM160B1	0	0.107	0.177	1.28909e-24	2.51333e-20	-1.15352
	BTN3A3	0	0.181	0.085	2.72299e-59	5.30901e-55	0.98382		PRDM2	0	0.302	0.375	1.3891e-24	2.70833e-20	-0.807868
	ARHGAP30	0	0.408	0.261	3.08697e-59	6.01866e-55	0.593797		MGAT4A	0	0.759	0.804	1.5502e-24	3.02242e-20	-0.329597
	EXOSC5	0	0.131	0.052	3.12325e-59	6.0894e-55	1.34772		USP16	0	0.322	0.394	2.33861e-24	4.55959e-20	-0.673279
	ATP5MF	0	0.34	0.205	4.63983e-59	9.04627e-55	0.712052		STK4	0	0.838	0.87	4.36767e-24	8.51565e-20	-0.317272
	GIMAP2	0	0.392	0.249	5.87417e-59	1.14529e-54	0.654756		RAB21	0	0.211	0.29	6.66322e-24	1.29913e-19	-0.72998
	PHB	0	0.257	0.14	8.33571e-59	1.62521e-54	0.814267		EPB41L4A-AS1	0	0.43	0.497	7.51188e-24	1.46459e-19	-0.506436
	ZNHIT1	0	0.302	0.176	9.95308e-59	1.94055e-54	0.732859		CD55	0	0.658	0.708	8.77073e-24	1.71003e-19	-0.429485
	TRAPPC5	0	0.456	0.306	1.23532e-58	2.4085e-54	0.589198		SNN	0	0.118	0.189	9.38718e-24	1.83022e-19	-0.91413
	MICOS10	0	0.456	0.302	1.3732e-58	2.67733e-54	0.530698		CST7	0	0.013	0.053	9.66368e-24	1.88413e-19	-4.10951
	CNN2	0	0.798	0.685	2.36795e-58	4.61679e-54	0.39058		SELENOT	0	0.273	0.352	9.97077e-24	1.944e-19	-0.628573
	SIGIRR	0	0.482	0.327	2.46811e-58	4.81208e-54	0.545511		CMSS1	0	0.163	0.234	1.29536e-23	2.52557e-19	-1.29278
	LEF1	0	0.867	0.756	2.76833e-58	5.39741e-54	0.281423		HIF1A	0	0.401	0.468	1.74114e-23	3.3947e-19	-0.619187
	ISG20	0	0.639	0.466	4.3285e-58	8.43929e-54	0.378482		NLRP1	0	0.377	0.442	1.86079e-23	3.62798e-19	-0.637046
	POLR2E	0	0.33	0.198	4.64113e-58	9.04882e-54	0.687996		IRS2	0	0.136	0.208	2.08207e-23	4.05942e-19	-0.948578
	CD4	0	0.437	0.287	4.78382e-58	9.32701e-54	0.550911		SAR1A	0	0.146	0.219	2.8781e-23	5.61142e-19	-0.875196
	PSMB8-AS1	0	0.258	0.141	5.01292e-58	9.77368e-54	0.794603		CAPZA1	0	0.377	0.441	3.21016e-23	6.25886e-19	-0.656319
	SYNGR2	0	0.383	0.242	5.34075e-58	1.04129e-53	0.632104		PPP1R16B	0	0.195	0.268	3.21553e-23	6.26932e-19	-0.953917
	METTL26	0	0.433	0.286	6.96799e-58	1.35855e-53	0.59683		SNIP1	0	0.115	0.183	3.59469e-23	7.00857e-19	-1.01365
	CCT7	0	0.437	0.289	8.51879e-58	1.66091e-53	0.563304		PHLDB3	0	0.12	0.189	3.84832e-23	7.50306e-19	-1.03021
	TBCA	0	0.539	0.38	1.495e-57	2.9148e-53	0.491766		FKBP5	0	0.51	0.561	3.88834e-23	7.58109e-19	-0.680576
	STMN3	0	0.416	0.27	1.6153e-57	3.14936e-53	0.587535		RASA2	0	0.693	0.733	3.99152e-23	7.78228e-19	-0.434751
	NME3	0	0.444	0.298	1.67128e-57	3.25849e-53	0.586949		PIP4P1	0	0.184	0.259	6.25015e-23	1.21859e-18	-0.7842
	ATP5PD	0	0.546	0.384	3.83197e-57	7.47119e-53	0.473575		TIPARP	0	0.123	0.192	6.96076e-23	1.35714e-18	-1.00347
	AK5	0	0.296	0.172	4.92276e-57	9.5979e-53	0.714851		SLC25A36	0	0.276	0.351	8.63974e-23	1.68449e-18	-0.658588
	RGS19	0	0.205	0.104	7.20341e-57	1.40445e-52	0.960548		REL	0	0.3	0.375	1.09795e-22	2.14067e-18	-0.642697
	TMEM14B	0	0.489	0.339	7.89562e-57	1.53941e-52	0.51989		TSG101	0	0.127	0.196	1.1748e-22	2.29051e-18	-0.96406
	FAM117A	0	0.376	0.237	9.21798e-57	1.79723e-52	0.62296		SRSF10	0	0.609	0.661	1.20621e-22	2.35174e-18	-0.391616
	RALBP1	0	0.237	0.127	1.27175e-56	2.47954e-52	0.87279		CCL5	0	0.019	0.06	1.24344e-22	2.42433e-18	-4.59957
	ARHGAP9	0	0.456	0.305	3.16087e-56	6.16275e-52	0.541819		NRBF2	0	0.091	0.156	1.3427e-22	2.61787e-18	-0.872655
	INO80E	0	0.334	0.202	3.32662e-56	6.48591e-52	0.6636		TP53BP2	0	0.134	0.203	2.86038e-22	5.57688e-18	-0.952223
	MRPS34	0	0.4	0.26	3.68853e-56	7.19152e-52	0.608005		NUP54	0	0.181	0.254	3.0895e-22	6.02361e-18	-0.802566
	DNPH1	0	0.281	0.163	6.34817e-56	1.2377e-51	0.784976		GYPC	0	0.79	0.82	3.17915e-22	6.19838e-18	-0.322684
	VSIR	0	0.45	0.3	7.55261e-56	1.47253e-51	0.52967		LAMTOR3	0	0.129	0.2	3.44264e-22	6.71211e-18	-0.790026
	STAT1	0	0.441	0.298	9.76411e-56	1.90371e-51	0.606309		PDXDC1	0	0.228	0.305	3.6208e-22	7.05947e-18	-0.673443
	CAT	0	0.187	0.091	1.24738e-55	2.43202e-51	0.901756		POMP	0	0.317	0.389	5.49957e-22	1.07225e-17	-0.576382
	LDHA	0	0.673	0.524	1.55733e-55	3.03633e-51	0.438018		RASGEF1B	0	0.051	0.105	5.99552e-22	1.16895e-17	-1.41518
	AC005842.1	0	0.125	0.051	1.83374e-55	3.57523e-51	1.33774		GPCPD1	0	0.367	0.428	6.01225e-22	1.17221e-17	-0.735603
	EHD1	0	0.229	0.121	2.52986e-55	4.93246e-51	0.814976		SETD7	0	0.057	0.112	6.13142e-22	1.19544e-17	-1.33132
	GLRX	0	0.246	0.136	4.17751e-55	8.14489e-51	0.85394		ARIH1	0	0.484	0.539	8.94608e-22	1.74422e-17	-0.639288
	GSTK1	0	0.854	0.781	6.31915e-55	1.23205e-50	0.338809		RRM1	0	0.134	0.201	9.43056e-22	1.83868e-17	-0.967358
	FAM89B	0	0.133	0.056	7.98699e-55	1.55722e-50	1.24912		GGNBP2	0	0.462	0.521	1.77028e-21	3.45152e-17	-0.480918
	CD99	0	0.796	0.673	1.22541e-54	2.38918e-50	0.301148		CBLB	0	0.437	0.491	1.97111e-21	3.84308e-17	-0.749812
	ANKRD55	0	0.24	0.131	1.60467e-54	3.12863e-50	0.821403		CSDE1	0	0.755	0.799	3.2157e-21	6.26964e-17	-0.299101
	TMEM147	0	0.263	0.148	2.60334e-54	5.07573e-50	0.786802		HSPA13	0	0.074	0.132	4.11901e-21	8.03083e-17	-1.01287
	HMOX2	0	0.302	0.179	6.29545e-54	1.22742e-49	0.692442		CEP95	0	0.241	0.31	4.16841e-21	8.12716e-17	-0.771081
	GNG5	0	0.447	0.299	1.07184e-53	2.08977e-49	0.511074		JMY	0	0.304	0.375	5.98582e-21	1.16706e-16	-0.650839
	TMEM204	0	0.258	0.144	1.37054e-53	2.67215e-49	0.737077		ZEB2	0	0.007	0.038	6.36482e-21	1.24095e-16	-4.18241
	ECHS1	0	0.178	0.087	1.68714e-53	3.28942e-49	0.98771		FBXO34	0	0.162	0.229	6.78933e-21	1.32372e-16	-0.938789
	POLD2	0	0.171	0.081	1.92518e-53	3.75351e-49	1.00105		BPGM	0	0.045	0.095	7.86244e-21	1.53294e-16	-1.24691
	DRAP1	0	0.586	0.428	2.21591e-53	4.32037e-49	0.436721		NR3C1	0	0.406	0.466	9.57189e-21	1.86623e-16	-0.631143
	AC139720.1	0	0.193	0.096	3.05216e-53	5.9508e-49	0.783891		FGFBP2	0	0.002	0.029	9.96585e-21	1.94304e-16	-6.21826
	HIST1H1D	0	0.497	0.354	5.15657e-53	1.00538e-48	0.534103		SYF2	0	0.507	0.559	1.02992e-20	2.00803e-16	-0.421436
	TUBB	0	0.567	0.414	1.00639e-52	1.96215e-48	0.458659		MED14	0	0.078	0.136	1.30991e-20	2.55392e-16	-1.13675
	BLOC1S1	0	0.328	0.2	1.00853e-52	1.96632e-48	0.625575		SESN1	0	0.21	0.282	1.36812e-20	2.66742e-16	-0.72085
	SRM	0	0.31	0.187	1.05875e-52	2.06425e-48	0.688341		CDK17	0	0.348	0.409	1.71653e-20	3.34672e-16	-0.708472
	AC008555.4	0	0.278	0.161	1.3678e-52	2.66681e-48	0.732285		PPM1B	0	0.309	0.375	1.84023e-20	3.5879e-16	-0.682026
	S100A4	0	0.622	0.503	1.42281e-52	2.77405e-48	0.484054		ISCA1	0	0.274	0.343	1.84167e-20	3.5907e-16	-0.617503
	HMGN3	0	0.378	0.243	1.49314e-52	2.91118e-48	0.567677		PSMD7	0	0.438	0.494	1.86995e-20	3.64584e-16	-0.481693
	FLOT1	0	0.308	0.186	1.75491e-52	3.42154e-48	0.695864		ZBTB21	0	0.068	0.123	2.28886e-20	4.46259e-16	-1.09339
	HLA-F	0	0.714	0.558	2.01697e-52	3.93248e-48	0.367828		DNAJB14	0	0.294	0.359	2.84569e-20	5.54824e-16	-0.682237
	LINC00402	0	0.249	0.14	2.102e-52	4.09827e-48	0.754061		KIF9-AS1	0	0.053	0.104	3.44755e-20	6.72169e-16	-1.2474
	PYCARD	0	0.18	0.088	2.98458e-52	5.81904e-48	0.969573		NR1D2	0	0.315	0.383	3.66279e-20	7.14133e-16	-0.623084
	AC103563.7	0	0.135	0.058	3.0378e-52	5.9228e-48	1.21188		ATP6V0C	0	0.594	0.643	3.73589e-20	7.28386e-16	-0.360042
	LDLRAP1	0	0.428	0.285	6.04057e-52	1.17773e-47	0.522264		KMT2C	0	0.393	0.447	3.83622e-20	7.47948e-16	-0.759421
	NUCB1	0	0.369	0.239	6.55051e-52	1.27715e-47	0.63688		CRYBG1	0	0.363	0.423	4.84825e-20	9.45264e-16	-0.680014
	TAGAP	0	0.631	0.481	7.3806e-52	1.439e-47	0.439599		HABP4	0	0.189	0.257	4.85152e-20	9.45902e-16	-0.811493
	ATP5F1D	0	0.764	0.635	8.98567e-52	1.75194e-47	0.351993		RBMS3	0	0.013	0.047	4.95277e-20	9.65642e-16	-2.62361
	POLR2L	0	0.288	0.172	1.60119e-51	3.12184e-47	0.714287		SPON1	0	0.023	0.062	5.81477e-20	1.1337e-15	-1.82486
	CENPX	0	0.218	0.117	1.62167e-51	3.16177e-47	0.859379		RAB8B	0	0.181	0.247	8.52645e-20	1.6624e-15	-0.92205
	AP2S1	0	0.26	0.148	1.70983e-51	3.33366e-47	0.735707		FNIP1	0	0.188	0.252	9.71531e-20	1.89419e-15	-0.905501
	TMEM35B	0	0.144	0.064	1.8388e-51	3.58511e-47	1.10964		DUSP10	0	0.064	0.117	1.22549e-19	2.38933e-15	-1.1609
	STUB1	0	0.386	0.254	2.56397e-51	4.99897e-47	0.602968		CLK1	0	0.44	0.496	1.36463e-19	2.66062e-15	-0.530192
	CYB5A	0	0.116	0.047	2.96817e-51	5.78705e-47	1.26286		ZNF14	0	0.126	0.188	1.42863e-19	2.78539e-15	-0.9002
	CCDC167	0	0.16	0.075	3.00102e-51	5.85108e-47	1.01913		MAD2L1BP	0	0.051	0.101	1.69092e-19	3.29679e-15	-1.13008
	TRMT112	0	0.398	0.262	3.67552e-51	7.16616e-47	0.572339		YES1	0	0.091	0.148	2.12902e-19	4.15095e-15	-1.0941
	RASAL3	0	0.333	0.206	4.56889e-51	8.90797e-47	0.57747		SRRM1	0	0.733	0.771	2.23373e-19	4.35511e-15	-0.296491
	RPA2	0	0.215	0.114	5.43066e-51	1.05882e-46	0.832068		ZNF267	0	0.129	0.191	2.32682e-19	4.5366e-15	-0.90322
	ISG15	0	0.267	0.153	9.56219e-51	1.86434e-46	0.677024		ARPP19	0	0.162	0.228	2.40995e-19	4.69868e-15	-0.774373
	ATP5F1E	0	0.906	0.847	1.07298e-50	2.09199e-46	0.304258		NKTR	0	0.492	0.538	2.444e-19	4.76506e-15	-0.512395
	GABARAPL2	0	0.422	0.279	1.46256e-50	2.85155e-46	0.511178		NUP58	0	0.214	0.282	2.64127e-19	5.14968e-15	-0.691384
	GRK6	0	0.4	0.265	1.74916e-50	3.41034e-46	0.56496		GZMB	0	0.003	0.029	3.28303e-19	6.40093e-15	-5.47278
	RBL2	0	0.695	0.541	1.92816e-50	3.75933e-46	0.363902		SNX25	0	0.119	0.179	3.46767e-19	6.76092e-15	-1.06853
	PDE6D	0	0.139	0.062	3.31685e-50	6.46685e-46	1.09495		GOSR1	0	0.182	0.248	3.66292e-19	7.1416e-15	-0.735807
	STMN1	0	0.165	0.08	4.02935e-50	7.85603e-46	1.01806		IP6K1	0	0.112	0.172	4.09824e-19	7.99034e-15	-0.974745
	DENND1C	0	0.364	0.233	4.57852e-50	8.92673e-46	0.560306		LAPTM4A	0	0.16	0.227	5.17086e-19	1.00816e-14	-0.704211
	IFI6	0	0.28	0.164	4.72295e-50	9.20834e-46	0.647448		MCM6	0	0.076	0.129	5.74732e-19	1.12055e-14	-1.06775
	ALOX5AP	0	0.249	0.141	5.95808e-50	1.16165e-45	0.686073		SIAH1	0	0.079	0.134	7.3099e-19	1.42521e-14	-0.972979
	RPN2	0	0.454	0.308	9.66648e-50	1.88467e-45	0.47163		GZMH	0	0.004	0.031	8.07313e-19	1.57402e-14	-5.18158
	ST6GAL1	0	0.187	0.094	1.35604e-49	2.64387e-45	0.719113		TNRC6B	0	0.615	0.643	8.35976e-19	1.6299e-14	-0.593127
	POLR2F	0	0.23	0.126	1.38722e-49	2.70467e-45	0.769937		RPRD1B	0	0.077	0.13	1.31282e-18	2.55961e-14	-1.06892
	IRF7	0	0.167	0.081	1.49478e-49	2.91438e-45	0.94066		ATP9B	0	0.307	0.37	1.35403e-18	2.63995e-14	-0.769627
	SSBP4	0	0.361	0.233	1.88124e-49	3.66785e-45	0.584853		RNF114	0	0.315	0.38	1.45379e-18	2.83445e-14	-0.539871
	TMBIM4	0	0.417	0.279	2.87474e-49	5.60488e-45	0.5048		YAF2	0	0.149	0.211	1.63414e-18	3.18607e-14	-0.828527
	SAE1	0	0.25	0.143	3.01176e-49	5.87203e-45	0.755742		CYCS	0	0.295	0.364	1.65869e-18	3.23394e-14	-0.532386
	UPF3A	0	0.366	0.236	3.46412e-49	6.754e-45	0.57166		RNF7	0	0.339	0.401	1.80178e-18	3.51293e-14	-0.518764
	AHSA1	0	0.171	0.085	4.65351e-49	9.07295e-45	0.963752		DYRK1A	0	0.27	0.33	2.54879e-18	4.96937e-14	-0.914013
	LINC02273	0	0.21	0.113	6.32781e-49	1.23373e-44	0.865658		MT-ND6	0	0.51	0.556	2.59542e-18	5.0603e-14	-0.51284
	SOCS3	0	0.498	0.359	7.38454e-49	1.43976e-44	0.535031		COPA	0	0.273	0.335	2.64064e-18	5.14845e-14	-0.676044
	LSM4	0	0.351	0.224	9.72691e-49	1.89646e-44	0.605178		ATAD2	0	0.104	0.162	2.72759e-18	5.31799e-14	-0.931546
	BIN1	0	0.559	0.413	1.07757e-48	2.10095e-44	0.431378		RTKN2	0	0.029	0.069	2.9249e-18	5.70267e-14	-1.81118
	NMRK1	0	0.316	0.198	1.0784e-48	2.10256e-44	0.669659		RBL1	0	0.2	0.263	2.94609e-18	5.744e-14	-0.785918
	MKNK2	0	0.329	0.206	2.40766e-48	4.69421e-44	0.591973		RPS6KB1	0	0.171	0.233	2.97116e-18	5.79288e-14	-0.83708
	ETFB	0	0.282	0.169	2.6048e-48	5.07858e-44	0.67205		PSMA1	0	0.624	0.665	3.96453e-18	7.72964e-14	-0.366225
	FGD3	0	0.372	0.241	3.68323e-48	7.18119e-44	0.497915		BRAF	0	0.266	0.329	4.49694e-18	8.76768e-14	-0.774831
	AC013264.1	0	0.11	0.045	6.41407e-48	1.25055e-43	1.34409		HLA-G	0	0.006	0.034	4.65185e-18	9.06971e-14	-2.55621
	CAP1	0	0.563	0.416	1.01197e-47	1.97305e-43	0.426331		SNHG17	0	0.131	0.193	4.92168e-18	9.59581e-14	-0.721554
	CASP1	0	0.141	0.065	1.427e-47	2.78222e-43	1.12138		PSMD12	0	0.189	0.253	6.13001e-18	1.19517e-13	-0.705207
	TWF2	0	0.285	0.173	1.58878e-47	3.09764e-43	0.686456		ABT1	0	0.204	0.273	6.54084e-18	1.27527e-13	-0.582838
	CDC26	0	0.241	0.137	1.76756e-47	3.44622e-43	0.767554		LYPD3	0	0.073	0.125	7.24979e-18	1.41349e-13	-0.984448
	REXO2	0	0.264	0.156	1.83545e-47	3.57858e-43	0.722177		BIRC3	0	0.332	0.388	7.65581e-18	1.49265e-13	-0.598454
	CCDC107	0	0.187	0.097	2.28355e-47	4.45224e-43	0.893588		TLK1	0	0.483	0.529	8.7291e-18	1.70191e-13	-0.497612
	PLPBP	0	0.141	0.065	2.50882e-47	4.89145e-43	1.05782		SLU7	0	0.213	0.28	9.5518e-18	1.86231e-13	-0.626114
	FBLN5	0	0.079	0.026	2.67822e-47	5.22172e-43	1.47242		MAPKAPK2	0	0.118	0.177	9.55999e-18	1.86391e-13	-0.846226
	PNKD	0	0.222	0.124	3.05948e-47	5.96507e-43	0.834525		SF3B1	0	0.796	0.832	1.04271e-17	2.03298e-13	-0.266374
	NDUFA13	0	0.633	0.488	4.39507e-47	8.56906e-43	0.402174		WDR33	0	0.321	0.381	1.05396e-17	2.0549e-13	-0.595588
	PDIA4	0	0.164	0.081	5.43628e-47	1.05991e-42	0.942987		DERL2	0	0.144	0.207	1.25041e-17	2.43792e-13	-0.670108
	CALHM6	0	0.059	0.016	5.7773e-47	1.1264e-42	1.98198		DDIT4	0	0.575	0.616	1.30684e-17	2.54795e-13	-0.475798
	ISYNA1	0	0.126	0.055	6.26197e-47	1.2209e-42	1.21307		OSBPL8	0	0.575	0.614	1.61998e-17	3.15848e-13	-0.495573
	DPM2	0	0.109	0.044	6.98387e-47	1.36164e-42	1.24239		ZBTB43	0	0.056	0.103	1.69507e-17	3.30487e-13	-1.07708
	SYTL1	0	0.418	0.282	9.03784e-47	1.76211e-42	0.488283		PPP2CA	0	0.391	0.452	2.25212e-17	4.39096e-13	-0.466716
	ZYX	0	0.497	0.363	1.91371e-46	3.73117e-42	0.502079		SETD1B	0	0.126	0.185	2.25809e-17	4.4026e-13	-0.821084
	BST2	0	0.347	0.226	1.91946e-46	3.74237e-42	0.609611		WAKMAR2	0	0.115	0.172	2.45796e-17	4.79229e-13	-0.954109
	CD320	0	0.172	0.087	2.18172e-46	4.25369e-42	0.939818		MT-ND4	0	0.917	0.924	2.62967e-17	5.12706e-13	-0.261659
	CD82	0	0.188	0.099	2.7104e-46	5.28447e-42	0.872243		PHC3	0	0.421	0.475	2.69826e-17	5.26079e-13	-0.532765
	PCBP1	0	0.477	0.342	3.42272e-46	6.67328e-42	0.483332		SKI	0	0.107	0.161	2.97639e-17	5.80307e-13	-1.20354
	HP1BP3	0	0.667	0.528	3.66781e-46	7.15112e-42	0.364155		MATR3.1	0	0.543	0.583	3.59514e-17	7.00945e-13	-0.397704
	SNRPD2	0	0.885	0.814	3.91126e-46	7.62578e-42	0.293294		RCHY1	0	0.072	0.122	3.79616e-17	7.40136e-13	-1.00671
	ANXA11	0	0.654	0.507	4.14383e-46	8.07922e-42	0.340729		SENP5	0	0.161	0.221	4.63453e-17	9.03594e-13	-0.807406
	SULT1B1	0	0.125	0.055	4.68249e-46	9.12946e-42	1.0612		UBE2A	0	0.123	0.179	4.89164e-17	9.53723e-13	-0.876106
	PDCD5	0	0.325	0.207	4.82291e-46	9.40323e-42	0.613736		RYBP	0	0.056	0.102	5.23065e-17	1.01982e-12	-1.21645
	FERMT3	0	0.257	0.152	8.31347e-46	1.62088e-41	0.741053		PTK2	0	0.067	0.115	5.67061e-17	1.1056e-12	-1.27859
	ADGRE1	0	0.063	0.019	9.52713e-46	1.8575e-41	1.82447		YPEL2	0	0.205	0.267	5.94052e-17	1.15822e-12	-0.660982
	PGLS	0	0.377	0.253	1.19352e-45	2.32701e-41	0.573831		MTMR6	0	0.173	0.233	6.19598e-17	1.20803e-12	-0.781841
	SLC25A39	0	0.325	0.207	1.62801e-45	3.17413e-41	0.619065		AC136475.2	0	0.017	0.05	6.40034e-17	1.24787e-12	-1.61587
	NAXE	0	0.239	0.138	1.95845e-45	3.81839e-41	0.769718		HIVEP1	0	0.221	0.281	6.60807e-17	1.28837e-12	-0.776406
	CCDC85B	0	0.469	0.334	2.41054e-45	4.69984e-41	0.47238		RC3H2	0	0.233	0.292	7.69173e-17	1.49966e-12	-0.709575
	TRABD2A	0	0.533	0.382	7.79695e-45	1.52017e-40	0.378597		PAFAH1B1	0	0.326	0.381	7.7535e-17	1.5117e-12	-0.656808
	PLD3	0	0.252	0.147	7.9563e-45	1.55124e-40	0.673989		IKZF5	0	0.19	0.251	9.11668e-17	1.77748e-12	-0.683467
	TADA3	0	0.199	0.108	7.99116e-45	1.55804e-40	0.798166		STK17B	0	0.836	0.857	9.60404e-17	1.8725e-12	-0.272166
	NDUFAF3	0	0.228	0.13	1.11951e-44	2.1827e-40	0.748715		ATXN7	0	0.326	0.38	9.83028e-17	1.91661e-12	-0.630235
	UQCR11	0	0.624	0.481	1.20379e-44	2.34703e-40	0.371302		TNFSF8	0	0.363	0.421	1.03126e-16	2.01064e-12	-0.50532
	GIMAP6	0	0.17	0.088	1.29808e-44	2.53088e-40	0.930565		ZBTB16	0	0.021	0.056	1.03187e-16	2.01183e-12	-1.56062
	ARL2	0	0.158	0.078	1.44716e-44	2.82153e-40	0.936313		OGA	0	0.423	0.472	1.05678e-16	2.06041e-12	-0.524647
	APEH	0	0.179	0.094	1.56713e-44	3.05543e-40	0.863759		ARID2	0	0.241	0.3	1.06845e-16	2.08316e-12	-0.795223
	CAPN1	0	0.195	0.106	1.84223e-44	3.59181e-40	0.813119		DCTN4	0	0.258	0.319	1.07297e-16	2.09196e-12	-0.615052
	CSNK2B	0	0.577	0.432	1.9902e-44	3.88029e-40	0.403177		SUCO	0	0.234	0.294	1.1434e-16	2.22928e-12	-0.693079
	CDK4	0	0.136	0.063	2.11824e-44	4.12992e-40	1.01881		HBS1L	0	0.226	0.288	1.87419e-16	3.65412e-12	-0.684406
	RPUSD3	0	0.134	0.062	2.27228e-44	4.43026e-40	1.05963		IKZF2	0	0.021	0.055	1.92186e-16	3.74705e-12	-1.82273
	MEA1	0	0.225	0.129	2.43569e-44	4.74887e-40	0.79515		TM2D3	0	0.18	0.242	1.97852e-16	3.85753e-12	-0.662011
	RNPEPL1	0	0.342	0.22	2.60414e-44	5.0773e-40	0.532433		FOSL2	0	0.031	0.069	2.06018e-16	4.01673e-12	-1.38463
	ANKRD13D	0	0.262	0.158	3.04505e-44	5.93694e-40	0.706124		MRPL22	0	0.126	0.184	2.06025e-16	4.01688e-12	-0.700559
	TIMP1	0	0.308	0.196	3.47923e-44	6.78346e-40	0.664438		SEC14L2	0	0.047	0.089	2.21367e-16	4.316e-12	-1.10034
	PRPSAP1	0	0.137	0.065	3.68683e-44	7.18821e-40	1.09364		WAC	0	0.404	0.455	2.22506e-16	4.33821e-12	-0.542717
	LYPLA2	0	0.196	0.107	4.22579e-44	8.23903e-40	0.836035		STAM	0	0.118	0.172	2.72537e-16	5.31366e-12	-0.946309
	ITGA6	0	0.347	0.224	5.50631e-44	1.07357e-39	0.488627		JAK1	0	0.855	0.867	3.07706e-16	5.99935e-12	-0.282982
	DECR1	0	0.284	0.173	5.85406e-44	1.14137e-39	0.532888		OPA1	0	0.181	0.239	3.08142e-16	6.00785e-12	-0.765801
	ABO	0	0.1	0.04	6.88808e-44	1.34297e-39	1.27631		NFKB1	0	0.416	0.453	3.11853e-16	6.0802e-12	-0.752097
	SSU72	0	0.507	0.368	7.93828e-44	1.54773e-39	0.451168		YTHDC2	0	0.171	0.228	3.90314e-16	7.60994e-12	-0.816488
	GALT	0	0.243	0.142	1.02479e-43	1.99803e-39	0.679512		GZMA	0	0.006	0.031	4.43079e-16	8.63872e-12	-3.35201
	RER1	0	0.263	0.159	1.18683e-43	2.31397e-39	0.662458		SON	0	0.758	0.79	5.82034e-16	1.13479e-11	-0.271399
	RPARP-AS1	0	0.101	0.041	1.82719e-43	3.56248e-39	1.27321		PMAIP1	0	0.107	0.159	6.20318e-16	1.20943e-11	-1.05979
	PIM1	0	0.421	0.295	3.05679e-43	5.95983e-39	0.529622		CCDC47	0	0.094	0.145	7.95612e-16	1.5512e-11	-0.869369
	ABHD14A	0	0.187	0.101	3.77009e-43	7.35054e-39	0.850202		IDS	0	0.426	0.469	8.17387e-16	1.59366e-11	-0.515281
	CHCHD10	0	0.435	0.308	5.5934e-43	1.09055e-38	0.518231		RABGGTB	0	0.247	0.307	8.52022e-16	1.66119e-11	-0.561635
	NSG1	0	0.095	0.038	6.10778e-43	1.19083e-38	1.31566		RGS2	0	0.067	0.113	1.14745e-15	2.23719e-11	-1.05722
	SLC2A4RG	0	0.405	0.283	6.57702e-43	1.28232e-38	0.542667		RAB1A	0	0.236	0.295	1.2662e-15	2.46872e-11	-0.638188
	PPT1	0	0.233	0.137	6.72201e-43	1.31059e-38	0.752326		PLEKHO1	0	0.189	0.249	1.39e-15	2.71008e-11	-0.653315
	NAA10	0	0.273	0.167	6.81146e-43	1.32803e-38	0.644004		SNHG32	0	0.518	0.567	1.50357e-15	2.93151e-11	-0.33747
	TMED9	0	0.319	0.204	7.99739e-43	1.55925e-38	0.549008		SP3	0	0.354	0.412	1.60767e-15	3.13448e-11	-0.501328
	AC016168.2	0	0.031	0.005	1.31747e-42	2.56868e-38	2.64627		IST1	0	0.234	0.291	1.71749e-15	3.34859e-11	-0.662944
	COPE	0	0.494	0.356	1.54558e-42	3.01342e-38	0.411568		RIC1	0	0.26	0.318	1.74795e-15	3.40797e-11	-0.646258
	HIGD2A	0	0.744	0.639	1.63217e-42	3.18224e-38	0.351421		NR4A3	0	0.015	0.045	1.74988e-15	3.41175e-11	-1.72782
	ABHD14B	0	0.512	0.376	1.63433e-42	3.18645e-38	0.436941		SIK3	0	0.337	0.383	1.8166e-15	3.54183e-11	-0.852541
	FBXW5	0	0.248	0.148	2.30104e-42	4.48634e-38	0.671157		CDS2	0	0.166	0.224	1.88348e-15	3.67222e-11	-0.725242
	PARP1	0	0.328	0.211	2.40802e-42	4.69492e-38	0.540598		CEBPZ	0	0.241	0.3	2.11779e-15	4.12906e-11	-0.603569
	PRKAG2-AS1	0	0.081	0.029	2.65676e-42	5.17988e-38	1.38378		MIDN	0	0.114	0.168	2.16527e-15	4.22163e-11	-0.745882
	LCP1	0	0.658	0.527	2.88134e-42	5.61774e-38	0.332347		CCSER2	0	0.43	0.466	2.20931e-15	4.30749e-11	-0.613422
	PRDX1	0	0.337	0.22	2.93543e-42	5.7232e-38	0.537635		ZNF451	0	0.223	0.28	2.3751e-15	4.63074e-11	-0.697388
	TIMM13	0	0.192	0.105	3.98922e-42	7.77777e-38	0.798737		LUC7L2	0	0.414	0.459	2.40797e-15	4.69483e-11	-0.547119
	CYC1	0	0.26	0.158	4.40498e-42	8.5884e-38	0.660002		PHF20L1	0	0.219	0.276	2.93429e-15	5.72099e-11	-0.678026
	PRR13	0	0.645	0.506	4.4605e-42	8.69664e-38	0.352338		ZNF394	0	0.34	0.396	2.9481e-15	5.74791e-11	-0.476758
	SCP2	0	0.293	0.184	6.38527e-42	1.24494e-37	0.574831		KLRK1	0	0.003	0.025	3.03229e-15	5.91205e-11	-3.93465
	PLP2	0	0.477	0.352	7.1034e-42	1.38495e-37	0.517028		TMEM39A	0	0.061	0.105	3.39847e-15	6.626e-11	-1.05769
	LINS1	0	0.286	0.179	9.02534e-42	1.75967e-37	0.616412		PIAS1	0	0.468	0.507	3.41177e-15	6.65192e-11	-0.491783
	RNASEH2C	0	0.151	0.075	9.12115e-42	1.77835e-37	0.968998		BRWD1	0	0.39	0.439	3.78997e-15	7.3893e-11	-0.529617
	NUCB2	0	0.465	0.329	1.03978e-41	2.02726e-37	0.436814		PPM1A	0	0.145	0.2	4.1062e-15	8.00587e-11	-0.766156
	UQCC2	0	0.114	0.051	1.05302e-41	2.05307e-37	1.14607		USP24	0	0.275	0.33	4.45264e-15	8.68132e-11	-0.7509
	CDC42	0	0.892	0.833	1.12762e-41	2.19851e-37	0.258906		FAR1	0	0.118	0.17	4.7817e-15	9.32289e-11	-0.907725
	FCMR	0	0.774	0.659	1.22682e-41	2.39193e-37	0.294526		PRPF40A	0	0.412	0.458	4.91645e-15	9.5856e-11	-0.466852
	AK2	0	0.175	0.092	1.25552e-41	2.44788e-37	0.789006		TRIM8	0	0.2	0.253	5.22564e-15	1.01884e-10	-0.838782
	IGFLR1	0	0.277	0.173	1.25914e-41	2.45494e-37	0.630106		AL135905.2	0	0.253	0.311	5.38603e-15	1.05011e-10	-0.564235
	PDLIM2	0	0.212	0.12	1.29271e-41	2.5204e-37	0.761168		EMC7	0	0.198	0.259	5.63613e-15	1.09888e-10	-0.548035
	HIST1H1E	0	0.561	0.424	1.52898e-41	2.98105e-37	0.431873		UBR5	0	0.251	0.302	6.19512e-15	1.20786e-10	-0.760133
	COX5A	0	0.452	0.319	1.94456e-41	3.7913e-37	0.433215		IQCB1	0	0.163	0.219	6.96927e-15	1.3588e-10	-0.737705
	NIPSNAP1	0	0.176	0.093	2.18621e-41	4.26246e-37	0.82048		SCAF11	0	0.562	0.596	7.83911e-15	1.52839e-10	-0.406562
	EPHA1-AS1	0	0.107	0.046	2.39062e-41	4.66099e-37	1.14187		TRPC4AP	0	0.185	0.241	8.35802e-15	1.62956e-10	-0.715688
	CUTA	0	0.748	0.628	2.62227e-41	5.11264e-37	0.309395		NKG7	0	0.019	0.048	8.42397e-15	1.64242e-10	-5.10412
	REX1BD	0	0.559	0.422	2.64569e-41	5.15831e-37	0.387116		PARP8	0	0.368	0.411	1.05321e-14	2.05344e-10	-0.66256
	PTGER2	0	0.094	0.038	3.44874e-41	6.72401e-37	1.40808		CREBRF	0	0.346	0.401	1.08996e-14	2.1251e-10	-0.475742
	CZIB	0	0.165	0.085	3.79421e-41	7.39758e-37	0.836937		CRTC2	0	0.183	0.239	1.09256e-14	2.13015e-10	-0.635312
	CARD8	0	0.249	0.15	3.81945e-41	7.44679e-37	0.645653		MDM4	0	0.329	0.378	1.17413e-14	2.2892e-10	-0.593274
	HDDC3	0	0.13	0.062	4.26763e-41	8.3206e-37	1.03926		WBP11	0	0.316	0.373	1.18228e-14	2.30508e-10	-0.483595
	CHTF8	0	0.141	0.069	4.49929e-41	8.77226e-37	0.960658		XRN1	0	0.483	0.522	1.20244e-14	2.3444e-10	-0.48314
	CLUAP1	0	0.126	0.058	4.58365e-41	8.93674e-37	0.960548		PTPN1	0	0.406	0.453	1.31577e-14	2.56535e-10	-0.466927
	RNH1	0	0.339	0.225	4.85368e-41	9.46323e-37	0.547727		WDR20	0	0.106	0.155	1.34324e-14	2.61891e-10	-0.926443
	HDDC2	0	0.234	0.139	4.88771e-41	9.52956e-37	0.703166		PKN2	0	0.271	0.323	1.56766e-14	3.05647e-10	-0.706587
	RUVBL2	0	0.123	0.057	5.12234e-41	9.98703e-37	1.04801		NIPBL	0	0.486	0.527	1.84663e-14	3.60037e-10	-0.481536
	TYMP	0	0.083	0.031	5.5585e-41	1.08374e-36	1.30574		DHRS4L2	0	0.043	0.08	1.89304e-14	3.69086e-10	-1.23928
	CDK6	0	0.176	0.094	7.98039e-41	1.55594e-36	0.785375		C1D	0	0.146	0.201	2.07034e-14	4.03654e-10	-0.612711
	TOMM6	0	0.556	0.416	1.05723e-40	2.06128e-36	0.396872		RHOH	0	0.724	0.748	2.09347e-14	4.08164e-10	-0.322506
	AKR7A2	0	0.176	0.094	1.09364e-40	2.13227e-36	0.816954		C1orf43	0	0.335	0.387	2.28596e-14	4.45694e-10	-0.468824
	CBR3	0	0.07	0.024	1.12963e-40	2.20243e-36	1.58248		PCM1	0	0.432	0.473	2.46742e-14	4.81072e-10	-0.533069
	PRMT2	0	0.807	0.708	1.25541e-40	2.44767e-36	0.256835		DDA1	0	0.159	0.215	2.46827e-14	4.81239e-10	-0.610421
	CDK2AP2	0	0.129	0.061	1.79744e-40	3.50447e-36	0.981777		BEX3	0	0.157	0.212	2.57355e-14	5.01764e-10	-0.61815
	FLI1	0	0.393	0.266	1.9857e-40	3.87152e-36	0.414628		ZFAND6	0	0.231	0.285	2.58618e-14	5.04228e-10	-0.749932
	AKR1A1	0	0.209	0.119	2.00512e-40	3.90938e-36	0.729409		CRY1	0	0.213	0.267	2.65235e-14	5.17128e-10	-0.737543
	RSAD1	0	0.211	0.12	2.46503e-40	4.80607e-36	0.724657		P2RY10	0	0.271	0.328	2.97343e-14	5.79729e-10	-0.527364
	UQCRC1	0	0.292	0.183	2.69724e-40	5.25881e-36	0.54448		ERMN	0	0.012	0.039	3.50155e-14	6.82697e-10	-1.77258
	OSER1-DT	0	0.102	0.043	2.96026e-40	5.77162e-36	1.17		POU2F1	0	0.127	0.177	4.11237e-14	8.01788e-10	-0.979525
	DEXI	0	0.141	0.069	3.1084e-40	6.06045e-36	0.946021		AP001011.1	0	0.277	0.333	4.22143e-14	8.23052e-10	-0.553707
	IFITM3	0	0.149	0.076	4.31856e-40	8.41989e-36	0.950036		CASP8	0	0.364	0.41	5.21795e-14	1.01734e-09	-0.538318
	PRPSAP2	0	0.162	0.085	4.68107e-40	9.12669e-36	0.813815		CDKN1A	0	0.008	0.031	5.33954e-14	1.04105e-09	-2.5519
	PFKL	0	0.23	0.135	5.25079e-40	1.02375e-35	0.683142		PRKCH	0	0.723	0.743	5.52247e-14	1.07672e-09	-0.517434
	TRIB2	0	0.243	0.147	5.80418e-40	1.13164e-35	0.681015		CCDC93	0	0.122	0.172	5.87613e-14	1.14567e-09	-0.829208
	NDUFB7	0	0.282	0.178	5.90796e-40	1.15187e-35	0.623343		KIAA1109	0	0.242	0.295	6.31353e-14	1.23095e-09	-0.690058
	OXLD1	0	0.259	0.16	8.24593e-40	1.60771e-35	0.665304		FNBP1	0	0.579	0.611	6.4117e-14	1.25009e-09	-0.391638
	MDFIC	0	0.345	0.228	8.34142e-40	1.62633e-35	0.457869		BHLHE40	0	0.017	0.045	6.50331e-14	1.26795e-09	-1.88349
	CAPNS1	0	0.411	0.292	8.93196e-40	1.74146e-35	0.509353		DHX36	0	0.307	0.358	6.50373e-14	1.26803e-09	-0.55945
	PPP1R11	0	0.224	0.133	1.293e-39	2.52097e-35	0.732616		PCBP3	0	0.058	0.098	6.53441e-14	1.27401e-09	-1.16391
	ADI1	0	0.212	0.122	1.29793e-39	2.53058e-35	0.715604		SRSF4	0	0.421	0.46	7.22012e-14	1.40771e-09	-0.50242
	DCXR	0	0.349	0.235	1.31982e-39	2.57325e-35	0.534647		RAPGEF1	0	0.187	0.24	8.58803e-14	1.67441e-09	-0.787928
	COMMD6	0	0.89	0.821	1.68308e-39	3.28151e-35	0.264751		PUM2	0	0.433	0.469	9.29979e-14	1.81318e-09	-0.542918
	MAPKAPK3	0	0.133	0.065	1.77286e-39	3.45654e-35	1.0287		DBF4	0	0.262	0.314	9.9141e-14	1.93295e-09	-0.591824
	SHKBP1	0	0.261	0.16	1.8344e-39	3.57652e-35	0.611503		RAB22A	0	0.189	0.244	9.93998e-14	1.938e-09	-0.640384
	MZT2A	0	0.657	0.528	2.565e-39	5.00098e-35	0.349104		CD83	0	0.048	0.086	1.03012e-13	2.00842e-09	-1.22284
	STMP1	0	0.345	0.232	3.28195e-39	6.39881e-35	0.52524		BTBD10	0	0.102	0.149	1.2137e-13	2.36635e-09	-0.949349
	GPX4	0	0.754	0.643	4.28521e-39	8.35488e-35	0.316144		TRAPPC10	0	0.298	0.352	1.28248e-13	2.50046e-09	-0.561072
	DGKA	0	0.532	0.391	4.45603e-39	8.68792e-35	0.309197		CSGALNACT2	0	0.315	0.364	1.30785e-13	2.54991e-09	-0.563021
	DMAC1	0	0.199	0.113	4.69773e-39	9.15917e-35	0.766133		SEC62	0	0.484	0.522	1.39073e-13	2.7115e-09	-0.381097
	SLC38A10	0	0.121	0.057	5.78748e-39	1.12839e-34	1.01127		AP1G1	0	0.148	0.2	1.58217e-13	3.08475e-09	-0.68505
	YIF1B	0	0.134	0.066	9.80847e-39	1.91236e-34	0.973024		PSMD5	0	0.117	0.166	1.62936e-13	3.17677e-09	-0.758428
	FIS1	0	0.507	0.376	1.08494e-38	2.1153e-34	0.396449		BTBD9	0	0.303	0.353	1.68618e-13	3.28755e-09	-0.7878
	KNOP1	0	0.1	0.043	1.19628e-38	2.33238e-34	1.12957		GMEB2	0	0.096	0.143	1.78023e-13	3.47091e-09	-0.751277
	IDH3G	0	0.279	0.177	1.22544e-38	2.38924e-34	0.617198		FAM168B	0	0.115	0.163	1.79203e-13	3.49391e-09	-0.855324
	STN1	0	0.224	0.132	1.5334e-38	2.98967e-34	0.654939		ENC1	0	0.014	0.04	1.81863e-13	3.54578e-09	-1.8236
	DGKZ	0	0.392	0.267	1.64746e-38	3.21205e-34	0.43172		ARF1	0	0.676	0.708	1.84932e-13	3.60561e-09	-0.251791
	GSTP1	0	0.443	0.321	1.65592e-38	3.22855e-34	0.442076		NECTIN3	0	0.011	0.036	2.02031e-13	3.939e-09	-1.79274
	YIF1A	0	0.111	0.051	1.76184e-38	3.43507e-34	1.08454		GEM	0	0.003	0.022	2.13862e-13	4.16967e-09	-2.85621
	TXN2	0	0.272	0.173	2.08163e-38	4.05855e-34	0.647131		MED26	0	0.056	0.095	2.29678e-13	4.47803e-09	-0.964205
	ZAP70	0	0.588	0.451	2.12754e-38	4.14807e-34	0.326034		KDM2A	0	0.352	0.396	2.32104e-13	4.52534e-09	-0.522418
	CHURC1	0	0.577	0.447	3.22633e-38	6.29037e-34	0.352763		GAB2	0	0.021	0.05	2.34641e-13	4.5748e-09	-1.62287
	CPNE3	0	0.28	0.178	5.02554e-38	9.7983e-34	0.576529		HERPUD2	0	0.395	0.437	2.35108e-13	4.58391e-09	-0.464474
	AP1G2	0	0.268	0.168	5.47301e-38	1.06707e-33	0.584689		SH3TC1	0	0.031	0.064	2.58671e-13	5.0433e-09	-1.2873
	TRG-AS1	0	0.161	0.085	5.5443e-38	1.08097e-33	0.795816		CIB1	0	0.645	0.678	2.58834e-13	5.04649e-09	-0.318464
	ARMC10	0	0.138	0.069	1.03169e-37	2.01148e-33	0.910166		CD8A	0	0.002	0.02	2.71431e-13	5.29208e-09	-4.79071
	VPS28	0	0.534	0.401	1.08158e-37	2.10875e-33	0.360729		CLN8	0	0.043	0.078	2.89867e-13	5.65153e-09	-1.09008
	DDOST	0	0.447	0.319	1.20614e-37	2.35162e-33	0.401133		TCAF2	0	0.171	0.223	3.34532e-13	6.52236e-09	-0.671135
	JPT1	0	0.155	0.081	1.24703e-37	2.43134e-33	0.863016		ZNF326	0	0.23	0.279	4.26242e-13	8.31045e-09	-0.664379
	FIBP	0	0.184	0.104	1.2544e-37	2.44571e-33	0.82452		FOXO3	0	0.09	0.134	4.39572e-13	8.57034e-09	-0.927666
	CDC37	0	0.563	0.427	1.32419e-37	2.58177e-33	0.332288		RAP2C	0	0.091	0.136	4.58522e-13	8.9398e-09	-0.767451
	HSPD1	0	0.438	0.314	1.5508e-37	3.0236e-33	0.389276		EPC1	0	0.726	0.749	4.65291e-13	9.07177e-09	-0.29217
	STAT6	0	0.235	0.142	1.87164e-37	3.64914e-33	0.628317		HNRNPD	0	0.623	0.654	5.36016e-13	1.04507e-08	-0.300861
	ALDH16A1	0	0.116	0.055	2.5527e-37	4.97701e-33	1.08038		S1PR5	0	0.001	0.017	5.6434e-13	1.10029e-08	-4.98541
	C9orf16	0	0.637	0.501	3.22917e-37	6.29592e-33	0.322267		GNLY	0	0.019	0.046	5.78602e-13	1.1281e-08	-5.50751
	AC119396.1	0	0.379	0.26	3.67808e-37	7.17116e-33	0.432274		BSDC1	0	0.189	0.24	5.88558e-13	1.14751e-08	-0.681501
	UBTF	0	0.276	0.176	4.10007e-37	7.99391e-33	0.574113		RANGAP1	0	0.121	0.168	5.97997e-13	1.16592e-08	-0.813884
	RAB24	0	0.18	0.1	4.36507e-37	8.51058e-33	0.734318		CCL4	0	0.001	0.017	6.08517e-13	1.18642e-08	-4.59825
	TMEM141	0	0.146	0.076	5.73805e-37	1.11875e-32	0.961733		BRD1	0	0.085	0.128	6.32496e-13	1.23318e-08	-0.952374
	CARMIL2	0	0.149	0.077	5.95038e-37	1.16015e-32	0.879836		METRNL	0	0.003	0.021	6.34924e-13	1.23791e-08	-3.42664
	SOD1	0	0.839	0.751	6.77047e-37	1.32004e-32	0.273616		BICDL1	0	0.098	0.142	6.95287e-13	1.3556e-08	-0.983769
	DHPS	0	0.28	0.18	8.22787e-37	1.60419e-32	0.574991		CD200	0	0.038	0.072	7.50494e-13	1.46324e-08	-1.11922
	FBL	0	0.673	0.547	8.5694e-37	1.67078e-32	0.312457		VAPA	0	0.484	0.52	7.54732e-13	1.4715e-08	-0.366973
	JOSD2	0	0.143	0.074	9.1227e-37	1.77865e-32	0.892585		PIK3C2A	0	0.136	0.185	7.59383e-13	1.48057e-08	-0.77679
	RASSF7	0	0.176	0.098	9.20903e-37	1.79549e-32	0.811683		RAB12	0	0.046	0.082	8.10138e-13	1.57953e-08	-1.15414
	ALKBH7	0	0.551	0.423	9.47882e-37	1.84809e-32	0.37663		KDM3B	0	0.17	0.222	8.3174e-13	1.62164e-08	-0.657934
	RNF187	0	0.271	0.173	9.74665e-37	1.90031e-32	0.599053		DLD	0	0.161	0.213	8.88064e-13	1.73146e-08	-0.62837
	HPCAL1	0	0.376	0.255	1.01404e-36	1.97708e-32	0.364473		DENND4A	0	0.32	0.364	9.90239e-13	1.93067e-08	-0.669146
	SNX3	0	0.431	0.307	1.31564e-36	2.5651e-32	0.412716		NRF1	0	0.169	0.218	9.96708e-13	1.94328e-08	-0.723793
	PPP1R14B	0	0.22	0.132	2.39597e-36	4.67142e-32	0.657992		MTCH1	0	0.294	0.344	1.10422e-12	2.15289e-08	-0.508358
	FKBP4	0	0.116	0.055	2.45419e-36	4.78493e-32	1.00078		RBM8A	0	0.43	0.472	1.10858e-12	2.16139e-08	-0.380656
	HCFC1R1	0	0.173	0.097	2.68006e-36	5.22532e-32	0.821563		KDM6A	0	0.249	0.295	1.15785e-12	2.25745e-08	-0.816509
	NDUFB5	0	0.236	0.145	2.69247e-36	5.24951e-32	0.658483		MFSD14A	0	0.285	0.335	1.17286e-12	2.28672e-08	-0.501607
	SNX15	0	0.117	0.056	2.99611e-36	5.84152e-32	1.04348		MORF4L2	0	0.259	0.31	1.23552e-12	2.4089e-08	-0.527494
	FLNA	0	0.399	0.276	3.85723e-36	7.52044e-32	0.317917		ZDHHC20	0	0.249	0.297	1.27168e-12	2.4794e-08	-0.725077
	GDI2	0	0.494	0.362	4.47189e-36	8.71885e-32	0.369126		HSF2	0	0.099	0.144	1.38255e-12	2.69555e-08	-0.781599
	PDAP1	0	0.32	0.214	4.92019e-36	9.5929e-32	0.538431		STRAP	0	0.379	0.425	1.51904e-12	2.96166e-08	-0.4217
	SPINT2	0	0.263	0.166	5.18434e-36	1.01079e-31	0.593144		PAIP2	0	0.599	0.623	1.63867e-12	3.19492e-08	-0.303787
	SUSD3	0	0.373	0.26	5.92827e-36	1.15583e-31	0.463242		ABHD13	0	0.109	0.154	1.81458e-12	3.53789e-08	-0.729247
	ARHGAP25	0	0.277	0.175	6.42266e-36	1.25223e-31	0.428575		ADGRG1	0	0	0.015	2.06009e-12	4.01655e-08	-6.36562
	ZNF524	0	0.185	0.105	7.43858e-36	1.4503e-31	0.76767		RNF103	0	0.091	0.135	2.15961e-12	4.2106e-08	-0.823581
	AC107223.1	0	0.062	0.021	7.85347e-36	1.53119e-31	1.34433		BCLAF1	0	0.646	0.682	2.42081e-12	4.71986e-08	-0.276442
	AC005332.4	0	0.12	0.058	7.87507e-36	1.5354e-31	1.01291		SRP54	0	0.159	0.208	2.46554e-12	4.80707e-08	-0.671744
	PIN1	0	0.302	0.199	8.56167e-36	1.66927e-31	0.544115		PELI2	0	0.06	0.097	2.53649e-12	4.9454e-08	-1.23082
	BCL7C	0	0.363	0.255	9.05858e-36	1.76615e-31	0.52236		KLRD1	0	0.004	0.022	2.64293e-12	5.15292e-08	-3.30813
	SSR1	0	0.301	0.199	9.08024e-36	1.77038e-31	0.543526		EMC6	0	0.206	0.26	2.91213e-12	5.67777e-08	-0.482114
	VPS72	0	0.125	0.062	9.89232e-36	1.92871e-31	0.950986		CLDND1	0	0.326	0.37	2.94424e-12	5.74039e-08	-0.510046
	MTIF3	0	0.197	0.114	1.06684e-35	2.08002e-31	0.667806		HIP1R	0	0.105	0.15	3.25049e-12	6.33748e-08	-0.733752
	AGPAT1	0	0.11	0.052	1.10929e-35	2.16278e-31	1.12115		SUPV3L1	0	0.151	0.199	3.26686e-12	6.3694e-08	-0.660429
	TMEM219	0	0.468	0.345	1.17324e-35	2.28747e-31	0.404348		TM9SF3	0	0.305	0.348	3.50262e-12	6.82905e-08	-0.599335
	C16orf74	0	0.106	0.048	1.18164e-35	2.30384e-31	1.12588		FAM169A	0	0.074	0.113	3.56438e-12	6.94948e-08	-0.976097
	HSD17B8	0	0.124	0.061	1.51572e-35	2.9552e-31	0.981091		TRAF3	0	0.198	0.247	3.79254e-12	7.39431e-08	-0.761087
	IL27RA	0	0.225	0.136	1.57876e-35	3.07812e-31	0.616194		ANKRD28	0	0.12	0.164	3.92661e-12	7.6557e-08	-0.914813
	TAP2	0	0.373	0.26	2.07505e-35	4.04573e-31	0.454206		SEC22A	0	0.089	0.131	3.96817e-12	7.73674e-08	-0.852655
	HADHA	0	0.524	0.395	2.09362e-35	4.08192e-31	0.360981		RAMAC	0	0.146	0.195	3.97982e-12	7.75946e-08	-0.566342
	SLC66A3	0	0.14	0.072	2.18381e-35	4.25777e-31	0.855947		ARMC8	0	0.164	0.213	3.99146e-12	7.78216e-08	-0.649955
	TPR	0	0.657	0.559	2.33689e-35	4.55624e-31	0.442498		C21orf91	0	0.095	0.138	4.10026e-12	7.99427e-08	-0.728816
	ITPA	0	0.201	0.118	2.4961e-35	4.86664e-31	0.703378		EIF4H	0	0.501	0.537	4.16638e-12	8.12318e-08	-0.342308
	PTOV1	0	0.304	0.201	2.91925e-35	5.69166e-31	0.520219		TSFM	0	0.092	0.135	4.36091e-12	8.50248e-08	-0.727479
	SAMD9L	0	0.101	0.046	3.09702e-35	6.03826e-31	0.998888		AGO2	0	0.208	0.257	4.39462e-12	8.56819e-08	-0.672058
	SSR4	0	0.774	0.682	3.54513e-35	6.91194e-31	0.279832		XPO4	0	0.218	0.267	4.45627e-12	8.68838e-08	-0.633543
	TMEM109	0	0.252	0.159	4.47944e-35	8.73356e-31	0.592501		TGIF1	0	0.125	0.174	4.73539e-12	9.23259e-08	-0.601813
	GHITM	0	0.43	0.307	5.51641e-35	1.07553e-30	0.378371		NAF1	0	0.089	0.131	4.8188e-12	9.39521e-08	-0.823493
	RCSD1	0	0.505	0.375	5.75564e-35	1.12218e-30	0.352012		RALGAPA1	0	0.266	0.311	5.36436e-12	1.04589e-07	-0.661733
	DBNL	0	0.327	0.22	6.18428e-35	1.20575e-30	0.474433		SAT1	0	0.503	0.537	5.52556e-12	1.07732e-07	-0.434235
	AIG1	0	0.142	0.074	6.72559e-35	1.31129e-30	0.786434		SCAF8	0	0.212	0.258	5.531e-12	1.07838e-07	-0.7336
	ADORA2A	0	0.067	0.025	6.93765e-35	1.35263e-30	1.39746		UBAP1	0	0.198	0.246	6.31598e-12	1.23143e-07	-0.678224
	DHRS4	0	0.164	0.091	7.09126e-35	1.38258e-30	0.850148		MON2	0	0.261	0.308	6.62287e-12	1.29126e-07	-0.629622
	RRAS	0	0.094	0.041	7.40008e-35	1.44279e-30	1.14455		RNF145	0	0.272	0.32	6.86977e-12	1.3394e-07	-0.544089
	ATF7IP2	0	0.398	0.283	8.06185e-35	1.57182e-30	0.410044		FBXO3	0	0.247	0.296	6.96401e-12	1.35777e-07	-0.564621
	PIN4	0	0.112	0.053	8.29864e-35	1.61799e-30	0.978077		TRIM23	0	0.086	0.128	7.11485e-12	1.38718e-07	-0.785777
	GLT8D1	0	0.109	0.052	1.0323e-34	2.01267e-30	1.06386		APPL2	0	0.122	0.166	7.4475e-12	1.45204e-07	-0.848548
	PSMD8	0	0.346	0.238	1.13208e-34	2.20722e-30	0.482629		ACBD3	0	0.132	0.178	7.94e-12	1.54806e-07	-0.658041
	ARPC3	0	0.835	0.764	1.15053e-34	2.24319e-30	0.255672		KBTBD2	0	0.186	0.234	8.4623e-12	1.64989e-07	-0.626858
	NDUFB11	0	0.695	0.575	1.2835e-34	2.50244e-30	0.302669		FOXP3	0	0.025	0.053	9.30237e-12	1.81368e-07	-1.40301
	CDC25B	0	0.279	0.181	1.36936e-34	2.66983e-30	0.528021		FDX1	0	0.19	0.241	1.02745e-11	2.00322e-07	-0.543048
	REPIN1	0	0.141	0.074	1.36949e-34	2.67009e-30	0.893193		PAM	0	0.122	0.165	1.03027e-11	2.00872e-07	-0.931196
	PBXIP1	0	0.558	0.43	1.3718e-34	2.6746e-30	0.342771		MT-CO1	0	0.998	0.999	1.21926e-11	2.3772e-07	-0.269837
	UQCRH	0	0.672	0.548	1.40467e-34	2.73868e-30	0.299881		ZC3H15	0	0.446	0.485	1.24475e-11	2.4269e-07	-0.369233
	HSD17B10	0	0.194	0.114	1.42234e-34	2.77313e-30	0.720196		ASB3	0	0.138	0.184	1.82284e-11	3.55399e-07	-0.689309
	KLHDC3	0	0.212	0.128	2.60571e-34	5.08036e-30	0.668493		IER5	0	0.092	0.134	1.89976e-11	3.70397e-07	-0.704633
	TMEM160	0	0.279	0.182	2.72758e-34	5.31797e-30	0.571573		MKLN1	0	0.273	0.318	2.04087e-11	3.97908e-07	-0.596974
	TRAPPC3	0	0.227	0.14	2.89291e-34	5.64031e-30	0.643134		ZFAND2A	0	0.177	0.225	2.07135e-11	4.03851e-07	-0.518069
	TRPV2	0	0.136	0.07	4.92601e-34	9.60425e-30	0.896967		TOM1	0	0.231	0.28	2.196e-11	4.28155e-07	-0.551348
	GBP1	0	0.162	0.09	5.3639e-34	1.0458e-29	0.792774		ADNP2	0	0.11	0.153	2.24753e-11	4.38202e-07	-0.677053
	ECI1	0	0.161	0.089	5.40801e-34	1.0544e-29	0.824966		FNBP4	0	0.64	0.664	2.62047e-11	5.10914e-07	-0.283972
	SSNA1	0	0.309	0.208	5.73627e-34	1.1184e-29	0.522215		MED8	0	0.068	0.105	2.62335e-11	5.11474e-07	-0.788013
	CCDC18-AS1	0	0.462	0.333	5.81518e-34	1.13379e-29	0.304548		SDE2	0	0.14	0.186	2.66584e-11	5.19759e-07	-0.654162
	C20orf27	0	0.154	0.083	5.96424e-34	1.16285e-29	0.762169		TCERG1	0	0.318	0.363	2.92543e-11	5.70371e-07	-0.483078
	RASGRP2	0	0.594	0.467	6.30494e-34	1.22927e-29	0.318611		CYTH1	0	0.684	0.707	2.93747e-11	5.72718e-07	-0.381844
	ARMC6	0	0.071	0.028	6.89816e-34	1.34493e-29	1.39211		ABCB1	0	0.017	0.04	2.99861e-11	5.84639e-07	-1.52623
	FAAP20	0	0.378	0.269	7.2744e-34	1.41829e-29	0.464598		FAM102B	0	0.04	0.071	3.17093e-11	6.18237e-07	-1.13071
	SLC40A1	0	0.119	0.058	7.51737e-34	1.46566e-29	1.0423		NOL7	0	0.51	0.545	3.57972e-11	6.97938e-07	-0.306835
	COQ4	0	0.161	0.089	7.99294e-34	1.55838e-29	0.816311		RGCC	0	0.366	0.397	3.6848e-11	7.18425e-07	-0.710684
	CISH	0	0.047	0.014	8.60049e-34	1.67684e-29	1.79951		RBM33	0	0.32	0.36	3.82181e-11	7.45137e-07	-0.597231
	RAB5B	0	0.17	0.096	8.81801e-34	1.71925e-29	0.78361		ANKHD1	0	0.413	0.447	3.82223e-11	7.45221e-07	-0.472569
	EIF3G	0	0.828	0.759	9.14707e-34	1.7834e-29	0.265371		TENT2	0	0.29	0.336	3.82515e-11	7.4579e-07	-0.529277
	GMPR2	0	0.155	0.085	9.29161e-34	1.81158e-29	0.859992		FAM133B	0	0.266	0.313	3.88008e-11	7.56499e-07	-0.521662
	HSP90B1	0	0.622	0.5	1.01446e-33	1.9779e-29	0.332775		FAM222B	0	0.083	0.121	3.95306e-11	7.70728e-07	-0.872784
	PSMD4	0	0.36	0.253	1.01878e-33	1.98631e-29	0.488606		PRPF4B	0	0.456	0.488	4.30698e-11	8.39733e-07	-0.427017
	HSD17B4	0	0.07	0.026	1.06648e-33	2.07932e-29	1.24814		MIR4435-2HG	0	0.029	0.057	4.47704e-11	8.72888e-07	-1.38188
	PPIE	0	0.161	0.09	1.08375e-33	2.113e-29	0.78104		CEBPG	0	0.073	0.111	4.48679e-11	8.74789e-07	-0.787923
	COPZ1	0	0.211	0.128	1.11444e-33	2.17281e-29	0.695247		LRRC8C	0	0.275	0.317	4.80286e-11	9.36414e-07	-0.660826
	PAXIP1-AS1	0	0.125	0.063	1.33837e-33	2.60942e-29	0.935611		ZMYM2	0	0.346	0.384	4.9921e-11	9.73309e-07	-0.555206
	AC136475.1	0	0.142	0.075	1.40053e-33	2.73061e-29	0.937079		KLHDC2	0	0.295	0.337	5.1466e-11	1.00343e-06	-0.510403
	COX6B1	0	0.643	0.516	1.45273e-33	2.83239e-29	0.307981		ARL17B	0	0.045	0.078	5.15631e-11	1.00533e-06	-0.92386
	MCRIP1	0	0.247	0.157	1.52035e-33	2.96422e-29	0.621792		MAP3K8	0	0.016	0.039	5.16037e-11	1.00612e-06	-1.72305
	PHF14	0	0.283	0.184	1.63581e-33	3.18935e-29	0.405816		SMURF1	0	0.092	0.131	5.84877e-11	1.14034e-06	-0.956311
	SDF4	0	0.291	0.194	1.64097e-33	3.19939e-29	0.532744		ETV3	0	0.077	0.114	5.90246e-11	1.1508e-06	-0.947346
	PSMB3	0	0.414	0.298	2.01452e-33	3.92771e-29	0.393681		ZFP36L1	0	0.541	0.557	6.03824e-11	1.17728e-06	-0.416483
	CORO1B	0	0.391	0.284	2.02053e-33	3.93944e-29	0.509387		MED13	0	0.149	0.192	6.03921e-11	1.17747e-06	-0.77869
	AL139246.5	0	0.122	0.061	2.2185e-33	4.32541e-29	0.925454		C1orf21	0	0.002	0.016	6.11349e-11	1.19195e-06	-3.33569
	HMGN2	0	0.795	0.702	2.43714e-33	4.75169e-29	0.274912		GOLGB1	0	0.267	0.31	6.11718e-11	1.19267e-06	-0.591223
	WDR46	0	0.112	0.055	2.78507e-33	5.43005e-29	1.02166		ZFR	0	0.37	0.413	6.3923e-11	1.24631e-06	-0.426747
	DTYMK	0	0.078	0.032	5.05146e-33	9.84883e-29	1.32028		PEX2	0	0.098	0.138	6.39783e-11	1.24739e-06	-0.745935
	MPV17	0	0.139	0.074	5.61131e-33	1.09404e-28	0.856373		AL109955.1	0	0.024	0.05	6.82097e-11	1.32988e-06	-1.09305
	ATP5PF	0	0.443	0.326	6.31678e-33	1.23158e-28	0.406887		SNX13	0	0.119	0.161	6.86252e-11	1.33798e-06	-0.857767
	ITGB2-AS1	0	0.263	0.17	6.43795e-33	1.25521e-28	0.531201		TRPS1	0	0.123	0.165	6.91517e-11	1.34825e-06	-0.986125
	SH3BGRL	0	0.517	0.391	6.44926e-33	1.25741e-28	0.333708		CTNNB1	0	0.305	0.345	7.00342e-11	1.36546e-06	-0.584183
	TNFSF12	0	0.236	0.15	7.10707e-33	1.38566e-28	0.642998		FYTTD1	0	0.241	0.286	7.01041e-11	1.36682e-06	-0.538809
	MAP2K6	0	0.099	0.046	7.17313e-33	1.39855e-28	1.01502		TIMM17A	0	0.145	0.191	7.52495e-11	1.46714e-06	-0.559523
	PLOD3	0	0.071	0.028	7.93315e-33	1.54673e-28	1.31264		TBX21	0	0.01	0.029	7.75516e-11	1.51202e-06	-2.04486
	PTPN4	0	0.386	0.271	7.99291e-33	1.55838e-28	0.321905		UHRF2	0	0.161	0.205	8.06605e-11	1.57264e-06	-0.706818
	RSU1	0	0.25	0.158	8.14656e-33	1.58833e-28	0.464972		PCNX1	0	0.385	0.418	8.10677e-11	1.58058e-06	-0.658061
	HMGN4	0	0.264	0.171	1.09632e-32	2.13749e-28	0.563434		SPTY2D1	0	0.096	0.137	8.49541e-11	1.65635e-06	-0.702266
	AP1S1	0	0.072	0.029	1.12285e-32	2.18923e-28	1.33329		NELL2	0	0.419	0.449	9.10272e-11	1.77476e-06	-0.626043
	LY9	0	0.355	0.247	1.20545e-32	2.35027e-28	0.421354		SEC24B	0	0.231	0.275	9.17479e-11	1.78881e-06	-0.643569
	ATP5IF1	0	0.559	0.436	1.21453e-32	2.36798e-28	0.327685		SUPT6H	0	0.217	0.263	9.41569e-11	1.83578e-06	-0.543995
	EPHB6	0	0.146	0.079	1.29736e-32	2.52946e-28	0.844986		EGR1	0	0.029	0.056	9.56257e-11	1.86442e-06	-2.40913
	IL16	0	0.529	0.404	1.64053e-32	3.19853e-28	0.345069		PRSS23	0	0	0.013	1.02857e-10	2.0054e-06	-5.00184
	FAM13A	0	0.127	0.066	1.84637e-32	3.59986e-28	1.08663		THUMPD3	0	0.101	0.142	1.06905e-10	2.08432e-06	-0.657977
	GNB2	0	0.557	0.427	1.93522e-32	3.7731e-28	0.320278		DUSP4	0	0.004	0.02	1.07837e-10	2.1025e-06	-2.7782
	AC026347.1	0	0.058	0.021	1.9456e-32	3.79333e-28	1.49792		ARID5B	0	0.472	0.507	1.09378e-10	2.13254e-06	-0.410655
	SDHC	0	0.266	0.173	2.19501e-32	4.27962e-28	0.552136		DUSP11	0	0.14	0.184	1.10931e-10	2.16282e-06	-0.593081
	RNF167	0	0.277	0.181	2.27882e-32	4.44302e-28	0.50359		USP9X	0	0.215	0.26	1.13105e-10	2.20521e-06	-0.675379
	MRPS31	0	0.161	0.09	2.35538e-32	4.59229e-28	0.750683		RNF38	0	0.32	0.356	1.19772e-10	2.33519e-06	-0.654418
	XRRA1	0	0.155	0.085	2.38992e-32	4.65962e-28	0.669379		CCDC59	0	0.378	0.42	1.25596e-10	2.44874e-06	-0.3858
	ETHE1	0	0.231	0.145	2.67942e-32	5.22406e-28	0.5812		FOXP1	0	0.931	0.926	1.36511e-10	2.66156e-06	-0.336426
	SDCCAG8	0	0.218	0.135	3.53519e-32	6.89256e-28	0.533912		CTDSPL2	0	0.169	0.213	1.41176e-10	2.75251e-06	-0.684825
	NDUFB10	0	0.479	0.356	3.74209e-32	7.29595e-28	0.3414		CGRRF1	0	0.114	0.157	1.61172e-10	3.14236e-06	-0.618252
	LDOC1	0	0.089	0.039	4.1597e-32	8.11016e-28	1.11977		SLA	0	0.197	0.241	1.61795e-10	3.15451e-06	-0.610357
	AL136419.3	0	0.112	0.055	4.31684e-32	8.41654e-28	0.935625		PHF1	0	0.373	0.413	1.65307e-10	3.223e-06	-0.401601
	MRPL20	0	0.328	0.227	4.35602e-32	8.49294e-28	0.486185		AKT3	0	0.351	0.388	1.78783e-10	3.48573e-06	-0.708273
	MFSD10	0	0.197	0.119	4.72619e-32	9.21464e-28	0.674487		SNRPG	0	0.323	0.368	1.80099e-10	3.51138e-06	-0.396359
	NUBP2	0	0.241	0.155	4.93562e-32	9.62298e-28	0.622236		RAB2A	0	0.441	0.476	1.82951e-10	3.567e-06	-0.409036
	SCRN2	0	0.181	0.106	5.18538e-32	1.01099e-27	0.709537		C20orf204	0	0.002	0.015	1.877e-10	3.65959e-06	-3.19992
	MICOS13	0	0.306	0.209	7.18897e-32	1.40163e-27	0.510726		PLXND1	0	0.004	0.019	2.02558e-10	3.94927e-06	-2.22002
	SLC52A2	0	0.085	0.037	9.14796e-32	1.78358e-27	1.15768		KIAA1324L	0	0.041	0.07	2.02598e-10	3.95005e-06	-1.23283
	ACD	0	0.137	0.074	9.66609e-32	1.8846e-27	0.846132		PDZD8	0	0.08	0.117	2.16773e-10	4.22642e-06	-0.899647
	WDR77	0	0.098	0.046	1.00498e-31	1.9594e-27	1.09165		NUFIP2	0	0.311	0.354	2.24121e-10	4.36969e-06	-0.487941
	PDCD6	0	0.302	0.203	1.04841e-31	2.04409e-27	0.435278		F2R	0	0.003	0.018	2.32096e-10	4.52517e-06	-2.67991
	SLC50A1	0	0.133	0.07	1.08052e-31	2.1067e-27	0.889431		RELB	0	0.158	0.202	2.4942e-10	4.86293e-06	-0.652195
	WDR18	0	0.107	0.052	1.10095e-31	2.14651e-27	1.05769		TWISTNB	0	0.107	0.148	2.62441e-10	5.11682e-06	-0.634837
	ACTN1	0	0.379	0.267	1.30861e-31	2.55139e-27	0.367369		LRRC8B	0	0.099	0.138	2.80189e-10	5.46284e-06	-0.89399
	ABCF2	0	0.112	0.056	1.33616e-31	2.60511e-27	0.93162		ZFAND5	0	0.284	0.327	3.02708e-10	5.90189e-06	-0.479365
	THEM6	0	0.081	0.035	1.5274e-31	2.97797e-27	1.22653		CXCL16	0	0.008	0.026	3.11886e-10	6.08084e-06	-1.61657
	SPN	0	0.218	0.135	1.6234e-31	3.16515e-27	0.569557		USP34	0	0.451	0.475	3.18928e-10	6.21815e-06	-0.535568
	YBEY	0	0.128	0.067	1.79631e-31	3.50226e-27	0.922722		RASSF3	0	0.272	0.311	3.19036e-10	6.22025e-06	-0.683812
	PSMG4	0	0.185	0.109	1.95515e-31	3.81196e-27	0.658403		HELZ	0	0.232	0.274	3.29005e-10	6.4146e-06	-0.659798
	SHFL	0	0.375	0.268	2.1586e-31	4.20862e-27	0.416883		HEBP2	0	0.458	0.49	3.42679e-10	6.68122e-06	-0.350903
	CARD16	0	0.229	0.144	2.16203e-31	4.2153e-27	0.577476		NIBAN1	0	0.035	0.062	3.57802e-10	6.97606e-06	-1.37116
	GSTM1	0	0.069	0.027	2.29609e-31	4.47669e-27	1.31183		MED30	0	0.273	0.316	3.65474e-10	7.12565e-06	-0.448107
	CTSB	0	0.256	0.168	2.30704e-31	4.49803e-27	0.570964		ESYT2	0	0.457	0.478	4.01004e-10	7.81838e-06	-0.541573
	PUF60	0	0.324	0.223	2.45261e-31	4.78185e-27	0.467761		MRPL47	0	0.162	0.207	4.08003e-10	7.95484e-06	-0.525933
	FAM153A	0	0.144	0.078	2.72961e-31	5.32192e-27	0.752308		BCAS2	0	0.415	0.451	4.10293e-10	7.99949e-06	-0.371514
	DDX46	0	0.445	0.329	2.78526e-31	5.43042e-27	0.349913		RLF	0	0.268	0.31	4.14104e-10	8.07378e-06	-0.543235
	TRIM28	0	0.423	0.311	2.8125e-31	5.48354e-27	0.406049		SAMD8	0	0.102	0.14	4.17667e-10	8.14326e-06	-0.769667
	PEPD	0	0.17	0.098	2.91547e-31	5.68429e-27	0.728771		BCL7B	0	0.219	0.266	4.28411e-10	8.35273e-06	-0.464856
	SGF29	0	0.24	0.153	3.16351e-31	6.1679e-27	0.569556		VPS26A	0	0.174	0.217	4.4039e-10	8.58627e-06	-0.60186
	OAS2	0	0.099	0.047	3.19233e-31	6.22409e-27	0.97599		IRF2BP2	0	0.288	0.332	4.47165e-10	8.71837e-06	-0.461606
	MFSD12	0	0.149	0.083	4.10507e-31	8.00365e-27	0.839979		DHRS3	0	0.148	0.191	4.65282e-10	9.0716e-06	-0.594746
	ELP4	0	0.185	0.109	4.3176e-31	8.41803e-27	0.498415		ERVK3-1	0	0.137	0.18	4.68613e-10	9.13654e-06	-0.59367
	TBC1D17	0	0.138	0.075	5.56724e-31	1.08545e-26	0.847764		CSNK1G3	0	0.141	0.183	4.69457e-10	9.15301e-06	-0.686437
	G6PD	0	0.106	0.052	5.63221e-31	1.09811e-26	0.893221		ENTPD4	0	0.225	0.27	4.7835e-10	9.32638e-06	-0.577812
	MCM3	0	0.1	0.047	5.92024e-31	1.15427e-26	0.996551		CHKA	0	0.033	0.06	4.86089e-10	9.47728e-06	-1.14425
	CITED2	0	0.474	0.358	5.92815e-31	1.15581e-26	0.342089		ZC3H7A	0	0.311	0.356	5.00732e-10	9.76277e-06	-0.423981
	CYB561D2.1	0	0.128	0.067	7.52998e-31	1.46812e-26	0.91193		FBXO38	0	0.097	0.134	5.24521e-10	1.02266e-05	-0.787178
	GBP4	0	0.273	0.182	7.54673e-31	1.47139e-26	0.531367		TIMM23	0	0.134	0.176	5.2946e-10	1.03229e-05	-0.602432
	ATIC	0	0.236	0.15	7.70594e-31	1.50243e-26	0.574242		TLK2	0	0.155	0.198	5.44156e-10	1.06094e-05	-0.682697
	TUBA1B	0	0.52	0.397	9.13264e-31	1.78059e-26	0.313262		PAN3	0	0.352	0.385	5.56079e-10	1.08419e-05	-0.626337
	COMTD1	0	0.101	0.049	1.00773e-30	1.96478e-26	1.08764		MRPL10	0	0.15	0.194	5.62716e-10	1.09713e-05	-0.5542
	TP53TG1	0	0.191	0.115	1.01403e-30	1.97706e-26	0.683948		UBQLN1	0	0.264	0.303	5.83335e-10	1.13733e-05	-0.55442
	NAAA	0	0.299	0.202	1.22646e-30	2.39123e-26	0.474997		VTA1	0	0.133	0.174	5.99734e-10	1.1693e-05	-0.64552
	AC021028.1	0	0.047	0.015	1.28009e-30	2.49578e-26	1.6509		SPRTN	0	0.084	0.121	6.30775e-10	1.22982e-05	-0.708234
	PSMD9	0	0.238	0.153	1.30049e-30	2.53556e-26	0.568271		MSL2	0	0.155	0.198	6.60734e-10	1.28823e-05	-0.701609
	TEX14	0	0.144	0.079	1.34015e-30	2.61289e-26	0.79359		IQSEC1	0	0.132	0.173	6.96195e-10	1.35737e-05	-0.671677
	EGLN2	0	0.214	0.133	1.35324e-30	2.63842e-26	0.638526		TASOR2	0	0.212	0.252	7.12033e-10	1.38825e-05	-0.691872
	CALR	0	0.616	0.491	1.49982e-30	2.9242e-26	0.291227		JPX	0	0.175	0.218	7.71285e-10	1.50377e-05	-0.558254
	ERAP2	0	0.355	0.249	1.52429e-30	2.9719e-26	0.371312		FBXW11	0	0.165	0.206	8.11828e-10	1.58282e-05	-0.738298
	SNRPN	0	0.465	0.352	1.71582e-30	3.34534e-26	0.373227		SLC3A2	0	0.299	0.34	8.74553e-10	1.70512e-05	-0.441976
	UBASH3A	0	0.233	0.149	1.92183e-30	3.747e-26	0.571989		SYTL2	0	0.053	0.083	9.29712e-10	1.81266e-05	-1.09586
	UGP2	0	0.309	0.213	2.03812e-30	3.97372e-26	0.460815		NFE2L2	0	0.235	0.277	1.04042e-09	2.02851e-05	-0.579564
	COX6C	0	0.741	0.636	2.44859e-30	4.77401e-26	0.276688		LSR	0	0.161	0.203	1.05582e-09	2.05853e-05	-0.618676
	ANAPC5	0	0.4	0.29	2.70708e-30	5.278e-26	0.366435		SRRD	0	0.04	0.068	1.05772e-09	2.06224e-05	-0.866947
	IKBKE	0	0.14	0.077	2.92868e-30	5.71004e-26	0.761999		TTC21B	0	0.099	0.136	1.06787e-09	2.08203e-05	-0.802368
	SLC35A4	0	0.117	0.06	3.18646e-30	6.21263e-26	0.934779		GFPT1	0	0.121	0.161	1.08639e-09	2.11814e-05	-0.647651
	EPRS	0	0.281	0.189	4.21671e-30	8.22133e-26	0.498853		STK38L	0	0.041	0.07	1.10635e-09	2.15706e-05	-0.953598
	VBP1	0	0.162	0.094	4.23845e-30	8.26371e-26	0.728321		PAK2	0	0.492	0.519	1.11766e-09	2.1791e-05	-0.365018
	PDCD2	0	0.342	0.24	4.83345e-30	9.42378e-26	0.42363		YTHDF3	0	0.131	0.171	1.14067e-09	2.22397e-05	-0.693419
	IMPDH1	0	0.111	0.056	4.97131e-30	9.69256e-26	0.968284		WNT7A	0	0.078	0.114	1.18095e-09	2.3025e-05	-0.743296
	MAPK3	0	0.181	0.108	5.16681e-30	1.00737e-25	0.722159		TOR1AIP1	0	0.247	0.29	1.32645e-09	2.58619e-05	-0.471891
	SUSD4	0	0.086	0.039	5.2748e-30	1.02843e-25	1.08649		ATG14	0	0.16	0.201	1.33066e-09	2.59439e-05	-0.59735
	MSH2	0	0.113	0.057	5.29098e-30	1.03158e-25	0.844264		TRMT10C	0	0.235	0.279	1.38823e-09	2.70663e-05	-0.455202
	DGCR6L	0	0.323	0.225	5.43826e-30	1.0603e-25	0.479936		TRIM33	0	0.197	0.239	1.3969e-09	2.72353e-05	-0.616581
	SSRP1	0	0.227	0.145	5.46519e-30	1.06555e-25	0.581002		KANSL3	0	0.088	0.124	1.52655e-09	2.97632e-05	-0.832632
	TEX264	0	0.251	0.165	5.63125e-30	1.09792e-25	0.565945		CDK16	0	0.098	0.135	1.60374e-09	3.12682e-05	-0.685704
	BAX	0	0.428	0.317	7.01994e-30	1.36868e-25	0.398668		ABI1	0	0.348	0.382	1.63021e-09	3.17843e-05	-0.486034
	C11orf21	0	0.079	0.034	7.36884e-30	1.4367e-25	1.04623		PTPRE	0	0.061	0.092	1.64885e-09	3.21476e-05	-0.905021
	MPG	0	0.232	0.149	8.38006e-30	1.63386e-25	0.58783		CERT1	0	0.122	0.161	1.7251e-09	3.36343e-05	-0.706953
	AC079793.1	0	0.304	0.208	8.64197e-30	1.68492e-25	0.436447		ARAP2	0	0.226	0.268	1.75312e-09	3.41806e-05	-0.611112
	CAMK2G	0	0.165	0.096	8.66409e-30	1.68924e-25	0.681046		USP37	0	0.08	0.115	1.90546e-09	3.71508e-05	-0.738131
	THEM4	0	0.376	0.271	1.14184e-29	2.22625e-25	0.395388		PGRMC2	0	0.151	0.193	1.91204e-09	3.7279e-05	-0.553703
	CYHR1	0	0.135	0.074	1.29542e-29	2.52569e-25	0.825076		CLTC	0	0.151	0.191	1.92079e-09	3.74496e-05	-0.646562
	HIST1H4C	0	0.378	0.274	1.44435e-29	2.81606e-25	0.406988		RNF138	0	0.451	0.48	1.94905e-09	3.80007e-05	-0.391184
	UBL7	0	0.191	0.117	1.60144e-29	3.12232e-25	0.676936		TTC33	0	0.111	0.149	1.95353e-09	3.80879e-05	-0.651028
	THOC3	0	0.315	0.218	2.10188e-29	4.09804e-25	0.44773		HOPX	0	0.003	0.016	1.98938e-09	3.8787e-05	-2.32805
	TBL3	0	0.082	0.037	2.19433e-29	4.27829e-25	1.14		FCRL6	0	0	0.011	2.12845e-09	4.14983e-05	-5.52942
	C2orf74	0	0.066	0.027	2.26142e-29	4.40908e-25	1.32375		SNU13	0	0.55	0.574	2.2424e-09	4.37201e-05	-0.292113
	MAP2K2	0	0.431	0.32	2.66643e-29	5.19873e-25	0.357836		FCGR3A	0	0.001	0.012	2.3122e-09	4.5081e-05	-4.92162
	FLII	0	0.185	0.111	2.75345e-29	5.36839e-25	0.602821		SESTD1	0	0.034	0.059	2.35055e-09	4.58286e-05	-1.15605
	DUSP23	0	0.089	0.042	2.88384e-29	5.62263e-25	1.09632		SIAH3	0	0.002	0.015	2.37814e-09	4.63667e-05	-2.50658
	MAPKAP1	0	0.216	0.136	2.89625e-29	5.64682e-25	0.521017		CFL2	0	0.053	0.083	2.46489e-09	4.8058e-05	-0.820378
	PI16	0	0.028	0.006	3.11132e-29	6.06614e-25	2.20767		TRAF4	0	0.032	0.057	2.51578e-09	4.90502e-05	-1.03241
	USP5	0	0.114	0.058	3.71231e-29	7.2379e-25	0.917471		TOX2	0	0.011	0.028	2.70637e-09	5.2766e-05	-1.75522
	RPS10	0	0.39	0.287	3.78615e-29	7.38185e-25	0.432218		PPP4R3A	0	0.359	0.389	2.74134e-09	5.34479e-05	-0.470254
	ATP5MD	0	0.402	0.297	4.3424e-29	8.46638e-25	0.409572		SEL1L	0	0.131	0.169	2.75806e-09	5.3774e-05	-0.675285
	SLC25A45	0	0.135	0.074	4.35503e-29	8.49101e-25	0.810641		ALG13	0	0.24	0.282	2.91213e-09	5.67779e-05	-0.506783
	WDR6	0	0.181	0.109	4.93949e-29	9.63052e-25	0.628194		RAF1	0	0.167	0.207	2.94762e-09	5.74697e-05	-0.594557
	CTDSP1	0	0.223	0.142	4.99919e-29	9.74692e-25	0.527301		ZNF622	0	0.167	0.21	2.95124e-09	5.75404e-05	-0.467014
	RPS10-NUDT3	0	0.443	0.337	5.21561e-29	1.01689e-24	0.397005		POLR3E	0	0.143	0.182	3.00959e-09	5.86781e-05	-0.674132
	RPS26	0	0.926	0.938	5.52731e-29	1.07766e-24	0.347818		KIF20B	0	0.091	0.126	3.09742e-09	6.03905e-05	-0.739892
	ALDH18A1	0	0.08	0.035	5.95331e-29	1.16072e-24	1.14336		TBRG1	0	0.384	0.419	3.23277e-09	6.30294e-05	-0.365625
	WASHC3	0	0.202	0.125	6.76639e-29	1.31924e-24	0.576332		AC068282.1	0	0.062	0.094	3.36236e-09	6.55559e-05	-0.793594
	HCLS1	0	0.731	0.627	6.9339e-29	1.3519e-24	0.254478		SQSTM1	0	0.45	0.472	3.61208e-09	7.04247e-05	-0.410997
	FDPS	0	0.211	0.131	8.16856e-29	1.59262e-24	0.522199		FAM91A1	0	0.073	0.106	3.63257e-09	7.08242e-05	-0.836128
	MAFIP	0	0.042	0.013	9.45821e-29	1.84407e-24	1.70288		ATP6V1E1	0	0.133	0.173	3.66309e-09	7.14192e-05	-0.577369
	ADSL	0	0.29	0.198	9.56343e-29	1.86458e-24	0.459265		PHF12	0	0.171	0.211	3.89994e-09	7.60371e-05	-0.586857
	MRPL48	0	0.111	0.057	1.01623e-28	1.98134e-24	0.88652		MED23	0	0.176	0.215	3.96308e-09	7.72683e-05	-0.675325
	P4HB	0	0.409	0.3	1.02502e-28	1.99848e-24	0.347278		NINJ1	0	0.17	0.211	4.0706e-09	7.93646e-05	-0.545347
	C11orf68	0	0.141	0.078	1.04544e-28	2.03829e-24	0.757639		IREB2	0	0.173	0.213	4.07808e-09	7.95102e-05	-0.598052
	ZBTB7B	0	0.057	0.021	1.27458e-28	2.48505e-24	1.37119		USP42	0	0.109	0.145	4.10803e-09	8.00943e-05	-0.698866
	TSPAN18	0	0.104	0.052	1.34293e-28	2.61831e-24	0.89379		C18orf21	0	0.083	0.117	4.13004e-09	8.05233e-05	-0.686449
	GPS1	0	0.204	0.128	1.47925e-28	2.88409e-24	0.596206		MED6	0	0.131	0.171	4.18169e-09	8.15304e-05	-0.583756
	NAPA	0	0.348	0.246	1.48441e-28	2.89416e-24	0.353664		AREL1	0	0.047	0.075	4.22918e-09	8.24563e-05	-0.872342
	U2AF1L4	0	0.309	0.216	1.52521e-28	2.9737e-24	0.482616		CERK	0	0.199	0.239	4.23353e-09	8.25411e-05	-0.576446
	SLC35F1	0	0.235	0.153	1.55794e-28	3.03752e-24	0.571209		SWAP70	0	0.01	0.028	4.51915e-09	8.81098e-05	-1.51714
	EHBP1	0	0.149	0.084	1.6214e-28	3.16124e-24	0.590726		ARL8B	0	0.201	0.241	4.80603e-09	9.37031e-05	-0.548318
	MFHAS1	0	0.149	0.085	1.74529e-28	3.40279e-24	0.745495		CLIP4	0	0.148	0.186	4.80745e-09	9.37309e-05	-0.725769
	SDAD1	0	0.245	0.161	1.80949e-28	3.52797e-24	0.471644		DHX9	0	0.326	0.363	4.96372e-09	9.67777e-05	-0.510401
	PYURF	0	0.411	0.306	2.0858e-28	4.06669e-24	0.389308		AP3M2	0	0.383	0.412	5.4406e-09	0.000106075	-0.50082
	CARMIL1	0	0.095	0.046	2.83966e-28	5.53648e-24	0.861325		GPR107	0	0.049	0.077	5.75153e-09	0.000112138	-0.826458
	CCDC92	0	0.145	0.082	2.91181e-28	5.67715e-24	0.709586		MPP7	0	0.265	0.303	5.99154e-09	0.000116817	-0.60082
	SNX17	0	0.333	0.235	3.02762e-28	5.90294e-24	0.435101		LZTS3	0	0.038	0.064	6.68699e-09	0.000130376	-0.901329
	ATP8B2	0	0.16	0.093	3.09863e-28	6.04139e-24	0.638694		CD47	0	0.535	0.56	6.90801e-09	0.000134686	-0.304769
	TMEM63A	0	0.225	0.143	3.21243e-28	6.26327e-24	0.43534		CDK13	0	0.341	0.375	7.06122e-09	0.000137673	-0.484564
	RNASEH2B	0	0.307	0.214	3.35063e-28	6.53273e-24	0.41452		IL21R	0	0.106	0.142	7.06483e-09	0.000137743	-0.764932
	RBCK1	0	0.341	0.246	3.35293e-28	6.53722e-24	0.458545		TDP2	0	0.164	0.205	7.31426e-09	0.000142606	-0.500902
	MRPL11	0	0.232	0.151	3.44318e-28	6.71317e-24	0.578838		STAG2	0	0.373	0.406	7.86066e-09	0.000153259	-0.476438
	TCEA3	0	0.197	0.122	3.50458e-28	6.83288e-24	0.586173		REEP5	0	0.184	0.222	8.02223e-09	0.00015641	-0.574717
	SNHG25	0	0.305	0.21	3.67351e-28	7.16225e-24	0.407779		UBE4A	0	0.215	0.255	8.11474e-09	0.000158213	-0.542899
	MTUS1	0	0.057	0.021	3.85187e-28	7.51e-24	1.3158		AGPAT5	0	0.149	0.185	8.24324e-09	0.000160718	-0.758154
	OST4	0	0.71	0.607	4.20833e-28	8.20497e-24	0.25708		RREB1	0	0.095	0.129	8.62302e-09	0.000168123	-0.822706
	TPGS2	0	0.174	0.104	4.49153e-28	8.75713e-24	0.644999		EIF2AK3	0	0.094	0.128	8.77348e-09	0.000171057	-0.790086
	TFB1M	0	0.101	0.05	4.53412e-28	8.84017e-24	0.946497		NTMT1	0	0.144	0.183	8.85866e-09	0.000172717	-0.539041
	RPA1	0	0.192	0.118	4.90355e-28	9.56046e-24	0.575927		SLC9A8	0	0.097	0.131	9.54936e-09	0.000186184	-0.796789
	MAF1	0	0.394	0.29	6.01932e-28	1.17359e-23	0.374561		ARFGEF1	0	0.314	0.345	9.78146e-09	0.000190709	-0.602198
	TSTA3	0	0.145	0.082	6.19383e-28	1.20761e-23	0.783662		ANKLE2	0	0.195	0.236	1.00945e-08	0.000196812	-0.50139
	C8orf82	0	0.079	0.035	6.31734e-28	1.23169e-23	1.22604		STAG1	0	0.407	0.435	1.04324e-08	0.0002034	-0.544102
	AGTRAP	0	0.107	0.054	6.6297e-28	1.29259e-23	0.846377		NUP155	0	0.062	0.093	1.05816e-08	0.00020631	-0.776218
	TMEM258	0	0.368	0.269	7.04235e-28	1.37305e-23	0.439382		IER5L	0	0.008	0.024	1.30634e-08	0.000254698	-1.53439
	USE1	0	0.167	0.099	7.18063e-28	1.40001e-23	0.685441		MEF2D	0	0.093	0.127	1.40909e-08	0.000274731	-0.725163
	PIGK	0	0.155	0.091	7.5737e-28	1.47664e-23	0.719434		COPS2	0	0.369	0.402	1.43196e-08	0.000279188	-0.367451
	NOLC1	0	0.2	0.126	7.67312e-28	1.49603e-23	0.603056		JMJD6	0	0.103	0.139	1.44009e-08	0.000280775	-0.569246
	MGMT	0	0.27	0.182	8.06375e-28	1.57219e-23	0.39981		EMB	0	0.383	0.414	1.44306e-08	0.000281354	-0.414074
	FLT3LG	0	0.754	0.664	8.27929e-28	1.61421e-23	0.255863		NIPA2	0	0.085	0.119	1.55173e-08	0.000302541	-0.657411
	ATF6B	0	0.285	0.194	9.19864e-28	1.79346e-23	0.461366		CDK5R1	0	0.041	0.067	1.68753e-08	0.000329018	-0.844822
	AC147067.1	0	0.045	0.015	9.66014e-28	1.88344e-23	1.55905		CSNK1A1	0	0.475	0.495	1.707e-08	0.000332814	-0.364888
	LRRC14	0	0.084	0.039	9.96399e-28	1.94268e-23	1.06137		GOLGA8B	0	0.23	0.267	1.73837e-08	0.00033893	-0.584609
	PLEKHB1	0	0.139	0.078	1.00119e-27	1.95201e-23	0.779831		DDI2	0	0.047	0.074	1.75369e-08	0.000341918	-0.905813
	VKORC1	0	0.136	0.075	1.01737e-27	1.98356e-23	0.770809		MIEF1	0	0.055	0.084	1.78981e-08	0.00034896	-0.76077
	C1QBP	0	0.553	0.442	1.07981e-27	2.10531e-23	0.324648		ITCH	0	0.202	0.239	1.80238e-08	0.000351411	-0.607479
	DDT	0	0.337	0.242	1.19205e-27	2.32414e-23	0.446329		DLG3	0	0.013	0.031	1.83136e-08	0.000357061	-1.19052
	E2F4	0	0.246	0.163	1.24744e-27	2.43213e-23	0.507192		ASB8	0	0.165	0.206	1.83524e-08	0.000357817	-0.453722
	AKTIP	0	0.14	0.079	1.24769e-27	2.43263e-23	0.745646		FBXO11	0	0.207	0.244	1.89056e-08	0.000368602	-0.658231
	SSBP3	0	0.2	0.125	1.47697e-27	2.87965e-23	0.525851		HMGCR	0	0.037	0.062	1.91334e-08	0.000373044	-0.857908
	AC127521.1	0	0.029	0.007	1.48105e-27	2.88761e-23	2.07807		AL118516.1	0	0.16	0.2	1.91559e-08	0.000373484	-0.472219
	SNX6	0	0.501	0.387	1.70753e-27	3.32918e-23	0.309905		CHD6	0	0.268	0.304	1.96011e-08	0.000382162	-0.576132
	CCDC22	0	0.098	0.049	1.78287e-27	3.47605e-23	0.957813		AKIRIN1	0	0.322	0.358	2.05492e-08	0.000400648	-0.394817
	PAFAH1B3	0	0.149	0.086	1.85407e-27	3.61488e-23	0.704363		MRPS22	0	0.077	0.109	2.11944e-08	0.000413228	-0.627201
	GOLGA7B	0	0.09	0.043	1.97716e-27	3.85486e-23	1.01468		TCEAL2	0	0.002	0.012	2.14261e-08	0.000417744	-2.78126
	DYNLRB1	0	0.32	0.227	2.03885e-27	3.97515e-23	0.467361		ZNRF2	0	0.162	0.198	2.35181e-08	0.000458532	-0.690378
	PRKAR1B	0	0.179	0.109	2.22894e-27	4.34575e-23	0.580703		RNF11	0	0.191	0.228	2.41466e-08	0.000470787	-0.562462
	MITD1	0	0.165	0.098	2.29095e-27	4.46666e-23	0.612408		TULP4	0	0.13	0.166	2.48048e-08	0.000483619	-0.692203
	DANCR	0	0.363	0.264	2.29806e-27	4.48054e-23	0.39233		HERPUD1	0	0.214	0.252	2.71875e-08	0.000530074	-0.505862
	SHARPIN	0	0.237	0.156	2.53639e-27	4.9452e-23	0.512579		NGDN	0	0.242	0.283	2.78642e-08	0.000543268	-0.42015
	VAT1	0	0.129	0.072	3.00888e-27	5.86641e-23	0.823034		ZNF683	0	0.001	0.01	2.8752e-08	0.000560578	-4.46506
	CD79B	0	0.076	0.034	3.38719e-27	6.60401e-23	1.12718		AP000787.1	0	0.117	0.153	2.91379e-08	0.000568101	-0.66394
	DDX58	0	0.094	0.046	3.40942e-27	6.64734e-23	0.886107		MGAT5	0	0.235	0.268	2.9841e-08	0.000581809	-0.884102
	LRP10	0	0.346	0.25	3.50281e-27	6.82943e-23	0.426341		TCF25	0	0.423	0.453	3.0123e-08	0.000587309	-0.385607
	RUVBL1	0	0.12	0.065	3.56635e-27	6.9533e-23	0.862656		ARFGEF2	0	0.152	0.188	3.04391e-08	0.000593471	-0.673194
	IFI35	0	0.102	0.051	3.65379e-27	7.1238e-23	0.903137		RBPJ	0	0.159	0.195	3.07631e-08	0.000599787	-0.63202
	RECQL	0	0.182	0.112	3.72456e-27	7.26177e-23	0.594034		KLHL26	0	0.015	0.033	3.09655e-08	0.000603735	-1.21338
	SMIM20	0	0.171	0.103	3.78698e-27	7.38347e-23	0.689601		MAFF	0	0.026	0.047	3.26917e-08	0.000637391	-0.938468
	UBE2J2	0	0.21	0.134	4.37674e-27	8.53334e-23	0.556239		TSC22D2	0	0.126	0.161	3.33749e-08	0.000650711	-0.754287
	OCEL1	0	0.084	0.04	5.76186e-27	1.12339e-22	1.13304		TFG	0	0.16	0.197	3.4051e-08	0.000663892	-0.54658
	AP000977.1	0	0.038	0.012	6.08245e-27	1.1859e-22	1.73459		LLPH	0	0.138	0.175	3.46235e-08	0.000675054	-0.520604
	FAM111A	0	0.196	0.122	6.73142e-27	1.31242e-22	0.566811		BNIP2	0	0.415	0.442	3.49271e-08	0.000680974	-0.350088
	TFAP4	0	0.101	0.052	6.84982e-27	1.33551e-22	0.984316		LINC-PINT	0	0.08	0.111	3.89943e-08	0.000760271	-0.78796
	MEAF6	0	0.318	0.225	6.95784e-27	1.35657e-22	0.411349		MORC3	0	0.309	0.345	3.98053e-08	0.000776084	-0.429723
	UQCR10	0	0.41	0.305	8.15901e-27	1.59076e-22	0.340641		CD8B	0	0.005	0.018	4.04789e-08	0.000789216	-3.19992
	OR4D1	0	0.05	0.018	8.66376e-27	1.68917e-22	1.44135		TYW5	0	0.039	0.064	4.31283e-08	0.000840873	-0.806138
	FAM174C	0	0.252	0.169	8.87007e-27	1.7294e-22	0.511447		GADD45B	0	0.302	0.335	4.3582e-08	0.000849717	-0.524737
	MCTS1	0	0.161	0.095	9.11808e-27	1.77775e-22	0.65088		ZNF704	0	0.002	0.012	4.46087e-08	0.000869736	-3.00365
	UBA1	0	0.187	0.116	9.74667e-27	1.90031e-22	0.613335		AC005037.1	0	0.075	0.105	4.46808e-08	0.000871141	-0.746799
	TRIM27	0	0.166	0.1	1.00297e-26	1.9555e-22	0.65383		BRIX1	0	0.159	0.198	4.54799e-08	0.000886722	-0.438875
	SGO1-AS1	0	0.075	0.034	1.01734e-26	1.9835e-22	1.03846		KLF13	0	0.442	0.466	4.60903e-08	0.000898623	-0.367265
	TIMMDC1	0	0.102	0.052	1.03371e-26	2.01542e-22	0.861251		RGS16	0	0.004	0.016	4.77613e-08	0.000931203	-2.32454
	IFRD2	0	0.13	0.072	1.14183e-26	2.22622e-22	0.767903		SMAD4	0	0.28	0.317	5.1245e-08	0.000999124	-0.477202
	CLNS1A	0	0.37	0.271	1.15831e-26	2.25836e-22	0.360516		MRPL13	0	0.112	0.147	5.17375e-08	0.00100873	-0.545567
	BCKDHB	0	0.138	0.078	1.19059e-26	2.3213e-22	0.701444		GRK5	0	0.139	0.174	5.4375e-08	0.00106015	-0.762964
	HEMK1	0	0.085	0.04	1.24536e-26	2.42808e-22	1.03544		TAPT1	0	0.141	0.175	5.54957e-08	0.001082	-0.679875
	NME4	0	0.194	0.123	1.24932e-26	2.4358e-22	0.615051		KANSL2	0	0.176	0.213	5.58251e-08	0.00108842	-0.560533
	PLGRKT	0	0.187	0.117	1.46908e-26	2.86426e-22	0.62502		DBH	0	0.002	0.013	5.64e-08	0.00109963	-2.36703
	NADK	0	0.089	0.043	1.48063e-26	2.88678e-22	0.962012		GPATCH8	0	0.402	0.429	5.67211e-08	0.00110589	-0.445225
	GLI4	0	0.087	0.042	1.69069e-26	3.29633e-22	1.02725		NDST2	0	0.095	0.128	5.69268e-08	0.0011099	-0.623706
	LAMTOR2	0	0.143	0.082	1.78121e-26	3.47283e-22	0.723882		RUNX3	0	0.312	0.337	5.9568e-08	0.0011614	-0.634303
	KRI1	0	0.161	0.096	1.90513e-26	3.71442e-22	0.643654		RASSF1	0	0.184	0.221	6.0692e-08	0.00118331	-0.509019
	ZNF667-AS1	0	0.023	0.005	2.0585e-26	4.01346e-22	2.28445		TIGAR	0	0.063	0.092	6.69113e-08	0.00130457	-0.688552
	NCDN	0	0.055	0.021	2.12144e-26	4.13617e-22	1.3331		RO60	0	0.212	0.25	6.77221e-08	0.00132038	-0.461522
	MRPS21	0	0.467	0.358	3.05485e-26	5.95603e-22	0.318884		SNHG3	0	0.508	0.529	7.50804e-08	0.00146384	-0.306876
	ODF2	0	0.117	0.062	3.08564e-26	6.01606e-22	0.736706		FAM102A	0	0.368	0.394	7.85731e-08	0.00153194	-0.467465
	MRPL43	0	0.277	0.19	3.17258e-26	6.18558e-22	0.445261		ELMSAN1	0	0.087	0.119	8.2178e-08	0.00160222	-0.652429
	SSBP1	0	0.446	0.337	3.20316e-26	6.2452e-22	0.295247		FBXW4	0	0.13	0.164	8.37843e-08	0.00163354	-0.686019
	CRELD1	0	0.104	0.054	3.70952e-26	7.23245e-22	0.866599		QRICH1	0	0.236	0.272	8.5622e-08	0.00166937	-0.468666
	DPP4	0	0.153	0.09	4.96443e-26	9.67915e-22	0.65638		SNRPD1	0	0.312	0.349	8.59412e-08	0.0016756	-0.34561
	DBP	0	0.16	0.095	5.06574e-26	9.87666e-22	0.661499		USP12	0	0.147	0.183	8.67825e-08	0.001692	-0.52188
	MGAT1	0	0.198	0.126	5.33649e-26	1.04046e-21	0.545285		AUTS2	0	0.021	0.04	8.92473e-08	0.00174006	-1.34189
	DPY30	0	0.174	0.107	5.8285e-26	1.13638e-21	0.645452		RRAS2	0	0.1	0.132	9.05091e-08	0.00176466	-0.728301
	SPATC1L	0	0.093	0.046	6.5801e-26	1.28292e-21	0.961531		SLC20A2	0	0.125	0.159	9.22234e-08	0.00179808	-0.727076
	KRT10	0	0.591	0.471	6.60877e-26	1.28851e-21	0.255084		C16orf72	0	0.139	0.175	9.65008e-08	0.00188148	-0.55973
	ZC3H3	0	0.11	0.059	6.69525e-26	1.30537e-21	0.880197		MFAP1	0	0.058	0.085	9.65808e-08	0.00188304	-0.752129
	COMT	0	0.146	0.084	7.05184e-26	1.3749e-21	0.641524		SREK1	0	0.266	0.3	9.86808e-08	0.00192398	-0.536518
	PPP1R18	0	0.269	0.184	7.11598e-26	1.3874e-21	0.453503		AIMP1	0	0.328	0.364	1.01528e-07	0.0019795	-0.368541
	GAMT	0	0.138	0.079	7.13828e-26	1.39175e-21	0.769447		MRM3	0	0.071	0.101	1.01873e-07	0.00198622	-0.562445
	MZF1	0	0.129	0.072	7.146e-26	1.39325e-21	0.775337		AC095055.1	0	0.005	0.017	1.02459e-07	0.00199764	-1.84752
	THOC6	0	0.097	0.049	7.41804e-26	1.44629e-21	0.943547		AC108134.3	0	0.006	0.02	1.03035e-07	0.00200887	-1.34921
	LINC00910	0	0.194	0.122	7.91126e-26	1.54246e-21	0.564229		ATAD2B	0	0.219	0.251	1.03582e-07	0.00201953	-0.65004
	MSRB2	0	0.064	0.027	7.96935e-26	1.55379e-21	1.26347		MRFAP1	0	0.362	0.399	1.06251e-07	0.00207158	-0.315795
	SIPA1	0	0.232	0.153	8.39455e-26	1.63669e-21	0.489567		EIF1AD	0	0.069	0.097	1.06638e-07	0.00207913	-0.699654
	HSDL2	0	0.092	0.046	8.4837e-26	1.65407e-21	0.95207		SLC30A7	0	0.182	0.218	1.10506e-07	0.00215453	-0.554798
	SCML4	0	0.437	0.33	9.06912e-26	1.76821e-21	0.266802		MTMR10	0	0.057	0.083	1.18383e-07	0.00230811	-0.837789
	CNPY3	0	0.33	0.238	9.10122e-26	1.77447e-21	0.421787		RELL1	0	0.125	0.158	1.21399e-07	0.00236691	-0.723727
	RAB11B	0	0.364	0.266	9.23319e-26	1.80019e-21	0.377456		SPON2	0	0.029	0.051	1.24453e-07	0.00242646	-1.29438
	CLIC1	0	0.4	0.296	1.01934e-25	1.98741e-21	0.285187		IL18R1	0	0.027	0.048	1.25906e-07	0.00245479	-0.891398
	LMF1	0	0.148	0.086	1.05692e-25	2.06068e-21	0.616784		MIER1	0	0.449	0.467	1.28083e-07	0.00249723	-0.364431
	UBL4A	0	0.101	0.052	1.09258e-25	2.13021e-21	0.944647		AC027290.1	0	0.016	0.033	1.2892e-07	0.00251355	-1.09826
	CISD3	0	0.095	0.048	1.16577e-25	2.2729e-21	0.962966		DHX15	0	0.197	0.232	1.31303e-07	0.00256001	-0.558758
	STK25	0	0.169	0.102	1.19528e-25	2.33044e-21	0.595884		DENND3	0	0.006	0.019	1.33036e-07	0.0025938	-1.78993
	RBM6	0	0.315	0.222	1.38799e-25	2.70617e-21	0.295266		ETFDH	0	0.097	0.128	1.34232e-07	0.00261712	-0.663835
	RGL4	0	0.176	0.109	1.44007e-25	2.8077e-21	0.626566		NKAP	0	0.197	0.235	1.40295e-07	0.00273533	-0.43281
	CFP	0	0.105	0.055	1.66009e-25	3.23668e-21	0.91371		GZMK	0	0.013	0.029	1.45212e-07	0.00283119	-2.84233
	ABCD2	0	0.102	0.053	1.84625e-25	3.59963e-21	0.816215		FAM157C	0	0.009	0.023	1.46041e-07	0.00284736	-1.31247
	PEBP1	0	0.691	0.598	1.93552e-25	3.77368e-21	0.258927		CTNND1	0	0.013	0.029	1.55196e-07	0.00302586	-1.30124
	BOLA3	0	0.128	0.072	1.93587e-25	3.77437e-21	0.77891		AC009313.1	0	0.012	0.028	1.62905e-07	0.00317615	-1.2302
	BABAM1	0	0.243	0.163	2.26454e-25	4.41518e-21	0.461692		TRA2A	0	0.398	0.427	1.67149e-07	0.00325891	-0.392949
	ANP32A	0	0.479	0.371	2.41886e-25	4.71605e-21	0.298143		WDR48	0	0.175	0.209	1.69951e-07	0.00331354	-0.597107
	GET3	0	0.149	0.088	2.4271e-25	4.73211e-21	0.71377		PHF5A	0	0.173	0.209	1.74964e-07	0.00341128	-0.444376
	BZW2	0	0.2	0.128	2.72512e-25	5.31317e-21	0.572318		SPSB1	0	0.013	0.029	1.79121e-07	0.00349232	-1.03832
	AC008014.1	0	0.073	0.033	2.79302e-25	5.44556e-21	0.87773		HNRNPUL1	0	0.465	0.483	1.81511e-07	0.00353892	-0.348359
	RINL	0	0.086	0.042	2.83333e-25	5.52415e-21	1.04954		GTF2IRD2	0	0.049	0.074	1.83013e-07	0.0035682	-0.772913
	MAP4K1	0	0.217	0.143	2.96585e-25	5.78252e-21	0.527425		SPATA2	0	0.024	0.043	1.92886e-07	0.00376069	-0.890589
	PSENEN	0	0.138	0.08	3.249e-25	6.33458e-21	0.742891		VPS54	0	0.083	0.112	1.93584e-07	0.0037743	-0.863776
	ADA2	0	0.172	0.105	3.56912e-25	6.95872e-21	0.528257		NECAP1	0	0.209	0.245	1.93877e-07	0.00378003	-0.479579
	NDUFA1	0	0.429	0.324	3.59242e-25	7.00414e-21	0.327296		MEX3C	0	0.121	0.154	2.10698e-07	0.00410797	-0.566016
	KIAA0040	0	0.153	0.091	3.64494e-25	7.10654e-21	0.646089		TBC1D23	0	0.117	0.149	2.1859e-07	0.00426185	-0.71886
	GTF2H5	0	0.109	0.059	3.6661e-25	7.1478e-21	0.899602		ZSWIM6	0	0.177	0.21	2.21389e-07	0.00431641	-0.746529
	NOL12	0	0.146	0.085	3.89899e-25	7.60187e-21	0.668801		CDC40	0	0.228	0.265	2.29702e-07	0.0044785	-0.437199
	JAK3	0	0.403	0.3	3.97524e-25	7.75052e-21	0.322016		VIRMA	0	0.163	0.197	2.31279e-07	0.00450925	-0.572938
	PSMB4	0	0.353	0.261	4.9211e-25	9.59466e-21	0.385176		PLAGL2	0	0.027	0.048	2.3395e-07	0.00456131	-0.7904
	SQOR	0	0.144	0.085	5.06173e-25	9.86885e-21	0.707767		AC020916.1	0	0.021	0.039	2.34565e-07	0.00457332	-0.958359
	PSMB8	0	0.571	0.454	6.13158e-25	1.19547e-20	0.264609		HMGXB4	0	0.096	0.127	2.47484e-07	0.00482519	-0.652018
	FAM153CP	0	0.12	0.067	6.40199e-25	1.2482e-20	0.757847		NRIP1	0	0.162	0.196	2.49411e-07	0.00486276	-0.576041
	ISOC2	0	0.052	0.02	6.41503e-25	1.25074e-20	1.35048		RRP8	0	0.064	0.091	2.55941e-07	0.00499009	-0.675605
	AP1S2	0	0.192	0.122	6.79075e-25	1.32399e-20	0.498163		FASTKD5	0	0.05	0.074	2.64833e-07	0.00516346	-0.756095
	CTDNEP1	0	0.343	0.252	7.24236e-25	1.41204e-20	0.410606		CCDC173	0	0.033	0.054	2.65474e-07	0.00517594	-0.955131
	CANX	0	0.385	0.288	7.50134e-25	1.46254e-20	0.338374		RSF1	0	0.502	0.518	2.7252e-07	0.00531333	-0.347224
	TMEM65	0	0.161	0.097	8.26061e-25	1.61057e-20	0.5343		PRF1	0	0.02	0.038	2.74553e-07	0.00535297	-2.21006
	KANK1	0	0.113	0.061	8.72659e-25	1.70142e-20	0.491211		NR4A1	0	0.025	0.044	2.88577e-07	0.00562638	-1.62095
	CAPG	0	0.059	0.025	8.9739e-25	1.74964e-20	1.23051		FXYD7	0	0.087	0.117	2.96319e-07	0.00577732	-0.647267
	LGALS3BP	0	0.189	0.12	9.09244e-25	1.77275e-20	0.57445		SLC25A26	0	0.177	0.211	2.97752e-07	0.00580527	-0.615605
	RAB4B	0	0.143	0.084	9.32293e-25	1.81769e-20	0.635516		BAZ1A	0	0.495	0.507	3.12137e-07	0.00608573	-0.340554
	TBCK	0	0.183	0.115	9.66771e-25	1.88491e-20	0.465161		MARCH7	0	0.292	0.325	3.12696e-07	0.00609663	-0.431207
	CTSA	0	0.148	0.088	9.73527e-25	1.89809e-20	0.727413		MYO15B	0	0.018	0.036	3.22007e-07	0.00627817	-0.928353
	ENTR1	0	0.148	0.087	9.73712e-25	1.89845e-20	0.645322		SH2D1A	0	0.137	0.17	3.31362e-07	0.00646057	-0.577661
	ARF3	0	0.133	0.077	1.00789e-24	1.96509e-20	0.741391		MPZL3	0	0.163	0.197	3.38985e-07	0.0066092	-0.516649
	SRSF8	0	0.362	0.267	1.03692e-24	2.02169e-20	0.368852		ATG4D	0	0.083	0.114	3.41907e-07	0.00666616	-0.505991
	PRKCSH	0	0.355	0.261	1.03696e-24	2.02177e-20	0.37018		RANBP9	0	0.229	0.263	3.42301e-07	0.00667383	-0.533927
	SMYD2	0	0.144	0.084	1.05489e-24	2.05671e-20	0.632519		LYSMD3	0	0.141	0.175	3.49332e-07	0.00681093	-0.513337
	CFAP97	0	0.28	0.194	1.07322e-24	2.09245e-20	0.398979		MFSD11	0	0.166	0.201	3.65847e-07	0.00713292	-0.48739
	GATD3B	0	0.12	0.067	1.19426e-24	2.32844e-20	0.718842		LMBR1L	0	0.155	0.191	3.68035e-07	0.00717558	-0.472516
	MAP2K3	0	0.125	0.07	1.25105e-24	2.43916e-20	0.684842		MFAP3	0	0.023	0.041	3.68979e-07	0.00719398	-1.04253
	PAPSS1	0	0.089	0.045	1.2748e-24	2.48547e-20	0.946097		IL6ST	0	0.687	0.697	3.77833e-07	0.00736662	-0.296665
	COX20	0	0.162	0.099	1.31419e-24	2.56227e-20	0.645746		SLC37A3	0	0.086	0.116	4.0718e-07	0.00793879	-0.564395
	HGH1	0	0.038	0.012	1.33004e-24	2.59317e-20	1.65974		TDG	0	0.148	0.182	4.14276e-07	0.00807713	-0.533194
	STOML2	0	0.23	0.154	1.37277e-24	2.67649e-20	0.505516		RHEB	0	0.121	0.153	4.1507e-07	0.00809262	-0.555604
	RTF2	0	0.29	0.204	1.52718e-24	2.97754e-20	0.373776		BEX2	0	0.303	0.338	4.42339e-07	0.00862427	-0.359449
	LINC01138	0	0.547	0.436	1.54857e-24	3.01926e-20	0.274729		PLEK	0	0.005	0.017	4.62307e-07	0.0090136	-2.25054
	TMEM42	0	0.08	0.039	1.58908e-24	3.09824e-20	1.07965		ELP2	0	0.252	0.284	4.72728e-07	0.00921678	-0.475302
	GIMAP8	0	0.092	0.047	1.6085e-24	3.13609e-20	1.01252		TNKS	0	0.205	0.237	4.96173e-07	0.00967389	-0.684047
	SP110	0	0.53	0.419	1.6272e-24	3.17254e-20	0.255163		UTRN	0	0.533	0.544	4.97807e-07	0.00970574	-0.540347
	KAT8	0	0.264	0.182	1.68576e-24	3.28673e-20	0.45394		ZFP91	0	0.187	0.222	5.05072e-07	0.00984739	-0.462629
	C15orf40	0	0.176	0.11	1.73969e-24	3.39188e-20	0.592203		GCNT4	0	0.067	0.094	5.2069e-07	0.0101519	-0.69342
	ERCC1	0	0.218	0.144	2.10021e-24	4.09478e-20	0.521848		SIRT1	0	0.1	0.129	5.24244e-07	0.0102212	-0.636428
	CD63	0	0.173	0.108	2.41419e-24	4.70694e-20	0.522714		UBE3A	0	0.38	0.405	5.30756e-07	0.0103482	-0.385184
	ZBED5-AS1	0	0.065	0.029	2.83901e-24	5.53522e-20	1.13828		SH3GLB1	0	0.181	0.212	5.60204e-07	0.0109223	-0.570635
	RNF157	0	0.182	0.115	3.30326e-24	6.44036e-20	0.481344		ARID4A	0	0.324	0.353	5.7452e-07	0.0112014	-0.428901
	NDUFA3	0	0.224	0.148	3.46864e-24	6.7628e-20	0.509704		LPIN1	0	0.177	0.21	5.76622e-07	0.0112424	-0.518537
	ERGIC3	0	0.435	0.338	3.92517e-24	7.65289e-20	0.34845		ANKRD13C	0	0.154	0.186	5.99101e-07	0.0116807	-0.592163
	OS9	0	0.29	0.203	4.03876e-24	7.87437e-20	0.360909		AKAP13	0	0.514	0.522	6.19493e-07	0.0120782	-0.448191
	MTX2	0	0.081	0.039	4.09144e-24	7.97708e-20	0.994421		MBP	0	0.577	0.587	6.197e-07	0.0120823	-0.305782
	ILVBL	0	0.076	0.036	4.45117e-24	8.67845e-20	1.0535		ALG2	0	0.045	0.068	6.24383e-07	0.0121736	-0.712409
	COX11	0	0.207	0.136	4.61765e-24	9.00303e-20	0.562157		SLC35E1	0	0.077	0.104	6.36804e-07	0.0124158	-0.733479
	HNRNPUL2	0	0.34	0.248	4.83492e-24	9.42663e-20	0.369651		NAA50	0	0.124	0.155	6.68009e-07	0.0130242	-0.585161
	EBNA1BP2	0	0.092	0.047	5.02208e-24	9.79156e-20	0.884202		RAB11FIP4	0	0.061	0.087	6.76523e-07	0.0131902	-0.629926
	TRIM69	0	0.073	0.034	5.04276e-24	9.83186e-20	1.08718		BRAP	0	0.098	0.128	6.8567e-07	0.0133685	-0.585562
	ATXN2L	0	0.356	0.26	5.28376e-24	1.03018e-19	0.297554		NUP50	0	0.163	0.198	6.89426e-07	0.0134417	-0.466786
	DLGAP4	0	0.101	0.054	6.12587e-24	1.19436e-19	0.833038		SOD2	0	0.398	0.424	6.97053e-07	0.0135904	-0.332755
	TKT	0	0.467	0.365	6.20397e-24	1.20959e-19	0.311265		HAUS6	0	0.071	0.097	7.06414e-07	0.013773	-0.677599
	FBXL15	0	0.156	0.095	6.66914e-24	1.30028e-19	0.665339		ATG16L1	0	0.092	0.12	7.09771e-07	0.0138384	-0.765318
	HCG18	0	0.186	0.12	8.24565e-24	1.60765e-19	0.61677		ZFAND3	0	0.274	0.301	7.44025e-07	0.0145063	-0.676676
	DARS	0	0.335	0.244	8.40419e-24	1.63856e-19	0.352066		TMEM11	0	0.082	0.111	7.47219e-07	0.0145685	-0.52639
	LAMTOR1	0	0.381	0.287	8.45166e-24	1.64782e-19	0.366756		NDUFAF5	0	0.055	0.08	7.48081e-07	0.0145853	-0.703169
	ASB16-AS1	0	0.095	0.049	8.80775e-24	1.71725e-19	0.876259		AKAP8	0	0.126	0.159	7.75104e-07	0.0151122	-0.46476
	DCAF11	0	0.219	0.145	1.08904e-23	2.12331e-19	0.445715		HIPK2	0	0.203	0.234	8.0248e-07	0.0156459	-0.628509
	RAD9A	0	0.101	0.054	1.1365e-23	2.21584e-19	0.844919		TNFAIP8	0	0.682	0.685	8.1647e-07	0.0159187	-0.321772
	THAP11	0	0.365	0.272	1.13782e-23	2.21841e-19	0.353609		MED21	0	0.093	0.122	8.75223e-07	0.0170642	-0.579407
	SRI	0	0.314	0.227	1.23639e-23	2.41059e-19	0.391609		MDM2	0	0.115	0.145	9.21194e-07	0.0179605	-0.591711
	COPS6	0	0.284	0.2	1.25777e-23	2.45228e-19	0.404881		CCDC28A	0	0.147	0.18	9.28819e-07	0.0181092	-0.483029
	CMPK1	0	0.536	0.432	1.41087e-23	2.75078e-19	0.281939		TNIK	0	0.408	0.422	9.81683e-07	0.0191399	-0.593835
	HTATIP2	0	0.155	0.094	1.47241e-23	2.87075e-19	0.632973		TENT4B	0	0.098	0.127	1.01644e-06	0.0198175	-0.659999
	LYPLA1	0	0.227	0.152	1.47721e-23	2.88012e-19	0.478077		FAM76B	0	0.2	0.234	1.0669e-06	0.0208013	-0.452148
	NUDT5	0	0.164	0.102	1.57784e-23	3.07632e-19	0.617377		C12orf4	0	0.06	0.085	1.07645e-06	0.0209875	-0.750867
	POLR2J	0	0.351	0.258	1.85357e-23	3.61391e-19	0.349178		AC093865.1	0	0.005	0.017	1.08957e-06	0.0212434	-1.85888
	POLR2G	0	0.261	0.182	1.99344e-23	3.8866e-19	0.420743		ZNF207	0	0.47	0.49	1.10574e-06	0.0215585	-0.299701
	SH2B1	0	0.136	0.08	2.03319e-23	3.96412e-19	0.677568		TMEM184B	0	0.043	0.065	1.11433e-06	0.021726	-0.796097
	CISD1	0	0.073	0.034	2.05954e-23	4.01549e-19	1.04615		C1orf52	0	0.185	0.219	1.17432e-06	0.0228957	-0.433276
	NMT2	0	0.143	0.086	2.14679e-23	4.1856e-19	0.655199		LMBR1	0	0.215	0.245	1.23141e-06	0.0240087	-0.587947
	AL353660.1	0	0.09	0.046	2.16603e-23	4.22311e-19	0.646668		ESS2	0	0.032	0.052	1.29233e-06	0.0251965	-0.793924
	ASPSCR1	0	0.116	0.065	2.3661e-23	4.61319e-19	0.739801		FAM135A	0	0.05	0.073	1.32182e-06	0.0257716	-0.797661
	METTL5	0	0.244	0.168	2.49764e-23	4.86964e-19	0.478972		ADIPOR1	0	0.208	0.241	1.34972e-06	0.0263154	-0.453047
	MAGEF1	0	0.13	0.076	2.54932e-23	4.9704e-19	0.73279		ZNF506	0	0.192	0.225	1.35357e-06	0.0263906	-0.518658
	MARCH9	0	0.228	0.154	3.27255e-23	6.38049e-19	0.458979		GOLT1B	0	0.19	0.222	1.36533e-06	0.0266199	-0.495237
	DGUOK	0	0.414	0.309	3.29386e-23	6.42204e-19	0.274342		VAPB	0	0.106	0.135	1.4184e-06	0.0276545	-0.591338
	TTC27	0	0.099	0.053	3.52694e-23	6.87647e-19	0.772212		ZNF350	0	0.095	0.123	1.42378e-06	0.0277595	-0.561115
	SLC16A7	0	0.266	0.184	3.6629e-23	7.14156e-19	0.29501		FCRL3	0	0.007	0.019	1.42464e-06	0.0277762	-1.57648
	LIPA	0	0.166	0.104	3.67177e-23	7.15885e-19	0.598425		ACOT2	0	0.054	0.078	1.42739e-06	0.0278297	-0.649757
	AAAS	0	0.091	0.047	3.73686e-23	7.28576e-19	0.925007		SNRK	0	0.436	0.45	1.44632e-06	0.028199	-0.411596
	MBOAT7	0	0.082	0.041	3.84906e-23	7.50452e-19	0.958256		ACSL4	0	0.078	0.105	1.52665e-06	0.0297651	-0.740178
	HNRNPF	0	0.574	0.466	3.94255e-23	7.68679e-19	0.254303		SPRY1	0	0.008	0.021	1.53794e-06	0.0299852	-1.5928
	HMG20B	0	0.148	0.09	4.32258e-23	8.42774e-19	0.675133		GMFB	0	0.11	0.139	1.59006e-06	0.0310013	-0.517602
	ATP6AP1	0	0.204	0.134	4.38286e-23	8.54526e-19	0.502707		PDP1	0	0.091	0.12	1.5963e-06	0.031123	-0.580638
	BOP1	0	0.102	0.055	4.38775e-23	8.5548e-19	0.833886		MMADHC	0	0.279	0.311	1.66973e-06	0.0325547	-0.352744
	PEX6	0	0.127	0.073	4.47903e-23	8.73277e-19	0.68798		CD28	0	0.476	0.493	1.69298e-06	0.0330079	-0.352989
	KDELR1	0	0.378	0.284	4.63699e-23	9.04074e-19	0.349167		PI4K2A	0	0.037	0.058	1.75299e-06	0.034178	-0.77295
	CHRM3-AS2	0	0.338	0.246	4.6887e-23	9.14156e-19	0.307346		EFR3A	0	0.228	0.259	1.77142e-06	0.0345373	-0.547625
	ILK	0	0.135	0.079	4.91924e-23	9.59104e-19	0.688482		TRIM13	0	0.107	0.137	1.7739e-06	0.0345857	-0.532998
	INTS11	0	0.245	0.169	5.08922e-23	9.92244e-19	0.462396		KCTD5	0	0.04	0.061	1.80124e-06	0.0351188	-0.761344
	WDR61	0	0.169	0.106	5.40925e-23	1.05464e-18	0.560007		BZW1	0	0.421	0.444	1.84371e-06	0.0359467	-0.31365
	STXBP2	0	0.288	0.205	5.53603e-23	1.07936e-18	0.387277		DYNLT3	0	0.171	0.203	1.92046e-06	0.0374431	-0.439746
	HSD17B11	0	0.349	0.257	5.64837e-23	1.10126e-18	0.361561		FEN1	0	0.04	0.061	1.97179e-06	0.038444	-0.698233
	SGSM3	0	0.161	0.1	6.15674e-23	1.20038e-18	0.596655		PPP2R2A	0	0.172	0.201	1.97288e-06	0.0384652	-0.643674
	FBXL16	0	0.104	0.056	7.58001e-23	1.47787e-18	0.831052		USF1	0	0.101	0.13	1.99469e-06	0.0388904	-0.534336
	LINC00243	0	0.094	0.049	7.63918e-23	1.48941e-18	0.873889		BAG4	0	0.09	0.118	2.01117e-06	0.0392117	-0.613669
	TNFRSF14	0	0.533	0.431	7.68138e-23	1.49764e-18	0.299462		SRPRA	0	0.301	0.331	2.01616e-06	0.039309	-0.387668
	VAV1	0	0.15	0.091	9.47995e-23	1.84831e-18	0.518566		PLEKHF2	0	0.116	0.146	2.0216e-06	0.0394151	-0.483199
	SUCLG1	0	0.22	0.149	1.04799e-22	2.04327e-18	0.479587		GINM1	0	0.175	0.206	2.04971e-06	0.0399632	-0.517148
	BORCS7	0	0.201	0.132	1.04997e-22	2.04713e-18	0.521028		PERP	0	0.017	0.032	2.10963e-06	0.0411314	-1.05456
	UBE2F	0	0.251	0.175	1.07778e-22	2.10134e-18	0.453662		SLBP	0	0.2	0.232	2.14383e-06	0.0417983	-0.45896
	CYB561A3	0	0.14	0.084	1.11311e-22	2.17022e-18	0.670651		G2E3	0	0.162	0.192	2.15133e-06	0.0419445	-0.545271
	ALDOC	0	0.066	0.03	1.16582e-22	2.273e-18	1.07133		OCIAD2	0	0.51	0.518	2.16822e-06	0.0422737	-0.321874
	AC245014.3	0	0.094	0.05	1.41392e-22	2.75672e-18	0.874605		CNEP1R1	0	0.059	0.083	2.17788e-06	0.0424622	-0.598539
	FARS2	0	0.212	0.14	1.66018e-22	3.23685e-18	0.300801		CWC15	0	0.292	0.324	2.35924e-06	0.045998	-0.333507
	HELB	0	0.242	0.165	1.73047e-22	3.3739e-18	0.308122		UBR4	0	0.195	0.225	2.43158e-06	0.0474085	-0.565588
	TCTA	0	0.139	0.083	1.74982e-22	3.41162e-18	0.708711		TFIP11	0	0.097	0.125	2.43486e-06	0.0474725	-0.515769
	TAF12	0	0.118	0.067	1.75017e-22	3.41231e-18	0.727409		INPP5A	0	0.116	0.144	2.47342e-06	0.0482242	-0.747546
	GLRX5	0	0.239	0.165	1.75546e-22	3.42262e-18	0.489681		CDK5RAP1	0	0.133	0.163	2.50058e-06	0.0487537	-0.576104
	PAXX	0	0.396	0.3	1.78041e-22	3.47126e-18	0.296501		ZBTB10	0	0.157	0.188	2.54752e-06	0.049669	-0.568695
	TMEM107	0	0.082	0.041	1.82371e-22	3.55568e-18	0.953873		RPS2.1	1	1	0.999	1.22819e-184	2.3946e-180	-0.328552
	CTSS	0	0.346	0.256	1.84301e-22	3.59332e-18	0.330606		HLA-C	1	0.995	0.995	3.89148e-113	7.58723e-109	-0.494994
	UQCC3	0	0.105	0.058	1.87368e-22	3.65312e-18	0.828459		FAM107B	1	0.635	0.735	2.47487e-54	4.82525e-50	-0.542335
	NUDCD1	0	0.067	0.031	2.1192e-22	4.1318e-18	1.07796		EML4.1	1	0.737	0.81	5.58339e-52	1.08859e-47	-0.566153
	MAT2A	0	0.149	0.091	2.20023e-22	4.28979e-18	0.57639		RORA.1	1	0.53	0.633	5.74584e-49	1.12027e-44	-0.723587
	CSRP1	0	0.135	0.08	2.25884e-22	4.40407e-18	0.663137		KLRB1.1	1	0.12	0.229	5.69038e-47	1.10945e-42	-1.29121
	NAPRT	0	0.097	0.052	2.392e-22	4.66368e-18	0.838783		ATXN1.1	1	0.226	0.342	1.75792e-46	3.42741e-42	-1.05001
	OMA1	0	0.066	0.031	2.60992e-22	5.08857e-18	1.14193		ZFP36L1.1	1	0.469	0.574	2.23265e-38	4.35299e-34	-0.559163
	FAM110A	0	0.065	0.03	2.65354e-22	5.1736e-18	1.12027		KLF6.1	1	0.714	0.784	1.89655e-36	3.69771e-32	-0.595887
	AC093512.2	0	0.088	0.045	2.72241e-22	5.30789e-18	0.917094		CHD1.1	1	0.564	0.644	3.69153e-35	7.19738e-31	-0.595063
	POLE4	0	0.273	0.194	2.73288e-22	5.3283e-18	0.431411		MALAT1.1	1	1	1	5.43459e-34	1.05958e-29	-0.258382
	CHMP6	0	0.114	0.064	2.87812e-22	5.61147e-18	0.720509		PPP2R5C.1	1	0.626	0.703	8.78947e-34	1.71368e-29	-0.56063
	SATB1-AS1	0	0.236	0.16	3.13894e-22	6.11999e-18	0.307553		KANSL1.1	1	0.311	0.407	1.01488e-33	1.9787e-29	-0.862985
	TMEM218	0	0.059	0.026	3.19568e-22	6.23062e-18	1.18313		SRSF11.1	1	0.692	0.766	1.67444e-33	3.26466e-29	-0.412566
	KRCC1	0	0.147	0.089	3.53406e-22	6.89035e-18	0.645074		WHAMM.1	1	0.406	0.497	3.91218e-33	7.62757e-29	-0.653158
	TPD52L2	0	0.123	0.071	3.62818e-22	7.07387e-18	0.692352		KMT2E.1	1	0.731	0.789	8.87079e-33	1.72954e-28	-0.396154
	SDHAF3	0	0.11	0.061	3.6723e-22	7.15988e-18	0.7334		IRF1.1	1	0.461	0.562	9.64757e-33	1.88099e-28	-0.532634
	RAB29	0	0.157	0.098	3.69437e-22	7.2029e-18	0.567146		FYN.1	1	0.813	0.839	4.60079e-30	8.97015e-26	-0.574383
	KATNBL1	0	0.149	0.091	4.14978e-22	8.09083e-18	0.502975		GSTM1.1	1	0.003	0.043	6.12789e-30	1.19475e-25	-3.95452
	AC103591.3	0	0.068	0.032	4.17705e-22	8.144e-18	1.12752		AKAP13.1	1	0.453	0.537	1.37705e-29	2.68484e-25	-0.599369
	ATP2B4	0	0.119	0.068	4.25738e-22	8.30061e-18	0.64027		CDC14A	1	0.311	0.399	1.16759e-28	2.27646e-24	-0.843672
	CTSF	0	0.094	0.05	4.87312e-22	9.50112e-18	0.896008		ZEB1.1	1	0.605	0.666	1.35364e-28	2.63918e-24	-0.753757
	EIF6	0	0.206	0.137	5.16115e-22	1.00627e-17	0.479182		CCL5.1	1	0.014	0.061	8.48163e-28	1.65366e-23	-5.05405
	RLN1	0	0.026	0.007	5.43263e-22	1.0592e-17	1.90599		ID3.1	1	0.039	0.099	1.4989e-27	2.9224e-23	-1.28786
	C12orf10	0	0.193	0.128	5.44702e-22	1.06201e-17	0.579758		ARNTL.1	1	0.158	0.24	5.4828e-27	1.06898e-22	-0.91503
	ARHGEF6	0	0.291	0.207	5.83202e-22	1.13707e-17	0.317486		S100A11	1	0.132	0.212	6.6564e-27	1.2978e-22	-0.881064
	DMTN	0	0.084	0.043	5.97711e-22	1.16536e-17	0.945872		PRRC2C.1	1	0.834	0.876	7.99212e-27	1.55822e-22	-0.318167
	FDFT1	0	0.474	0.369	6.08326e-22	1.18605e-17	0.260874		RAB8B.1	1	0.165	0.251	9.77559e-27	1.90595e-22	-0.811024
	AL163932.1	0	0.045	0.018	6.68699e-22	1.30376e-17	1.4504		RNF38.1	1	0.279	0.366	1.23137e-26	2.4008e-22	-0.778923
	TMEM71	0	0.18	0.117	6.82508e-22	1.33069e-17	0.477804		USP3.1	1	0.705	0.766	1.92639e-26	3.75588e-22	-0.424706
	IFT80	0	0.089	0.047	8.58428e-22	1.67368e-17	0.823517		CHD2.1	1	0.598	0.664	8.28618e-26	1.61556e-21	-0.459562
	PARK7	0	0.534	0.43	8.74181e-22	1.70439e-17	0.250697		RICTOR.1	1	0.45	0.522	1.32352e-25	2.58047e-21	-0.661434
	ATG4C	0	0.047	0.018	8.86351e-22	1.72812e-17	1.21176		ANKRD12.1	1	0.845	0.881	1.72633e-25	3.36582e-21	-0.380344
	SPRYD3	0	0.089	0.046	8.96323e-22	1.74756e-17	0.942333		U2AF1	1	0.178	0.263	3.50649e-24	6.83661e-20	-0.645592
	MRPL14	0	0.198	0.132	9.2493e-22	1.80334e-17	0.557143		IL10RA	1	0.232	0.319	4.00491e-24	7.80837e-20	-0.601328
	MFNG	0	0.471	0.369	9.61694e-22	1.87502e-17	0.274372		ARID4A.1	1	0.282	0.363	5.65502e-24	1.10256e-19	-0.619694
	MRPS26	0	0.192	0.126	1.00122e-21	1.95207e-17	0.500247		CCSER2.1	1	0.397	0.473	5.70973e-24	1.11323e-19	-0.633091
	GPR108	0	0.142	0.087	1.10644e-21	2.15722e-17	0.626027		CST7.1	1	0.013	0.053	3.89792e-23	7.59978e-19	-3.95081
	ABCC5	0	0.051	0.021	1.13744e-21	2.21767e-17	1.13728		CDC42SE2.1	1	0.767	0.811	5.84436e-23	1.13948e-18	-0.429264
	NELFB	0	0.153	0.095	1.15313e-21	2.24826e-17	0.593723		FDFT1.1	1	0.321	0.406	1.09473e-22	2.1344e-18	-0.486408
	QTRT1	0	0.188	0.123	1.16225e-21	2.26603e-17	0.492691		KMT2C.1	1	0.382	0.449	1.59442e-22	3.10865e-18	-0.736511
	RAVER1	0	0.08	0.041	1.17464e-21	2.29019e-17	0.977458		CD44.1	1	0.853	0.889	1.60236e-22	3.12411e-18	-0.281224
	RALB	0	0.044	0.017	1.18876e-21	2.31772e-17	1.37311		PPP1R15A	1	0.313	0.386	2.40048e-22	4.68022e-18	-0.757489
	NUDT1	0	0.152	0.095	1.23428e-21	2.40648e-17	0.655383		ARID4B.1	1	0.69	0.746	2.40756e-22	4.69402e-18	-0.365096
	RAB40C	0	0.05	0.02	1.27971e-21	2.49505e-17	1.18407		UBE2A.1	1	0.113	0.181	4.05972e-22	7.91524e-18	-0.872098
	TCEA2	0	0.132	0.079	1.33656e-21	2.60589e-17	0.685441		DNAJC1	1	0.172	0.246	5.98991e-22	1.16785e-17	-0.79104
	BAIAP2	0	0.041	0.015	1.34925e-21	2.63062e-17	1.41107		DOK2	1	0.164	0.239	6.45519e-22	1.25857e-17	-0.693635
	MRPL40	0	0.152	0.095	1.35534e-21	2.64251e-17	0.647571		JUN.1	1	0.905	0.936	1.03101e-21	2.01016e-17	-0.369445
	C7orf50	0	0.197	0.132	1.3694e-21	2.66992e-17	0.531822		GZMH.1	1	0.002	0.032	1.32548e-21	2.5843e-17	-6.12314
	MRPL52	0	0.211	0.144	1.57179e-21	3.06453e-17	0.541137		NKG7.1	1	0.013	0.05	2.29037e-21	4.46553e-17	-5.56903
	UBA7	0	0.14	0.085	1.57955e-21	3.07965e-17	0.654985		PRF1.1	1	0.008	0.041	3.00901e-21	5.86667e-17	-3.45332
	CPA5	0	0.027	0.008	1.64504e-21	3.20733e-17	1.81723		NIBAN1.1	1	0.023	0.065	3.74978e-21	7.31095e-17	-1.97648
	TMEM256	0	0.244	0.17	1.72048e-21	3.35441e-17	0.471969		AKT3.1	1	0.327	0.393	3.82645e-21	7.46043e-17	-0.816805
	MPI	0	0.157	0.099	1.93861e-21	3.7797e-17	0.632184		MT-CO2.1	1	0.999	0.999	5.63786e-21	1.09921e-16	-0.259131
	GNPTG	0	0.22	0.149	1.99788e-21	3.89527e-17	0.431957		ZEB2.1	1	0.007	0.038	8.55245e-21	1.66747e-16	-4.13589
	TPP1	0	0.153	0.096	2.12918e-21	4.15125e-17	0.589484		DDX6.1	1	0.696	0.753	2.31573e-20	4.51498e-16	-0.318907
	ALDH9A1	0	0.156	0.097	2.25395e-21	4.39452e-17	0.491514		STK17A.1	1	0.602	0.65	2.31742e-20	4.51827e-16	-0.444551
	BAG6	0	0.219	0.15	2.3252e-21	4.53345e-17	0.469551		RBMS3.1	1	0.012	0.047	3.2506e-20	6.33769e-16	-2.36084
	GPAA1	0	0.14	0.085	2.48656e-21	4.84804e-17	0.67908		FGFBP2.1	1	0.002	0.029	4.0381e-20	7.87309e-16	-5.79519
	DALRD3	0	0.146	0.09	2.88888e-21	5.63245e-17	0.638953		GLS	1	0.33	0.402	6.35805e-20	1.23963e-15	-0.642215
	SEC31A	0	0.355	0.263	3.07973e-21	6.00455e-17	0.253732		CASK.1	1	0.268	0.339	6.76221e-20	1.31843e-15	-0.70118
	FXN	0	0.168	0.107	3.08426e-21	6.01339e-17	0.524577		CYTOR	1	0.043	0.091	9.76973e-20	1.9048e-15	-1.18065
	PREB	0	0.088	0.047	3.16017e-21	6.16139e-17	0.843368		REEP5.1	1	0.16	0.228	4.76108e-19	9.28267e-15	-0.683658
	NDRG3	0	0.133	0.08	3.43647e-21	6.70009e-17	0.658828		SH2D1A.1	1	0.114	0.176	8.73999e-19	1.70404e-14	-0.816633
	AC073111.4	0	0.15	0.093	3.44355e-21	6.71388e-17	0.622758		CRY1.1	1	0.202	0.27	9.93469e-19	1.93697e-14	-0.743599
	SLAMF6	0	0.121	0.071	3.49551e-21	6.8152e-17	0.644993		SYNE2	1	0.513	0.575	1.34095e-18	2.61445e-14	-0.506269
	AAMP	0	0.198	0.132	3.99746e-21	7.79386e-17	0.490705		EZR.1	1	0.579	0.633	1.46662e-18	2.85947e-14	-0.417989
	PTPN18	0	0.178	0.116	4.14294e-21	8.07749e-17	0.52286		ANKRD11.1	1	0.545	0.601	1.58547e-18	3.0912e-14	-0.500987
	DST	0	0.04	0.015	4.22606e-21	8.23955e-17	1.35974		CASP8.1	1	0.346	0.414	1.59196e-18	3.10385e-14	-0.531174
	WBP1L	0	0.065	0.031	5.09647e-21	9.93658e-17	1.02053		NKTR.1	1	0.482	0.541	1.87968e-18	3.66481e-14	-0.48116
	PAQR8	0	0.027	0.008	5.46872e-21	1.06624e-16	1.83228		SQSTM1.1	1	0.413	0.481	2.25031e-18	4.38744e-14	-0.445722
	ATOX1	0	0.137	0.083	5.49872e-21	1.07209e-16	0.605819		IKZF2.1	1	0.019	0.055	2.34795e-18	4.57781e-14	-2.06817
	GPI	0	0.419	0.325	5.91926e-21	1.15408e-16	0.293515		SIT1	1	0.144	0.208	3.92743e-18	7.6573e-14	-0.666644
	NARF	0	0.184	0.121	6.43477e-21	1.25459e-16	0.486401		FOXP3.1	1	0.019	0.054	6.50659e-18	1.26859e-13	-2.04719
	EBPL	0	0.238	0.167	6.49944e-21	1.2672e-16	0.485226		RANGAP1.1	1	0.112	0.17	6.81525e-18	1.32877e-13	-0.819897
	NDUFAF8	0	0.23	0.16	6.94816e-21	1.35468e-16	0.480201		SFPQ.1	1	0.725	0.774	7.88361e-18	1.53707e-13	-0.276739
	EIF3J-DT	0	0.088	0.047	6.97709e-21	1.36032e-16	0.889401		NEAT1	1	0.42	0.478	1.67025e-17	3.25649e-13	-0.65992
	PTPA	0	0.106	0.06	7.06355e-21	1.37718e-16	0.724045		SEC22A.1	1	0.08	0.133	1.7565e-17	3.42466e-13	-0.961728
	LSM2	0	0.2	0.135	7.4832e-21	1.459e-16	0.556184		TAGAP.1	1	0.455	0.523	1.90105e-17	3.70647e-13	-0.407241
	AC008875.3	0	0.184	0.121	7.51631e-21	1.46545e-16	0.519347		CIB1.1	1	0.64	0.679	2.55732e-17	4.986e-13	-0.360933
	LINC01259	0	0.083	0.043	7.6824e-21	1.49784e-16	0.986486		GNLY.1	1	0.015	0.047	4.37477e-17	8.52949e-13	-5.75604
	AURKAIP1	0	0.365	0.275	7.83037e-21	1.52669e-16	0.326691		HERC1.1	1	0.495	0.556	5.3631e-17	1.04564e-12	-0.537909
	POU2F2	0	0.169	0.108	8.27277e-21	1.61294e-16	0.491945		CTSL.1	1	0.043	0.085	2.01738e-16	3.93329e-12	-1.3905
	ATXN10	0	0.206	0.137	8.69492e-21	1.69525e-16	0.314889		NFAT5	1	0.114	0.171	3.35221e-16	6.5358e-12	-0.808075
	TMEM14A	0	0.067	0.032	8.86682e-21	1.72876e-16	1.07393		PRDM2.1	1	0.313	0.372	3.63749e-16	7.09201e-12	-0.647112
	GSTO1	0	0.196	0.131	9.28403e-21	1.81011e-16	0.499053		KLRK1.1	1	0.003	0.025	4.30461e-16	8.3927e-12	-3.84438
	ZNF512	0	0.113	0.065	9.28983e-21	1.81124e-16	0.64853		RUNX3.1	1	0.284	0.344	4.57921e-16	8.92808e-12	-0.676985
	CBX1	0	0.102	0.057	9.65673e-21	1.88277e-16	0.726595		GZMB.1	1	0.005	0.029	7.3812e-16	1.43911e-11	-4.69025
	BCAT2	0	0.059	0.027	9.68944e-21	1.88915e-16	1.16521		ORAI1.1	1	0.189	0.255	7.75247e-16	1.5115e-11	-0.513094
	GCDH	0	0.1	0.055	1.02179e-20	1.99219e-16	0.755229		FAM118A.1	1	0.153	0.212	7.92633e-16	1.5454e-11	-0.668962
	LTA4H	0	0.272	0.195	1.02726e-20	2.00286e-16	0.399334		KIAA1109.1	1	0.235	0.297	1.11767e-15	2.17912e-11	-0.66885
	PNKP	0	0.14	0.086	1.05785e-20	2.06249e-16	0.636078		YIPF5.1	1	0.172	0.233	1.42606e-15	2.78038e-11	-0.620808
	FBXL8	0	0.061	0.028	1.13008e-20	2.20331e-16	1.17703		JMJD1C.1	1	0.546	0.596	1.62322e-15	3.16479e-11	-0.532118
	SLC39A4	0	0.066	0.032	1.13269e-20	2.20841e-16	0.977044		RAP1A	1	0.506	0.563	2.51795e-15	4.90925e-11	-0.381062
	MRNIP	0	0.108	0.061	1.14976e-20	2.24169e-16	0.704202		DUSP10.1	1	0.07	0.116	2.65146e-15	5.16955e-11	-0.989485
	NTHL1	0	0.048	0.02	1.18019e-20	2.30101e-16	1.25829		BTBD9.1	1	0.299	0.354	3.28075e-15	6.39647e-11	-0.78431
	SMARCA4	0	0.226	0.156	1.21795e-20	2.37463e-16	0.414919		ZNF292.1	1	0.483	0.534	3.67528e-15	7.16569e-11	-0.438198
	HRH2	0	0.032	0.01	1.2859e-20	2.50712e-16	1.61696		FNBP1.1	1	0.56	0.616	3.98659e-15	7.77266e-11	-0.35596
	TUFM	0	0.448	0.352	1.31092e-20	2.55589e-16	0.275539		STAM.1	1	0.118	0.172	4.41883e-15	8.61539e-11	-0.7242
	ARL3	0	0.072	0.036	1.34572e-20	2.62376e-16	0.950257		CDC42EP3	1	0.039	0.078	4.52308e-15	8.81865e-11	-1.00609
	APMAP	0	0.156	0.097	1.48993e-20	2.90493e-16	0.39135		TUT4.1	1	0.583	0.637	6.32209e-15	1.23262e-10	-0.400964
	MKKS	0	0.103	0.058	1.64035e-20	3.1982e-16	0.774282		TRPS1.1	1	0.115	0.167	8.10765e-15	1.58075e-10	-0.970567
	TMEM120A	0	0.09	0.048	1.66649e-20	3.24916e-16	0.82437		CSNK1D.1	1	0.195	0.252	9.37223e-15	1.8273e-10	-0.658124
	CKS1B	0	0.051	0.022	1.72035e-20	3.35418e-16	1.24952		MIAT	1	0.009	0.034	1.16947e-14	2.28013e-10	-1.99271
	FAM207A	0	0.101	0.057	2.32967e-20	4.54216e-16	0.870079		MAPRE2	1	0.368	0.428	1.17145e-14	2.28398e-10	-0.503819
	SF3A3	0	0.258	0.182	2.33836e-20	4.5591e-16	0.341897		SP100	1	0.563	0.615	1.2348e-14	2.40749e-10	-0.309993
	C19orf25	0	0.153	0.097	2.48337e-20	4.84183e-16	0.591141		USP15.1	1	0.716	0.757	1.62829e-14	3.17468e-10	-0.33846
	ATPAF1	0	0.16	0.102	2.54085e-20	4.95389e-16	0.54117		NINJ1.1	1	0.156	0.214	2.08934e-14	4.07359e-10	-0.573827
	COG4	0	0.119	0.07	2.59561e-20	5.06066e-16	0.671491		LRRC8C.1	1	0.26	0.321	2.30582e-14	4.49565e-10	-0.591788
	VPS45	0	0.084	0.044	2.62412e-20	5.11626e-16	0.818483		CD58	1	0.012	0.039	2.49813e-14	4.87061e-10	-1.86938
	PAX8-AS1	0	0.051	0.022	3.2771e-20	6.38935e-16	1.10415		METRNL.1	1	0.002	0.021	2.71119e-14	5.28602e-10	-3.74858
	NOP56	0	0.215	0.147	3.34021e-20	6.51241e-16	0.446067		RARA	1	0.071	0.115	3.49887e-14	6.82175e-10	-0.867898
	SLC25A11	0	0.087	0.047	3.37691e-20	6.58396e-16	0.782086		SEPTIN2.1	1	0.4	0.456	3.54438e-14	6.91047e-10	-0.419859
	TSGA10	0	0.094	0.052	3.49778e-20	6.81963e-16	0.77425		CENPC.1	1	0.489	0.544	3.78848e-14	7.3864e-10	-0.381729
	HINT2	0	0.162	0.104	3.55721e-20	6.9355e-16	0.56906		BIRC3.1	1	0.33	0.389	3.81292e-14	7.43406e-10	-0.487853
	MPDU1	0	0.092	0.051	3.70684e-20	7.22723e-16	0.810447		ZNF821	1	0.037	0.074	3.9585e-14	7.71789e-10	-1.09848
	ING5	0	0.166	0.108	3.89804e-20	7.60001e-16	0.51744		AHI1	1	0.072	0.117	4.2143e-14	8.21663e-10	-0.830838
	COMMD7	0	0.275	0.199	4.20307e-20	8.19472e-16	0.387055		LRRC37A3.1	1	0.071	0.116	4.27841e-14	8.34163e-10	-0.903992
	CD40LG	0	0.246	0.174	4.3497e-20	8.4806e-16	0.368225		KDM5A	1	0.281	0.341	4.78489e-14	9.3291e-10	-0.478061
	HDHD2	0	0.081	0.042	4.46755e-20	8.71039e-16	0.840482		TNFRSF10A.1	1	0.111	0.163	5.82107e-14	1.13493e-09	-0.657698
	ATP23	0	0.057	0.026	4.57578e-20	8.9214e-16	1.13156		SYTL2.1	1	0.046	0.084	7.1298e-14	1.3901e-09	-1.19482
	TOR2A	0	0.053	0.024	4.617e-20	9.00176e-16	1.18676		SLC25A36.1	1	0.29	0.347	7.37946e-14	1.43877e-09	-0.489627
	MTAP	0	0.167	0.107	4.69213e-20	9.14825e-16	0.411152		TMEM131L.1	1	0.311	0.368	7.91656e-14	1.54349e-09	-0.64121
	LGALS9	0	0.166	0.107	5.5758e-20	1.08711e-15	0.540134		SH3TC1.1	1	0.03	0.064	8.71664e-14	1.69948e-09	-1.13894
	LRCH4	0	0.223	0.154	5.84335e-20	1.13928e-15	0.414037		GCC2.1	1	0.662	0.722	1.02609e-13	2.00057e-09	-0.260437
	EXOSC1	0	0.157	0.101	5.90267e-20	1.15084e-15	0.600396		ARIH1.1	1	0.488	0.538	1.061e-13	2.06863e-09	-0.477311
	WDR54	0	0.129	0.079	5.92935e-20	1.15605e-15	0.632973		ST8SIA4	1	0.062	0.103	1.06841e-13	2.08308e-09	-0.904711
	CDKN2D	0	0.44	0.347	6.12837e-20	1.19485e-15	0.285857		TNRC6A.1	1	0.373	0.426	1.07147e-13	2.08905e-09	-0.493184
	AKT1	0	0.203	0.138	6.36676e-20	1.24133e-15	0.489028		RFX3-AS1	1	0.045	0.083	1.12088e-13	2.18538e-09	-1.08761
	IER3IP1	0	0.179	0.118	6.47877e-20	1.26317e-15	0.493238		GZMA.1	1	0.008	0.031	1.5437e-13	3.00976e-09	-2.95676
	CTNNBL1	0	0.155	0.098	6.67701e-20	1.30182e-15	0.451764		LRRC8B.1	1	0.093	0.139	1.54882e-13	3.01973e-09	-0.942585
	PGAP2	0	0.128	0.078	6.68186e-20	1.30276e-15	0.653933		HELZ.1	1	0.222	0.276	1.59853e-13	3.11666e-09	-0.6642
	L3HYPDH	0	0.054	0.024	6.7484e-20	1.31574e-15	1.19227		MYO1F	1	0.019	0.048	1.79797e-13	3.50549e-09	-1.55874
	PTRH1	0	0.042	0.016	7.23649e-20	1.4109e-15	1.32652		PLEKHO1.1	1	0.193	0.248	1.9876e-13	3.87523e-09	-0.591513
	TRIM65	0	0.05	0.022	7.23903e-20	1.41139e-15	1.19754		PKN2.1	1	0.268	0.323	2.32363e-13	4.53037e-09	-0.573796
	SPNS3	0	0.063	0.03	7.26139e-20	1.41575e-15	1.02564		LGALS1	1	0.038	0.073	2.33614e-13	4.55478e-09	-1.50046
	ARL16	0	0.181	0.12	7.46423e-20	1.4553e-15	0.479955		XRN1.1	1	0.473	0.524	2.8418e-13	5.54065e-09	-0.395528
	C12orf76	0	0.124	0.075	7.60427e-20	1.4826e-15	0.719685		GBP2	1	0.35	0.404	3.26778e-13	6.37118e-09	-0.440139
	CPSF1	0	0.136	0.084	8.15484e-20	1.58995e-15	0.625459		AC004687.1.1	1	0.033	0.066	3.69858e-13	7.21112e-09	-1.1226
	AP005019.1	0	0.03	0.01	8.41327e-20	1.64033e-15	1.56827		FOXJ3	1	0.24	0.295	3.84124e-13	7.48927e-09	-0.579374
	DPEP2	0	0.224	0.157	8.94601e-20	1.7442e-15	0.461025		IP6K1.1	1	0.12	0.17	4.14243e-13	8.07649e-09	-0.726924
	ERI3	0	0.141	0.088	9.34017e-20	1.82105e-15	0.538593		KDM6A.1	1	0.243	0.296	5.27615e-13	1.02869e-08	-0.725691
	CDIPT	0	0.203	0.138	9.64448e-20	1.88038e-15	0.460924		NUP153.1	1	0.152	0.205	5.29412e-13	1.0322e-08	-0.625001
	GMDS-DT	0	0.179	0.117	1.04498e-19	2.0374e-15	0.289458		S1PR5.1	1	0.001	0.017	6.40789e-13	1.24935e-08	-4.97895
	CHMP4A	0	0.367	0.282	1.11937e-19	2.18243e-15	0.314954		TRAF3.1	1	0.194	0.248	6.5461e-13	1.27629e-08	-0.686119
	SLC25A1	0	0.168	0.11	1.16107e-19	2.26374e-15	0.540579		BTG3.1	1	0.184	0.239	6.66154e-13	1.2988e-08	-0.559877
	TSPAN32	0	0.119	0.071	1.21676e-19	2.37232e-15	0.609375		CCL4.1	1	0.001	0.017	6.94751e-13	1.35456e-08	-4.59179
	MOB2	0	0.131	0.08	1.23086e-19	2.39981e-15	0.626651		CMTM8	1	0.369	0.419	7.45253e-13	1.45302e-08	-0.478826
	RIDA	0	0.043	0.017	1.25144e-19	2.43993e-15	1.33785		MAP3K8.1	1	0.014	0.039	7.84963e-13	1.53044e-08	-1.93194
	TARBP2	0	0.084	0.045	1.30393e-19	2.54227e-15	0.844562		COP1.1	1	0.278	0.332	8.28691e-13	1.6157e-08	-0.602686
	TNFRSF4	0	0.052	0.023	1.39166e-19	2.71333e-15	1.1731		CD8A.1	1	0.002	0.019	9.39786e-13	1.8323e-08	-5.02719
	VMA21	0	0.172	0.112	1.41595e-19	2.76069e-15	0.497369		TPP2	1	0.383	0.437	1.01148e-12	1.97207e-08	-0.442243
	ARRDC1	0	0.178	0.118	1.49693e-19	2.91857e-15	0.513573		KLRD1.1	1	0.003	0.022	1.06389e-12	2.07426e-08	-3.70603
	YEATS4	0	0.183	0.122	1.50491e-19	2.93413e-15	0.508219		TSG101.1	1	0.141	0.192	1.14478e-12	2.23199e-08	-0.635294
	AC027097.1	0	0.064	0.031	1.56859e-19	3.05828e-15	1.05417		ATP11B.1	1	0.346	0.398	1.14663e-12	2.23558e-08	-0.496913
	PMVK	0	0.092	0.051	1.8139e-19	3.53656e-15	0.907413		MED13.1	1	0.143	0.193	1.21746e-12	2.37367e-08	-0.731319
	SPG21	0	0.228	0.159	1.82327e-19	3.55482e-15	0.427557		DCP1A.1	1	0.234	0.289	1.23391e-12	2.40576e-08	-0.498069
	CRYZ	0	0.062	0.029	1.95177e-19	3.80536e-15	0.99628		TANK.1	1	0.2	0.253	1.27614e-12	2.48808e-08	-0.628957
	HPF1	0	0.089	0.049	1.96048e-19	3.82234e-15	0.777776		UTS2.1	1	0.001	0.017	1.48836e-12	2.90186e-08	-3.94553
	POLR2H	0	0.147	0.093	1.99819e-19	3.89588e-15	0.570408		PAM.1	1	0.118	0.166	1.56601e-12	3.05325e-08	-0.845169
	LASP1	0	0.125	0.075	2.00193e-19	3.90317e-15	0.587046		KLHL24.1	1	0.313	0.367	1.78661e-12	3.48335e-08	-0.51065
	TMIGD2	0	0.214	0.147	2.14376e-19	4.17968e-15	0.420798		HNRNPD.1	1	0.61	0.657	1.89911e-12	3.7027e-08	-0.261165
	GTSF1	0	0.024	0.007	2.20845e-19	4.30582e-15	1.82314		RPS6KB1.1	1	0.18	0.231	2.30724e-12	4.49842e-08	-0.650132
	RABL6	0	0.236	0.166	2.28831e-19	4.46152e-15	0.362119		STAG2.1	1	0.359	0.409	2.43606e-12	4.74958e-08	-0.48803
	CPNE1	0	0.319	0.239	2.29483e-19	4.47422e-15	0.356536		MIER1.1	1	0.423	0.473	2.46973e-12	4.81522e-08	-0.373361
	ACAA2	0	0.122	0.074	2.35293e-19	4.58751e-15	0.644731		ZC3H12A.1	1	0.071	0.112	2.74739e-12	5.3566e-08	-0.762543
	PSMD13	0	0.291	0.212	2.63731e-19	5.14197e-15	0.317143		TNFAIP8.1	1	0.652	0.692	2.76618e-12	5.39322e-08	-0.340208
	DNAJC4	0	0.234	0.167	2.71485e-19	5.29314e-15	0.475902		RNF19A.1	1	0.352	0.403	2.77793e-12	5.41613e-08	-0.511916
	PSTPIP1	0	0.178	0.119	3.05783e-19	5.96184e-15	0.547771		CLIC1.1	1	0.272	0.327	2.78899e-12	5.4377e-08	-0.504886
	SLFN5	0	0.37	0.282	3.07644e-19	5.99813e-15	0.263776		MKLN1.1	1	0.266	0.319	2.84762e-12	5.552e-08	-0.597071
	ANXA2R	0	0.325	0.244	3.33179e-19	6.49598e-15	0.329193		MGAT5.1	1	0.221	0.271	3.27267e-12	6.38073e-08	-0.82549
	MRPS5	0	0.206	0.141	3.58286e-19	6.9855e-15	0.413376		ZFAND3.1	1	0.252	0.306	3.76205e-12	7.33487e-08	-0.670215
	AC078883.1	0	0.103	0.059	3.60663e-19	7.03184e-15	0.711962		HABP4.1	1	0.204	0.253	4.70004e-12	9.16367e-08	-0.601701
	GLIPR2	0	0.11	0.065	3.81742e-19	7.44282e-15	0.695367		RB1CC1.1	1	0.348	0.396	4.79701e-12	9.35273e-08	-0.513895
	GOT2	0	0.131	0.08	4.0319e-19	7.861e-15	0.588391		MECP2.1	1	0.279	0.329	5.23089e-12	1.01987e-07	-0.575085
	FAM50A	0	0.192	0.131	4.1259e-19	8.04426e-15	0.516609		FKBP11	1	0.264	0.319	5.77954e-12	1.12684e-07	-0.449931
	PITPNM1	0	0.101	0.058	4.33796e-19	8.45771e-15	0.767436		FBXW11.1	1	0.158	0.208	5.93028e-12	1.15623e-07	-0.621638
	TXN	0	0.244	0.174	4.42682e-19	8.63098e-15	0.385099		RSF1.1	1	0.477	0.524	6.51439e-12	1.27011e-07	-0.360469
	TNFSF10	0	0.104	0.06	4.48095e-19	8.7365e-15	0.737632		CNOT6L.1	1	0.585	0.612	6.63307e-12	1.29325e-07	-0.656341
	GRN	0	0.083	0.044	5.19246e-19	1.01237e-14	0.858143		USP47.1	1	0.415	0.46	7.08328e-12	1.38103e-07	-0.482551
	CASP8AP2	0	0.222	0.155	5.25097e-19	1.02378e-14	0.409492		IDS.1	1	0.42	0.471	8.11652e-12	1.58248e-07	-0.36483
	DPH6	0	0.128	0.078	5.34344e-19	1.04181e-14	0.466664		TSPYL2.1	1	0.322	0.371	9.97505e-12	1.94484e-07	-0.481252
	PPIH	0	0.239	0.169	5.55043e-19	1.08217e-14	0.378636		RHOH.1	1	0.709	0.751	1.02904e-11	2.00632e-07	-0.267942
	TBCC	0	0.321	0.24	5.85004e-19	1.14058e-14	0.314484		CD83.1	1	0.05	0.085	1.27748e-11	2.4907e-07	-0.926356
	GPA33	0	0.113	0.067	5.90217e-19	1.15075e-14	0.657221		MARCH6.1	1	0.29	0.338	1.3754e-11	2.68162e-07	-0.615811
	ADAM8	0	0.087	0.047	5.97949e-19	1.16582e-14	0.754003		CD99.1	1	0.661	0.706	1.57323e-11	3.06732e-07	-0.26166
	PLPP1	0	0.118	0.07	6.41244e-19	1.25023e-14	0.577404		NFKB1.1	1	0.413	0.454	1.65601e-11	3.22871e-07	-0.550868
	MED11	0	0.068	0.034	6.44821e-19	1.25721e-14	0.960997		BRAF.1	1	0.275	0.327	1.67265e-11	3.26116e-07	-0.592374
	COPS7A	0	0.083	0.045	6.73426e-19	1.31298e-14	0.79415		MYO5A	1	0.078	0.117	2.17849e-11	4.24741e-07	-0.820705
	NUDT22	0	0.154	0.099	6.96475e-19	1.35792e-14	0.490647		YWHAH	1	0.079	0.119	2.38327e-11	4.64667e-07	-0.709828
	CFD	0	0.028	0.009	6.98861e-19	1.36257e-14	1.67692		ZNF644.1	1	0.43	0.474	2.45602e-11	4.78849e-07	-0.46655
	NIPAL3	0	0.202	0.138	7.29779e-19	1.42285e-14	0.370934		ADGRG1.1	1	0.001	0.015	2.77186e-11	5.4043e-07	-4.76571
	TMEM126B	0	0.135	0.084	7.34074e-19	1.43122e-14	0.588929		SERPINB9.1	1	0.236	0.287	2.78373e-11	5.42745e-07	-0.496406
	FBXO2	0	0.044	0.018	7.42747e-19	1.44813e-14	1.27988		GLCCI1	1	0.233	0.286	2.94178e-11	5.73559e-07	-0.527643
	AGMAT	0	0.06	0.029	8.29443e-19	1.61716e-14	1.04801		CEP95.1	1	0.255	0.307	2.9431e-11	5.73817e-07	-0.53234
	HDAC7	0	0.219	0.152	8.62723e-19	1.68205e-14	0.350652		AHCTF1.1	1	0.162	0.211	3.09946e-11	6.04301e-07	-0.63429
	WDR83OS	0	0.41	0.325	9.03537e-19	1.76163e-14	0.28568		RAP1GAP2.1	1	0.03	0.059	3.12594e-11	6.09465e-07	-1.17712
	CTSC	0	0.193	0.131	9.84708e-19	1.91988e-14	0.370805		IER5.1	1	0.092	0.134	3.1433e-11	6.12849e-07	-0.660877
	HPRT1	0	0.174	0.116	9.8546e-19	1.92135e-14	0.477603		PRKCH.1	1	0.714	0.745	3.34905e-11	6.52964e-07	-0.464727
	SHISAL2A	0	0.2	0.136	1.02489e-18	1.99823e-14	0.366913		PHC3.1	1	0.43	0.473	3.42628e-11	6.68022e-07	-0.410253
	NOG	0	0.083	0.044	1.02901e-18	2.00627e-14	0.801547		PIK3CA.1	1	0.313	0.362	3.55035e-11	6.92211e-07	-0.552001
	SNRPD3	0	0.314	0.234	1.07341e-18	2.09282e-14	0.300937		ABI3.1	1	0.011	0.032	3.64781e-11	7.11213e-07	-1.68184
	SERPINB6	0	0.185	0.124	1.08182e-18	2.10923e-14	0.448522		TFEB.1	1	0.016	0.039	3.80726e-11	7.42302e-07	-1.46247
	PTGES2	0	0.123	0.075	1.10333e-18	2.15115e-14	0.628329		MCL1	1	0.411	0.459	4.64087e-11	9.04831e-07	-0.38194
	HAUS1	0	0.09	0.05	1.11582e-18	2.17552e-14	0.751206		PPP3R1	1	0.245	0.295	5.06278e-11	9.8709e-07	-0.52579
	ALDH6A1	0	0.065	0.032	1.16792e-18	2.2771e-14	1.03198		DYRK1A.1	1	0.28	0.328	5.25542e-11	1.02465e-06	-0.671543
	AL450998.2	0	0.156	0.102	1.18226e-18	2.30506e-14	0.554871		PHF21A	1	0.13	0.176	5.27568e-11	1.0286e-06	-0.707522
	ZGPAT	0	0.158	0.102	1.27253e-18	2.48105e-14	0.492023		SMCHD1.1	1	0.914	0.922	6.08213e-11	1.18583e-06	-0.316745
	TMX1	0	0.174	0.116	1.34852e-18	2.62921e-14	0.499514		C21orf91.1	1	0.096	0.138	6.88005e-11	1.3414e-06	-0.623679
	STYXL1	0	0.061	0.029	1.35771e-18	2.64713e-14	0.991868		RFX7	1	0.132	0.175	7.56917e-11	1.47576e-06	-0.759548
	GCSAM	0	0.068	0.034	1.39358e-18	2.71706e-14	0.957993		WDR26.1	1	0.201	0.25	8.1539e-11	1.58976e-06	-0.576602
	TSPOAP1-AS1	0	0.154	0.099	1.40927e-18	2.74766e-14	0.408259		MTCH1.1	1	0.293	0.344	8.34027e-11	1.6261e-06	-0.407124
	PECR	0	0.088	0.049	1.42841e-18	2.78497e-14	0.851451		USP34.1	1	0.437	0.478	8.97603e-11	1.75006e-06	-0.474978
	JMJD8	0	0.131	0.082	1.43188e-18	2.79174e-14	0.633464		TBX21.1	1	0.01	0.029	9.93437e-11	1.93691e-06	-1.94372
	RANBP1	0	0.303	0.227	1.47066e-18	2.86735e-14	0.336432		ATG2A.1	1	0.097	0.138	1.0212e-10	1.99103e-06	-0.657442
	TBCD	0	0.148	0.094	1.55586e-18	3.03346e-14	0.420738		YTHDC1.1	1	0.453	0.497	1.08518e-10	2.11577e-06	-0.368719
	RGL2	0	0.066	0.033	1.60268e-18	3.12474e-14	0.997825		SMURF2.1	1	0.151	0.197	1.16009e-10	2.26182e-06	-0.633997
	ACSS1	0	0.117	0.07	1.63709e-18	3.19184e-14	0.649383		SIK3.1	1	0.339	0.382	1.27314e-10	2.48224e-06	-0.663657
	RAD50	0	0.172	0.114	1.64957e-18	3.21617e-14	0.464438		MED15	1	0.27	0.321	1.29411e-10	2.52313e-06	-0.418957
	SMC2	0	0.053	0.024	1.65154e-18	3.22001e-14	1.10751		IL10RB.1	1	0.052	0.086	1.33759e-10	2.60791e-06	-0.827415
	NT5C	0	0.18	0.121	1.65542e-18	3.22757e-14	0.492492		CLASP1.1	1	0.126	0.169	1.38091e-10	2.69235e-06	-0.733056
	THAP4	0	0.157	0.102	1.65712e-18	3.23089e-14	0.528713		RBM25	1	0.536	0.589	1.38963e-10	2.70935e-06	-0.257072
	RBM14	0	0.181	0.122	1.68448e-18	3.28423e-14	0.43456		CHFR	1	0.088	0.127	1.42946e-10	2.78702e-06	-0.698072
	IRF3	0	0.261	0.19	1.69079e-18	3.29653e-14	0.366593		LYAR	1	0.065	0.101	1.44328e-10	2.81397e-06	-0.940498
	STK11	0	0.122	0.075	1.69574e-18	3.30618e-14	0.609862		CUL3.1	1	0.4	0.439	1.53104e-10	2.98507e-06	-0.475555
	TYSND1	0	0.082	0.045	1.70046e-18	3.31539e-14	0.890361		GNG2	1	0.289	0.336	1.5466e-10	3.01541e-06	-0.56867
	VAMP5	0	0.275	0.203	1.81626e-18	3.54116e-14	0.414576		RIF1.1	1	0.23	0.28	1.5567e-10	3.0351e-06	-0.506686
	MT1F	0	0.082	0.045	1.90067e-18	3.70573e-14	0.872056		AHR	1	0.113	0.155	1.76935e-10	3.44969e-06	-0.715459
	NNT-AS1	0	0.065	0.033	1.93569e-18	3.77402e-14	0.944917		RNF103.1	1	0.094	0.134	1.81335e-10	3.53548e-06	-0.693783
	BSCL2	0	0.118	0.071	1.95067e-18	3.80322e-14	0.606854		BRD1.1	1	0.089	0.127	1.84171e-10	3.59078e-06	-0.828559
	ZNF518A	0	0.093	0.052	1.95749e-18	3.81651e-14	0.682615		TIGIT.1	1	0.03	0.057	1.93098e-10	3.76484e-06	-1.20057
	CCS	0	0.232	0.163	1.99282e-18	3.88539e-14	0.362781		C1orf21.1	1	0.002	0.016	2.04293e-10	3.9831e-06	-3.32923
	AL162231.2	0	0.061	0.03	2.04115e-18	3.97964e-14	1.04801		KIF20B.1	1	0.088	0.127	2.09973e-10	4.09384e-06	-0.676588
	PRIM1	0	0.083	0.045	2.06499e-18	4.02612e-14	0.755034		DENND4A.1	1	0.32	0.364	2.35989e-10	4.60108e-06	-0.587462
	B3GALT6	0	0.066	0.033	2.12003e-18	4.13342e-14	0.94477		ARID2.1	1	0.252	0.298	2.54457e-10	4.96115e-06	-0.589665
	DHRS4-AS1	0	0.092	0.051	2.16343e-18	4.21804e-14	0.719174		PRPF40A.1	1	0.412	0.458	2.55228e-10	4.97619e-06	-0.334655
	ZSWIM7	0	0.167	0.11	2.17794e-18	4.24634e-14	0.494314		TGFB1.1	1	0.625	0.661	2.72219e-10	5.30746e-06	-0.322187
	CCT6A	0	0.358	0.275	2.27174e-18	4.42922e-14	0.291571		RANBP9.1	1	0.217	0.266	2.82547e-10	5.50882e-06	-0.515061
	CSTF3	0	0.087	0.048	2.44478e-18	4.76659e-14	0.786965		RASA3.1	1	0.771	0.799	3.07283e-10	5.9911e-06	-0.416281
	NUP210	0	0.28	0.204	2.56864e-18	5.00809e-14	0.277741		AFTPH	1	0.173	0.22	3.15216e-10	6.14577e-06	-0.503143
	IARS2	0	0.176	0.118	2.57693e-18	5.02424e-14	0.439441		XAB2.1	1	0.141	0.186	3.23909e-10	6.31526e-06	-0.535238
	HMGA1	0	0.424	0.338	2.61927e-18	5.1068e-14	0.297743		GOLGA8B.1	1	0.221	0.269	3.48944e-10	6.80336e-06	-0.489111
	MOSPD3	0	0.099	0.057	2.86679e-18	5.58938e-14	0.752942		DUSP4.1	1	0.004	0.02	3.49369e-10	6.81166e-06	-2.35966
	TMEM161A	0	0.088	0.049	3.12079e-18	6.08461e-14	0.765507		AFDN	1	0.023	0.048	3.50544e-10	6.83456e-06	-0.971912
	TMEM238	0	0.379	0.295	3.22823e-18	6.29407e-14	0.31016		CAPZA1.1	1	0.392	0.438	3.72817e-10	7.26881e-06	-0.391488
	MFSD1	0	0.091	0.051	3.75521e-18	7.32154e-14	0.755347		RBPJ.1	1	0.152	0.197	3.83406e-10	7.47527e-06	-0.56838
	SEC11C	0	0.235	0.167	3.81015e-18	7.42865e-14	0.35963		KRAS.1	1	0.394	0.435	4.08842e-10	7.9712e-06	-0.401059
	CRELD2	0	0.122	0.075	3.85622e-18	7.51848e-14	0.612607		PPP1R12A	1	0.339	0.384	4.09331e-10	7.98073e-06	-0.444819
	SRP14-AS1	0	0.052	0.024	4.00981e-18	7.81793e-14	1.09991		BBC3	1	0.086	0.125	4.17437e-10	8.13876e-06	-0.582407
	DPYSL4	0	0.01	0.001	4.03834e-18	7.87355e-14	3.08983		ANKRD28.1	1	0.123	0.164	4.25968e-10	8.3051e-06	-0.797303
	DTD2	0	0.065	0.032	4.38517e-18	8.54976e-14	1.01559		TNF.1	1	0.022	0.046	4.59539e-10	8.95963e-06	-1.24526
	CIAO2A	0	0.234	0.168	4.44642e-18	8.66919e-14	0.410394		SP140L	1	0.292	0.343	4.79221e-10	9.34337e-06	-0.393011
	DPH2	0	0.057	0.027	4.53088e-18	8.83386e-14	1.13562		C1GALT1	1	0.17	0.217	4.87299e-10	9.50087e-06	-0.461366
	SNRPA	0	0.425	0.338	4.54553e-18	8.86241e-14	0.271692		MIR4435-2HG.1	1	0.03	0.057	5.08419e-10	9.91264e-06	-1.08025
	DNLZ	0	0.099	0.057	4.6216e-18	9.01074e-14	0.736067		CLDND1.1	1	0.318	0.372	5.19506e-10	1.01288e-05	-0.354001
	PPP1R7	0	0.296	0.222	4.91371e-18	9.58025e-14	0.341312		RUNX2	1	0.048	0.078	5.38845e-10	1.05059e-05	-1.01137
	DTX3L	0	0.128	0.08	4.93711e-18	9.62589e-14	0.56949		NAA50.1	1	0.116	0.157	5.70968e-10	1.11322e-05	-0.669018
	NAALADL1	0	0.059	0.029	5.32316e-18	1.03786e-13	1.02774		RFTN1.1	1	0.258	0.305	5.79972e-10	1.13077e-05	-0.522753
	MECR	0	0.038	0.015	5.3238e-18	1.03798e-13	1.25746		ANAPC10.1	1	0.072	0.107	6.97548e-10	1.36001e-05	-0.729036
	C11orf65	0	0.08	0.043	5.43498e-18	1.05966e-13	0.76313		REL.1	1	0.323	0.37	6.99965e-10	1.36472e-05	-0.405366
	SIRT5	0	0.06	0.029	5.51074e-18	1.07443e-13	1.0412		RYK.1	1	0.212	0.259	7.11916e-10	1.38802e-05	-0.505698
	NDUFV1	0	0.409	0.324	5.60173e-18	1.09217e-13	0.264647		SLC9A3R1.1	1	0.207	0.254	8.14139e-10	1.58733e-05	-0.465734
	HSPBP1	0	0.083	0.046	5.69045e-18	1.10947e-13	0.811644		ZC3H12D	1	0.103	0.142	8.41925e-10	1.6415e-05	-0.719914
	BRD3OS	0	0.058	0.028	6.01814e-18	1.17336e-13	0.950446		TRAF4.1	1	0.031	0.057	9.02802e-10	1.76019e-05	-0.945528
	OAT	0	0.144	0.093	6.0514e-18	1.17984e-13	0.52726		GBP5	1	0.179	0.225	9.40257e-10	1.83322e-05	-0.519245
	CXXC1	0	0.15	0.097	6.15335e-18	1.19972e-13	0.531552		SLC38A1.1	1	0.622	0.655	1.2116e-09	2.36225e-05	-0.366929
	ZNF544	0	0.085	0.047	6.42277e-18	1.25225e-13	0.770401		SRPRA.1	1	0.286	0.334	1.22526e-09	2.38889e-05	-0.389303
	DAXX	0	0.17	0.113	6.51249e-18	1.26974e-13	0.473187		ZNF708.1	1	0.134	0.175	1.25697e-09	2.45071e-05	-0.632135
	SMIM8	0	0.078	0.042	6.55399e-18	1.27783e-13	0.808585		FBXO3.1	1	0.247	0.295	1.42016e-09	2.76888e-05	-0.428261
	HAGH	0	0.229	0.162	6.65632e-18	1.29778e-13	0.322541		TRIM33.1	1	0.195	0.239	1.42116e-09	2.77083e-05	-0.527347
	PHYKPL	0	0.317	0.239	6.95738e-18	1.35648e-13	0.299576		BHLHE40.1	1	0.021	0.044	1.42393e-09	2.77624e-05	-1.3436
	CREBL2	0	0.15	0.097	7.03526e-18	1.37166e-13	0.509055		UBE4A.1	1	0.21	0.256	1.42894e-09	2.78601e-05	-0.47737
	TSR3	0	0.21	0.147	7.36655e-18	1.43626e-13	0.420923		TRAK2	1	0.147	0.191	1.46315e-09	2.85271e-05	-0.468337
	RDH11	0	0.134	0.085	7.55621e-18	1.47323e-13	0.59865		NCOA2.1	1	0.22	0.263	1.57929e-09	3.07914e-05	-0.607329
	METTL15	0	0.126	0.077	7.70318e-18	1.50189e-13	0.383554		MAP3K1	1	0.257	0.303	1.63526e-09	3.18826e-05	-0.490701
	AC022182.2	0	0.025	0.008	7.72116e-18	1.50539e-13	1.74545		INO80D.1	1	0.156	0.199	1.74009e-09	3.39265e-05	-0.598377
	LINC02295	0	0.04	0.016	7.79077e-18	1.51897e-13	1.1729		KLF12	1	0.466	0.501	1.84051e-09	3.58845e-05	-0.575905
	CCDC124	0	0.2	0.14	7.92652e-18	1.54543e-13	0.468905		PIKFYVE.1	1	0.118	0.158	1.89567e-09	3.69598e-05	-0.638145
	BAD	0	0.158	0.104	7.99591e-18	1.55896e-13	0.50406		TCF12	1	0.247	0.29	2.07029e-09	4.03644e-05	-0.622734
	CERS2	0	0.176	0.119	9.02977e-18	1.76053e-13	0.474242		PLEK.1	1	0.003	0.017	2.11536e-09	4.12432e-05	-2.82688
	KCNAB2	0	0.229	0.163	9.14833e-18	1.78365e-13	0.333413		RHOC	1	0.023	0.046	2.15371e-09	4.19909e-05	-1.28367
	LINC00200	0	0.024	0.007	9.59099e-18	1.86996e-13	1.82562		PTPN7.1	1	0.255	0.301	2.31432e-09	4.51224e-05	-0.445025
	PQBP1	0	0.352	0.275	9.95158e-18	1.94026e-13	0.338396		CCDC47.1	1	0.104	0.142	2.33829e-09	4.55897e-05	-0.584129
	UNG	0	0.06	0.03	1.03392e-17	2.01583e-13	1.03507		TUBB2A.1	1	0.033	0.059	2.43103e-09	4.73979e-05	-0.867726
	PGD	0	0.111	0.067	1.0831e-17	2.11172e-13	0.693868		UBE2G1.1	1	0.248	0.296	2.5034e-09	4.88088e-05	-0.442623
	CEACAM21	0	0.172	0.115	1.09761e-17	2.14e-13	0.419421		AC016831.7.1	1	0.052	0.082	2.96875e-09	5.78818e-05	-1.08536
	NIT2	0	0.127	0.079	1.1173e-17	2.17841e-13	0.577488		DNAJB14.1	1	0.308	0.355	3.0855e-09	6.0158e-05	-0.387307
	XRCC1	0	0.131	0.082	1.12395e-17	2.19136e-13	0.563696		RAPGEF1.1	1	0.194	0.238	3.1997e-09	6.23846e-05	-0.579476
	COQ8B	0	0.067	0.034	1.18686e-17	2.31402e-13	0.984235		CHD8.1	1	0.19	0.234	3.20646e-09	6.25164e-05	-0.49195
	R3HDM1	0	0.231	0.164	1.21278e-17	2.36456e-13	0.289087		EPHA4	1	0.113	0.153	3.28101e-09	6.39698e-05	-0.589846
	AGAP2	0	0.084	0.047	1.28533e-17	2.50601e-13	0.779032		PPP1R18.1	1	0.166	0.209	3.48143e-09	6.78775e-05	-0.487735
	RTN3	0	0.2	0.139	1.30414e-17	2.54268e-13	0.413026		NUP54.1	1	0.203	0.248	3.55294e-09	6.92716e-05	-0.467935
	RABL2B	0	0.132	0.084	1.35766e-17	2.64704e-13	0.583028		PTPN22	1	0.108	0.146	3.75204e-09	7.31535e-05	-0.644451
	COMMD8	0	0.12	0.074	1.36005e-17	2.65169e-13	0.664647		FOXO1.1	1	0.461	0.499	3.83162e-09	7.47051e-05	-0.441637
	RIOX2	0	0.071	0.037	1.38851e-17	2.70718e-13	0.879397		PRSS23.1	1	0.001	0.013	4.04167e-09	7.88004e-05	-3.65702
	SURF1	0	0.251	0.184	1.39212e-17	2.71422e-13	0.424075		NUTM2B-AS1.1	1	0.265	0.309	4.11175e-09	8.01669e-05	-0.457267
	DERA	0	0.083	0.046	1.40192e-17	2.73333e-13	0.676866		AREL1.1	1	0.047	0.075	4.30195e-09	8.38752e-05	-0.834248
	TUBA1C	0	0.137	0.087	1.44114e-17	2.8098e-13	0.582859		STX12.1	1	0.127	0.166	4.40597e-09	8.59032e-05	-0.595363
	ZNF32	0	0.197	0.137	1.44634e-17	2.81992e-13	0.475485		CEP128	1	0.045	0.073	4.57787e-09	8.92546e-05	-1.0042
	HIBCH	0	0.096	0.055	1.45436e-17	2.83556e-13	0.52131		ITGA5.1	1	0.064	0.096	4.67865e-09	9.12196e-05	-0.706471
	MRM1	0	0.022	0.006	1.49846e-17	2.92154e-13	1.80409		PPHLN1.1	1	0.41	0.453	4.70302e-09	9.16948e-05	-0.341341
	ACOT13	0	0.057	0.028	1.55986e-17	3.04126e-13	1.03894		DLEU2	1	0.11	0.147	4.75163e-09	9.26425e-05	-0.728766
	EHMT2	0	0.158	0.104	1.57412e-17	3.06906e-13	0.481093		AMBRA1.1	1	0.127	0.166	4.76308e-09	9.28658e-05	-0.688388
	CEP290	0	0.112	0.068	1.63086e-17	3.17968e-13	0.661572		USP48	1	0.171	0.213	4.77921e-09	9.31802e-05	-0.574984
	NPDC1	0	0.079	0.043	1.79817e-17	3.50589e-13	0.950531		POU2F1.1	1	0.135	0.175	4.94866e-09	9.64841e-05	-0.685736
	COPS7B	0	0.099	0.058	1.79931e-17	3.50811e-13	0.635398		OGA.1	1	0.44	0.468	4.97353e-09	9.69689e-05	-0.422719
	VARS	0	0.064	0.032	1.83302e-17	3.57384e-13	0.897818		SMURF1.1	1	0.095	0.13	5.16806e-09	0.000100762	-0.779375
	CARD9	0	0.102	0.06	2.06783e-17	4.03166e-13	0.731339		C20orf204.1	1	0.002	0.015	5.46536e-09	0.000106558	-2.58938
	LCMT1	0	0.18	0.123	2.15025e-17	4.19235e-13	0.48003		NIPBL.1	1	0.492	0.526	5.49453e-09	0.000107127	-0.396816
	AP000331.1	0	0.032	0.011	2.15246e-17	4.19666e-13	1.44567		PPP1R16B.1	1	0.22	0.262	5.60797e-09	0.000109339	-0.609511
	HEXD	0	0.179	0.122	2.15266e-17	4.19704e-13	0.468188		HOPX.1	1	0.003	0.016	5.88823e-09	0.000114803	-2.97394
	PPP3CB-AS1	0	0.057	0.028	2.15744e-17	4.20636e-13	0.984532		CCDC50.1	1	0.027	0.05	5.99911e-09	0.000116965	-0.877268
	PDIA6	0	0.223	0.159	2.16558e-17	4.22223e-13	0.400017		AC123912.1	1	0.015	0.035	6.09002e-09	0.000118737	-1.30308
	PRR7	0	0.095	0.055	2.27922e-17	4.4438e-13	0.691823		ARID1B	1	0.409	0.442	6.40208e-09	0.000124821	-0.558586
	VEGFB	0	0.212	0.151	2.34173e-17	4.56567e-13	0.489993		H2AFZ	1	0.564	0.606	6.63312e-09	0.000129326	-0.251528
	SEPSECS-AS1	0	0.031	0.011	2.46008e-17	4.79641e-13	1.48097		IGF2R	1	0.158	0.198	7.06027e-09	0.000137654	-0.581221
	HHLA3	0	0.041	0.017	2.50608e-17	4.88611e-13	1.24546		ANXA2.1	1	0.052	0.081	7.44018e-09	0.000145061	-0.83092
	ACSL5	0	0.095	0.055	2.57244e-17	5.01549e-13	0.692941		MYADM	1	0.159	0.2	7.4594e-09	0.000145436	-0.640482
	SMIM27	0	0.137	0.088	2.59422e-17	5.05794e-13	0.56895		GATA3	1	0.168	0.212	7.56034e-09	0.000147404	-0.424294
	PPP1R3F	0	0.104	0.062	2.66133e-17	5.1888e-13	0.660001		CD8B.1	1	0.004	0.018	7.77584e-09	0.000151606	-2.97324
	SUGT1	0	0.212	0.15	2.68395e-17	5.23291e-13	0.403383		IL2RA	1	0.033	0.058	8.84867e-09	0.000172522	-0.901766
	PGBD2	0	0.022	0.006	2.76791e-17	5.3966e-13	1.86967		PPM1A.1	1	0.156	0.197	8.87193e-09	0.000172976	-0.516655
	ULK3	0	0.198	0.138	2.89211e-17	5.63874e-13	0.417656		TMEM41B.1	1	0.205	0.247	9.67588e-09	0.000188651	-0.471794
	AC117382.2	0	0.019	0.005	2.93734e-17	5.72693e-13	1.94266		ZFAND6.1	1	0.242	0.283	9.75627e-09	0.000190218	-0.583794
	RTL8C	0	0.09	0.052	3.09299e-17	6.03041e-13	0.777079		CTDSPL2.1	1	0.171	0.212	1.00192e-08	0.000195345	-0.516128
	DHRS7	0	0.302	0.226	3.13094e-17	6.10439e-13	0.268664		GFI1	1	0.011	0.028	1.0073e-08	0.000196393	-1.26746
	ASB13	0	0.037	0.014	3.16022e-17	6.16149e-13	1.18382		EP300.1	1	0.171	0.212	1.02434e-08	0.000199715	-0.553882
	ZNF692	0	0.071	0.037	3.46062e-17	6.74717e-13	0.892247		VPS26A.1	1	0.174	0.217	1.05446e-08	0.000205587	-0.448672
	ZMAT5	0	0.105	0.063	3.46551e-17	6.75671e-13	0.679815		KLHL20.1	1	0.16	0.202	1.08653e-08	0.000211841	-0.450444
	TRMT2A	0	0.103	0.062	3.55727e-17	6.9356e-13	0.742316		CEACAM4.1	1	0.003	0.016	1.13897e-08	0.000222065	-2.44195
	TUT1	0	0.103	0.061	3.57705e-17	6.97418e-13	0.683736		TNIK.1	1	0.389	0.427	1.14863e-08	0.000223948	-0.523284
	SPAG7	0	0.218	0.156	3.65143e-17	7.11918e-13	0.426523		CGAS	1	0.016	0.035	1.15029e-08	0.000224271	-1.12622
	NSMCE4A	0	0.19	0.132	3.71664e-17	7.24634e-13	0.452035		PTPRJ	1	0.141	0.179	1.16717e-08	0.000227563	-0.712786
	MAST3	0	0.086	0.049	3.81572e-17	7.43952e-13	0.684541		RASA2.1	1	0.689	0.733	1.17283e-08	0.000228666	-0.267025
	TTC9	0	0.128	0.08	3.87742e-17	7.5598e-13	0.582888		WAC.1	1	0.414	0.453	1.2044e-08	0.000234822	-0.359205
	RBFA	0	0.088	0.05	4.08887e-17	7.97207e-13	0.819077		FAM222B.1	1	0.086	0.121	1.23717e-08	0.00024121	-0.651904
	BNIP3	0	0.209	0.148	4.25908e-17	8.30394e-13	0.401697		FCRL3.1	1	0.005	0.02	1.23804e-08	0.00024138	-1.92502
	BX664615.2	0	0.022	0.006	4.5317e-17	8.83546e-13	1.77882		CCDC84.1	1	0.085	0.119	1.24702e-08	0.000243132	-0.674456
	C4orf48	0	0.109	0.066	4.7932e-17	9.34531e-13	0.67083		MIR181A1HG.1	1	0.031	0.055	1.26832e-08	0.000247285	-1.0547
	NFIC	0	0.164	0.11	4.80684e-17	9.3719e-13	0.487244		RAB11FIP1.1	1	0.067	0.098	1.29457e-08	0.000252401	-0.668307
	RPS6KA4	0	0.065	0.034	5.07139e-17	9.88769e-13	1.00084		RRAGA	1	0.106	0.143	1.36312e-08	0.000265768	-0.498852
	FKBP3	0	0.194	0.136	5.55172e-17	1.08242e-12	0.443315		BRD7	1	0.293	0.337	1.38149e-08	0.000269349	-0.409854
	OSGEPL1	0	0.051	0.024	5.6898e-17	1.10934e-12	1.10165		PYHIN1	1	0.208	0.25	1.46739e-08	0.000286098	-0.497915
	FARSA	0	0.116	0.072	6.29798e-17	1.22792e-12	0.643266		AC093865.1.1	1	0.004	0.017	1.50602e-08	0.000293628	-2.22681
	MYO9A	0	0.151	0.099	6.38519e-17	1.24492e-12	0.361912		GNAQ	1	0.206	0.246	1.5267e-08	0.000297662	-0.60686
	TRAP1	0	0.14	0.091	6.43487e-17	1.25461e-12	0.537049		SOS2.1	1	0.23	0.272	1.5424e-08	0.000300722	-0.472541
	LINC01011	0	0.032	0.012	6.77335e-17	1.3206e-12	1.46739		SYT11.1	1	0.023	0.045	1.59639e-08	0.000311248	-0.898674
	PKN1	0	0.38	0.299	7.62415e-17	1.48648e-12	0.284435		ATP6V0B	1	0.201	0.245	1.76027e-08	0.0003432	-0.385151
	SAC3D1	0	0.022	0.007	7.62732e-17	1.4871e-12	1.80985		FBXL20	1	0.13	0.168	1.76678e-08	0.000344468	-0.602073
	GALM	0	0.101	0.06	7.81003e-17	1.52272e-12	0.640294		IFNGR1.1	1	0.138	0.177	1.79909e-08	0.000350768	-0.545551
	SLC25A22	0	0.05	0.023	7.83713e-17	1.52801e-12	1.1235		NFKB2	1	0.105	0.142	1.86362e-08	0.000363351	-0.523582
	GLIPR1	0	0.218	0.156	7.92584e-17	1.5453e-12	0.37113		PERP.1	1	0.014	0.033	1.93429e-08	0.000377128	-1.26398
	PCMT1	0	0.207	0.146	7.96689e-17	1.5533e-12	0.344414		NFKBIE.1	1	0.027	0.05	1.9388e-08	0.000378008	-0.860568
	MRPL51	0	0.164	0.11	8.47826e-17	1.65301e-12	0.44994		ZNF592	1	0.089	0.124	2.0032e-08	0.000390563	-0.576324
	TXNDC12	0	0.233	0.169	8.84337e-17	1.72419e-12	0.374491		ARHGAP15	1	0.86	0.872	2.00617e-08	0.000391143	-0.460838
	NPM3	0	0.048	0.022	8.93996e-17	1.74302e-12	1.08586		GOLGB1.1	1	0.269	0.31	2.00784e-08	0.000391468	-0.430516
	CLPTM1L	0	0.138	0.089	8.99412e-17	1.75358e-12	0.518945		BAZ2A.1	1	0.378	0.418	2.04492e-08	0.000398698	-0.351199
	AC021683.5	0	0.025	0.008	9.23317e-17	1.80019e-12	1.62879		FBXO11.1	1	0.204	0.245	2.06075e-08	0.000401785	-0.582745
	ADARB2	0	0.038	0.016	9.28694e-17	1.81067e-12	1.30847		SLC15A4	1	0.028	0.051	2.31115e-08	0.000450606	-0.951409
	LINC00847	0	0.063	0.032	9.32942e-17	1.81896e-12	0.965892		RO60.1	1	0.209	0.251	2.33588e-08	0.000455427	-0.405159
	DAAM1	0	0.092	0.054	9.81774e-17	1.91417e-12	0.693346		SCAF11.1	1	0.558	0.597	2.3815e-08	0.00046432	-0.26559
	ACADM	0	0.101	0.06	1.01798e-16	1.98476e-12	0.610811		CHORDC1	1	0.13	0.169	2.42265e-08	0.000472345	-0.544725
	EIF2D	0	0.227	0.164	1.01913e-16	1.98701e-12	0.368716		SRP54.1	1	0.167	0.206	2.4354e-08	0.000474829	-0.505056
	TATDN1	0	0.197	0.138	1.02925e-16	2.00673e-12	0.448585		EIF1B.1	1	0.451	0.485	2.4614e-08	0.000479899	-0.308479
	VPS36	0	0.234	0.167	1.02939e-16	2.00699e-12	0.272622		RABGAP1L	1	0.425	0.457	2.47223e-08	0.000482011	-0.507651
	HLTF	0	0.063	0.032	1.12771e-16	2.19871e-12	0.946832		ANKRD36C	1	0.211	0.252	2.58851e-08	0.000504682	-0.53835
	TPRA1	0	0.07	0.037	1.45643e-16	2.83961e-12	0.838448		FCGR3A.1	1	0.001	0.012	2.59661e-08	0.00050626	-4.17049
	OGG1	0	0.058	0.029	1.63425e-16	3.1863e-12	0.973772		UTRN.1	1	0.52	0.547	2.63656e-08	0.000514049	-0.485752
	TMEM121	0	0.025	0.008	1.6777e-16	3.27101e-12	1.59484		CMIP.1	1	0.061	0.09	2.66401e-08	0.000519401	-0.931759
	PCSK5	0	0.106	0.064	1.69838e-16	3.31134e-12	0.385291		FCRL6.1	1	0.001	0.011	2.75554e-08	0.000537248	-3.92281
	DNAJA3	0	0.104	0.063	1.72034e-16	3.35414e-12	0.670797		KIAA0232.1	1	0.067	0.097	2.77837e-08	0.000541699	-0.804715
	NDUFB3	0	0.165	0.111	1.7254e-16	3.36402e-12	0.458226		TRAPPC2B	1	0.033	0.056	2.96271e-08	0.000577639	-0.795633
	ANXA5	0	0.188	0.131	1.81465e-16	3.53803e-12	0.424451		ZNF683.1	1	0.001	0.01	3.11315e-08	0.00060697	-4.4586
	RSBN1L	0	0.297	0.224	1.86299e-16	3.63227e-12	0.257996		AC020916.1.1	1	0.02	0.039	3.1359e-08	0.000611407	-1.01023
	SUPT20H	0	0.23	0.164	2.26585e-16	4.41773e-12	0.305967		FAM214A.1	1	0.232	0.27	3.18224e-08	0.000620441	-0.586694
	SETD3	0	0.113	0.07	2.31885e-16	4.52107e-12	0.604704		UBAP1.1	1	0.203	0.244	3.20268e-08	0.000624426	-0.513226
	TMED3	0	0.167	0.114	2.60636e-16	5.08162e-12	0.487064		FMNL1	1	0.31	0.353	3.24223e-08	0.000632138	-0.334704
	NTPCR	0	0.078	0.044	2.76044e-16	5.38203e-12	0.816561		HLA-DRB1.1	1	0.014	0.031	3.52987e-08	0.000688218	-1.7955
	DVL2	0	0.083	0.047	2.87444e-16	5.6043e-12	0.746644		SETD2.1	1	0.477	0.508	3.63339e-08	0.000708402	-0.378377
	ASAH1	0	0.191	0.134	2.94483e-16	5.74153e-12	0.417369		USP22	1	0.226	0.268	3.63633e-08	0.000708975	-0.418137
	RPS27L	0	0.356	0.276	2.9963e-16	5.84188e-12	0.251945		MIA3	1	0.2	0.242	3.68271e-08	0.000718018	-0.401067
	SOCS2	0	0.04	0.017	3.04857e-16	5.9438e-12	1.16122		ZNF267.1	1	0.148	0.187	3.73753e-08	0.000728707	-0.463202
	HDGFL2	0	0.108	0.066	3.18992e-16	6.2194e-12	0.580993		RTCA	1	0.113	0.148	3.89995e-08	0.000760373	-0.565489
	MMP25-AS1	0	0.068	0.036	3.23345e-16	6.30425e-12	0.911242		IVNS1ABP.1	1	0.18	0.22	3.97275e-08	0.000774567	-0.512289
	BORCS8	0	0.107	0.065	3.29046e-16	6.41542e-12	0.684498		USP12.1	1	0.145	0.184	3.99511e-08	0.000778926	-0.452927
	LINC00653	0	0.051	0.024	3.3058e-16	6.44533e-12	1.0163		GAB2.1	1	0.027	0.048	4.12379e-08	0.000804015	-1.11651
	GPR150	0	0.028	0.01	3.46275e-16	6.75132e-12	1.58088		YTHDC2.1	1	0.184	0.225	4.18011e-08	0.000814996	-0.480014
	MRI1	0	0.11	0.068	3.51114e-16	6.84567e-12	0.643882		GSK3B	1	0.213	0.252	4.23463e-08	0.000825626	-0.507468
	THOC7	0	0.25	0.186	3.54166e-16	6.90518e-12	0.363598		SOS1	1	0.148	0.186	4.30532e-08	0.000839408	-0.584401
	EIPR1	0	0.113	0.07	3.60948e-16	7.03741e-12	0.53544		KIFAP3.1	1	0.131	0.167	4.41201e-08	0.00086021	-0.654726
	ACAA1	0	0.229	0.165	3.66322e-16	7.14218e-12	0.371362		RRAGC	1	0.06	0.089	4.5329e-08	0.00088378	-0.576162
	AHCY	0	0.145	0.097	3.67894e-16	7.17283e-12	0.584193		SMG1	1	0.258	0.299	4.55619e-08	0.00088832	-0.461147
	DPH7	0	0.13	0.084	3.89348e-16	7.59111e-12	0.616822		OCIAD2.1	1	0.488	0.523	4.62473e-08	0.000901683	-0.288306
	AGA	0	0.114	0.071	4.03098e-16	7.8592e-12	0.581995		PSMD11	1	0.128	0.165	4.80208e-08	0.000936262	-0.478047
	NUDT7	0	0.027	0.009	4.06102e-16	7.91777e-12	1.57934		RC3H2.1	1	0.249	0.288	4.94629e-08	0.000964379	-0.477499
	TRMT1L	0	0.053	0.026	4.1379e-16	8.06767e-12	1.035		PSMD12.1	1	0.207	0.249	4.99086e-08	0.000973068	-0.403978
	CYB561D2	0	0.116	0.072	4.20803e-16	8.2044e-12	0.575604		IFFO2	1	0.036	0.061	5.07203e-08	0.000988894	-0.847553
	EFCAB13	0	0.061	0.031	4.21957e-16	8.22689e-12	0.873626		PPM1K	1	0.185	0.226	5.20872e-08	0.00101554	-0.444525
	TFPT	0	0.1	0.06	4.57474e-16	8.91938e-12	0.700548		TNFRSF1B	1	0.144	0.182	5.39495e-08	0.00105185	-0.523233
	MDP1	0	0.086	0.049	4.62608e-16	9.01946e-12	0.75578		ZNF706	1	0.286	0.334	5.42921e-08	0.00105853	-0.28761
	AC093157.1	0	0.09	0.052	4.83347e-16	9.42382e-12	0.654072		CFL2.1	1	0.055	0.083	5.43331e-08	0.00105933	-0.684154
	COA8	0	0.126	0.082	4.90946e-16	9.57197e-12	0.659932		RELB.1	1	0.162	0.201	5.52152e-08	0.00107653	-0.507001
	ENDOG	0	0.062	0.032	4.95408e-16	9.65897e-12	0.837558		CACUL1.1	1	0.132	0.169	5.70753e-08	0.0011128	-0.5099
	MINCR	0	0.062	0.033	5.09783e-16	9.93925e-12	1.04191		DHX15.1	1	0.192	0.233	6.31943e-08	0.0012321	-0.482568
	STX10	0	0.214	0.156	5.42369e-16	1.05746e-11	0.462306		KMT2A	1	0.555	0.591	6.55006e-08	0.00127707	-0.259726
	CDIP1	0	0.1	0.06	5.48196e-16	1.06882e-11	0.641011		GABARAPL1.1	1	0.194	0.232	6.57922e-08	0.00128275	-0.535201
	PIGP	0	0.127	0.082	5.50491e-16	1.07329e-11	0.623626		NCOR1	1	0.447	0.485	6.9402e-08	0.00135313	-0.309031
	C17orf49	0	0.338	0.262	5.65099e-16	1.10177e-11	0.287402		UBXN4.1	1	0.552	0.584	7.64168e-08	0.0014899	-0.261968
	IMP3	0	0.348	0.272	5.66844e-16	1.10518e-11	0.286655		SKI.1	1	0.122	0.157	7.74546e-08	0.00151013	-0.746211
	SMIM30	0	0.062	0.032	5.83546e-16	1.13774e-11	0.928234		F2R.1	1	0.005	0.017	8.08163e-08	0.00157568	-2.06101
	PCMTD2	0	0.237	0.174	5.90669e-16	1.15163e-11	0.353918		SAMD8.1	1	0.106	0.139	8.35344e-08	0.00162867	-0.59883
	OGFOD2	0	0.065	0.034	5.99855e-16	1.16954e-11	0.955029		NLRP1.1	1	0.399	0.437	8.41115e-08	0.00163992	-0.309963
	AC010642.2	0	0.06	0.031	6.67425e-16	1.30128e-11	1.01165		TMEM39A.1	1	0.072	0.102	8.45294e-08	0.00164807	-0.61632
	NAGK	0	0.085	0.049	6.69248e-16	1.30483e-11	0.697701		IL23A.1	1	0.04	0.064	8.71689e-08	0.00169953	-0.668748
	ARHGAP27	0	0.081	0.046	7.383e-16	1.43946e-11	0.76184		LPGAT1	1	0.071	0.101	8.88965e-08	0.00173322	-0.567851
	RING1	0	0.179	0.124	7.40929e-16	1.44459e-11	0.464939		PUM2.1	1	0.436	0.469	9.1154e-08	0.00177723	-0.358241
	DGAT1	0	0.139	0.091	7.49019e-16	1.46036e-11	0.496511		COPA.1	1	0.292	0.331	9.36332e-08	0.00182557	-0.420982
	PLEKHA7	0	0.238	0.176	7.60109e-16	1.48198e-11	0.406945		IST1.1	1	0.247	0.288	1.01881e-07	0.00198636	-0.398297
	GNB1L	0	0.049	0.023	7.68213e-16	1.49779e-11	1.03945		RNF216	1	0.338	0.377	1.07542e-07	0.00209675	-0.407196
	TFDP1	0	0.156	0.105	7.85718e-16	1.53191e-11	0.440815		DDHD1.1	1	0.205	0.242	1.09619e-07	0.00213724	-0.52863
	FMC1	0	0.088	0.052	8.00303e-16	1.56035e-11	0.751787		ZFYVE28	1	0.059	0.087	1.10097e-07	0.00214655	-0.742058
	WBP1	0	0.205	0.146	8.05296e-16	1.57009e-11	0.391528		MON2.1	1	0.268	0.306	1.17502e-07	0.00229094	-0.48964
	TMEM106B	0	0.261	0.194	8.07638e-16	1.57465e-11	0.301269		MED26.1	1	0.064	0.093	1.17857e-07	0.00229786	-0.648154
	RUFY3	0	0.082	0.047	8.28774e-16	1.61586e-11	0.716433		CSNK1E.1	1	0.119	0.156	1.20226e-07	0.00234404	-0.42153
	IFT27	0	0.053	0.026	8.58977e-16	1.67475e-11	1.06261		AP1G1.1	1	0.16	0.197	1.21771e-07	0.00237416	-0.471148
	DDX10	0	0.096	0.057	8.78899e-16	1.71359e-11	0.520652		AOAH	1	0.039	0.063	1.23297e-07	0.00240392	-1.15427
	NQO2	0	0.079	0.045	9.04478e-16	1.76346e-11	0.79415		ATP9B.1	1	0.332	0.364	1.2775e-07	0.00249074	-0.515866
	CLN6	0	0.057	0.029	9.38405e-16	1.82961e-11	1.00451		FAM3C.1	1	0.078	0.109	1.31844e-07	0.00257056	-0.586895
	NBR1	0	0.171	0.118	1.06287e-15	2.07227e-11	0.445839		SERTAD3	1	0.012	0.028	1.35008e-07	0.00263225	-1.20491
	RIN3	0	0.262	0.197	1.0942e-15	2.13337e-11	0.344047		PPTC7	1	0.089	0.121	1.51588e-07	0.00295551	-0.575029
	TMEM43	0	0.123	0.079	1.27233e-15	2.48067e-11	0.56167		EXOC5	1	0.087	0.118	1.72182e-07	0.00335703	-0.57625
	MFSD3	0	0.039	0.017	1.34331e-15	2.61905e-11	1.15271		RFFL.1	1	0.127	0.162	1.75368e-07	0.00341915	-0.610314
	SMC6	0	0.096	0.057	1.38712e-15	2.70447e-11	0.642808		TOB1	1	0.344	0.384	1.76965e-07	0.00345029	-0.338442
	DHX58	0	0.062	0.032	1.48376e-15	2.89288e-11	0.963695		PPP2R5A	1	0.149	0.186	1.79158e-07	0.00349304	-0.493925
	MEGF9	0	0.115	0.072	1.48507e-15	2.89544e-11	0.46755		ATAD5.1	1	0.039	0.063	1.79735e-07	0.00350429	-0.677921
	NOL4L	0	0.105	0.065	1.48794e-15	2.90103e-11	0.572335		VMP1	1	0.192	0.231	1.8153e-07	0.00353929	-0.470574
	NENF	0	0.296	0.225	1.5021e-15	2.92865e-11	0.275891		HSPA1A	1	0.015	0.031	1.81624e-07	0.00354112	-2.0779
	EXOSC7	0	0.165	0.113	1.5639e-15	3.04914e-11	0.453582		YES1.1	1	0.11	0.144	1.81849e-07	0.00354552	-0.611372
	ROGDI	0	0.05	0.024	1.6081e-15	3.13532e-11	1.08975		NLRC3	1	0.088	0.12	1.83167e-07	0.00357122	-0.559509
	UBE2G2	0	0.288	0.219	1.63816e-15	3.19392e-11	0.305543		CNOT8.1	1	0.3	0.343	1.84277e-07	0.00359284	-0.319259
	TDRKH	0	0.032	0.012	1.87085e-15	3.64759e-11	1.44627		CITED2.1	1	0.347	0.388	1.87419e-07	0.0036541	-0.312224
	NT5DC1	0	0.24	0.176	1.89057e-15	3.68605e-11	0.264696		CDK17.1	1	0.37	0.403	1.9168e-07	0.00373719	-0.43248
	TINF2	0	0.129	0.084	2.06048e-15	4.01732e-11	0.521057		SESN3.1	1	0.543	0.561	1.96841e-07	0.0038378	-0.587392
	SPOP	0	0.184	0.128	2.12429e-15	4.14172e-11	0.31673		ZNF451.1	1	0.236	0.276	1.98727e-07	0.00387458	-0.446973
	FBH1	0	0.16	0.11	2.16225e-15	4.21575e-11	0.44823		HIVEP2	1	0.397	0.431	2.18466e-07	0.00425944	-0.460651
	ARRDC1-AS1	0	0.059	0.03	2.18069e-15	4.25169e-11	0.952554		FEM1C	1	0.043	0.067	2.2999e-07	0.00448411	-0.762107
	CUEDC2	0	0.167	0.116	2.23547e-15	4.35849e-11	0.477804		TMCC1	1	0.144	0.18	2.49093e-07	0.00485656	-0.503873
	TTC16	0	0.025	0.009	2.24545e-15	4.37795e-11	1.52517		GOLGA4.1	1	0.429	0.46	2.50511e-07	0.00488422	-0.355885
	THAP2	0	0.061	0.032	2.26697e-15	4.41991e-11	0.991108		GPBP1	1	0.43	0.465	2.7988e-07	0.00545681	-0.298151
	JAML	0	0.105	0.065	2.32234e-15	4.52787e-11	0.585887		TBL1X.1	1	0.277	0.31	3.05313e-07	0.00595268	-0.628582
	POLD1	0	0.052	0.025	2.35202e-15	4.58574e-11	0.968576		ARHGAP5	1	0.164	0.2	3.19043e-07	0.00622039	-0.489422
	MVB12A	0	0.082	0.047	2.38339e-15	4.64689e-11	0.797049		ATP13A3.1	1	0.108	0.141	3.24401e-07	0.00632485	-0.590693
	RAP1GAP2	0	0.082	0.047	2.41501e-15	4.70854e-11	0.590767		GALNT10	1	0.055	0.08	3.27788e-07	0.00639089	-0.774024
	PAIP2B	0	0.032	0.013	2.44449e-15	4.76603e-11	1.30327		ARL8B.1	1	0.201	0.241	3.33689e-07	0.00650594	-0.377665
	WDR92	0	0.025	0.008	2.55866e-15	4.98862e-11	1.54646		DHX29.1	1	0.16	0.198	3.3994e-07	0.00662781	-0.395221
	GANAB	0	0.158	0.108	2.71212e-15	5.28781e-11	0.399469		SMAP1	1	0.261	0.301	3.46153e-07	0.00674895	-0.396798
	LST1	0	0.069	0.037	2.78162e-15	5.42333e-11	0.769536		FCER1G	1	0.008	0.021	3.53113e-07	0.00688465	-1.95648
	USO1	0	0.147	0.098	2.79685e-15	5.45302e-11	0.396095		SAR1A.1	1	0.176	0.211	3.66238e-07	0.00714054	-0.509844
	ERCC2	0	0.042	0.019	2.80466e-15	5.46824e-11	1.1103		PMAIP1.1	1	0.122	0.156	3.84118e-07	0.00748914	-0.608493
	AAMDC	0	0.059	0.03	2.80548e-15	5.46984e-11	0.97635		DDI2.1	1	0.049	0.074	3.88198e-07	0.00756869	-0.767261
	TMEM18	0	0.19	0.135	2.94911e-15	5.74988e-11	0.440757		AGO2.1	1	0.217	0.255	3.96344e-07	0.00772752	-0.490148
	ZMIZ1	0	0.083	0.048	2.96336e-15	5.77766e-11	0.692858		YY1AP1.1	1	0.168	0.204	4.1264e-07	0.00804524	-0.457132
	DCTD	0	0.172	0.119	3.06951e-15	5.98463e-11	0.450436		ZNF8.1	1	0.044	0.068	4.25876e-07	0.0083033	-0.690223
	ABI2	0	0.1	0.061	3.14097e-15	6.12396e-11	0.5544		DUSP8.1	1	0.121	0.152	4.40946e-07	0.00859712	-0.631864
	SNHG10	0	0.056	0.028	3.14649e-15	6.13472e-11	0.992655		STIP1.1	1	0.061	0.088	4.64844e-07	0.00906306	-0.559721
	DDX54	0	0.194	0.138	3.22576e-15	6.28926e-11	0.431813		ZC3H6.1	1	0.176	0.211	4.74808e-07	0.00925734	-0.523914
	ECHDC2	0	0.193	0.136	3.26255e-15	6.361e-11	0.351321		C5orf56	1	0.24	0.277	4.84501e-07	0.00944631	-0.394044
	DDX41	0	0.081	0.047	3.60788e-15	7.03429e-11	0.769824		FXYD7.1	1	0.088	0.117	4.85497e-07	0.00946574	-0.688977
	NME6	0	0.074	0.042	3.65173e-15	7.11977e-11	0.753758		CPSF6	1	0.392	0.428	4.93231e-07	0.00961652	-0.308533
	THOP1	0	0.067	0.036	3.70945e-15	7.23232e-11	0.863754		CDS2.1	1	0.183	0.22	4.9847e-07	0.00971868	-0.454699
	CEP89	0	0.032	0.012	3.84609e-15	7.49871e-11	1.4259		TOX.1	1	0.057	0.083	5.0205e-07	0.00978846	-0.926591
	DFFA	0	0.077	0.044	3.9184e-15	7.63971e-11	0.778345		ICE1	1	0.202	0.238	5.09819e-07	0.00993993	-0.450589
	FLYWCH2	0	0.114	0.073	3.97727e-15	7.75448e-11	0.681008		SMC4	1	0.085	0.114	5.23254e-07	0.0102019	-0.601278
	L3MBTL2	0	0.063	0.034	4.01043e-15	7.81914e-11	0.924072		OASL	1	0.006	0.018	5.31332e-07	0.0103594	-1.73312
	GNPDA1	0	0.103	0.063	4.01641e-15	7.83079e-11	0.590415		YPEL2.1	1	0.224	0.262	5.32073e-07	0.0103738	-0.39468
	USB1	0	0.084	0.049	4.32083e-15	8.42433e-11	0.770247		VPS50	1	0.075	0.103	5.33644e-07	0.0104045	-0.71587
	ACP5	0	0.107	0.067	4.43133e-15	8.63976e-11	0.649628		NOP10	1	0.207	0.248	5.38659e-07	0.0105022	-0.324551
	MX2	0	0.169	0.117	4.66398e-15	9.09337e-11	0.427807		LMBR1.1	1	0.211	0.246	5.47553e-07	0.0106756	-0.5409
	CEBPZOS	0	0.232	0.17	4.92385e-15	9.60002e-11	0.337229		ANKRD36.1	1	0.258	0.293	5.69447e-07	0.0111025	-0.459152
	TAPBPL	0	0.115	0.073	5.01181e-15	9.77152e-11	0.575916		PIK3C2A.1	1	0.147	0.182	5.85058e-07	0.0114069	-0.502746
	CASP6	0	0.11	0.07	5.06055e-15	9.86655e-11	0.60522		AGTPBP1	1	0.241	0.277	5.86672e-07	0.0114383	-0.49081
	EML3	0	0.155	0.105	5.13468e-15	1.00111e-10	0.475275		CBLL1.1	1	0.21	0.248	6.55801e-07	0.0127861	-0.387394
	PDHA1	0	0.118	0.075	5.14219e-15	1.00257e-10	0.568573		BRWD1.1	1	0.406	0.436	6.73984e-07	0.0131407	-0.369096
	UROD	0	0.142	0.094	5.19604e-15	1.01307e-10	0.468608		AC009313.1.1	1	0.013	0.028	6.97803e-07	0.0136051	-1.15387
	ACLY	0	0.114	0.073	5.28979e-15	1.03135e-10	0.651779		FBXW2.1	1	0.086	0.115	7.00791e-07	0.0136633	-0.602387
	PPCS	0	0.263	0.197	5.33109e-15	1.0394e-10	0.298208		HBS1L.1	1	0.248	0.283	7.02122e-07	0.0136893	-0.448679
	ANXA2	0	0.108	0.068	5.34505e-15	1.04213e-10	0.532264		RAB33A.1	1	0.07	0.097	7.27324e-07	0.0141806	-0.556611
	CCDC61	0	0.041	0.018	5.34566e-15	1.04224e-10	1.17657		TNKS2.1	1	0.342	0.376	7.30779e-07	0.014248	-0.372211
	AC079922.2	0	0.051	0.025	5.35388e-15	1.04385e-10	0.955234		CAST.1	1	0.436	0.471	7.33409e-07	0.0142993	-0.278685
	UBAC1	0	0.135	0.089	5.60735e-15	1.09326e-10	0.432205		PLEKHA2.1	1	0.174	0.207	7.53753e-07	0.0146959	-0.572935
	C10orf143	0	0.055	0.028	5.62842e-15	1.09737e-10	0.946187		OSBPL3	1	0.052	0.076	7.6524e-07	0.0149199	-0.750086
	NOC2L	0	0.178	0.125	5.858e-15	1.14213e-10	0.396937		DENND3.1	1	0.007	0.019	7.65655e-07	0.014928	-1.50012
	GNG10	0	0.151	0.103	5.92449e-15	1.1551e-10	0.497076		MRTFA	1	0.167	0.202	7.7864e-07	0.0151811	-0.480668
	GGCT	0	0.098	0.06	5.99632e-15	1.1691e-10	0.576166		GSPT1.1	1	0.537	0.558	7.98777e-07	0.0155738	-0.321039
	RNF5	0	0.191	0.137	6.09324e-15	1.188e-10	0.457882		CDK11A	1	0.205	0.243	8.01578e-07	0.0156284	-0.388522
	AC008083.2	0	0.041	0.018	6.33019e-15	1.2342e-10	1.13547		MBNL2	1	0.128	0.161	8.04418e-07	0.0156837	-0.580181
	GALNT2	0	0.092	0.055	6.57185e-15	1.28131e-10	0.596916		USP14.1	1	0.199	0.234	8.16084e-07	0.0159112	-0.459064
	MIIP	0	0.107	0.068	6.86556e-15	1.33858e-10	0.694374		SLBP.1	1	0.196	0.233	8.5156e-07	0.0166029	-0.388526
	TMEM80	0	0.081	0.047	7.16172e-15	1.39632e-10	0.794554		TASOR2.1	1	0.216	0.251	8.6485e-07	0.016862	-0.476937
	EIF2B1	0	0.184	0.13	7.18154e-15	1.40019e-10	0.413805		SMG6	1	0.189	0.224	8.96827e-07	0.0174854	-0.519519
	CD84	0	0.117	0.074	7.50471e-15	1.46319e-10	0.458663		AC055839.2	1	0.023	0.041	8.97122e-07	0.0174912	-0.768531
	PRMT5	0	0.052	0.026	7.5203e-15	1.46623e-10	0.871886		IQCB1.1	1	0.18	0.215	9.02578e-07	0.0175976	-0.506286
	LHPP	0	0.146	0.098	7.63028e-15	1.48768e-10	0.474153		PHF1.1	1	0.375	0.412	9.09911e-07	0.0177405	-0.266117
	UBQLN2	0	0.331	0.26	7.9327e-15	1.54664e-10	0.276078		LMO4.1	1	0.011	0.025	9.1936e-07	0.0179248	-1.13344
	TTC39B	0	0.14	0.093	8.04714e-15	1.56895e-10	0.357099		AP3B1	1	0.248	0.284	9.2471e-07	0.0180291	-0.469748
	MRPS33	0	0.173	0.121	8.23785e-15	1.60613e-10	0.457301		PIP5K1A.1	1	0.081	0.11	1.02198e-06	0.0199255	-0.540154
	SVIL	0	0.158	0.108	8.28415e-15	1.61516e-10	0.348169		RPAP2	1	0.158	0.192	1.0242e-06	0.0199689	-0.519462
	UBL7-AS1	0	0.068	0.037	8.29573e-15	1.61742e-10	0.81403		CEP350	1	0.27	0.304	1.02894e-06	0.0200612	-0.416406
	SAMD10	0	0.054	0.027	8.52545e-15	1.66221e-10	0.852307		RC3H1.1	1	0.188	0.224	1.05656e-06	0.0205998	-0.460975
	TMEM101	0	0.113	0.072	8.61831e-15	1.68031e-10	0.659213		KAT6A.1	1	0.533	0.556	1.09005e-06	0.0212527	-0.355551
	PRPF31	0	0.202	0.146	8.78379e-15	1.71257e-10	0.414438		NFKBIB	1	0.096	0.126	1.11245e-06	0.0216894	-0.519863
	PGS1	0	0.154	0.105	8.9653e-15	1.74797e-10	0.414083		PRPF4B.1	1	0.455	0.488	1.12006e-06	0.0218379	-0.292978
	TMEM251	0	0.047	0.022	9.11842e-15	1.77782e-10	1.10504		ZSWIM6.1	1	0.177	0.21	1.15002e-06	0.0224219	-0.602023
	MED25	0	0.094	0.057	9.21926e-15	1.79748e-10	0.664682		TTC38	1	0.005	0.015	1.15603e-06	0.0225391	-1.71441
	RAB1B	0	0.205	0.148	9.22003e-15	1.79763e-10	0.350005		EPG5.1	1	0.066	0.092	1.16585e-06	0.0227305	-0.74902
	SLC44A1	0	0.064	0.034	9.25106e-15	1.80368e-10	0.810587		HNRNPLL	1	0.081	0.109	1.1663e-06	0.0227394	-0.494571
	ING4	0	0.136	0.09	9.28196e-15	1.8097e-10	0.469571		ATP6V1A	1	0.034	0.055	1.18004e-06	0.0230072	-0.753967
	MBD3	0	0.09	0.054	9.73549e-15	1.89813e-10	0.671105		HSPA1B.1	1	0.008	0.021	1.18262e-06	0.0230574	-3.02212
	PRKACA	0	0.103	0.064	9.98984e-15	1.94772e-10	0.597349		ATAD2B.1	1	0.217	0.252	1.19286e-06	0.0232572	-0.508857
	STX2	0	0.158	0.108	1.04847e-14	2.04421e-10	0.417029		GET4.1	1	0.15	0.184	1.22813e-06	0.0239449	-0.422701
	MPLKIP	0	0.148	0.101	1.06517e-14	2.07676e-10	0.507908		RALA.1	1	0.271	0.307	1.2307e-06	0.023995	-0.381323
	UBE2M	0	0.274	0.209	1.07152e-14	2.08915e-10	0.318785		RANBP2.1	1	0.443	0.473	1.26315e-06	0.0246277	-0.316138
	PARP16	0	0.104	0.065	1.0882e-14	2.12167e-10	0.586693		HNRNPUL1.1	1	0.458	0.485	1.26327e-06	0.0246299	-0.281799
	ITGB1BP1	0	0.186	0.133	1.10222e-14	2.14899e-10	0.412513		TRAFD1.1	1	0.069	0.096	1.27774e-06	0.0249121	-0.52926
	GSAP	0	0.068	0.038	1.10657e-14	2.15749e-10	0.789859		SLC25A24	1	0.033	0.054	1.2779e-06	0.0249153	-0.671269
	MAN2B1	0	0.209	0.153	1.13359e-14	2.21015e-10	0.386236		PPP3CC	1	0.407	0.44	1.30851e-06	0.025512	-0.294567
	ZNF688	0	0.095	0.058	1.21926e-14	2.3772e-10	0.6518		UBE2Q2	1	0.159	0.194	1.32227e-06	0.0257804	-0.426829
	COQ5	0	0.05	0.025	1.2565e-14	2.4498e-10	0.943142		CLIP1	1	0.209	0.245	1.35629e-06	0.0264436	-0.396622
	ENOX2	0	0.107	0.067	1.26658e-14	2.46944e-10	0.342208		TRAF1	1	0.178	0.213	1.36124e-06	0.0265402	-0.465971
	LINC02482	0	0.037	0.016	1.43958e-14	2.80675e-10	1.06361		MAP3K14	1	0.099	0.129	1.36404e-06	0.0265947	-0.554379
	FAM98C	0	0.141	0.095	1.44266e-14	2.81275e-10	0.490015		FAM160B1.1	1	0.138	0.169	1.37557e-06	0.0268195	-0.595116
	FAM210B	0	0.11	0.07	1.44344e-14	2.81427e-10	0.576081		MAP4K5.1	1	0.199	0.234	1.38849e-06	0.0270713	-0.438486
	PDCD10	0	0.221	0.161	1.44672e-14	2.82067e-10	0.31083		PCM1.1	1	0.443	0.47	1.39193e-06	0.0271385	-0.372438
	CDK10	0	0.129	0.085	1.48915e-14	2.9034e-10	0.566492		ADARB2.1	1	0.01	0.023	1.44717e-06	0.0282155	-1.16436
	KMT2E-AS1	0	0.155	0.106	1.53512e-14	2.99303e-10	0.47662		CDK13.1	1	0.343	0.375	1.48001e-06	0.0288558	-0.400325
	KLHDC7B	0	0.068	0.038	1.54411e-14	3.01055e-10	0.787735		TTC7A.1	1	0.071	0.097	1.48613e-06	0.0289751	-0.622267
	ZNF213-AS1	0	0.092	0.056	1.65112e-14	3.21919e-10	0.624053		APPL2.1	1	0.132	0.164	1.49239e-06	0.0290972	-0.545783
	SLC25A20	0	0.03	0.012	1.67292e-14	3.26169e-10	1.2704		MAN2A1	1	0.27	0.303	1.52429e-06	0.0297191	-0.531366
	ZNF677	0	0.043	0.02	1.71552e-14	3.34475e-10	1.11679		PCNX1.1	1	0.39	0.416	1.55278e-06	0.0302746	-0.495001
	WDR13	0	0.116	0.074	1.71565e-14	3.345e-10	0.530487		NDRG1	1	0.063	0.088	1.57488e-06	0.0307054	-0.548462
	RNASEH2A	0	0.026	0.01	1.72579e-14	3.36478e-10	1.48914		MACO1.1	1	0.216	0.25	1.64483e-06	0.0320693	-0.435199
	DCTN1	0	0.142	0.096	1.75503e-14	3.42179e-10	0.50666		SLFN5.1	1	0.269	0.306	1.6924e-06	0.0329966	-0.344809
	SDF2L1	0	0.156	0.107	1.81136e-14	3.5316e-10	0.438855		FBXO42	1	0.092	0.12	1.69836e-06	0.0331129	-0.581857
	ATG9B	0	0.056	0.029	1.83601e-14	3.57967e-10	0.900842		WASHC4	1	0.163	0.197	1.71165e-06	0.033372	-0.49977
	PFDN6	0	0.116	0.075	1.91285e-14	3.72948e-10	0.602495		TLK2.1	1	0.163	0.196	1.73025e-06	0.0337348	-0.49911
	MAP4	0	0.197	0.142	1.98612e-14	3.87234e-10	0.336149		PTEN	1	0.257	0.293	1.7506e-06	0.0341315	-0.358661
	ZNF561-AS1	0	0.033	0.013	2.01482e-14	3.9283e-10	1.32302		MTMR14	1	0.154	0.188	1.82667e-06	0.0356146	-0.443621
	RCBTB2	0	0.096	0.059	2.0464e-14	3.98987e-10	0.615542		AC105052.4.1	1	0.138	0.169	1.85857e-06	0.0362365	-0.555396
	TRAF5	0	0.172	0.119	2.12736e-14	4.14772e-10	0.295071		SAMD12	1	0.055	0.079	1.92392e-06	0.0375106	-0.782704
	ECHDC1	0	0.171	0.12	2.18323e-14	4.25665e-10	0.386643		ANKHD1.1	1	0.417	0.446	2.05214e-06	0.0400105	-0.323255
	NBPF1	0	0.056	0.029	2.28469e-14	4.45446e-10	0.848783		HUWE1.1	1	0.198	0.232	2.0727e-06	0.0404115	-0.495951
	TM7SF3	0	0.072	0.041	2.35919e-14	4.59972e-10	0.813546		OSGIN2.1	1	0.056	0.079	2.08967e-06	0.0407424	-0.642668
	PTRHD1	0	0.218	0.161	2.38565e-14	4.65129e-10	0.39545		GPCPD1.1	1	0.392	0.422	2.09524e-06	0.0408509	-0.434719
	SH2D3C	0	0.067	0.037	2.38917e-14	4.65816e-10	0.82504		CLEC2B.1	1	0.508	0.533	2.13038e-06	0.041536	-0.259631
	AC016065.1	0	0.024	0.008	2.42969e-14	4.73716e-10	1.52445		DYNC1H1	1	0.314	0.351	2.14781e-06	0.0418758	-0.338398
	CCDC34	0	0.028	0.01	2.43198e-14	4.74164e-10	1.43356		EIF2AK2	1	0.166	0.199	2.23035e-06	0.0434851	-0.395472
	ALOX12-AS1	0	0.11	0.07	2.43922e-14	4.75575e-10	0.473266		PICALM.1	1	0.184	0.216	2.32233e-06	0.0452784	-0.563667
	NDUFA7	0	0.262	0.199	2.45916e-14	4.79463e-10	0.309955		LINC00891.1	1	0.016	0.031	2.38199e-06	0.0464417	-1.03192
	TRIM52	0	0.101	0.063	2.48909e-14	4.85299e-10	0.543219		RSBN1L.1	1	0.21	0.245	2.39042e-06	0.0466061	-0.341852
	TSPAN31	0	0.062	0.033	2.51224e-14	4.89811e-10	0.957813		CLASP2.1	1	0.205	0.238	2.39181e-06	0.0466332	-0.448717
	ZNF862	0	0.155	0.106	2.51239e-14	4.89842e-10	0.449403		PCMT1.1	1	0.132	0.164	2.48109e-06	0.0483738	-0.41589
	EIF4EBP2	0	0.241	0.18	2.60387e-14	5.07677e-10	0.337855		IL32.2	2	0.429	0.845	0	0	-2.31637
	DRG2	0	0.158	0.109	2.62207e-14	5.11225e-10	0.427504		LSP1.2	2	0.356	0.749	0	0	-1.75815
	ZBTB22	0	0.066	0.037	2.73168e-14	5.32596e-10	0.852755		CD52.2	2	0.711	0.918	0	0	-1.41258
	MYO1G	0	0.23	0.17	2.84291e-14	5.54283e-10	0.273459		CFL1.2	2	0.771	0.947	0	0	-1.29792
	FCGRT	0	0.172	0.122	2.86833e-14	5.59238e-10	0.437933		PFN1.1	2	0.894	0.98	0	0	-1.24254
	ZNF382	0	0.026	0.009	2.97483e-14	5.80003e-10	1.47865		TMSB10.2	2	0.996	0.999	0	0	-0.909162
	TTC31	0	0.058	0.031	3.06214e-14	5.97026e-10	0.90753		TMSB4X.2	2	1	1	1.07016e-301	2.0865e-297	-0.72381
	HDAC2	0	0.2	0.145	3.08e-14	6.00507e-10	0.325202		ACTB.1	2	0.998	0.999	2.74807e-282	5.35791e-278	-0.931901
	ITGAL	0	0.193	0.138	3.21984e-14	6.27772e-10	0.28387		B2M.1	2	1	1	8.32616e-263	1.62335e-258	-0.417727
	SNRNP25	0	0.064	0.035	3.27662e-14	6.38842e-10	0.902748		SELL.2	2	0.5	0.783	5.17236e-235	1.00845e-230	-1.47377
	CARS2	0	0.171	0.12	3.69366e-14	7.20152e-10	0.354624		INPP4B	2	0.23	0.598	7.43148e-234	1.44892e-229	-2.23686
	DNAAF5	0	0.054	0.028	3.71031e-14	7.234e-10	0.911949		IFITM2.2	2	0.47	0.772	2.04011e-226	3.9776e-222	-1.46181
	NRDC	0	0.234	0.173	3.80678e-14	7.42207e-10	0.255202		HLA-A.1	2	0.999	0.999	9.3274e-225	1.81856e-220	-0.561673
	IGSF8	0	0.154	0.107	3.93467e-14	7.67143e-10	0.458673		SERF2.2	2	0.702	0.899	4.26392e-220	8.31337e-216	-1.0425
	DTD1	0	0.184	0.131	4.0752e-14	7.94543e-10	0.365703		PCED1B-AS1.2	2	0.673	0.879	5.53888e-219	1.07992e-214	-1.19238
	OAS3	0	0.039	0.018	4.0957e-14	7.98538e-10	1.07745		IL2RG.1	2	0.35	0.671	7.13286e-205	1.39069e-200	-1.51839
	NAA80	0	0.06	0.033	4.28483e-14	8.35414e-10	0.949631		HNRNPA2B1.1	2	0.744	0.91	1.29013e-200	2.51536e-196	-0.915055
	TIA1	0	0.194	0.14	4.35144e-14	8.48401e-10	0.372247		EVL.2	2	0.659	0.862	7.56448e-194	1.47485e-189	-1.0072
	MRPL18	0	0.176	0.125	4.3818e-14	8.5432e-10	0.406447		TXNIP.1	2	0.991	0.995	1.15223e-185	2.24651e-181	-0.778192
	TNFAIP8L2	0	0.042	0.02	4.40138e-14	8.58137e-10	1.0781		CD3E.2	2	0.907	0.97	2.91197e-185	5.67748e-181	-0.734401
	PAICS	0	0.131	0.087	4.88971e-14	9.53346e-10	0.494285		CD69	2	0.853	0.948	2.00171e-174	3.90274e-170	-0.87346
	PTK2B	0	0.172	0.12	5.01364e-14	9.7751e-10	0.251476		ANXA6.2	2	0.105	0.411	1.95475e-167	3.81118e-163	-2.42164
	DCHS1	0	0.038	0.017	5.09322e-14	9.93024e-10	1.20393		MT-CO1.1	2	0.998	0.999	1.76699e-165	3.44511e-161	-0.642077
	NFATC2IP	0	0.215	0.159	5.22088e-14	1.01791e-09	0.346056		DDX5.1	2	0.968	0.99	7.75095e-160	1.5112e-155	-0.567235
	LINC02328	0	0.123	0.081	5.27735e-14	1.02892e-09	0.427346		HLA-E	2	0.991	0.998	2.91866e-152	5.69051e-148	-0.48223
	METTL2B	0	0.06	0.032	5.60593e-14	1.09299e-09	0.816516		OAZ1.2	2	0.53	0.758	6.94395e-151	1.35386e-146	-1.07201
	DPM3	0	0.119	0.078	5.70755e-14	1.1128e-09	0.562261		RPS26.2	2	0.903	0.94	4.05927e-146	7.91437e-142	-1.49648
	ISM1	0	0.044	0.021	5.86334e-14	1.14317e-09	1.04801		TCF7.2	2	0.787	0.919	1.79221e-144	3.49427e-140	-0.768313
	AC093323.1	0	0.148	0.102	5.88953e-14	1.14828e-09	0.467		LINC00861.2	2	0.144	0.426	7.61347e-142	1.4844e-137	-1.98387
	SPOUT1	0	0.087	0.053	5.90969e-14	1.15221e-09	0.668804		HSP90AB1	2	0.804	0.932	2.16521e-137	4.22152e-133	-0.711275
	TCF3	0	0.13	0.087	5.91696e-14	1.15363e-09	0.527537		BIN2.2	2	0.271	0.532	1.6156e-129	3.14994e-125	-1.44362
	NEIL2	0	0.068	0.038	6.17118e-14	1.2032e-09	0.766469		RIPOR2.1	2	0.538	0.753	1.64371e-125	3.20474e-121	-0.981142
	ARSA	0	0.125	0.083	6.21754e-14	1.21223e-09	0.580359		CRIP1.1	2	0.361	0.601	1.52852e-124	2.98015e-120	-1.38436
	COPRS	0	0.041	0.019	6.43285e-14	1.25421e-09	1.05455		UCP2.2	2	0.276	0.522	3.34816e-123	6.5279e-119	-1.56145
	ZMYND8	0	0.147	0.1	6.7139e-14	1.30901e-09	0.367215		RAC2.1	2	0.62	0.815	7.88083e-123	1.53653e-118	-0.86921
	PDCD4-AS1	0	0.152	0.105	6.715e-14	1.30922e-09	0.473933		FYB1.1	2	0.899	0.963	8.13895e-122	1.58685e-117	-0.586153
	NCF2	0	0.014	0.003	6.76174e-14	1.31834e-09	1.90505		DDX17	2	0.297	0.552	7.62298e-119	1.48625e-114	-1.34808
	ARFIP1	0	0.061	0.033	6.7727e-14	1.32047e-09	0.74215		CYBA.1	2	0.525	0.743	9.8124e-118	1.91312e-113	-0.973076
	TAF6	0	0.122	0.08	6.82972e-14	1.33159e-09	0.534407		LTB.1	2	0.964	0.973	1.61084e-117	3.14065e-113	-0.656941
	C2CD2L	0	0.062	0.033	6.84994e-14	1.33553e-09	0.847166		HLA-B.1	2	1	0.998	1.22768e-113	2.3936e-109	-0.518565
	ITGB1	0	0.265	0.204	6.91674e-14	1.34856e-09	0.316991		BCL2	2	0.223	0.47	2.29628e-113	4.47705e-109	-1.64805
	RITA1	0	0.04	0.018	6.92257e-14	1.34969e-09	1.10941		PTPRC	2	0.952	0.983	4.88792e-107	9.52998e-103	-0.562246
	OIP5-AS1	0	0.245	0.183	6.92516e-14	1.3502e-09	0.265308		PKM.2	2	0.283	0.523	2.84254e-105	5.54209e-101	-1.21428
	NDUFS8	0	0.372	0.299	6.9869e-14	1.36224e-09	0.250649		KLF6.2	2	0.626	0.791	1.27827e-102	2.49224e-98	-1.04617
	MAP3K12	0	0.056	0.03	7.00029e-14	1.36485e-09	0.973049		FOS	2	0.622	0.786	2.19456e-102	4.27874e-98	-1.31384
	EHBP1L1	0	0.153	0.106	7.21179e-14	1.40608e-09	0.431986		HSPA8.1	2	0.853	0.936	4.78181e-100	9.3231e-96	-0.606939
	FDX2	0	0.045	0.022	7.32783e-14	1.42871e-09	1.01179		ITGB2.1	2	0.291	0.52	1.4269e-98	2.78202e-94	-1.23231
	UBAC2-AS1	0	0.047	0.023	7.46046e-14	1.45457e-09	0.981302		TPI1.2	2	0.221	0.452	2.05379e-98	4.00427e-94	-1.36914
	POMGNT1	0	0.067	0.037	7.65064e-14	1.49165e-09	0.800527		ETS1.1	2	0.799	0.894	1.06979e-95	2.08577e-91	-0.634843
	SRBD1	0	0.077	0.044	7.69573e-14	1.50044e-09	0.517901		TSPO.2	2	0.184	0.413	9.39297e-95	1.83135e-90	-1.40594
	ZFYVE19	0	0.047	0.023	7.69835e-14	1.50095e-09	0.993563		CORO1A.1	2	0.781	0.888	1.44017e-94	2.80791e-90	-0.679984
	IDH2	0	0.299	0.232	7.72681e-14	1.5065e-09	0.267732		TSTD1.2	2	0.155	0.38	1.57602e-94	3.07276e-90	-1.5201
	PDLIM5	0	0.11	0.071	7.78348e-14	1.51754e-09	0.455362		ANAPC16.2	2	0.313	0.532	1.78364e-94	3.47756e-90	-1.13318
	STYX	0	0.199	0.145	7.90908e-14	1.54203e-09	0.358673		FHIT	2	0.236	0.449	3.89243e-94	7.58908e-90	-1.72666
	CROCC	0	0.178	0.127	7.95331e-14	1.55066e-09	0.373791		TAGLN2.1	2	0.602	0.765	1.08307e-93	2.11167e-89	-0.903924
	TRIM5	0	0.103	0.065	7.97474e-14	1.55484e-09	0.566884		CALM3.2	2	0.259	0.484	1.33101e-92	2.59508e-88	-1.22778
	JMJD4	0	0.076	0.044	8.00423e-14	1.56059e-09	0.705619		SKAP1.1	2	0.545	0.738	5.40561e-92	1.05393e-87	-0.911743
	LMF2	0	0.238	0.178	8.05863e-14	1.57119e-09	0.286819		DUSP1.2	2	0.667	0.804	7.94963e-91	1.54994e-86	-1.10457
	KALRN	0	0.036	0.016	8.57069e-14	1.67103e-09	1.1376		PITPNC1	2	0.338	0.551	1.90415e-90	3.71253e-86	-1.21775
	AMPD2	0	0.06	0.032	8.73569e-14	1.7032e-09	0.934285		AK5.2	2	0.035	0.219	2.21006e-90	4.30895e-86	-2.9235
	UROS	0	0.161	0.114	8.85806e-14	1.72706e-09	0.469757		ACAP1.1	2	0.359	0.57	1.83754e-89	3.58264e-85	-1.03131
	NAA38	0	0.189	0.137	9.29145e-14	1.81155e-09	0.398154		NOSIP.2	2	0.605	0.763	4.84716e-88	9.4505e-84	-0.832678
	SLC10A3	0	0.106	0.068	9.48385e-14	1.84907e-09	0.596557		TRAF3IP3.1	2	0.377	0.584	6.34217e-87	1.23653e-82	-0.990788
	BPNT1	0	0.039	0.018	9.64355e-14	1.8802e-09	1.10941		BTN3A2.1	2	0.064	0.254	8.75148e-87	1.70628e-82	-2.28298
	AC022706.1	0	0.043	0.02	9.9016e-14	1.93051e-09	1.17512		RBL2.1	2	0.398	0.596	1.71957e-85	3.35264e-81	-0.96442
	SMUG1	0	0.026	0.01	1.02816e-13	2.00461e-09	1.3875		NME2.1	2	0.518	0.706	8.52433e-85	1.66199e-80	-0.807244
	RFXANK	0	0.155	0.108	1.04723e-13	2.04179e-09	0.437757		DOCK10	2	0.449	0.636	1.35447e-84	2.64081e-80	-1.09378
	TMEM205	0	0.084	0.051	1.05667e-13	2.0602e-09	0.743013		LEF1.1	2	0.654	0.796	1.47916e-80	2.88392e-76	-0.706635
	XPO1	0	0.173	0.122	1.0806e-13	2.10685e-09	0.272586		PSME2.2	2	0.252	0.457	1.0041e-79	1.9577e-75	-1.17773
	GHDC	0	0.04	0.019	1.10588e-13	2.15613e-09	1.17412		IER2	2	0.426	0.616	1.49212e-79	2.90919e-75	-1.09736
	MINDY1	0	0.041	0.019	1.13414e-13	2.21123e-09	1.06867		AHNAK	2	0.2	0.391	4.62196e-77	9.01144e-73	-1.60627
	TRIM56	0	0.155	0.108	1.16748e-13	2.27623e-09	0.38098		PRDX2.2	2	0.204	0.409	4.87087e-77	9.49673e-73	-1.21334
	EEA1	0	0.175	0.125	1.25854e-13	2.45377e-09	0.347066		LAMTOR4.2	2	0.298	0.501	8.37404e-77	1.63269e-72	-1.01965
	BTBD2	0	0.117	0.077	1.26797e-13	2.47216e-09	0.536969		MAML2	2	0.426	0.613	1.58096e-75	3.0824e-71	-1.17967
	GTF2H4	0	0.051	0.026	1.27346e-13	2.48286e-09	0.935002		FLNA.1	2	0.134	0.324	5.90267e-75	1.15084e-70	-1.6266
	HVCN1	0	0.057	0.03	1.28209e-13	2.4997e-09	0.844539		RPS2.2	2	1	0.999	7.34533e-75	1.43212e-70	-0.250607
	USP18	0	0.032	0.013	1.30952e-13	2.55317e-09	1.26291		ARPC1B.1	2	0.355	0.537	1.24127e-74	2.4201e-70	-1.06648
	UBE2D1	0	0.092	0.057	1.31143e-13	2.55689e-09	0.626873		HLA-F.2	2	0.429	0.611	3.59334e-74	7.00593e-70	-0.894776
	DNASE1	0	0.05	0.026	1.31754e-13	2.56882e-09	0.935536		S100A4.1	2	0.378	0.547	1.98515e-73	3.87044e-69	-1.30016
	NPC2	0	0.305	0.24	1.32962e-13	2.59236e-09	0.290571		SEPTIN6	2	0.562	0.73	2.48517e-73	4.84533e-69	-0.686378
	ITFG2	0	0.21	0.154	1.33344e-13	2.5998e-09	0.290224		ITM2B.2	2	0.967	0.983	9.7706e-72	1.90497e-67	-0.383668
	EPS8L2	0	0.06	0.033	1.34576e-13	2.62383e-09	0.951724		ENO1.1	2	0.314	0.497	1.43165e-70	2.79129e-66	-1.04805
	IMPG2	0	0.031	0.013	1.36675e-13	2.66475e-09	1.24066		SRSF5.1	2	0.821	0.915	4.34709e-70	8.47551e-66	-0.49716
	NTAN1	0	0.132	0.089	1.38867e-13	2.70749e-09	0.450569		HLA-C.1	2	0.994	0.995	1.22327e-69	2.38502e-65	-0.450488
	PUS7L	0	0.129	0.087	1.40621e-13	2.74169e-09	0.501066		STMN3.2	2	0.139	0.321	2.26306e-69	4.41229e-65	-1.49232
	TMEM254	0	0.049	0.025	1.45262e-13	2.83218e-09	0.889438		SH3BP1.1	2	0.032	0.181	3.35575e-69	6.5427e-65	-2.59782
	CCDC65	0	0.046	0.023	1.47502e-13	2.87585e-09	0.935761		ITGB7.1	2	0.08	0.248	8.95648e-69	1.74625e-64	-1.88827
	CNOT3	0	0.081	0.048	1.4873e-13	2.89979e-09	0.647473		CD27.1	2	0.271	0.455	3.18197e-68	6.20388e-64	-1.10812
	SNAPC3	0	0.061	0.034	1.55091e-13	3.02381e-09	0.856479		REX1BD.2	2	0.287	0.472	6.68352e-68	1.30309e-63	-1.02713
	SASH3	0	0.188	0.135	1.5918e-13	3.10354e-09	0.318725		PPP1CA.1	2	0.167	0.346	1.70583e-66	3.32586e-62	-1.35561
	NR2F6	0	0.019	0.006	1.64387e-13	3.20505e-09	1.65025		CD74	2	0.502	0.674	4.84865e-66	9.45341e-62	-0.781947
	ZMAT3	0	0.097	0.061	1.65712e-13	3.23088e-09	0.565035		SH3BP5.1	2	0.029	0.17	3.85641e-65	7.51885e-61	-2.68702
	COMMD3	0	0.187	0.135	1.6774e-13	3.27043e-09	0.360137		ITGA4	2	0.371	0.545	7.82563e-65	1.52576e-60	-0.969547
	RANGRF	0	0.179	0.128	1.69035e-13	3.29568e-09	0.364298		EPHX2.1	2	0.059	0.213	8.33725e-65	1.62551e-60	-2.05857
	PRPS2	0	0.11	0.071	1.73733e-13	3.38727e-09	0.539321		CTSD.2	2	0.096	0.262	2.3245e-64	4.53208e-60	-1.60769
	SLC35C2	0	0.202	0.147	1.7466e-13	3.40534e-09	0.265131		TMEM230.2	2	0.127	0.297	6.27481e-63	1.2234e-58	-1.45996
	PRKCZ	0	0.065	0.036	1.78668e-13	3.48348e-09	0.831693		SUN2.1	2	0.43	0.601	1.08859e-62	2.12242e-58	-0.780631
	PLCB2	0	0.13	0.088	1.83639e-13	3.58041e-09	0.478217		IFITM1.2	2	0.97	0.988	1.21104e-62	2.36117e-58	-0.409535
	ADA	0	0.133	0.09	1.83709e-13	3.58177e-09	0.468424		EIF4A2	2	0.635	0.776	1.18499e-61	2.31038e-57	-0.578358
	EXOSC8	0	0.234	0.174	2.01514e-13	3.92891e-09	0.265711		CTSW.2	2	0.013	0.137	1.4736e-61	2.87309e-57	-4.2284
	TTLL1	0	0.038	0.017	2.10266e-13	4.09956e-09	1.11197		SH3BGRL3.1	2	0.845	0.92	6.63181e-60	1.293e-55	-0.542734
	ARL14EP	0	0.252	0.191	2.11226e-13	4.11827e-09	0.288516		ABHD17A.1	2	0.29	0.463	1.84696e-59	3.60103e-55	-0.989477
	AHCYL2	0	0.089	0.055	2.23235e-13	4.35241e-09	0.511764		PLSCR3.1	2	0.227	0.399	1.12955e-58	2.20228e-54	-1.08396
	ZBTB8OS	0	0.168	0.119	2.29913e-13	4.48262e-09	0.363747		MACF1	2	0.178	0.344	1.31878e-58	2.57122e-54	-1.35913
	GRINA	0	0.2	0.147	2.38683e-13	4.6536e-09	0.351723		PDE7A	2	0.255	0.426	1.37432e-58	2.6795e-54	-1.15531
	SH2D3A	0	0.126	0.084	2.51601e-13	4.90546e-09	0.476548		ARGLU1	2	0.582	0.729	5.31361e-58	1.036e-53	-0.623388
	SPG11	0	0.191	0.138	2.5724e-13	5.0154e-09	0.274431		SYNE2.1	2	0.422	0.584	8.99192e-58	1.75316e-53	-0.848667
	OPN3	0	0.071	0.041	2.63655e-13	5.14049e-09	0.736641		MBNL1	2	0.905	0.945	2.37862e-57	4.6376e-53	-0.493913
	SLC46A3	0	0.083	0.05	2.67529e-13	5.21601e-09	0.680517		GPSM3.2	2	0.729	0.841	6.14334e-57	1.19777e-52	-0.489035
	RPP21	0	0.224	0.167	2.68653e-13	5.23792e-09	0.329567		SSBP3.2	2	0.029	0.155	7.25714e-57	1.41492e-52	-2.62425
	FAM200B	0	0.245	0.188	2.69967e-13	5.26355e-09	0.341383		ITGA6.2	2	0.111	0.267	8.50369e-57	1.65796e-52	-1.51175
	PMF1	0	0.236	0.177	2.71136e-13	5.28634e-09	0.255612		STAT1.1	2	0.185	0.346	1.24052e-56	2.41863e-52	-1.37622
	CDK5RAP3	0	0.281	0.218	2.74329e-13	5.3486e-09	0.275358		SSBP2	2	0.09	0.239	9.43293e-56	1.83914e-51	-1.7867
	ALAD	0	0.071	0.041	2.78015e-13	5.42046e-09	0.703703		LY6E.1	2	0.437	0.611	1.04466e-55	2.03677e-51	-0.698927
	DCTN3	0	0.31	0.243	2.7848e-13	5.42952e-09	0.265775		PSMB9.1	2	0.288	0.453	1.82114e-55	3.55067e-51	-0.959917
	ZSCAN18	0	0.106	0.068	2.80095e-13	5.46101e-09	0.488766		UBALD2.1	2	0.674	0.779	8.83788e-55	1.72312e-50	-0.572952
	TBCCD1	0	0.091	0.057	2.82153e-13	5.50113e-09	0.622489		NFKBIZ	2	0.41	0.56	1.07435e-54	2.09466e-50	-0.88486
	PRKCA-AS1	0	0.044	0.021	2.87182e-13	5.59918e-09	0.969023		FOXN3	2	0.353	0.52	1.49541e-54	2.91559e-50	-0.927665
	DDX60L	0	0.15	0.104	2.92525e-13	5.70336e-09	0.323513		SYTL1.2	2	0.169	0.329	1.14264e-53	2.2278e-49	-1.21117
	FCHO1	0	0.117	0.077	2.94293e-13	5.73782e-09	0.484377		PSME1.1	2	0.692	0.804	2.38833e-53	4.65653e-49	-0.550484
	ATP8B1	0	0.024	0.009	3.05884e-13	5.96382e-09	1.47428		ANKRD44.1	2	0.583	0.708	9.69839e-53	1.8909e-48	-0.810947
	EIF4EBP1	0	0.052	0.027	3.07081e-13	5.98715e-09	0.902363		LARS.2	2	0.057	0.19	1.32827e-52	2.58972e-48	-1.82766
	PAM16	0	0.118	0.078	3.27939e-13	6.39382e-09	0.510763		ATP6V0E2.2	2	0.089	0.233	1.63959e-52	3.1967e-48	-1.47666
	ZNF775	0	0.025	0.009	3.30404e-13	6.44189e-09	1.42988		HP1BP3.1	2	0.429	0.573	2.26788e-52	4.42169e-48	-0.766107
	RABL2A	0	0.051	0.027	3.3703e-13	6.57108e-09	0.948818		TBC1D5	2	0.089	0.228	8.71164e-52	1.69851e-47	-1.81692
	TCEANC2	0	0.038	0.017	3.45031e-13	6.72706e-09	1.01748		CDC42.1	2	0.753	0.858	1.01027e-51	1.96973e-47	-0.455743
	WDR12	0	0.057	0.031	3.47126e-13	6.76791e-09	0.830419		ITGB2-AS1.2	2	0.069	0.205	1.26436e-51	2.46512e-47	-1.71899
	PCYT2	0	0.064	0.036	3.47274e-13	6.77079e-09	0.826253		BSG.1	2	0.147	0.302	1.51955e-51	2.96266e-47	-1.17139
	TMEM173	0	0.288	0.225	3.48427e-13	6.79329e-09	0.259515		MYLIP	2	0.246	0.401	1.62205e-51	3.16252e-47	-1.06495
	HADH	0	0.097	0.061	3.5646e-13	6.9499e-09	0.583497		ANKRD55.2	2	0.044	0.167	1.81495e-51	3.5386e-47	-2.29078
	VILL	0	0.09	0.056	3.69402e-13	7.20223e-09	0.580371		FUT8	2	0.051	0.178	4.7068e-51	9.17685e-47	-2.19591
	KIAA0586	0	0.156	0.108	3.72112e-13	7.25506e-09	0.316375		DNAJB1	2	0.79	0.869	9.0856e-51	1.77142e-46	-0.58359
	SLC48A1	0	0.037	0.017	3.74685e-13	7.30524e-09	1.11109		BCAP31.2	2	0.167	0.321	1.51028e-50	2.94459e-46	-1.1574
	CDCA7L	0	0.09	0.056	3.83623e-13	7.4795e-09	0.63939		SSBP4.1	2	0.128	0.277	2.64568e-50	5.15829e-46	-1.29188
	PARP3	0	0.058	0.032	3.93557e-13	7.67318e-09	0.884345		TBC1D10C.1	2	0.341	0.499	4.30112e-50	8.38589e-46	-0.798157
	GSK3A	0	0.13	0.088	3.99638e-13	7.79175e-09	0.479584		EPB41	2	0.516	0.657	7.72866e-50	1.50686e-45	-0.675432
	SORBS3	0	0.182	0.132	4.03201e-13	7.86121e-09	0.399706		STK10	2	0.194	0.345	9.92408e-50	1.9349e-45	-1.18156
	WASHC1	0	0.13	0.088	4.06514e-13	7.9258e-09	0.50473		GSTK1.1	2	0.709	0.807	1.07439e-49	2.09474e-45	-0.503711
	TM7SF2	0	0.042	0.021	4.08957e-13	7.97343e-09	1.04801		STUB1.2	2	0.148	0.299	4.67397e-49	9.11284e-45	-1.16626
	CETN2	0	0.037	0.017	4.21234e-13	8.2128e-09	1.04405		ANAPC11.2	2	0.092	0.229	9.05176e-49	1.76482e-44	-1.46875
	PCBD2	0	0.107	0.069	4.25317e-13	8.29241e-09	0.507517		VASP.1	2	0.039	0.157	1.25589e-48	2.4486e-44	-2.10483
	UCKL1	0	0.137	0.094	4.35058e-13	8.48232e-09	0.493615		MCUB	2	0.692	0.804	1.9491e-48	3.80016e-44	-0.49433
	AL353807.5	0	0.066	0.037	4.38739e-13	8.55409e-09	0.817056		CERS6	2	0.118	0.257	4.50257e-48	8.77866e-44	-1.59579
	CHCHD5	0	0.173	0.125	4.80347e-13	9.36533e-09	0.423368		LINC01550.2	2	0.087	0.221	4.72023e-48	9.20303e-44	-1.57833
	ACADS	0	0.07	0.041	4.80484e-13	9.368e-09	0.789448		CYBC1.1	2	0.034	0.148	6.16269e-48	1.20154e-43	-2.2259
	ICE2	0	0.16	0.113	5.02021e-13	9.78791e-09	0.407324		TRAPPC6A.2	2	0.128	0.271	1.1191e-47	2.18191e-43	-1.27127
	LYRM1	0	0.11	0.072	5.24982e-13	1.02356e-08	0.539771		SUPT3H	2	0.095	0.226	1.15437e-46	2.25067e-42	-1.67717
	NOC3L	0	0.065	0.037	5.40745e-13	1.05429e-08	0.829587		CD3G.1	2	0.568	0.688	4.67793e-46	9.12056e-42	-0.592107
	VAMP1	0	0.083	0.05	5.43211e-13	1.0591e-08	0.664009		BLOC1S1.2	2	0.107	0.242	5.34348e-46	1.04182e-41	-1.35981
	CASC4	0	0.195	0.142	5.52633e-13	1.07747e-08	0.304901		SLC25A39.2	2	0.11	0.247	6.42973e-46	1.2536e-41	-1.28316
	PBX2	0	0.153	0.106	5.57293e-13	1.08655e-08	0.353196		SCML4.1	2	0.22	0.369	1.89546e-45	3.69558e-41	-1.00442
	GRIP1	0	0.044	0.022	5.82367e-13	1.13544e-08	0.698706		PRMT1.2	2	0.103	0.238	2.14487e-45	4.18186e-41	-1.32648
	NCLN	0	0.101	0.064	5.99808e-13	1.16945e-08	0.522717		S100A6.1	2	0.65	0.763	4.40222e-45	8.58301e-41	-0.566908
	AP1AR	0	0.071	0.042	6.10536e-13	1.19036e-08	0.747755		IMMP2L.1	2	0.161	0.302	8.44145e-45	1.64583e-40	-1.4553
	FAM153B	0	0.098	0.062	6.15268e-13	1.19959e-08	0.54266		RSRP1	2	0.518	0.643	1.17813e-44	2.29701e-40	-0.647122
	AHCYL1	0	0.106	0.069	6.40388e-13	1.24856e-08	0.491961		RFX3.1	2	0.121	0.257	1.47481e-44	2.87543e-40	-1.47299
	PEX16	0	0.215	0.161	6.44359e-13	1.25631e-08	0.346511		AL589693.1.2	2	0.025	0.127	1.53248e-44	2.98788e-40	-3.00338
	SIRT2	0	0.158	0.11	6.5619e-13	1.27937e-08	0.3039		AP2M1.1	2	0.189	0.335	2.15921e-44	4.2098e-40	-0.980526
	MVK	0	0.039	0.018	6.7761e-13	1.32114e-08	1.03718		DPYD	2	0.399	0.536	2.30491e-44	4.49389e-40	-0.94025
	DCTN2	0	0.243	0.184	6.92634e-13	1.35043e-08	0.294608		RNF213	2	0.323	0.468	2.97047e-44	5.79153e-40	-0.889551
	ATG16L2	0	0.147	0.102	6.94223e-13	1.35353e-08	0.411386		SELENOW.2	2	0.322	0.469	2.99014e-44	5.82987e-40	-0.779962
	DPH5	0	0.166	0.118	7e-13	1.36479e-08	0.396005		HMGN1.1	2	0.481	0.621	5.20754e-44	1.01531e-39	-0.592924
	TP53	0	0.068	0.04	7.30348e-13	1.42396e-08	0.766769		PHPT1.1	2	0.015	0.11	5.33885e-44	1.04092e-39	-2.88504
	PRPF6	0	0.255	0.196	7.35171e-13	1.43336e-08	0.294209		AP1G2.2	2	0.08	0.203	5.37588e-44	1.04814e-39	-1.53373
	ZNF718	0	0.067	0.039	7.35767e-13	1.43453e-08	0.765183		POLE4.2	2	0.095	0.226	2.39929e-43	4.6779e-39	-1.27783
	PRDX4	0	0.082	0.05	7.4237e-13	1.4474e-08	0.668046		ATM	2	0.538	0.667	2.44614e-43	4.76924e-39	-0.663768
	ATP6V1F	0	0.35	0.282	7.47665e-13	1.45772e-08	0.25317		PNISR	2	0.699	0.804	3.18567e-43	6.21111e-39	-0.464144
	FANCE	0	0.021	0.007	7.77609e-13	1.5161e-08	1.57408		HIST1H1D.2	2	0.261	0.399	6.56608e-43	1.28019e-38	-1.00531
	AC008892.1	0	0.183	0.133	7.97992e-13	1.55585e-08	0.350803		POP5.2	2	0.034	0.138	6.9775e-43	1.3604e-38	-2.16435
	PHKG2	0	0.137	0.094	8.26858e-13	1.61212e-08	0.486397		ADTRP.2	2	0.059	0.174	7.95267e-43	1.55053e-38	-1.76556
	VNN2	0	0.056	0.031	8.37082e-13	1.63206e-08	0.828445		POLR2E.1	2	0.109	0.24	8.5913e-43	1.67505e-38	-1.21742
	VPS35	0	0.186	0.134	8.59482e-13	1.67573e-08	0.291572		HCST.1	2	0.325	0.461	1.68222e-42	3.27982e-38	-0.890299
	NUDT2	0	0.112	0.074	9.75407e-13	1.90175e-08	0.584586		PLEKHJ1.1	2	0.081	0.203	4.10126e-42	7.99622e-38	-1.4028
	DFFB	0	0.041	0.02	1.00634e-12	1.96207e-08	0.982123		MAPKAP1.1	2	0.054	0.166	5.00338e-42	9.75508e-38	-1.72724
	FIG4	0	0.048	0.025	1.02991e-12	2.00802e-08	0.886617		CENPX.1	2	0.043	0.15	6.4875e-42	1.26487e-37	-1.93626
	IFT20	0	0.12	0.081	1.03419e-12	2.01636e-08	0.505013		THEMIS.1	2	0.129	0.26	8.8509e-42	1.72566e-37	-1.30385
	DCTPP1	0	0.102	0.066	1.03647e-12	2.0208e-08	0.605096		SLC2A3	2	0.768	0.836	1.61569e-41	3.15011e-37	-0.528938
	SETDB2	0	0.101	0.065	1.04722e-12	2.04177e-08	0.490462		NDUFB2.1	2	0.168	0.306	2.01417e-41	3.92703e-37	-1.0509
	AC036176.1	0	0.023	0.009	1.06006e-12	2.0668e-08	1.46885		GNAI2.1	2	0.578	0.687	3.78227e-41	7.37429e-37	-0.550323
	STX4	0	0.152	0.107	1.0604e-12	2.06745e-08	0.427028		FLOT1.2	2	0.101	0.225	4.012e-41	7.82221e-37	-1.33508
	PRMT7	0	0.102	0.066	1.07686e-12	2.09955e-08	0.621181		TBCB.1	2	0.115	0.243	9.93535e-41	1.9371e-36	-1.25152
	AK9	0	0.079	0.048	1.08019e-12	2.10604e-08	0.629442		SH3KBP1	2	0.341	0.482	1.25866e-40	2.454e-36	-0.774006
	TOP1MT	0	0.083	0.051	1.13428e-12	2.2115e-08	0.642624		MYC.2	2	0.144	0.273	3.4591e-40	6.74421e-36	-1.2214
	PDCL3	0	0.172	0.124	1.18877e-12	2.31775e-08	0.387391		MYCBP2	2	0.429	0.561	6.96049e-40	1.35709e-35	-0.736462
	LTB4R2	0	0.03	0.013	1.19621e-12	2.33224e-08	1.25501		TLN1	2	0.179	0.312	1.04933e-39	2.04587e-35	-1.05562
	HDAC8	0	0.098	0.062	1.24609e-12	2.42951e-08	0.358049		CAMKMT	2	0.073	0.187	1.3649e-39	2.66115e-35	-1.65858
	ALG3	0	0.113	0.075	1.41855e-12	2.76575e-08	0.568603		EIF4A1	2	0.639	0.747	1.54781e-39	3.01776e-35	-0.487498
	SWI5	0	0.074	0.045	1.44079e-12	2.80911e-08	0.765724		PRKCQ-AS1.1	2	0.404	0.532	2.12137e-39	4.13603e-35	-0.673348
	MPHOSPH6	0	0.11	0.072	1.47221e-12	2.87036e-08	0.450976		CHRM3-AS2.2	2	0.15	0.28	2.49622e-39	4.86689e-35	-1.13439
	SLC12A9	0	0.1	0.064	1.47951e-12	2.88459e-08	0.559172		FAM111A.2	2	0.046	0.15	3.71555e-39	7.2442e-35	-1.7972
	AP006621.3	0	0.054	0.029	1.64087e-12	3.1992e-08	0.86492		FOSB.2	2	0.168	0.294	3.8771e-39	7.55918e-35	-1.45126
	DDX60	0	0.076	0.046	1.71531e-12	3.34435e-08	0.644936		DUT.2	2	0.163	0.294	5.19198e-39	1.01228e-34	-1.08089
	MGME1	0	0.045	0.023	1.76175e-12	3.43488e-08	0.921747		LSM4.2	2	0.136	0.265	8.43131e-39	1.64385e-34	-1.04827
	ABTB1	0	0.258	0.2	1.79312e-12	3.49605e-08	0.284884		APRT.1	2	0.607	0.713	1.1536e-38	2.24917e-34	-0.515774
	MRPS14	0	0.097	0.062	1.8117e-12	3.53227e-08	0.504548		IL6R.1	2	0.05	0.153	1.50307e-38	2.93053e-34	-1.74521
	VRK3	0	0.14	0.096	1.83371e-12	3.57518e-08	0.358726		BANF1.2	2	0.076	0.188	3.63407e-38	7.08535e-34	-1.46507
	KCNQ1	0	0.173	0.125	1.84596e-12	3.59907e-08	0.311185		MYL12A.1	2	0.84	0.9	3.64096e-38	7.09878e-34	-0.414931
	COPG2	0	0.042	0.021	1.84917e-12	3.60533e-08	0.920586		GMDS	2	0.074	0.184	6.21446e-38	1.21163e-33	-1.68165
	ZNF354A	0	0.059	0.033	1.88848e-12	3.68197e-08	0.861012		HSPB1.2	2	0.264	0.404	6.75443e-38	1.31691e-33	-0.766702
	HSD17B12	0	0.11	0.073	1.89764e-12	3.69982e-08	0.517047		FLI1.1	2	0.175	0.307	1.4904e-37	2.90584e-33	-0.925521
	COX10	0	0.12	0.08	1.93095e-12	3.76477e-08	0.374371		HMGN3.2	2	0.157	0.286	1.96582e-37	3.83276e-33	-1.0044
	STIP1	0	0.113	0.075	1.9509e-12	3.80367e-08	0.497587		RGS14.1	2	0.042	0.139	3.84541e-37	7.49739e-33	-1.88698
	NMRAL1	0	0.164	0.117	1.99146e-12	3.88275e-08	0.364774		PARP10.1	2	0.028	0.119	3.85983e-37	7.52551e-33	-2.07314
	SLC44A5	0	0.02	0.007	2.00388e-12	3.90696e-08	1.61361		POLR3GL.2	2	0.132	0.258	4.11737e-37	8.02763e-33	-1.04276
	MAF	0	0.093	0.059	2.1888e-12	4.26751e-08	0.650267		LINC00910.1	2	0.049	0.149	5.14284e-37	1.0027e-32	-1.84899
	LY96	0	0.069	0.041	2.27087e-12	4.42751e-08	0.715786		LIMS1.1	2	0.159	0.284	9.59197e-37	1.87015e-32	-1.11269
	PEX19	0	0.104	0.067	2.27565e-12	4.43683e-08	0.508261		ADD3	2	0.554	0.669	1.71718e-36	3.34798e-32	-0.52093
	PPP5C	0	0.078	0.047	2.43694e-12	4.75131e-08	0.668705		PPT1.2	2	0.064	0.169	2.0756e-36	4.0468e-32	-1.53433
	PDK2	0	0.095	0.061	2.45235e-12	4.78134e-08	0.610479		GZMM.1	2	0.204	0.332	2.08095e-36	4.05724e-32	-0.992073
	SMIM29	0	0.113	0.075	2.52035e-12	4.91392e-08	0.474845		ARPC3.2	2	0.687	0.791	2.17227e-36	4.23528e-32	-0.437022
	CRTAP	0	0.197	0.146	2.52195e-12	4.91704e-08	0.32972		RBM39.1	2	0.78	0.856	3.32165e-36	6.47622e-32	-0.406874
	FAM104B	0	0.049	0.026	2.53107e-12	4.93482e-08	0.919687		DRAP1.1	2	0.34	0.476	3.85275e-36	7.51171e-32	-0.649937
	XYLB	0	0.012	0.003	2.57025e-12	5.01122e-08	2.17633		CD320.2	2	0.026	0.115	4.94428e-36	9.63986e-32	-2.0784
	SLX4IP	0	0.057	0.031	2.63009e-12	5.12789e-08	0.743156		STX8	2	0.088	0.197	1.01081e-35	1.97078e-31	-1.34699
	ADCK5	0	0.042	0.021	2.69221e-12	5.24901e-08	0.971449		HIST1H1C	2	0.217	0.345	1.11779e-35	2.17935e-31	-0.954037
	LIMS2	0	0.063	0.036	2.72698e-12	5.3168e-08	0.753828		ID2	2	0.108	0.219	2.94952e-35	5.75067e-31	-1.36978
	KYAT1	0	0.033	0.015	2.79453e-12	5.44849e-08	1.16349		BCKDHB.1	2	0.019	0.1	3.4747e-35	6.77461e-31	-2.45273
	PPP1R16A	0	0.027	0.011	2.83528e-12	5.52795e-08	1.31418		SAE1.2	2	0.073	0.177	4.14504e-35	8.08159e-31	-1.46348
	AC009061.2	0	0.04	0.02	2.91667e-12	5.68663e-08	1.07986		HNRNPU	2	0.641	0.739	4.27725e-35	8.33936e-31	-0.473281
	PIH1D1	0	0.202	0.15	2.93373e-12	5.71989e-08	0.290546		PTOV1.2	2	0.118	0.236	5.70261e-35	1.11184e-30	-1.09082
	TRIM73	0	0.106	0.069	3.04713e-12	5.941e-08	0.391965		AC008105.3.1	2	0.147	0.269	6.01152e-35	1.17207e-30	-1.03847
	AC008083.3	0	0.035	0.016	3.05628e-12	5.95883e-08	1.03655		SELENOH.2	2	0.29	0.42	1.78179e-34	3.47396e-30	-0.718592
	GRHPR	0	0.175	0.128	3.09306e-12	6.03054e-08	0.398043		LAT.1	2	0.425	0.547	1.86043e-34	3.62727e-30	-0.601912
	TYW1B	0	0.064	0.037	3.33764e-12	6.5074e-08	0.727723		MIF.1	2	0.788	0.863	2.27116e-34	4.42808e-30	-0.391318
	DCAKD	0	0.083	0.052	3.46791e-12	6.76139e-08	0.643834		FLOT2.2	2	0.161	0.282	4.48238e-34	8.7393e-30	-0.992502
	MAP3K14-AS1	0	0.073	0.044	3.49242e-12	6.80917e-08	0.697953		UBB	2	0.611	0.723	4.73705e-34	9.23582e-30	-0.462424
	ZNF581	0	0.212	0.161	3.51231e-12	6.84794e-08	0.361006		SPTBN1	2	0.215	0.334	4.98251e-34	9.71441e-30	-1.02338
	LINC00476	0	0.151	0.107	3.53337e-12	6.889e-08	0.346806		CDK6.2	2	0.034	0.121	5.19147e-34	1.01218e-29	-2.11669
	ZNRF1	0	0.029	0.013	3.65459e-12	7.12535e-08	1.20767		TBCD.1	2	0.03	0.115	6.24847e-34	1.21826e-29	-2.07031
	NFYC	0	0.179	0.131	3.84033e-12	7.48748e-08	0.332863		TXK	2	0.356	0.483	1.00091e-33	1.95147e-29	-0.724181
	MICU1	0	0.104	0.068	3.96611e-12	7.73272e-08	0.434893		DGCR6L.2	2	0.141	0.259	1.16898e-33	2.27916e-29	-0.972817
	PIGQ	0	0.051	0.028	4.28542e-12	8.35529e-08	0.865343		IGFLR1.2	2	0.097	0.207	1.22665e-33	2.3916e-29	-1.19752
	METAP1D	0	0.062	0.035	4.41965e-12	8.617e-08	0.756733		TAP2.1	2	0.177	0.297	1.26591e-33	2.46814e-29	-0.995055
	SNTB1	0	0.132	0.091	4.47277e-12	8.72057e-08	0.282913		PPP1R15A.1	2	0.274	0.386	1.37374e-33	2.67838e-29	-1.12192
	CNIH1	0	0.311	0.249	4.50322e-12	8.77993e-08	0.266704		SLC9A9	2	0.045	0.135	1.67442e-33	3.26462e-29	-2.10115
	CEP41	0	0.023	0.009	4.74148e-12	9.24446e-08	1.40819		UQCRC1.1	2	0.105	0.218	1.75039e-33	3.41273e-29	-1.08777
	ADAM19	0	0.028	0.012	4.8517e-12	9.45937e-08	1.24831		MRPL54.1	2	0.204	0.33	1.9435e-33	3.78924e-29	-0.82809
	COASY	0	0.135	0.094	5.02235e-12	9.79207e-08	0.407737		TMEM147.2	2	0.079	0.184	1.96123e-33	3.82381e-29	-1.2808
	THYN1	0	0.223	0.17	5.02596e-12	9.79912e-08	0.314906		SMYD3.1	2	0.192	0.31	1.97787e-33	3.85626e-29	-1.21425
	MEOX1	0	0.023	0.008	5.28721e-12	1.03085e-07	1.49231		PHYKPL.1	2	0.15	0.269	2.09026e-33	4.07537e-29	-0.999861
	SBNO1	0	0.218	0.164	5.48192e-12	1.06881e-07	0.263948		NDUFA11.1	2	0.323	0.447	2.68106e-33	5.22727e-29	-0.701452
	ZNF414	0	0.194	0.143	5.48229e-12	1.06888e-07	0.336295		BORCS7.2	2	0.061	0.158	4.06125e-33	7.91822e-29	-1.49998
	MAGOHB	0	0.082	0.051	5.5303e-12	1.07824e-07	0.61273		IMPDH2.2	2	0.181	0.304	5.17969e-33	1.00988e-28	-0.866206
	AL162253.2	0	0.073	0.044	5.84184e-12	1.13898e-07	0.623442		CD3D.1	2	0.757	0.84	5.79999e-33	1.13082e-28	-0.393182
	EDA	0	0.099	0.065	5.89584e-12	1.14951e-07	0.446578		ARHGAP15.1	2	0.824	0.876	6.19834e-33	1.20849e-28	-0.647079
	NME1	0	0.11	0.074	5.92455e-12	1.15511e-07	0.543174		MARCKSL1.2	2	0.108	0.215	8.55156e-33	1.6673e-28	-1.2412
	LRFN3	0	0.03	0.013	6.15523e-12	1.20009e-07	1.15819		LINC00402.1	2	0.073	0.174	1.10484e-32	2.15411e-28	-1.36391
	CFAP410	0	0.132	0.091	6.39221e-12	1.24629e-07	0.429191		ATRX	2	0.385	0.513	1.10785e-32	2.15997e-28	-0.628295
	GPATCH4	0	0.139	0.097	6.44955e-12	1.25747e-07	0.441577		GSDMD.2	2	0.083	0.186	1.45246e-32	2.83186e-28	-1.24649
	CWC27	0	0.18	0.132	6.56347e-12	1.27968e-07	0.284763		ARFRP1.1	2	0.021	0.098	5.50048e-32	1.07243e-27	-2.31919
	TXNRD1	0	0.219	0.166	6.64601e-12	1.29577e-07	0.26782		EXOC4	2	0.186	0.303	8.45645e-32	1.64875e-27	-1.14198
	FBXO44	0	0.162	0.117	6.83615e-12	1.33285e-07	0.390561		SEPTIN1.2	2	0.436	0.551	8.70381e-32	1.69698e-27	-0.584044
	AIFM1	0	0.069	0.041	6.90913e-12	1.34707e-07	0.705393		PPM1M.2	2	0.047	0.136	9.42187e-32	1.83698e-27	-1.66209
	PRIMPOL	0	0.044	0.022	6.91489e-12	1.3482e-07	0.93698		GALT.2	2	0.075	0.174	1.33124e-31	2.59552e-27	-1.35198
	TRPT1	0	0.114	0.077	7.08112e-12	1.38061e-07	0.486169		PSMB10.1	2	0.25	0.368	1.44744e-31	2.82207e-27	-0.826283
	FBP1	0	0.04	0.02	7.21966e-12	1.40762e-07	1.07147		DPEP2.2	2	0.083	0.182	2.3841e-31	4.64828e-27	-1.36721
	RENBP	0	0.034	0.016	7.2595e-12	1.41538e-07	1.02632		CSTB.1	2	0.218	0.338	3.04296e-31	5.93285e-27	-0.799115
	TMEM39B	0	0.056	0.031	7.32606e-12	1.42836e-07	0.862413		AGPAT1.2	2	0.006	0.071	6.86657e-31	1.33878e-26	-3.46933
	LPAR6	0	0.136	0.094	7.44668e-12	1.45188e-07	0.398462		C5orf56.1	2	0.169	0.285	7.81211e-31	1.52313e-26	-0.928448
	FBXL6	0	0.067	0.039	7.71198e-12	1.5036e-07	0.802898		RASSF7.2	2	0.039	0.124	7.95951e-31	1.55186e-26	-1.68994
	LINC02762	0	0.029	0.013	8.11184e-12	1.58157e-07	1.18169		CSGALNACT1	2	0.18	0.294	8.05315e-31	1.57012e-26	-1.09392
	NUDCD2	0	0.223	0.171	8.20801e-12	1.60032e-07	0.349392		CPNE1.2	2	0.157	0.269	1.06054e-30	2.06773e-26	-0.965164
	MEMO1	0	0.078	0.048	8.49246e-12	1.65578e-07	0.654035		DGKA.1	2	0.318	0.433	1.2276e-30	2.39344e-26	-0.730954
	MTHFSD	0	0.035	0.017	8.62716e-12	1.68204e-07	1.05579		DNMT1.1	2	0.131	0.241	1.33791e-30	2.60852e-26	-1.00756
	MKS1	0	0.03	0.013	8.91227e-12	1.73763e-07	1.20299		PLAC8.1	2	0.387	0.495	1.36102e-30	2.65357e-26	-0.68272
	RPS6KB2	0	0.215	0.163	9.49231e-12	1.85072e-07	0.313789		ARHGAP9.1	2	0.229	0.35	1.93648e-30	3.77556e-26	-0.788966
	KCNN4	0	0.047	0.025	9.50056e-12	1.85233e-07	0.932983		RASGRF2	2	0.096	0.197	1.94558e-30	3.79329e-26	-1.34827
	MTHFS	0	0.187	0.139	9.63478e-12	1.87849e-07	0.305355		ILF3-DT.1	2	0.101	0.203	1.9702e-30	3.8413e-26	-1.11653
	TMEM203	0	0.208	0.157	9.73521e-12	1.89807e-07	0.340755		CITED4.1	2	0.116	0.221	2.6693e-30	5.20434e-26	-1.12091
	FAM3A	0	0.147	0.104	9.78074e-12	1.90695e-07	0.407014		TPR.1	2	0.485	0.591	3.05561e-30	5.95753e-26	-0.620113
	MIB2	0	0.162	0.117	9.80441e-12	1.91157e-07	0.392586		TSHZ2.2	2	0.494	0.584	3.23095e-30	6.29939e-26	-0.945995
	AP003717.4	0	0.041	0.02	1.01579e-11	1.98049e-07	0.908023		FUS.1	2	0.713	0.799	3.50965e-30	6.84276e-26	-0.405868
	IATPR	0	0.023	0.009	1.01804e-11	1.98487e-07	1.64059		FP671120.4.1	2	0.927	0.95	3.67139e-30	7.1581e-26	-0.422818
	TELO2	0	0.073	0.044	1.02621e-11	2.00079e-07	0.726083		BTN3A3.1	2	0.034	0.113	7.03858e-30	1.37231e-25	-1.84731
	ZNF575	0	0.048	0.025	1.03782e-11	2.02343e-07	0.838397		PRKCA	2	0.462	0.56	9.1918e-30	1.79212e-25	-0.861792
	KAT2A	0	0.089	0.057	1.04076e-11	2.02916e-07	0.61112		FGD3.1	2	0.168	0.281	1.07801e-29	2.1018e-25	-0.866973
	DTNBP1	0	0.159	0.114	1.05081e-11	2.04876e-07	0.312145		HIST1H1E.2	2	0.359	0.464	1.1509e-29	2.24391e-25	-0.759867
	TARBP1	0	0.143	0.1	1.05251e-11	2.05207e-07	0.308376		TALDO1.1	2	0.105	0.207	1.72613e-29	3.36545e-25	-1.0797
	RIC8B	0	0.067	0.04	1.06366e-11	2.07381e-07	0.675571		PCSK5.1	2	0.013	0.08	2.27124e-29	4.42823e-25	-2.81085
	DZIP3	0	0.092	0.059	1.07432e-11	2.0946e-07	0.50009		NUTF2.2	2	0.146	0.254	3.38624e-29	6.60216e-25	-0.939714
	MIS18BP1	0	0.209	0.157	1.07622e-11	2.09831e-07	0.256161		AFF3	2	0.068	0.158	4.23544e-29	8.25785e-25	-1.67423
	ZMYND19	0	0.069	0.041	1.07789e-11	2.10157e-07	0.697594		NSMCE1.2	2	0.111	0.213	5.54097e-29	1.08032e-24	-1.10297
	MTFR1	0	0.074	0.045	1.08875e-11	2.12274e-07	0.552527		IFI6.2	2	0.101	0.199	9.27412e-29	1.80818e-24	-1.19909
	EPHA1	0	0.038	0.018	1.10114e-11	2.14689e-07	0.957813		TBCA.1	2	0.308	0.426	1.0438e-28	2.03509e-24	-0.64332
	DNAJC10	0	0.098	0.063	1.10633e-11	2.15702e-07	0.427559		GSTP1.1	2	0.244	0.36	1.2435e-28	2.42445e-24	-0.737486
	PRPF40B	0	0.031	0.014	1.11311e-11	2.17023e-07	1.10001		HDHD5.1	2	0.018	0.086	1.26459e-28	2.46557e-24	-2.41261
	MAP2K1	0	0.183	0.135	1.13338e-11	2.20975e-07	0.29859		PVT1	2	0.218	0.329	1.34348e-28	2.61937e-24	-0.869882
	CD226	0	0.109	0.072	1.15388e-11	2.24973e-07	0.30296		CD96	2	0.465	0.583	1.41847e-28	2.76559e-24	-0.554565
	PXMP2	0	0.038	0.018	1.16287e-11	2.26725e-07	1.03373		ADGRE5	2	0.193	0.303	1.58125e-28	3.08297e-24	-0.937194
	BTBD8	0	0.027	0.011	1.16588e-11	2.27311e-07	1.30825		ESYT1.1	2	0.058	0.144	1.58238e-28	3.08517e-24	-1.50348
	TRAPPC12	0	0.137	0.096	1.19174e-11	2.32354e-07	0.32969		TCEA3.2	2	0.06	0.148	1.79635e-28	3.50235e-24	-1.35487
	UBN2	0	0.066	0.039	1.19477e-11	2.32944e-07	0.723		PDIA4.2	2	0.031	0.106	2.03582e-28	3.96923e-24	-1.86774
	LDAH	0	0.061	0.035	1.21912e-11	2.37693e-07	0.691796		TUBA1A.1	2	0.551	0.641	2.40668e-28	4.69231e-24	-0.624838
	RAB4A	0	0.226	0.173	1.26246e-11	2.46143e-07	0.302185		RASAL3.1	2	0.139	0.244	3.44104e-28	6.70899e-24	-0.98166
	KLHL22	0	0.108	0.072	1.27634e-11	2.48848e-07	0.456464		OGT	2	0.316	0.426	3.7481e-28	7.30766e-24	-0.82283
	SPAG16	0	0.061	0.035	1.29602e-11	2.52686e-07	0.757714		ACTR3.1	2	0.292	0.406	4.75783e-28	9.27635e-24	-0.693409
	ACTL6A	0	0.083	0.052	1.31462e-11	2.56312e-07	0.612388		SUCLG2	2	0.226	0.338	5.57903e-28	1.08774e-23	-0.877381
	STRBP	0	0.124	0.085	1.32176e-11	2.57703e-07	0.42798		FARS2.1	2	0.075	0.165	5.9378e-28	1.15769e-23	-1.40561
	MPRIP	0	0.204	0.154	1.38765e-11	2.7055e-07	0.31788		BST2.1	2	0.158	0.263	8.47796e-28	1.65295e-23	-0.928731
	ATP13A2	0	0.062	0.036	1.4003e-11	2.73017e-07	0.80283		ANXA1.2	2	0.283	0.387	8.95003e-28	1.74499e-23	-0.951974
	EGLN3	0	0.035	0.017	1.40165e-11	2.7328e-07	1.02865		IL6ST.1	2	0.612	0.707	9.44019e-28	1.84055e-23	-0.485848
	SULT1A1	0	0.073	0.044	1.40419e-11	2.73774e-07	0.697582		UPF3A.2	2	0.168	0.275	1.13606e-27	2.21499e-23	-0.898281
	TMEM87B	0	0.134	0.093	1.43563e-11	2.79905e-07	0.363258		POLD4.1	2	0.212	0.327	1.1526e-27	2.24722e-23	-0.709225
	MRS2	0	0.072	0.044	1.447e-11	2.82122e-07	0.637512		NCL	2	0.724	0.807	1.18348e-27	2.30743e-23	-0.353216
	CRLS1	0	0.099	0.065	1.46759e-11	2.86136e-07	0.473357		AKR7A2.2	2	0.041	0.12	1.23854e-27	2.41478e-23	-1.60357
	UBE3D	0	0.06	0.035	1.49881e-11	2.92223e-07	0.575359		PPIA.1	2	0.958	0.971	1.40091e-27	2.73135e-23	-0.265284
	BRD8	0	0.071	0.043	1.52679e-11	2.97678e-07	0.623587		DUSP2.2	2	0.352	0.46	1.64099e-27	3.19945e-23	-0.899606
	RPAP3	0	0.128	0.089	1.60598e-11	3.13118e-07	0.372324		ACAP2	2	0.282	0.396	2.18866e-27	4.26724e-23	-0.69861
	VPS35L	0	0.098	0.064	1.60667e-11	3.13252e-07	0.502043		REXO2.2	2	0.094	0.188	2.41478e-27	4.7081e-23	-1.12073
	PCBD1	0	0.056	0.032	1.71001e-11	3.33401e-07	0.872463		CCNL1.1	2	0.693	0.775	2.42416e-27	4.72639e-23	-0.451171
	ASXL2	0	0.133	0.093	1.71111e-11	3.33615e-07	0.349633		GLIPR2.1	2	0.017	0.082	2.59059e-27	5.05088e-23	-2.39299
	FTCDNL1	0	0.026	0.011	1.71793e-11	3.34944e-07	1.26328		SAMHD1	2	0.57	0.67	3.30471e-27	6.44319e-23	-0.469425
	SMIM4	0	0.06	0.035	1.74386e-11	3.40001e-07	0.813181		ABO.1	2	0.004	0.059	6.56067e-27	1.27913e-22	-3.37025
	QDPR	0	0.081	0.051	1.75266e-11	3.41716e-07	0.597913		STN1.2	2	0.072	0.161	7.93968e-27	1.548e-22	-1.17654
	GALK1	0	0.032	0.015	1.7783e-11	3.46714e-07	1.02104		FAM89B.1	2	0.015	0.079	9.98883e-27	1.94752e-22	-2.33667
	LIG1	0	0.116	0.079	1.78002e-11	3.47051e-07	0.401648		SHISA5.1	2	0.237	0.345	1.05871e-26	2.06418e-22	-0.746679
	EFNA4	0	0.022	0.009	1.92092e-11	3.74522e-07	1.40928		LINC01934	2	0.069	0.154	1.18336e-26	2.3072e-22	-1.5543
	MTLN	0	0.116	0.08	1.9511e-11	3.80406e-07	0.492015		CDC25B.1	2	0.115	0.212	1.47956e-26	2.8847e-22	-0.98264
	AL121839.2	0	0.027	0.011	1.98769e-11	3.87539e-07	1.22756		PTPN6.1	2	0.136	0.236	1.5307e-26	2.9844e-22	-0.954716
	GART	0	0.115	0.078	2.01339e-11	3.9255e-07	0.373067		CD82.1	2	0.047	0.126	1.54934e-26	3.02074e-22	-1.4981
	F5	0	0.068	0.04	2.0512e-11	3.99923e-07	0.662176		SRM.2	2	0.125	0.223	1.61884e-26	3.15624e-22	-0.982337
	LINC01089	0	0.165	0.12	2.07892e-11	4.05328e-07	0.330711		ODF2.1	2	0.017	0.081	1.6445e-26	3.20628e-22	-2.25497
	ARHGAP19	0	0.059	0.034	2.10963e-11	4.11314e-07	0.777157		CAT.2	2	0.043	0.119	2.37351e-26	4.62763e-22	-1.51589
	ZDHHC16	0	0.044	0.023	2.12533e-11	4.14375e-07	0.825618		SCAPER	2	0.181	0.283	2.51703e-26	4.90745e-22	-0.980982
	PLEKHG4	0	0.032	0.014	2.13263e-11	4.158e-07	1.15695		TMEM63A.1	2	0.083	0.17	2.87552e-26	5.60641e-22	-1.24493
	BCKDHA	0	0.146	0.105	2.13983e-11	4.17203e-07	0.403389		NDUFS7.1	2	0.155	0.26	3.02863e-26	5.90491e-22	-0.803501
	CCDC142	0	0.078	0.049	2.15271e-11	4.19713e-07	0.753639		AC139720.1.1	2	0.047	0.125	4.13917e-26	8.07013e-22	-1.6018
	HDAC5	0	0.113	0.077	2.1546e-11	4.20082e-07	0.401811		DHPS.1	2	0.116	0.211	4.16377e-26	8.1181e-22	-1.06223
	ATF7	0	0.092	0.059	2.18356e-11	4.25728e-07	0.497129		SNHG5	2	0.55	0.641	5.09217e-26	9.9282e-22	-0.452744
	INAFM1	0	0.031	0.014	2.19093e-11	4.27165e-07	1.23704		PIP4K2A	2	0.228	0.336	5.61182e-26	1.09414e-21	-0.813489
	TXNRD2	0	0.063	0.037	2.23398e-11	4.35559e-07	0.740056		MDS2.2	2	0.038	0.111	6.47991e-26	1.26339e-21	-1.58119
	ROCK2	0	0.078	0.048	2.36827e-11	4.61741e-07	0.540324		AL136419.3.2	2	0.013	0.074	6.85408e-26	1.33634e-21	-2.3259
	ZFP62	0	0.096	0.063	2.41051e-11	4.69977e-07	0.581174		FBXW5.1	2	0.088	0.179	7.11827e-26	1.38785e-21	-1.01958
	ETFA	0	0.206	0.156	2.58817e-11	5.04615e-07	0.252044		RPS6KA1.1	2	0.038	0.112	7.23896e-26	1.41138e-21	-1.56802
	LRRCC1	0	0.02	0.007	2.59836e-11	5.06603e-07	1.45011		ZBTB20	2	0.525	0.615	7.59008e-26	1.47984e-21	-0.664183
	AC087239.1	0	0.126	0.088	2.66418e-11	5.19434e-07	0.417054		MYO9A.1	2	0.044	0.118	9.12392e-26	1.77889e-21	-1.66144
	FRA10AC1	0	0.164	0.119	2.7615e-11	5.3841e-07	0.30528		IQGAP1	2	0.234	0.34	1.03167e-25	2.01144e-21	-0.751607
	MYBBP1A	0	0.097	0.064	2.77777e-11	5.41581e-07	0.563938		SCFD2	2	0.065	0.147	1.25539e-25	2.44763e-21	-1.51295
	CHEK2	0	0.023	0.009	2.7992e-11	5.45759e-07	1.3423		AGTRAP.2	2	0.013	0.072	1.52918e-25	2.98144e-21	-2.64043
	ZNF573	0	0.039	0.02	2.81088e-11	5.48037e-07	1.00341		KLF9	2	0.349	0.455	1.57026e-25	3.06154e-21	-0.611441
	FRMD8	0	0.096	0.063	2.88251e-11	5.62004e-07	0.512058		COMMD10	2	0.127	0.224	1.64519e-25	3.20762e-21	-1.11927
	UNC13D	0	0.119	0.082	2.90702e-11	5.66781e-07	0.477066		LIME1.1	2	0.605	0.695	1.65991e-25	3.23632e-21	-0.432311
	ANKMY1	0	0.136	0.095	2.9141e-11	5.68163e-07	0.316605		GPHN.1	2	0.102	0.192	1.79877e-25	3.50706e-21	-1.23147
	MMAB	0	0.08	0.05	3.18895e-11	6.21749e-07	0.598149		DENND1C.1	2	0.167	0.271	2.1242e-25	4.14156e-21	-0.791673
	MARK2	0	0.155	0.112	3.20991e-11	6.25836e-07	0.323432		SNHG25.1	2	0.143	0.241	2.36076e-25	4.60277e-21	-0.951447
	BOLA1	0	0.059	0.034	3.23608e-11	6.30939e-07	0.74025		NMRK1.1	2	0.136	0.233	2.4354e-25	4.74829e-21	-0.945385
	AC022210.2	0	0.022	0.008	3.33499e-11	6.50223e-07	1.35342		ARHGEF1	2	0.618	0.71	2.52678e-25	4.92646e-21	-0.397561
	IL12RB1	0	0.124	0.085	3.54668e-11	6.91496e-07	0.392345		RAD51B.1	2	0.081	0.165	2.77314e-25	5.4068e-21	-1.60041
	NHLRC3	0	0.071	0.043	3.65579e-11	7.12769e-07	0.675382		CAPNS1.1	2	0.222	0.329	3.40828e-25	6.64513e-21	-0.730084
	POLRMT	0	0.083	0.053	3.66181e-11	7.13944e-07	0.584022		RPL22L1	2	0.302	0.408	3.95365e-25	7.70843e-21	-0.635122
	DHODH	0	0.028	0.012	3.73363e-11	7.27945e-07	1.18475		ARPC4.1	2	0.308	0.417	4.26031e-25	8.30633e-21	-0.600529
	SLC27A5	0	0.062	0.036	3.99352e-11	7.78616e-07	0.888578		SIRPG.1	2	0.078	0.161	5.88638e-25	1.14767e-20	-1.26139
	GMPPA	0	0.052	0.029	4.07396e-11	7.943e-07	0.807003		WAS.1	2	0.269	0.374	6.66521e-25	1.29952e-20	-0.67032
	MCUR1	0	0.074	0.046	4.16024e-11	8.11121e-07	0.618461		FKBP2.2	2	0.017	0.077	6.86838e-25	1.33913e-20	-2.14244
	ZNF585B	0	0.046	0.025	4.266e-11	8.31742e-07	0.800744		ECHS1.2	2	0.041	0.113	7.33554e-25	1.43021e-20	-1.54428
	DPAGT1	0	0.047	0.026	4.28827e-11	8.36083e-07	0.916644		PELI1.1	2	0.487	0.585	7.34154e-25	1.43138e-20	-0.615253
	NCF1	0	0.188	0.141	4.31333e-11	8.4097e-07	0.356651		ANXA5.2	2	0.07	0.152	7.68422e-25	1.49819e-20	-1.23157
	LINC01232	0	0.021	0.008	4.63727e-11	9.04129e-07	1.36265		UBE2G2.1	2	0.146	0.245	7.85602e-25	1.53169e-20	-0.843797
	PRXL2B	0	0.041	0.021	4.69291e-11	9.14978e-07	0.986195		RSAD1.1	2	0.066	0.148	8.07887e-25	1.57514e-20	-1.18823
	UBXN11	0	0.126	0.088	4.8988e-11	9.5512e-07	0.425358		JOSD2.1	2	0.029	0.096	8.31086e-25	1.62037e-20	-1.65533
	SYNE3	0	0.078	0.049	5.33467e-11	1.0401e-06	0.566781		SIGIRR.2	2	0.262	0.371	9.06932e-25	1.76825e-20	-0.626261
	AC083870.1	0	0.061	0.035	5.38437e-11	1.04979e-06	0.657777		RER1.1	2	0.1	0.191	9.94796e-25	1.93955e-20	-1.011
	MIF4GD	0	0.177	0.133	5.40359e-11	1.05354e-06	0.412898		ACYP1.1	2	0.016	0.075	1.10964e-24	2.16346e-20	-2.37275
	NDUFA8	0	0.123	0.086	5.43125e-11	1.05893e-06	0.465839		TRA2B	2	0.497	0.592	1.15681e-24	2.25544e-20	-0.498017
	HSD11B1L	0	0.028	0.012	5.45983e-11	1.0645e-06	1.21151		PCED1B.1	2	0.285	0.387	1.20601e-24	2.35135e-20	-0.75323
	ARHGEF10	0	0.022	0.008	5.5851e-11	1.08893e-06	1.37228		NHP2.2	2	0.18	0.283	1.3577e-24	2.6471e-20	-0.756406
	SPIN2B	0	0.071	0.044	5.69896e-11	1.11113e-06	0.641283		PEPD.2	2	0.047	0.121	1.41534e-24	2.75949e-20	-1.3578
	NMI	0	0.139	0.098	5.81412e-11	1.13358e-06	0.335936		AC119396.1.1	2	0.196	0.296	1.48862e-24	2.90235e-20	-0.837679
	COX15	0	0.067	0.041	5.92173e-11	1.15456e-06	0.711403		HDDC2.2	2	0.084	0.168	1.49603e-24	2.91682e-20	-1.19308
	NUDT18	0	0.078	0.049	6.00662e-11	1.17111e-06	0.543219		FAM153A.1	2	0.032	0.099	2.20135e-24	4.29197e-20	-1.79933
	FAM111A-DT	0	0.019	0.007	6.00876e-11	1.17153e-06	1.48542		SPG21.2	2	0.096	0.183	2.6399e-24	5.147e-20	-1.04758
	ZNF322	0	0.026	0.011	6.01088e-11	1.17194e-06	1.17633		HNRNPDL	2	0.865	0.914	3.10253e-24	6.049e-20	-0.263459
	SLC25A23	0	0.084	0.054	6.1096e-11	1.19119e-06	0.656706		CYB5A.2	2	0.012	0.067	4.28816e-24	8.36062e-20	-2.57191
	MYCBP	0	0.059	0.034	6.20716e-11	1.21021e-06	0.682505		LPP.1	2	0.142	0.234	4.2898e-24	8.36382e-20	-1.18573
	ATF1	0	0.129	0.09	6.47092e-11	1.26163e-06	0.328627		MFSD12.2	2	0.037	0.105	5.62476e-24	1.09666e-19	-1.65882
	PLSCR1	0	0.08	0.051	6.78938e-11	1.32373e-06	0.591796		PRDX5.1	2	0.186	0.285	5.78266e-24	1.12745e-19	-0.76111
	TTLL12	0	0.034	0.016	6.8045e-11	1.32667e-06	0.937307		MGMT.1	2	0.12	0.21	1.03108e-23	2.0103e-19	-0.960251
	SNF8	0	0.223	0.172	6.99695e-11	1.36419e-06	0.30579		SULT1B1.2	2	0.018	0.076	1.23077e-23	2.39964e-19	-1.86595
	AMDHD2	0	0.073	0.046	7.29598e-11	1.4225e-06	0.639205		SDF4.2	2	0.131	0.225	1.38669e-23	2.70362e-19	-0.884056
	UBA3	0	0.224	0.173	7.43085e-11	1.44879e-06	0.262315		TBC1D17.2	2	0.03	0.095	1.41635e-23	2.76146e-19	-1.61489
	TLR5	0	0.02	0.008	7.66721e-11	1.49488e-06	1.34757		PLEKHB1.2	2	0.032	0.098	1.42406e-23	2.77648e-19	-1.5842
	ZNF585A	0	0.092	0.06	7.69207e-11	1.49972e-06	0.521942		ELMO1.1	2	0.405	0.494	1.58999e-23	3.10001e-19	-0.781162
	ACVR1	0	0.063	0.038	7.76115e-11	1.51319e-06	0.683989		LINC01473	2	0.022	0.082	1.75784e-23	3.42727e-19	-2.19866
	METTL3	0	0.093	0.061	7.88247e-11	1.53684e-06	0.539379		XAF1.1	2	0.074	0.154	1.86828e-23	3.64259e-19	-1.18777
	B4GAT1	0	0.021	0.008	7.88284e-11	1.53692e-06	1.36487		EDA.2	2	0.02	0.079	2.32651e-23	4.536e-19	-2.584
	POGLUT1	0	0.081	0.051	8.02174e-11	1.564e-06	0.534088		ZNF414.2	2	0.082	0.163	2.36275e-23	4.60665e-19	-1.15078
	LIN37	0	0.05	0.028	8.10006e-11	1.57927e-06	0.815126		GPR108.1	2	0.038	0.106	2.50494e-23	4.88387e-19	-1.49625
	HIRIP3	0	0.064	0.039	8.28998e-11	1.6163e-06	0.802349		METTL26.1	2	0.226	0.327	2.82171e-23	5.50148e-19	-0.674873
	SNHG30	0	0.105	0.071	8.31191e-11	1.62057e-06	0.451447		SMYD2.2	2	0.037	0.104	3.55051e-23	6.92242e-19	-1.52409
	EIF2B3	0	0.075	0.047	8.42788e-11	1.64318e-06	0.591104		MAP4K4	2	0.223	0.322	3.95901e-23	7.71888e-19	-0.755604
	COLGALT1	0	0.048	0.026	8.43485e-11	1.64454e-06	0.881257		IFRD1	2	0.14	0.23	4.1142e-23	8.02146e-19	-0.988241
	C15orf61	0	0.201	0.152	8.48534e-11	1.65439e-06	0.271503		AC245407.2.1	2	0.091	0.176	5.3183e-23	1.03691e-18	-0.941301
	LOXL1-AS1	0	0.037	0.019	8.54293e-11	1.66561e-06	1.01575		RUNX1	2	0.218	0.313	6.50893e-23	1.26905e-18	-0.981997
	KLHDC10	0	0.078	0.049	8.94939e-11	1.74486e-06	0.514831		LRBA.1	2	0.326	0.422	6.95203e-23	1.35544e-18	-0.787757
	TRMT1	0	0.195	0.148	9.10602e-11	1.7754e-06	0.310531		RNF157.2	2	0.062	0.137	7.33906e-23	1.4309e-18	-1.30301
	NBEAL1	0	0.245	0.193	9.1391e-11	1.78185e-06	0.285439		ETFB.1	2	0.113	0.202	7.41938e-23	1.44656e-18	-0.91722
	IFT43	0	0.085	0.055	9.17251e-11	1.78836e-06	0.538831		MYH9	2	0.609	0.703	7.68809e-23	1.49895e-18	-0.379356
	OSBPL10	0	0.026	0.011	9.36617e-11	1.82612e-06	1.26275		UQCC2.2	2	0.015	0.07	8.09016e-23	1.57734e-18	-2.24629
	PRR5	0	0.097	0.065	9.68756e-11	1.88878e-06	0.469462		NME3.1	2	0.239	0.339	9.63133e-23	1.87782e-18	-0.680688
	BCL2L13	0	0.125	0.087	9.71596e-11	1.89432e-06	0.420507		IFITM3.2	2	0.034	0.098	1.05466e-22	2.05626e-18	-1.76766
	VIPR1	0	0.107	0.072	9.72229e-11	1.89556e-06	0.431062		PRPSAP1.1	2	0.026	0.087	1.07005e-22	2.08629e-18	-1.75034
	IPO4	0	0.053	0.031	9.79312e-11	1.90936e-06	0.878086		LHPP.2	2	0.046	0.116	1.13339e-22	2.20978e-18	-1.3925
	ZNF664	0	0.093	0.061	1.00471e-10	1.95889e-06	0.576142		TRIB2.1	2	0.094	0.176	1.51687e-22	2.95745e-18	-1.12548
	RMI2	0	0.054	0.031	1.03993e-10	2.02755e-06	0.794746		ATG16L2.1	2	0.05	0.12	1.7159e-22	3.34549e-18	-1.44443
	IFT74	0	0.062	0.037	1.04432e-10	2.03611e-06	0.696936		POLD2.1	2	0.04	0.107	1.90902e-22	3.72202e-18	-1.30429
	FPGS	0	0.176	0.13	1.08178e-10	2.10915e-06	0.288848		ERCC1.1	2	0.088	0.169	2.05632e-22	4.0092e-18	-1.08162
	UBE2V2	0	0.183	0.137	1.12459e-10	2.19262e-06	0.279247		SATB1-AS1.1	2	0.102	0.185	2.10209e-22	4.09845e-18	-1.11983
	NSUN6	0	0.096	0.063	1.15677e-10	2.25536e-06	0.418048		ADI1.2	2	0.071	0.149	2.45152e-22	4.77972e-18	-1.0934
	TPGS1	0	0.183	0.137	1.17127e-10	2.28363e-06	0.320612		FCMR.2	2	0.609	0.691	2.68686e-22	5.23857e-18	-0.391743
	EBAG9	0	0.141	0.101	1.20719e-10	2.35365e-06	0.340228		MAP2K6.2	2	0.011	0.062	2.76801e-22	5.39679e-18	-2.83087
	AC009133.3	0	0.047	0.026	1.21224e-10	2.3635e-06	0.904045		KRTCAP2.1	2	0.331	0.435	2.90046e-22	5.65502e-18	-0.530756
	ANAPC13	0	0.13	0.091	1.21244e-10	2.3639e-06	0.342103		MAP4.1	2	0.083	0.163	3.57632e-22	6.97276e-18	-1.10163
	E2F3	0	0.082	0.053	1.22135e-10	2.38127e-06	0.494519		RALY	2	0.406	0.496	3.74105e-22	7.29392e-18	-0.515819
	SREBF1	0	0.105	0.071	1.24558e-10	2.42851e-06	0.411138		PYCARD.1	2	0.046	0.115	3.75017e-22	7.31171e-18	-1.37994
	HIST1H3A	0	0.081	0.052	1.27617e-10	2.48815e-06	0.60316		BBS9	2	0.063	0.135	3.82817e-22	7.46378e-18	-1.46532
	CLCC1	0	0.034	0.017	1.28642e-10	2.50813e-06	1.02376		FERMT3.1	2	0.099	0.183	3.86492e-22	7.53544e-18	-0.94979
	SLC25A40	0	0.086	0.055	1.29392e-10	2.52275e-06	0.547816		PNKP.1	2	0.039	0.105	4.01274e-22	7.82364e-18	-1.4846
	AKAP7	0	0.159	0.117	1.29584e-10	2.52651e-06	0.359331		BCAS3	2	0.118	0.204	4.51043e-22	8.794e-18	-1.09848
	RNF181	0	0.25	0.196	1.32491e-10	2.58318e-06	0.255008		DBNL.1	2	0.16	0.252	4.91981e-22	9.59215e-18	-0.842225
	TP53I13	0	0.127	0.09	1.394e-10	2.71789e-06	0.464359		TAGAP.2	2	0.422	0.523	5.17555e-22	1.00908e-17	-0.485461
	CDK5	0	0.029	0.014	1.39866e-10	2.72697e-06	1.18483		KANK1.2	2	0.021	0.078	5.33525e-22	1.04021e-17	-2.06082
	TMEM8A	0	0.185	0.138	1.49767e-10	2.92e-06	0.267792		MAL.1	2	0.582	0.66	6.36686e-22	1.24135e-17	-0.442232
	IPO13	0	0.026	0.011	1.49768e-10	2.92002e-06	1.30498		SF1.1	2	0.923	0.947	7.36026e-22	1.43503e-17	-0.261685
	ATXN2	0	0.114	0.078	1.50592e-10	2.93609e-06	0.353201		TAFA1	2	0.018	0.073	7.52366e-22	1.46689e-17	-2.49787
	APOBEC3D	0	0.031	0.015	1.5514e-10	3.02476e-06	1.07603		ERI3.2	2	0.04	0.106	7.89333e-22	1.53896e-17	-1.37675
	NEDD4	0	0.021	0.008	1.57393e-10	3.06869e-06	1.40415		IL7R	2	0.965	0.962	9.64637e-22	1.88075e-17	-0.29365
	CTSH	0	0.047	0.026	1.62379e-10	3.16591e-06	0.918882		RPN2.1	2	0.25	0.349	1.02171e-21	1.99202e-17	-0.631446
	SHQ1	0	0.05	0.028	1.62756e-10	3.17325e-06	0.748109		CFAP298.2	2	0.027	0.087	1.09776e-21	2.1403e-17	-1.71391
	SAMM50	0	0.146	0.105	1.63712e-10	3.19189e-06	0.301092		ISG20.1	2	0.412	0.512	1.30677e-21	2.54781e-17	-0.451598
	AC027097.2	0	0.04	0.021	1.6999e-10	3.31429e-06	0.823771		DGKZ.1	2	0.205	0.304	1.48385e-21	2.89305e-17	-0.692822
	FLCN	0	0.047	0.026	1.75712e-10	3.42585e-06	0.924352		RRAS.2	2	0.009	0.058	1.52309e-21	2.96957e-17	-2.80139
	FASTK	0	0.182	0.136	1.808e-10	3.52505e-06	0.286062		GBP4.1	2	0.125	0.21	1.5452e-21	3.01267e-17	-0.945963
	MON1A	0	0.018	0.007	1.82405e-10	3.55635e-06	1.44762		EHBP1.1	2	0.04	0.105	1.62611e-21	3.17042e-17	-1.59944
	ANAPC15	0	0.217	0.168	1.82525e-10	3.55869e-06	0.335608		HSP90B1.2	2	0.449	0.535	1.67324e-21	3.26232e-17	-0.505778
	COA4	0	0.12	0.084	1.85568e-10	3.61803e-06	0.470691		H1FX.1	2	0.733	0.798	1.67666e-21	3.26898e-17	-0.425135
	VSIG1	0	0.12	0.084	1.85934e-10	3.62515e-06	0.417666		PPP1R14B.1	2	0.081	0.159	1.74579e-21	3.40378e-17	-1.0861
	KHK	0	0.02	0.008	1.87075e-10	3.64741e-06	1.36729		STT3B	2	0.346	0.441	1.84045e-21	3.58832e-17	-0.634539
	DUSP22	0	0.118	0.082	1.87386e-10	3.65346e-06	0.388372		BAG6.1	2	0.093	0.174	2.17352e-21	4.2377e-17	-0.971521
	DNMT3A	0	0.168	0.124	1.93162e-10	3.76608e-06	0.281003		RAB11B.2	2	0.201	0.297	2.45377e-21	4.78412e-17	-0.656528
	EAF2	0	0.042	0.023	1.99751e-10	3.89454e-06	0.841982		JUN.2	2	0.918	0.932	3.36909e-21	6.56872e-17	-0.52072
	IL10RB	0	0.107	0.073	2.02787e-10	3.95374e-06	0.356849		ELP4.1	2	0.061	0.133	3.86854e-21	7.54248e-17	-1.25938
	IRAK1BP1	0	0.04	0.021	2.06455e-10	4.02525e-06	0.91932		LCP2.1	2	0.415	0.504	4.74195e-21	9.24538e-17	-0.504689
	CLCN3	0	0.077	0.049	2.1118e-10	4.11737e-06	0.5691		NAXE.1	2	0.089	0.168	4.74252e-21	9.24649e-17	-0.976833
	COMMD4	0	0.072	0.045	2.13103e-10	4.15487e-06	0.633427		SNX15.1	2	0.02	0.074	5.09161e-21	9.9271e-17	-1.86068
	GOPC	0	0.2	0.153	2.13786e-10	4.16819e-06	0.281703		TRIM73.1	2	0.026	0.083	5.37276e-21	1.04753e-16	-1.80959
	C3orf18	0	0.023	0.009	2.15606e-10	4.20367e-06	1.24871		ARL15.1	2	0.076	0.149	6.29261e-21	1.22687e-16	-1.42308
	HCG17	0	0.029	0.013	2.16597e-10	4.22299e-06	1.23883		RNH1.2	2	0.167	0.258	6.47074e-21	1.2616e-16	-0.763966
	PGPEP1	0	0.064	0.039	2.16696e-10	4.22492e-06	0.745448		MCRIP1.1	2	0.103	0.185	6.70713e-21	1.30769e-16	-0.915388
	EXT2	0	0.086	0.056	2.21586e-10	4.32026e-06	0.478816		SVIL.1	2	0.058	0.126	7.23769e-21	1.41113e-16	-1.35922
	ATP5ME	0	0.239	0.187	2.27358e-10	4.43281e-06	0.258412		C1orf162.2	2	0.137	0.219	8.62241e-21	1.68111e-16	-0.973682
	TMBIM1	0	0.251	0.199	2.28025e-10	4.44581e-06	0.266176		ATP8B2.1	2	0.048	0.115	8.85872e-21	1.72718e-16	-1.31855
	CDC14B	0	0.051	0.029	2.28889e-10	4.46265e-06	0.809741		CAPN1.1	2	0.062	0.132	1.03582e-20	2.01954e-16	-1.15024
	DMAP1	0	0.133	0.095	2.32121e-10	4.52566e-06	0.427609		DISC1	2	0.054	0.121	1.06238e-20	2.07131e-16	-1.4623
	QSOX1	0	0.067	0.041	2.33109e-10	4.54493e-06	0.622751		ADA2.2	2	0.058	0.127	1.14103e-20	2.22466e-16	-1.19443
	COQ9	0	0.044	0.024	2.37458e-10	4.62973e-06	0.758798		KCNQ5	2	0.021	0.075	1.18246e-20	2.30544e-16	-2.41431
	NCMAP-DT	0	0.072	0.045	2.44032e-10	4.75788e-06	0.687769		ARHGAP30.1	2	0.21	0.301	1.18275e-20	2.30602e-16	-0.728985
	B3GAT3	0	0.193	0.147	2.4451e-10	4.76722e-06	0.316999		ECI1.2	2	0.047	0.111	1.25114e-20	2.43935e-16	-1.41622
	TKFC	0	0.045	0.025	2.51499e-10	4.90348e-06	0.726083		KCNQ1.2	2	0.071	0.143	1.42917e-20	2.78646e-16	-1.22365
	SLC35B2	0	0.067	0.041	2.52608e-10	4.92511e-06	0.685219		DNPH1.1	2	0.114	0.196	1.63543e-20	3.18859e-16	-0.915848
	TCTEX1D2	0	0.093	0.062	2.53035e-10	4.93343e-06	0.54372		PHF14.1	2	0.129	0.214	1.82057e-20	3.54957e-16	-0.872102
	DPP3	0	0.052	0.03	2.63315e-10	5.13384e-06	0.766632		FOXP1.1	2	0.908	0.93	1.84793e-20	3.60291e-16	-0.379405
[truncated: 9,544 more rows]

## Sheet: DEG pairwise
Data file S4: List of differentially expressed genes between clusters in single-cell transcriptomic analysis of TSCM subset.
Single-cell ex vivo TSCM pair-wise enrichment of transcripts (log2FC ≥ 0.25; Padj ≤ 0.05)
	Differentially expressed transcripts between clusters 5 and others without clusters 11 and 12 (log2FC ≥ 0.25; Padj ≤ 0.05)								Differentially expressed transcripts between clusters 11 and others without clusters 5 and 12 (log2FC ≥ 0.25; Padj ≤ 0.05)								Differentially expressed transcripts between clusters 12 and others without clusters 5 and 11 (log2FC ≥ 0.25; Padj ≤ 0.05)
	Cluster 5 vs others (without cluster 11 and 12)								Cluster 11 vs others (without cluster 5 and 12)								Cluster 12 vs others (without cluster 5 and 11)
	Gene ID	Cluster	Fraction of expressing cells		Test statistics				Gene ID	Cluster	Fraction of expressing cells		Test statistics				Gene ID	Cluster	Fraction of expressing cells		Test statistics
			In cluster	Outside cluster	P-value	Adjusted P-value	Average log2 fold change				In cluster	Outside cluster	P-value	Adjusted P-value	Average log2 fold change				In cluster	Outside cluster	P-value	Adjusted P-value	Average log2 fold change
	PRKCA	5	0.905	0.538	0	0	2.75865		NKG7	11	1	0.015	0	0	10.3592		GZMK	12	0.589	0.013	0	0	7.45635
	KLF12	5	0.825	0.47	0	0	2.61669		CCL5	11	0.982	0.021	0	0	9.00079		CCL5	12	0.466	0.021	0	0	6.4208
	CNOT6L	5	0.924	0.585	0	0	2.71279		CST7	11	0.937	0.019	0	0	8.20501		ZEB2	12	0.247	0.008	0	0	7.12364
	ANK3	5	0.841	0.503	0	0	2.99307		GZMH	11	0.917	0.003	0	0	10.4372		GZMA	12	0.241	0.006	0	0	6.0052
	UTRN	5	0.844	0.517	0	0	2.42877		GNLY	11	0.905	0.018	0	0	10.6199		CD8B	12	0.204	0.004	0	0	6.94244
	ZEB1	5	0.94	0.648	0	0	2.58663		GZMB	11	0.842	0.004	0	0	10.2358		CD8A	12	0.195	0.002	0	0	7.35508
	ZBTB20	5	0.88	0.589	0	0	2.43258		FGFBP2	11	0.834	0.003	0	0	10.055		KLRK1	12	0.184	0.004	0	0	6.42655
	LINC01619	5	0.969	0.68	0	0	2.49811		ZEB2	11	0.812	0.008	0	0	8.12646		CST7	12	0.296	0.019	1.394e-240	2.71789e-236	4.87763
	TNRC6B	5	0.895	0.622	0	0	2.20568		CTSW	11	0.869	0.104	0	0	5.1137		LINC02446	12	0.112	0.002	1.75836e-210	3.42828e-206	7.14143
	PRKCH	5	0.981	0.719	0	0	2.36155		EFHD2	11	0.897	0.161	0	0	4.2465		LYAR	12	0.477	0.076	4.3142e-167	8.41139e-163	3.53093
	ANKRD44	5	0.931	0.676	0	0	2.17446		PRF1	11	0.746	0.016	0	0	7.22439		NKG7	12	0.218	0.015	1.00019e-161	1.95008e-157	5.31338
	BACH2	5	0.95	0.714	0	0	2.245		GZMA	11	0.688	0.006	0	0	7.98895		PDGFD	12	0.055	0	3.4923e-151	6.80894e-147	7.5317
	CELF2	5	0.991	0.797	0	0	2.14292		C12orf75	11	0.688	0.066	0	0	4.33974		S1PR5	12	0.063	0.001	1.06822e-139	2.0827e-135	6.78324
	TOMM7	others	0.765	0.955	0	0	-1.90082		KLRD1	11	0.593	0.003	0	0	8.7053		SLAMF7	12	0.046	0	3.65534e-130	7.12681e-126	7.54878
	CDC42SE2	5	0.978	0.792	0	0	1.95277		HLA-DPB1	11	0.643	0.066	0	0	4.18215		ADGRG1	12	0.052	0	1.23187e-129	2.40177e-125	7.56085
	FYN	5	0.992	0.82	0	0	2.23593		LGALS1	11	0.631	0.054	0	0	4.85726		DTHD1	12	0.063	0.001	2.10725e-120	4.1085e-116	6.41825
	SNHG29	others	0.79	0.958	0	0	-2.07264		KLRK1	11	0.578	0.004	0	0	8.15144		C1orf21	12	0.075	0.002	1.00386e-116	1.95722e-112	6.5317
	PDE3B	5	0.991	0.844	0	0	2.40991		LYAR	11	0.648	0.076	0	0	3.91184		CRTAM	12	0.112	0.005	2.81966e-113	5.49749e-109	4.68144
	ARHGAP15	5	1	0.865	0	0	2.46982		MATK	11	0.585	0.021	0	0	5.52336		DOCK5	12	0.046	0	8.47759e-112	1.65288e-107	7.78324
	CAMK4	5	0.992	0.857	0	0	1.86793		MYO1F	11	0.578	0.027	0	0	5.15709		SAMD3	12	0.365	0.063	7.30667e-110	1.42458e-105	3.06292
	RPL23	others	0.844	0.967	0	0	-1.72267		CCL4	11	0.525	0.001	0	0	9.7912		METRNL	12	0.101	0.005	1.25909e-102	2.45485e-98	4.74346
	CD3E	others	0.86	0.97	0	0	-1.85635		HLA-DPA1	11	0.55	0.049	0	0	4.1803		KLRC4	12	0.034	0	5.14549e-93	1.00322e-88	7.13939
	RPL41	others	0.875	0.984	0	0	-1.74147		S1PR5	11	0.5	0.001	0	0	9.90322		AC004585.1	12	0.109	0.007	7.43552e-92	1.4497e-87	4.84378
	GAPDH	others	0.852	0.958	0	0	-1.79788		BHLHE40	11	0.523	0.025	0	0	5.03533		AUTS2	12	0.198	0.023	3.53433e-88	6.89089e-84	3.67855
	NOP53	others	0.867	0.973	0	0	-1.66041		SPON2	11	0.528	0.033	0	0	5.11995		CXCR3	12	0.193	0.023	8.35425e-86	1.62883e-81	3.44777
	SLC25A6	others	0.86	0.965	0	0	-1.66925		TBX21	11	0.503	0.012	0	0	6.00359		AGAP1	12	0.052	0.001	1.21225e-77	2.36352e-73	5.58161
	GAS5	others	0.87	0.971	0	0	-1.70475		METRNL	11	0.46	0.005	0	0	7.19059		GZMH	12	0.072	0.003	3.77605e-75	7.36217e-71	4.7482
	RPL38	others	0.893	0.991	0	0	-1.91196		MAP3K8	11	0.475	0.023	0	0	5.1034		BHLHE40	12	0.19	0.025	5.92667e-75	1.15552e-70	3.42406
	SMCHD1	5	0.998	0.919	0	0	1.83738		NIBAN1	11	0.487	0.042	0	0	3.90691		LINC02084	12	0.04	0.001	1.49705e-74	2.91881e-70	5.78324
	RPL31	others	0.923	0.995	0	0	-1.82041		HOPX	11	0.447	0.003	0	0	7.81037		SETBP1	12	0.034	0	8.74941e-73	1.70587e-68	6.70924
	FOXP1	5	0.998	0.932	0	0	1.8624		ADGRG1	11	0.442	0	0	0	10.7082		CCL4	12	0.043	0.001	9.44475e-71	1.84144e-66	5.68371
	BTF3	others	0.936	0.997	0	0	-2.03095		C1orf21	11	0.44	0.002	0	0	8.30911		NIBAN1	12	0.241	0.042	1.32117e-70	2.57588e-66	3.38055
	PFDN5	others	0.936	0.996	0	0	-1.90788		AOAH	11	0.472	0.042	0	0	4.71415		EOMES	12	0.037	0.001	5.10911e-70	9.96123e-66	5.65396
	RPS29	others	0.941	0.997	0	0	-1.86634		CD8A	11	0.42	0.002	0	0	9.05449		RPL32	others	1	1	3.36684e-64	6.56433e-60	-0.574849
	RPS20	others	0.942	0.996	0	0	-1.92366		PLEK	11	0.405	0.004	0	0	7.23253		MYO1F	12	0.181	0.027	8.27166e-63	1.61273e-58	3.33075
	RPL37A	others	0.946	0.999	0	0	-1.91784		AUTS2	11	0.422	0.023	0	0	4.64267		RUNX3	12	0.667	0.32	1.38859e-61	2.70732e-57	1.86669
	RPS11	others	0.944	0.997	0	0	-1.77817		HLA-DRB1	11	0.415	0.017	0	0	5.39936		IFNG-AS1	12	0.204	0.035	2.50248e-60	4.87908e-56	2.8097
	RPL21	others	0.947	0.998	0	0	-1.88861		PRSS23	11	0.397	0.001	0	0	9.47408		RPS8	others	0.997	1	1.24638e-59	2.43006e-55	-0.559319
	APOO	others	0.948	0.998	0	0	-2.19578		FCGR3A	11	0.364	0.001	0	0	9.56123		PLEK	12	0.069	0.004	4.1259e-59	8.04427e-55	4.89016
	RPL36A	others	0.946	0.996	0	0	-1.8986		ZNF683	11	0.334	0.001	0	0	9.98462		RPS3A	others	1	1	1.44884e-57	2.8248e-53	-0.548123
	RPL27	others	0.95	0.999	0	0	-2.08873		FCRL6	11	0.332	0	0	0	9.89491		KLRC3	12	0.023	0	8.84325e-57	1.72417e-52	6.63124
	IFITM1	others	0.941	0.989	0	0	-2.13529		CD8B	11	0.317	0.004	0	0	7.38033		RPL30	others	1	1	1.01322e-56	1.97547e-52	-0.514407
	LDHB	others	0.942	0.99	0	0	-1.59909		TTC38	11	0.317	0.006	0	0	6.19447		RPS13	others	0.994	1	1.25555e-56	2.44795e-52	-0.571106
	RPS4Y1	others	0.941	0.988	0	0	-1.70293		F2R	11	0.302	0.007	0	0	5.71662		RPL13	others	1	1	4.97108e-56	9.69211e-52	-0.508608
	TLE5	others	0.944	0.99	0	0	-1.5125		TYROBP	11	0.307	0.012	0	0	6.48257		TPT1	others	1	1	8.35491e-56	1.62896e-51	-0.500877
	RPL27A	others	0.952	0.997	0	0	-1.88337		PPP2R2B	11	0.239	0.008	0	0	5.20205		TBX21	12	0.115	0.012	1.00932e-55	1.96788e-51	3.54434
	RPL35	others	0.956	1	0	0	-2.06875		SYNGR1	11	0.211	0.001	0	0	7.56425		RPL34	others	1	1	3.3211e-55	6.47515e-51	-0.549405
	EEF1G	others	0.957	1	0	0	-1.98484		LYN	11	0.204	0.005	0	0	5.96898		RPL11	others	1	1	2.54806e-54	4.96796e-50	-0.495656
	COX4I1	others	0.957	0.997	0	0	-1.69203		ITGAM	11	0.193	0.002	0	0	7.17837		RPL22	others	0.994	1	1.3384e-52	2.60947e-48	-0.625597
	RPL22	others	0.962	1	0	0	-2.03136		FGR	11	0.178	0.002	0	0	6.93321		GALNT3	12	0.055	0.003	2.20785e-52	4.30465e-48	4.58161
	PFN1	others	0.933	0.971	0	0	-1.79018		KLRC2	11	0.176	0	0	0	10.1649		RPL39	others	1	1	4.06111e-52	7.91794e-48	-0.561755
	ACTG1	others	0.949	0.986	0	0	-1.74711		LINC02446	11	0.166	0.002	0	0	6.87429		RPS6	others	0.997	1	6.49014e-52	1.26538e-47	-0.553906
	RPL36	others	0.963	1	0	0	-2.18667		KLRC4	11	0.158	0	0	0	9.37197		KLRC2	12	0.023	0	6.50067e-52	1.26743e-47	6.30931
	UBA52	others	0.965	1	0	0	-2.10796		CLIC3	11	0.158	0.001	0	0	7.79815		RPL9	others	0.994	1	7.82502e-52	1.52564e-47	-0.563646
	EEF1B2	others	0.966	0.999	0	0	-2.22151		ADRB2	11	0.143	0.001	0	0	7.94571		GNLY	12	0.132	0.018	9.70418e-52	1.89202e-47	4.96165
	NPM1	others	0.964	0.997	0	0	-1.43045		AC243829.2	11	0.141	0	0	0	8.64267		PRF1	12	0.126	0.016	2.88213e-51	5.61929e-47	3.29706
	FTL	others	0.962	0.995	0	0	-1.98546		EOMES	11	0.128	0.001	0	0	7.34292		TGFBR3	12	0.284	0.072	7.95082e-51	1.55017e-46	2.80553
	EEF1D	others	0.967	0.999	0	0	-1.91683		PTGDR	11	0.121	0	0	0	8.21517		RPS4X	others	1	1	1.37437e-50	2.67961e-46	-0.511078
	RPL7	others	0.969	1	0	0	-2.07919		SLAMF7	11	0.108	0	0	0	8.7912		SH2D1B	12	0.014	0	7.63303e-50	1.48821e-45	8.26867
	RPS21	others	0.969	1	0	0	-1.95901		CX3CR1	11	0.108	0	0	0	8.16072		RPL7	others	0.986	1	8.33598e-50	1.62527e-45	-0.589916
	LTB	others	0.957	0.986	0	0	-1.70657		ASCL2	11	0.106	0	0	0	9.10052		RPL19	others	1	1	8.62734e-50	1.68207e-45	-0.496173
	RPL9	others	0.972	1	0	0	-2.14007		PROK2	11	0.101	0	7.33596e-306	1.43029e-301	8.53067		RPS5	others	0.997	1	8.42112e-49	1.64187e-44	-0.554035
	RPL24	others	0.975	1	0	0	-2.07708		OSBPL5	11	0.178	0.005	5.12594e-287	9.99404e-283	5.4872		AC243829.2	12	0.026	0	8.55115e-49	1.66722e-44	6.36821
	PTPRC	5	1	0.977	0	0	1.344		KLRF1	11	0.095	0	3.49157e-282	6.80751e-278	8.41059		IL18RAP	12	0.026	0	8.9423e-49	1.74348e-44	5.78324
	RPS24	others	0.978	1	0	0	-2.15938		PTGDS	11	0.118	0.001	6.58617e-278	1.28411e-273	8.33802		RPL35A	others	0.994	1	1.29576e-48	2.52634e-44	-0.513625
	EEF2	others	0.977	0.999	0	0	-1.67568		GALNT3	11	0.146	0.003	3.38908e-272	6.6077e-268	5.8526		MT-CO1	12	0.997	0.999	1.88384e-48	3.67291e-44	0.97171
	RPL39	others	0.978	1	0	0	-2.2858		KLRG1	11	0.52	0.063	7.65275e-272	1.49206e-267	3.88683		RPL18A	others	0.997	1	2.45629e-48	4.78903e-44	-0.506265
	RPS5	others	0.979	1	0	0	-2.38696		MXRA7	11	0.41	0.038	1.61054e-265	3.14006e-261	3.96105		LGALS3	12	0.103	0.012	1.40409e-47	2.73756e-43	3.68197
	RPL15	others	0.98	1	0	0	-2.05887		KLRC1	11	0.08	0	4.75603e-262	9.27284e-258	9.6939		RPS23	others	0.997	1	2.15143e-47	4.19464e-43	-0.480274
	RPS28	others	0.98	1	0	0	-2.33371		MCTP2	11	0.377	0.032	1.67393e-259	3.26366e-255	4.02939		PECAM1	12	0.213	0.045	4.05446e-47	7.90498e-43	2.53694
	RPS15	others	0.981	1	0	0	-2.31589		ADGRG5	11	0.093	0.001	1.0691e-254	2.08443e-250	7.34564		CTSW	12	0.336	0.104	4.73091e-47	9.22385e-43	2.39694
	RACK1	others	0.982	1	0	0	-2.16657		RGS9	11	0.088	0	1.96666e-244	3.8344e-240	7.43756		RPL10	others	1	1	2.07404e-46	4.04375e-42	-0.492706
	RPL4	others	0.982	1	0	0	-1.80762		KIR3DL1	11	0.07	0	5.76763e-237	1.12451e-232	10.4771		RPS12	others	1	1	2.75935e-46	5.3799e-42	-0.51746
	RPL23A	others	0.982	1	0	0	-2.11276		TPST2	11	0.412	0.044	2.78495e-233	5.42982e-229	3.75066		PDE4A	12	0.063	0.005	3.38474e-46	6.59924e-42	4.19828
	RPS9	others	0.982	1	0	0	-2.2646		SETBP1	11	0.083	0	3.94846e-228	7.69831e-224	7.3551		ENC1	12	0.155	0.026	5.25764e-46	1.02508e-41	2.76523
	FAU	others	0.983	1	0	0	-2.25698		PLAAT3	11	0.221	0.011	4.82022e-228	9.39798e-224	4.3892		RPS14	others	1	1	2.54606e-45	4.96406e-41	-0.498728
	NACA	others	0.983	1	0	0	-2.06764		SAMD3	11	0.48	0.063	4.55189e-225	8.87482e-221	3.54676		RPS18	others	1	1	3.45541e-45	6.73702e-41	-0.533864
	TMSB10	others	0.983	0.999	0	0	-1.98363		SYTL2	11	0.472	0.062	2.69324e-224	5.251e-220	3.57275		FCRL6	12	0.023	0	2.84334e-44	5.54366e-40	6.23892
	PTMA	others	0.984	1	0	0	-1.73425		PIK3AP1	11	0.111	0.002	3.02079e-224	5.88963e-220	6.05351		FGFR1	12	0.129	0.019	3.99037e-44	7.78003e-40	2.9098
	RPL14	others	0.984	1	0	0	-2.26611		ABI3	11	0.289	0.022	1.95639e-223	3.81437e-219	4.097		ARHGAP26	12	0.284	0.08	5.19198e-44	1.01228e-39	2.79494
	RPL37	others	0.984	1	0	0	-2.15403		CCL3	11	0.075	0	1.02747e-222	2.00326e-218	8.56042		RPL12	others	0.997	1	6.78403e-44	1.32268e-39	-0.502568
	RPL12	others	0.984	1	0	0	-2.3948		PDGFD	11	0.075	0	1.08324e-222	2.112e-218	7.94571		GZMB	12	0.055	0.004	1.46785e-43	2.86187e-39	4.00564
	RPL6	others	0.984	1	0	0	-2.14185		LTB	others	0.495	0.986	3.49543e-215	6.81503e-211	-3.35331		EEF1B2	others	0.98	0.999	1.48216e-43	2.88976e-39	-0.583375
	RPL18	others	0.984	1	0	0	-2.44842		APOBEC3G	11	0.432	0.053	4.28234e-213	8.34927e-209	3.49575		RPS27A	others	1	1	1.50381e-43	2.93197e-39	-0.474869
	RPS7	others	0.985	1	0	0	-2.30957		RHOC	11	0.354	0.035	1.50949e-212	2.94305e-208	3.7889		PTPRJ	12	0.402	0.151	2.24658e-43	4.38016e-39	2.27523
	RPSA	others	0.985	1	0	0	-2.17346		LGR6	11	0.063	0	9.20536e-212	1.79477e-207	9.96807		EEF1A1	others	1	1	3.04574e-43	5.93829e-39	-0.44385
	RPL29	others	0.985	1	0	0	-2.56151		RUNX3	11	0.894	0.32	3.59516e-210	7.00948e-206	2.79131		RPL5	others	0.997	1	1.33988e-42	2.61236e-38	-0.492977
	RPL35A	others	0.985	1	0	0	-2.28508		LINC02384	11	0.09	0.001	9.8255e-207	1.91568e-202	6.57249		MCTP2	12	0.167	0.032	1.5914e-42	3.10276e-38	3.28546
	RPL10A	others	0.985	1	0	0	-2.1816		LINC00299	11	0.078	0.001	3.50698e-206	6.83755e-202	7.1421		ARAP2	12	0.532	0.24	2.45222e-42	4.78109e-38	1.75213
	RPS25	others	0.986	1	0	0	-2.23349		KIR2DL3	11	0.07	0	3.63627e-206	7.08964e-202	8.15516		PPP2R2B	12	0.078	0.008	3.07584e-42	5.99697e-38	4.02836
	RPL34	others	0.987	1	0	0	-2.42498		PZP	11	0.219	0.013	2.45489e-204	4.7863e-200	4.33312		NCALD	12	0.158	0.029	4.0731e-42	7.94133e-38	3.22718
	RPL8	others	0.987	1	0	0	-2.22149		PRR5L	11	0.073	0	1.35471e-201	2.64128e-197	7.46028		AOAH	12	0.19	0.042	1.4148e-41	2.75843e-37	3.52586
	RPLP2	others	0.988	1	0	0	-2.07756		MYBL1	11	0.367	0.041	2.39574e-198	4.67097e-194	3.76617		PLCB1	12	0.132	0.022	3.87126e-41	7.5478e-37	3.07249
	RPL26	others	0.988	1	0	0	-2.35206		CHST12	11	0.377	0.046	1.19206e-188	2.32415e-184	3.64041		RPS28	others	0.997	1	7.21717e-41	1.40713e-36	-0.469758
	RPS16	others	0.988	1	0	0	-2.26207		IGLV2-14	11	0.063	0	3.74727e-188	7.30606e-184	7.80369		RPS3	others	1	1	1.62454e-40	3.16737e-36	-0.464331
	RPL7A	others	0.989	1	0	0	-2.2809		TGFBR3	11	0.467	0.072	1.33691e-187	2.60658e-183	3.40749		RPL29	others	0.994	1	3.04662e-40	5.94e-36	-0.45779
	RPS13	others	0.989	1	0	0	-2.49254		ENC1	11	0.286	0.026	1.10637e-185	2.15709e-181	3.91594		MYO3B	12	0.011	0	3.18074e-40	6.20148e-36	8.26867
	RPLP0	others	0.989	1	0	0	-2.15342		OASL	11	0.186	0.01	1.71743e-183	3.34848e-179	4.52221		B4GALT5	12	0.08	0.009	3.49172e-40	6.8078e-36	3.68371
	RPS4X	others	0.989	1	0	0	-2.44807		SLC15A4	11	0.344	0.039	6.83488e-183	1.3326e-178	3.55099		CD58	12	0.147	0.026	3.58333e-40	6.98642e-36	2.7706
	RPS15A	others	0.99	1	0	0	-2.51474		RPL32	others	1	1	3.44706e-182	6.72074e-178	-0.977801		RPS25	others	1	1	5.95886e-40	1.1618e-35	-0.46352
	RPL17	others	0.99	1	0	0	-2.14976		B2M	11	1	1	1.99968e-180	3.89877e-176	0.948767		LYN	12	0.06	0.005	6.85826e-40	1.33716e-35	4.74762
	RPL28	others	0.99	1	0	0	-2.41676		RPS13	others	1	1	3.40078e-180	6.6305e-176	-1.10082		SLCO4C1	12	0.02	0	8.7263e-40	1.70137e-35	6.04628
	RPL3	others	0.99	1	0	0	-2.3069		RPS8	others	1	1	9.78426e-180	1.90764e-175	-0.990437		RPL10A	others	0.994	1	9.12216e-40	1.77855e-35	-0.4964
	RPS27	others	0.991	1	0	0	-2.22699		SH2D1B	11	0.053	0	3.61449e-178	7.04717e-174	9.72707		RPL37	others	0.994	1	1.00786e-39	1.96503e-35	-0.436433
	RPS23	others	0.991	1	0	0	-2.42197		GAS7	11	0.093	0.002	3.87218e-178	7.54959e-174	5.67099		RPL18	others	0.997	1	3.16385e-39	6.16856e-35	-0.437097
	RPS14	others	0.991	1	0	0	-2.58322		HLA-DRB5	11	0.133	0.005	1.45247e-177	2.83189e-173	5.19837		RPL3	others	1	1	2.82715e-38	5.5121e-34	-0.490048
	RPL30	others	0.991	1	0	0	-2.67703		LILRB1	11	0.065	0	3.03264e-177	5.91274e-173	7.41448		CMIP	12	0.241	0.067	2.8932e-38	5.64088e-34	2.67768
	FTH1	others	0.991	1	0	0	-1.56292		AC022075.1	11	0.065	0	3.18568e-177	6.21112e-173	7.21517		F2R	12	0.072	0.007	7.82056e-38	1.52477e-33	3.52843
	RPS19	others	0.991	1	0	0	-2.38406		SH2D2A	11	0.46	0.075	5.26158e-177	1.02585e-172	3.40246		NACA	others	0.994	1	3.05998e-37	5.96605e-33	-0.471093
	ACTB	others	0.991	0.999	0	0	-1.72081		APMAP	11	0.523	0.099	3.71055e-174	7.23446e-170	3.24338		PARP8	12	0.641	0.381	1.05186e-36	2.05082e-32	1.8465
	RPL18A	others	0.992	1	0	0	-2.48446		NCR1	11	0.075	0.001	6.59034e-174	1.28492e-169	6.46028		PRSS23	12	0.026	0.001	1.0794e-36	2.1045e-32	5.46131
	RPS8	others	0.993	1	0	0	-2.40512		RPL13	others	1	1	1.71143e-172	3.33677e-168	-0.851101		EEF1G	others	0.994	1	1.47965e-36	2.88486e-32	-0.507368
	RPL5	others	0.993	1	0	0	-2.11395		PARD6G	11	0.136	0.005	8.22912e-171	1.60443e-166	4.88297		RPLP2	others	0.997	1	2.4192e-36	4.7167e-32	-0.415892
	HLA-B	others	0.991	0.998	0	0	-1.33166		MMP23B	11	0.073	0.001	1.28812e-170	2.51145e-166	6.47408		RPS20	others	0.966	0.996	3.02994e-36	5.90747e-32	-0.576033
	RPS3	others	0.993	1	0	0	-2.58354		HLA-A	11	1	0.999	1.05064e-169	2.04843e-165	1.09694		HLA-DRB1	12	0.109	0.017	3.69347e-36	7.20115e-32	3.33754
	RPS2	others	0.993	1	0	0	-2.17205		GZMM	11	0.829	0.316	7.82894e-167	1.52641e-162	2.50196		HLA-DPB1	12	0.236	0.066	4.33805e-36	8.4579e-32	2.18222
	RPS27A	others	0.994	1	0	0	-2.59486		PTMS	11	0.224	0.017	1.82696e-166	3.56202e-162	3.83713		NCOA1	12	0.391	0.16	5.17273e-36	1.00853e-31	2.21138
	RPL32	others	0.994	1	0	0	-2.61621		S100A4	11	0.935	0.538	5.58219e-166	1.08836e-161	2.49233		MYB	12	0.092	0.012	6.98188e-36	1.36126e-31	3.35698
	RPL13A	others	0.994	1	0	0	-1.92655		IFNG	11	0.133	0.005	1.20101e-162	2.34162e-158	4.87956		LYST	12	0.388	0.159	7.16426e-36	1.39682e-31	2.00126
	RPS6	others	0.995	1	0	0	-2.34576		SERTAD3	11	0.236	0.02	1.55956e-162	3.04068e-158	3.83557		RPS15A	others	0.997	1	1.04541e-35	2.03824e-31	-0.390544
	RPL19	others	0.995	1	0	0	-2.43506		PTPN12	11	0.266	0.026	3.32962e-162	6.49176e-158	3.6707		RPS27	others	1	1	1.73274e-35	3.37832e-31	-0.421068
	EIF1	others	0.995	1	0	0	-1.2131		RPL11	others	1	1	1.3539e-161	2.63969e-157	-0.808181		APOO	others	0.966	0.998	2.59305e-35	5.05566e-31	-0.557667
	TMSB4X	others	0.995	1	0	0	-2.24548		ACTN4	11	0.412	0.064	1.6189e-161	3.15638e-157	3.2659		CBLB	12	0.695	0.454	3.34414e-35	6.52008e-31	1.5675
	RPL11	others	0.996	1	0	0	-2.59936		RPS3A	others	1	1	9.87055e-160	1.92446e-155	-0.789634		CEP78	12	0.167	0.037	8.54673e-35	1.66636e-30	2.79885
	RPS3A	others	0.996	1	0	0	-2.38862		TPT1	others	1	1	3.53414e-159	6.89051e-155	-0.880347		RPL24	others	0.994	1	4.04739e-34	7.8912e-30	-0.442309
	RPS18	others	0.996	1	0	0	-2.53942		SH3BGRL3	11	0.99	0.917	6.87748e-157	1.3409e-152	1.72171		TMCC3	12	0.023	0.001	4.64002e-34	9.04666e-30	5.17181
	RPS12	others	0.996	1	0	0	-2.68723		IL18RAP	11	0.06	0	1.2456e-155	2.42855e-151	6.96807		RPL6	others	0.997	1	6.15199e-34	1.19945e-29	-0.422728
	HLA-A	others	0.996	0.999	0	0	-1.29869		PABPC1	others	0.977	1	3.99038e-155	7.78004e-151	-1.24138		RGS9	12	0.02	0	6.41651e-34	1.25103e-29	5.46131
	RPLP1	others	0.997	1	0	0	-2.66964		KLRC3	11	0.053	0	4.8074e-155	9.37298e-151	7.7912		PIK3AP1	12	0.034	0.002	8.41193e-34	1.64007e-29	4.41069
	RPL13	others	0.998	1	0	0	-2.61062		DTHD1	11	0.073	0.001	1.16106e-154	2.26371e-150	6.53772		MYBL1	12	0.172	0.041	4.17514e-33	8.14027e-29	2.78374
	TPT1	others	0.999	1	0	0	-2.23145		HLA-B	11	1	0.998	3.81898e-154	7.44587e-150	1.37707		FGFBP2	12	0.046	0.003	5.59543e-33	1.09094e-28	3.87635
	RPL10	others	0.999	1	0	0	-2.65092		CEP78	11	0.312	0.037	5.02078e-154	9.78902e-150	3.47005		RPS9	others	1	1	8.69332e-33	1.69494e-28	-0.467911
	EEF1A1	others	1	1	0	0	-2.56489		CD63	11	0.538	0.118	6.74604e-153	1.31528e-148	2.96238		GTDC1	12	0.181	0.045	1.30269e-32	2.53985e-28	2.48905
	MALAT1	5	1	1	0	0	1.13101		CD99	11	0.97	0.71	1.11211e-152	2.16827e-148	1.82411		RPL8	others	1	1	1.90912e-32	3.72221e-28	-0.421223
	B2M	others	1	1	0	0	-2.13221		PLEKHG3	11	0.065	0.001	4.4286e-152	8.63444e-148	6.43756		LATS2	12	0.023	0.001	3.52354e-32	6.86986e-28	5.04628
	MT-CO2	5	1	0.999	1.21417e-305	2.36727e-301	1.05713		HLA-DQA1	11	0.093	0.002	5.13451e-152	1.00107e-147	5.44821		KLRC1	12	0.011	0	3.56591e-32	6.95246e-28	6.78324
	EIF3K	others	0.746	0.932	3.36985e-304	6.57019e-300	-1.85401		SARAF	others	0.98	1	3.24921e-151	6.33498e-147	-1.29874		RPL4	others	0.991	1	3.64173e-32	7.10029e-28	-0.468718
	PNRC1	others	0.991	0.999	2.32523e-302	4.5335e-298	-1.17784		SLC4A4	11	0.06	0.001	1.64447e-150	3.20622e-146	6.74156		PIP4K2A	12	0.557	0.303	4.52439e-32	8.82121e-28	1.61693
	SKAP1	5	0.931	0.699	8.21924e-301	1.6025e-296	2.18221		CLIC1	11	0.814	0.32	2.27452e-149	4.43463e-145	2.30049		RPL13A	others	1	1	5.19595e-32	1.01305e-27	-0.391756
	SSH2	5	0.952	0.733	1.3394e-299	2.61144e-295	1.96605		CYBA	11	0.965	0.726	2.73783e-149	5.33794e-145	1.99351		RPS16	others	0.997	1	5.4467e-32	1.06194e-27	-0.41037
	ATP5MC2	others	0.81	0.958	1.6913e-297	3.29753e-293	-1.67014		RPS5	others	0.997	1	1.80014e-147	3.50973e-143	-0.979638		MAP3K8	12	0.121	0.023	6.90631e-32	1.34652e-27	2.91242
	RPL36AL	others	0.735	0.939	1.74196e-297	3.3963e-293	-1.80935		PLCG2	11	0.07	0.001	2.63432e-147	5.13614e-143	6.08706		MVB12B	12	0.095	0.015	7.63097e-32	1.48781e-27	3.08032
	LAPTM5	others	0.911	0.979	1.20615e-295	2.35164e-291	-1.44997		DOCK5	11	0.055	0	4.74746e-145	9.25612e-141	7.26763		ADGRG5	12	0.02	0.001	1.42341e-31	2.77523e-27	5.29139
	FXYD5	others	0.954	0.99	5.48201e-293	1.06883e-288	-1.36592		LDHB	others	0.759	0.99	3.36957e-144	6.56965e-140	-1.62545		RPL36	others	0.989	1	2.02898e-31	3.9559e-27	-0.431537
	EML4	5	0.971	0.785	3.40468e-291	6.63811e-287	1.75497		RPS12	others	1	1	5.96002e-142	1.16203e-137	-0.778656		MAL	others	0.374	0.695	2.6186e-31	5.10548e-27	-1.09457
	C12orf57	others	0.755	0.927	4.34765e-290	8.47661e-286	-1.90251		TGFB1	11	0.945	0.661	1.3136e-140	2.56114e-136	1.8738		OASL	12	0.078	0.01	4.62697e-31	9.02121e-27	3.13093
	JUNB	others	0.988	0.993	3.06004e-289	5.96616e-285	-1.5723		RPLP1	others	1	1	2.71371e-139	5.29092e-135	-0.88333		IGLV2-14	12	0.014	0	5.45166e-31	1.06291e-26	5.94674
	CD48	others	0.754	0.93	3.13785e-289	6.11787e-285	-1.80994		AGAP1	11	0.073	0.001	3.72551e-138	7.26362e-134	5.95353		PLCG2	12	0.026	0.001	1.74908e-30	3.41019e-26	4.95881
	MAML2	5	0.857	0.582	3.13232e-287	6.10708e-283	2.58346		RPL30	others	1	1	6.81349e-137	1.32843e-132	-0.677164		KLRG1	12	0.216	0.063	2.14121e-30	4.17473e-26	2.16131
	PPDPF	others	0.786	0.941	1.98213e-285	3.86456e-281	-1.72866		LPCAT1	11	0.244	0.026	3.40397e-136	6.63672e-132	3.48935		SYNGR1	12	0.029	0.001	6.25617e-30	1.21976e-25	4.52272
	UBC	others	0.963	0.992	1.30126e-284	2.53707e-280	-1.30372		ANXA2	11	0.394	0.068	4.38713e-136	8.55359e-132	3.05663		RPS2	others	0.997	1	1.26258e-29	2.46165e-25	-0.425163
	HINT1	others	0.911	0.98	7.58114e-282	1.47809e-277	-1.41458		NCALD	11	0.259	0.029	2.61191e-135	5.09245e-131	3.47863		RPL17	others	0.997	1	1.28003e-29	2.49567e-25	-0.405915
	JMJD1C	5	0.868	0.572	6.32286e-280	1.23277e-275	2.2269		RPL18	others	1	1	3.5558e-135	6.93274e-131	-0.748911		IFNG	12	0.055	0.005	1.48865e-29	2.90242e-25	3.37725
	ARID1B	5	0.763	0.413	2.28044e-279	4.44617e-275	2.54676		RPL34	others	1	1	4.33372e-135	8.44944e-131	-0.738761		SGCD	12	0.02	0.001	1.53928e-29	3.00114e-25	6.38731
	RASA3	5	0.958	0.782	2.95786e-278	5.76694e-274	2.0786		CADM1	11	0.078	0.002	4.45904e-135	8.69378e-131	5.38962		PRR5L	12	0.017	0	2.60863e-29	5.08605e-25	5.46131
	PPIA	others	0.904	0.974	4.59967e-278	8.96798e-274	-1.44707		CD58	11	0.246	0.026	5.34081e-135	1.0413e-130	3.44501		INPP5D	12	0.483	0.245	3.2349e-29	6.30709e-25	1.53609
	LRBA	5	0.747	0.383	6.9413e-278	1.35334e-273	2.53839		TCF7	others	0.367	0.917	1.01771e-134	1.98424e-130	-2.32225		DENND3	12	0.083	0.012	4.18233e-29	8.15429e-25	2.85645
	MT-CO1	5	1	0.999	3.09389e-277	6.03215e-273	1.07926		MSC	11	0.05	0	1.57826e-134	3.07713e-130	7.07499		FXYD2	12	0.115	0.022	4.24988e-29	8.28599e-25	2.62117
	COX7C	others	0.722	0.93	2.60951e-274	5.08777e-270	-1.69572		HLA-C	11	1	0.995	1.28629e-133	2.50787e-129	1.30505		EEF2	others	0.997	0.999	4.99831e-29	9.74521e-25	-0.440443
	EIF3F	others	0.8	0.946	4.05621e-274	7.9084e-270	-1.57192		RPS23	others	1	1	1.37773e-133	2.68617e-129	-0.732543		RPL14	others	0.997	1	5.27344e-29	1.02816e-24	-0.383186
	DOCK10	5	0.873	0.601	5.98896e-274	1.16767e-269	2.19858		MVB12B	11	0.183	0.015	9.41582e-133	1.8358e-128	3.78633		TSHZ2	others	0.261	0.576	1.05727e-28	2.06135e-24	-1.26535
	SH3BGRL3	others	0.766	0.917	6.04155e-271	1.17792e-266	-1.90311		FASLG	11	0.045	0	2.55286e-130	4.97732e-126	7.51556		RPS7	others	0.994	1	2.56435e-28	4.9997e-24	-0.382298
	KMT2C	5	0.761	0.413	1.5432e-270	3.00878e-266	2.40433		RPS6	others	1	1	1.07777e-129	2.10132e-125	-0.758586		C12orf75	12	0.216	0.066	5.15886e-28	1.00582e-23	2.08412
	ANKRD12	5	0.987	0.869	8.38196e-268	1.63423e-263	1.53856		CES1	11	0.043	0	8.18871e-129	1.59655e-124	7.8526		GGA2	12	0.27	0.099	9.12105e-28	1.77833e-23	2.18159
	DPYD	5	0.804	0.501	1.23783e-267	2.41341e-263	2.45655		RPL19	others	1	1	2.81159e-128	5.48176e-124	-0.646689		GAS5	others	0.871	0.971	9.77717e-28	1.90625e-23	-0.594786
	CFL1	others	0.833	0.929	2.07161e-266	4.03902e-262	-1.77298		GPR141	11	0.038	0	8.57546e-128	1.67196e-123	9.26763		PROK2	12	0.014	0	1.69293e-27	3.30071e-23	5.94674
	MIF	others	0.578	0.876	4.14437e-266	8.08027e-262	-2.01717		AC243829.1	11	0.048	0	1.69834e-126	3.31125e-122	7.0046		SYTL2	12	0.204	0.062	2.08512e-27	4.06536e-23	2.36507
	AKT3	5	0.722	0.359	8.4011e-265	1.63796e-260	2.6929		LINC00944	11	0.136	0.008	1.7832e-126	3.4767e-122	4.14309		RPS15	others	1	1	2.45112e-27	4.77894e-23	-0.354224
	MT-CYB	5	1	0.998	2.49923e-264	4.87274e-260	1.01353		RPL18A	others	1	1	3.00995e-126	5.8685e-122	-0.700544		WHRN	12	0.037	0.003	3.36125e-27	6.55343e-23	3.90877
	MBNL1	5	0.997	0.939	5.73313e-262	1.11779e-257	1.43334		TMCC3	11	0.055	0.001	5.0584e-126	9.86236e-122	6.56309		IL10	12	0.011	0	8.37978e-27	1.63381e-22	6.46131
	DYRK1A	5	0.674	0.293	9.88154e-262	1.9266e-257	2.72852		CD300A	11	0.191	0.017	5.46533e-125	1.06558e-120	3.61106		FXYD5	others	0.945	0.99	1.53202e-26	2.98699e-22	-0.537531
	HERC1	5	0.82	0.526	6.01309e-259	1.17237e-254	2.26264		ST8SIA6	11	0.068	0.001	1.50147e-124	2.92741e-120	5.68267		TOX	12	0.21	0.066	2.44441e-26	4.76587e-22	2.38898
	HLA-E	others	0.988	0.998	8.01146e-259	1.56199e-254	-1.05776		CD244	11	0.08	0.002	1.96133e-123	3.82401e-119	5.22699		KLRD1	12	0.04	0.003	2.85915e-26	5.57449e-22	4.05192
	COMMD6	others	0.52	0.861	1.00625e-258	1.96189e-254	-2.02168		RPL5	others	1	1	5.33659e-123	1.04047e-118	-0.796449		S100B	12	0.06	0.008	6.24539e-26	1.21766e-21	3.76783
	CD37	others	0.813	0.948	8.00263e-257	1.56027e-252	-1.48552		SGCD	11	0.053	0.001	1.10025e-122	2.14516e-118	6.64615		ATP8A1	12	0.457	0.244	6.88346e-26	1.34207e-21	1.72365
	BCL11B	5	0.965	0.808	2.4259e-256	4.72977e-252	1.68049		EEF1A1	others	1	1	1.1204e-122	2.18445e-118	-0.542681		RPL7A	others	0.997	1	8.95696e-26	1.74634e-21	-0.363093
	MT-CO3	5	1	0.998	4.71881e-253	9.20026e-249	1.00826		RPL22	others	0.99	1	2.13889e-122	4.1702e-118	-1.00012		PZP	12	0.08	0.013	9.57805e-26	1.86743e-21	2.71089
	CD52	others	0.759	0.899	6.91228e-253	1.34769e-248	-1.93543		NCAM1	11	0.043	0	4.12815e-122	8.04865e-118	7.43756		FLNA	12	0.517	0.293	1.09743e-25	2.13967e-21	1.36697
	SRP14	others	0.624	0.897	1.68045e-251	3.27638e-247	-1.6744		CMIP	11	0.374	0.067	1.03458e-121	2.01712e-117	2.9751		CDK17	12	0.598	0.377	1.19702e-25	2.33382e-21	1.39573
	SERINC5	5	0.824	0.546	3.84781e-251	7.50208e-247	2.09845		CCR7	others	0.121	0.765	5.5706e-121	1.0861e-116	-3.37385		RPL28	others	1	1	1.74626e-25	3.40468e-21	-0.337671
	ATP5F1E	others	0.586	0.878	4.35428e-251	8.48954e-247	-1.86893		RPL39	others	1	1	6.36418e-121	1.24082e-116	-0.817481		RPL21	others	0.968	0.998	4.54644e-25	8.86419e-21	-0.46093
	CCNI	others	0.87	0.967	3.71702e-249	7.24707e-245	-1.37961		RPL10	others	1	1	7.71369e-121	1.50394e-116	-0.572122		SLC4A4	12	0.017	0.001	5.3838e-25	1.04968e-20	5.09874
	SNRPD2	others	0.514	0.852	5.18909e-247	1.01172e-242	-1.97588		RPL9	others	1	1	2.5009e-120	4.876e-116	-0.822374		PPP1R16B	12	0.44	0.231	5.49978e-25	1.07229e-20	1.87729
	CYTH1	5	0.903	0.69	2.60828e-246	5.08536e-242	1.84565		IGFBP7	11	0.038	0	1.56955e-119	3.06016e-115	8.3551		RPSA	others	0.997	1	5.89181e-25	1.14873e-20	-0.398473
	PTPRCAP	others	0.687	0.892	1.82687e-245	3.56184e-241	-1.78319		EEF1B2	others	0.98	0.999	1.00953e-118	1.96827e-114	-0.997476		FAM102B	12	0.19	0.058	6.43628e-25	1.25488e-20	2.13576
	ARIH1	5	0.803	0.512	2.29585e-243	4.47622e-239	2.14224		ITGB2	11	0.869	0.501	3.55087e-117	6.92313e-113	1.98891		HLA-A	12	1	0.999	7.53182e-25	1.46848e-20	0.411609
	MZT2B	others	0.526	0.859	4.99184e-241	9.7326e-237	-1.84071		SYTL3	11	0.789	0.362	1.4357e-116	2.79919e-112	2.17195		FAU	others	1	1	9.42154e-25	1.83692e-20	-0.352273
	TSHZ2	5	0.818	0.576	1.28808e-239	2.51138e-235	2.70487		GAB3	11	0.143	0.01	7.66177e-116	1.49381e-111	4.03631		PAM	12	0.328	0.141	1.10552e-24	2.15543e-20	1.75992
	VIM	others	0.931	0.957	2.70922e-239	5.28216e-235	-1.50676		RPLP2	others	1	1	8.63467e-116	1.6835e-111	-0.674596		TPST2	12	0.161	0.044	1.40844e-24	2.74604e-20	2.16621
	RPS17	others	0.693	0.914	9.08383e-239	1.77107e-234	-1.59827		LEF1	others	0.181	0.79	1.74546e-115	3.40313e-111	-2.85289		RPL15	others	0.997	1	1.71606e-24	3.34581e-20	-0.361929
	MYL12A	others	0.726	0.902	1.17106e-237	2.28321e-233	-1.69682		KIR3DL2	11	0.121	0.007	7.83111e-115	1.52683e-110	4.4281		PABPC1	others	0.997	1	1.72084e-24	3.35511e-20	-0.376529
	PPP2R5C	5	0.895	0.666	2.53405e-237	4.94063e-233	1.80518		CAMK4	others	0.312	0.857	1.33468e-113	2.60223e-109	-2.24866		UBA52	others	0.997	1	2.32565e-24	4.53433e-20	-0.387186
	BTBD9	5	0.674	0.322	7.98688e-237	1.5572e-232	2.71333		RPS25	others	1	1	5.82732e-113	1.13615e-108	-0.69408		MCOLN2	12	0.103	0.021	2.84104e-24	5.53917e-20	2.83453
	HNRNPA1	others	0.902	0.969	1.55371e-236	3.02928e-232	-1.27892		LAG3	11	0.226	0.026	1.21596e-112	2.37075e-108	3.15082		SYNE2	12	0.71	0.544	4.07399e-24	7.94306e-20	1.26246
	ELMO1	5	0.76	0.467	1.88919e-236	3.68335e-232	2.39658		RPL12	others	1	1	1.92994e-112	3.7628e-108	-0.715424		PMAIP1	12	0.328	0.148	1.12474e-23	2.1929e-19	1.83553
	USP34	5	0.757	0.452	2.6861e-235	5.2371e-231	2.139		RAP1GAP2	11	0.291	0.045	8.91875e-112	1.73889e-107	3.24474		RPL23A	others	0.997	1	1.41472e-23	2.75827e-19	-0.351707
	RBFOX2	others	0.375	0.809	1.22275e-233	2.384e-229	-2.0619		MAL	others	0.073	0.695	1.35444e-110	2.64074e-106	-3.87728		RNF19A	12	0.595	0.378	1.53167e-23	2.98629e-19	1.30783
	KDM6A	5	0.622	0.262	1.01023e-232	1.96964e-228	2.67167		RPL37	others	1	1	4.17228e-110	8.1347e-106	-0.688326		MT-CO3	12	1	0.998	4.66967e-23	9.10445e-19	0.500606
	UTY	5	0.725	0.403	5.25386e-232	1.02434e-227	2.30431		RPL29	others	1	1	1.93505e-109	3.77276e-105	-0.629437		GNG2	12	0.514	0.311	5.37982e-23	1.0489e-18	1.74733
	HLA-C	others	0.99	0.995	9.59779e-232	1.87128e-227	-1.14742		SLA2	11	0.322	0.056	4.90361e-109	9.56058e-105	3.10802		FASLG	12	0.011	0	5.8465e-23	1.13989e-18	5.78324
	MT-ND4L	5	0.999	0.966	2.9697e-230	5.79003e-226	1.06567		A2M	11	0.156	0.013	1.92518e-108	3.75351e-104	3.6302		HLA-DPA1	12	0.167	0.049	7.35181e-23	1.43338e-18	1.96274
	VPS13B	5	0.639	0.287	7.97339e-226	1.55457e-221	2.61019		SRGN	11	0.967	0.822	1.10044e-106	2.14552e-102	1.35657		RPS21	others	0.991	1	8.54944e-23	1.66688e-18	-0.385189
	UQCRB	others	0.604	0.879	2.87136e-225	5.59829e-221	-1.66907		FOSL2	11	0.317	0.054	5.69478e-106	1.11031e-101	2.92772		RPL27	others	0.983	0.999	1.60659e-22	3.13238e-18	-0.400097
	SERF2	others	0.685	0.886	8.71166e-225	1.69851e-220	-1.71931		RPL8	others	1	1	8.44575e-106	1.64667e-101	-0.724011		PLEKHA5	12	0.052	0.006	1.68101e-22	3.27746e-18	3.09874
	PCNX1	5	0.711	0.391	6.77945e-224	1.32179e-219	2.39939		FAM49A	11	0.065	0.002	1.13171e-105	2.20649e-101	5.26763		RPL35	others	0.98	1	2.20485e-22	4.29879e-18	-0.397852
	MARCH6	5	0.656	0.307	8.04453e-224	1.56844e-219	2.45815		RPL36	others	1	1	2.94189e-105	5.73581e-101	-0.797886		PDZD8	12	0.256	0.099	2.21518e-22	4.31894e-18	1.73165
	HSPA8	others	0.816	0.934	7.0487e-223	1.37428e-218	-1.39449		RPS15A	others	1	1	1.06849e-104	2.08324e-100	-0.552916		ACTN4	12	0.193	0.064	2.29001e-22	4.46483e-18	2.05946
	ATP5MG	others	0.663	0.894	7.75383e-223	1.51176e-218	-1.59043		RASSF4	11	0.05	0.001	1.04438e-103	2.03622e-99	6.09076		DSCAML1	12	0.02	0.001	3.49594e-22	6.81604e-18	4.55442
	CD247	5	0.951	0.809	2.05571e-222	4.00802e-218	1.60068		SYNE1	11	0.648	0.239	3.42274e-102	6.67332e-98	2.20525		PPP2R5C	12	0.799	0.666	4.18647e-22	8.16235e-18	1.05608
	TXNIP	others	0.993	0.995	5.02871e-222	9.80447e-218	-1.22231		RPL4	others	0.997	1	2.03225e-101	3.96228e-97	-0.865091		SIK3	12	0.546	0.347	4.31767e-22	8.41817e-18	1.55885
	CDKAL1	5	0.627	0.277	5.85639e-220	1.14182e-215	2.63944		KIF19	11	0.053	0.001	4.41576e-101	8.60941e-97	5.72707		RPL36A	others	0.966	0.996	4.86605e-22	9.48734e-18	-0.439073
	RBM3	others	0.662	0.89	2.35022e-219	4.58222e-215	-1.56252		HLA-DQB1	11	0.148	0.013	3.42312e-100	6.67405e-96	3.79948		SRGN	12	0.897	0.822	7.54762e-22	1.47156e-17	0.752055
	ATP6V1G1	others	0.63	0.886	4.27361e-219	8.33225e-215	-1.57398		RPS4X	others	1	1	1.00365e-99	1.95681e-95	-0.585295		MATK	12	0.098	0.021	1.10116e-21	2.14692e-17	2.41692
	MGAT5	5	0.588	0.243	3.60699e-218	7.03255e-214	2.97828		PRDM1	11	0.422	0.1	1.33066e-99	2.59438e-95	2.56953		SARAF	others	0.997	1	1.10534e-21	2.15507e-17	-0.398526
	CALM1	others	0.943	0.976	2.75917e-217	5.37956e-213	-1.14102		ARHGAP26	11	0.377	0.08	1.35616e-99	2.6441e-95	2.69158		ANXA2	12	0.198	0.068	1.88447e-21	3.67415e-17	1.71189
	RICTOR	5	0.771	0.491	3.44114e-217	6.70919e-213	2.09357		FLNA	11	0.698	0.293	3.67835e-99	7.17169e-95	2.26345		MT-CO2	12	1	0.999	1.97696e-21	3.85449e-17	0.501919
	SNHG6	others	0.545	0.859	7.98684e-217	1.55719e-212	-1.72418		RPS14	others	1	1	6.49162e-99	1.26567e-94	-0.544071		CD74	12	0.764	0.663	2.27047e-21	4.42674e-17	1.24857
	CD3D	others	0.551	0.85	1.2932e-215	2.52135e-211	-1.76954		IL7R	others	0.623	0.97	1.14637e-98	2.23508e-94	-1.39731		GAS7	12	0.026	0.002	3.59886e-21	7.0167e-17	3.82905
	SIK3	5	0.672	0.347	1.15344e-214	2.24886e-210	2.57849		HCST	11	0.799	0.457	3.15725e-98	6.15569e-94	1.99741		MICAL2	12	0.057	0.008	4.38939e-21	8.55799e-17	2.95881
	TUT4	5	0.844	0.617	3.35341e-214	6.53813e-210	1.76638		CD160	11	0.04	0	9.87144e-98	1.92463e-93	6.6302		RPL37A	others	0.98	0.999	6.18221e-21	1.20535e-16	-0.394043
	GABARAP	others	0.446	0.813	1.39324e-212	2.7164e-208	-1.84887		RPS28	others	1	1	1.26374e-97	2.46391e-93	-0.63161		DNAJC1	12	0.408	0.219	7.4538e-21	1.45327e-16	1.37585
	TBL1X	5	0.625	0.284	3.09172e-212	6.02792e-208	2.61088		RPL10A	others	1	1	1.69371e-97	3.30222e-93	-0.696839		SNHG29	others	0.862	0.958	9.15496e-21	1.78494e-16	-0.523888
	USP3	5	0.942	0.748	1.58127e-209	3.083e-205	1.57882		EEF2	others	0.982	0.999	5.57961e-97	1.08786e-92	-0.842363		RPL23	others	0.92	0.967	1.22121e-20	2.38099e-16	-0.495297
	CBLB	5	0.736	0.454	5.9357e-208	1.15728e-203	2.31714		ADAP1	11	0.146	0.013	2.39215e-96	4.66397e-92	3.60942		HOPX	12	0.032	0.003	1.58136e-20	3.08317e-16	3.76088
	ATP9B	5	0.664	0.338	2.46489e-207	4.8058e-203	2.38917		NPC1	11	0.307	0.056	4.49718e-96	8.76815e-92	2.96172		AKNA	12	0.483	0.275	1.61577e-20	3.15027e-16	1.29173
	TGFBR2	5	0.937	0.761	5.49975e-206	1.07229e-201	1.65092		RPS16	others	1	1	3.25303e-95	6.34243e-91	-0.648794		HCST	12	0.629	0.457	2.16393e-20	4.21902e-16	0.993296
	FAM172A	5	0.645	0.317	6.98917e-206	1.36268e-201	2.51132		TSEN54	11	0.508	0.147	4.06571e-95	7.92692e-91	2.32668		UTRN	12	0.67	0.517	2.39226e-20	4.66418e-16	1.23233
	SSR4	others	0.257	0.728	1.70138e-205	3.31718e-201	-2.19709		EEF1G	others	0.987	1	5.10899e-95	9.961e-91	-0.860399		RPLP1	others	1	1	4.07004e-20	7.93535e-16	-0.350162
	ZNF407	5	0.464	0.147	1.01054e-204	1.97025e-200	3.11141		SLCO4C1	11	0.038	0	9.75963e-95	1.90283e-90	6.68267		PHLDA1	12	0.055	0.008	4.32685e-20	8.43606e-16	3.14973
	ATP5PO	others	0.323	0.759	2.40359e-204	4.68627e-200	-2.05386		SELL	others	0.229	0.767	1.65414e-94	3.22507e-90	-2.47372		PHTF1	12	0.08	0.016	4.95521e-20	9.66117e-16	2.51646
	NDUFA4	others	0.35	0.773	3.61783e-204	7.05368e-200	-1.9801		LEPROTL1	others	0.766	0.975	1.72863e-93	3.37031e-89	-1.29594		RPS11	others	0.966	0.997	5.52083e-20	1.0764e-15	-0.400394
	PSME1	others	0.471	0.81	7.59317e-204	1.48044e-199	-1.84445		RACK1	others	1	1	2.93428e-93	5.72096e-89	-0.6759		SOCS3	others	0.172	0.417	6.076e-20	1.18464e-15	-1.56763
	SSR2	others	0.532	0.843	2.38259e-201	4.64534e-197	-1.62699		RCAN3	others	0.131	0.686	2.96063e-92	5.77234e-88	-2.83155		AC004687.1	12	0.164	0.052	7.6862e-20	1.49858e-15	1.90699
	CHD2	5	0.861	0.643	5.35279e-201	1.04363e-196	1.64578		RPL7	others	0.982	1	4.20614e-92	8.20072e-88	-0.772767		AHNAK	12	0.555	0.356	1.03899e-19	2.02572e-15	1.29139
	ZFAND3	5	0.601	0.271	6.66189e-201	1.29887e-196	2.60159		RPL28	others	1	1	7.92661e-92	1.54545e-87	-0.52732		SESTD1	12	0.158	0.05	1.17382e-19	2.2886e-15	2.01241
	USP15	5	0.933	0.741	9.63901e-201	1.87932e-196	1.52443		RPS18	others	1	1	1.01024e-91	1.96966e-87	-0.687544		RPS29	others	0.98	0.997	1.24109e-19	2.41975e-15	-0.383533
	STAG1	5	0.704	0.411	6.28003e-199	1.22442e-194	2.22259		RPL35A	others	1	1	2.23579e-91	4.35913e-87	-0.628045		RPL31	others	0.971	0.995	1.48877e-19	2.90265e-15	-0.394968
	KANSL1	5	0.678	0.369	1.19425e-197	2.32843e-193	2.27429		RPS27A	others	1	1	3.99725e-91	7.79343e-87	-0.480038		IL6ST	others	0.468	0.701	1.74222e-19	3.39681e-15	-0.748944
	ATM	5	0.854	0.641	1.64804e-197	3.21318e-193	1.77871		GPR183	others	0.116	0.67	1.18857e-90	2.31736e-86	-3.06613		TOMM7	others	0.897	0.955	2.0366e-19	3.97075e-15	-0.488759
	PAN3	5	0.666	0.358	5.2631e-196	1.02615e-191	2.31248		ABHD17A	11	0.804	0.451	1.4377e-90	2.80309e-86	1.87462		MT-ND4L	12	0.974	0.966	2.06218e-19	4.02062e-15	0.490349
	SNX9	5	0.828	0.614	6.4015e-196	1.2481e-191	1.89058		AHNAK	11	0.749	0.356	1.78603e-90	3.48223e-86	1.91159		EFHD2	12	0.333	0.161	2.9466e-19	5.74498e-15	1.4918
	EIF3G	others	0.431	0.799	3.6695e-195	7.15442e-191	-1.7825		CRTAM	11	0.093	0.005	2.55358e-89	4.97871e-85	4.46028		TMEM123	others	0.695	0.87	2.95654e-19	5.76436e-15	-0.605909
	BTG1	others	0.999	1	1.74515e-194	3.40251e-190	-0.81772		PARP8	11	0.751	0.381	1.05126e-88	2.04964e-84	1.8261		RACK1	others	0.997	1	3.47467e-19	6.77456e-15	-0.316483
	COP1	5	0.625	0.3	5.5663e-194	1.08526e-189	2.34431		JUNB	others	0.977	0.993	8.7312e-88	1.70232e-83	-1.24764		WIPF1	12	0.813	0.683	3.48196e-19	6.78878e-15	0.742432
	RPS26	others	0.91	0.936	1.46678e-193	2.85978e-189	-2.0212		ZFYVE28	11	0.339	0.073	3.71099e-87	7.23531e-83	2.60073		ITGAM	12	0.023	0.002	4.40804e-19	8.59435e-15	4.27689
	TMA7	others	0.614	0.881	2.53618e-193	4.94479e-189	-1.43174		LITAF	11	0.894	0.682	4.63078e-86	9.02864e-82	1.48456		RAB37	12	0.172	0.058	5.27165e-19	1.02781e-14	1.74914
	ANKRD11	5	0.796	0.575	3.01504e-193	5.87843e-189	1.88134		CTSC	11	0.467	0.139	1.72569e-85	3.36457e-81	2.4924		PITPNC1	12	0.67	0.509	5.44833e-19	1.06226e-14	1.11953
	PLCL1	5	0.667	0.374	5.36267e-193	1.04556e-188	2.63041		TNFRSF1B	11	0.528	0.17	1.8436e-85	3.59446e-81	2.13541		KLHL2	12	0.21	0.081	8.46585e-19	1.65059e-14	1.87769
	GPSM3	others	0.571	0.849	1.20427e-192	2.34796e-188	-1.58379		HLA-DRA	11	0.143	0.014	2.11901e-85	4.13142e-81	4.37308		ITGAL	12	0.299	0.138	1.01032e-18	1.96983e-14	1.48635
	SLC38A1	5	0.84	0.635	8.12116e-192	1.58338e-187	1.78914		GAS5	others	0.746	0.971	7.4934e-85	1.46099e-80	-1.22195		ATXN1	12	0.48	0.298	1.41775e-18	2.76419e-14	1.41008
	CHCHD2	others	0.699	0.896	1.79417e-191	3.4981e-187	-1.36722		PFN1	11	0.997	0.971	3.4357e-84	6.69859e-80	1.04001		GSE1	12	0.095	0.022	1.64254e-18	3.20245e-14	2.13405
	CHD1	5	0.848	0.617	4.61937e-191	9.00639e-187	1.7059		RAB5IF	11	0.553	0.194	3.75685e-84	7.32474e-80	2.24569		MT-CYB	12	1	0.998	1.99155e-18	3.88293e-14	0.411329
	TMEM131L	5	0.652	0.341	1.34522e-189	2.62277e-185	2.35346		FOXP1	others	0.621	0.932	4.80353e-84	9.36544e-80	-1.43319		NOP53	others	0.931	0.973	2.05516e-18	4.00694e-14	-0.446636
	AAK1	5	0.746	0.504	6.12702e-188	1.19458e-183	1.94746		CLCF1	11	0.095	0.006	5.8941e-83	1.14917e-78	4.03059		SH2D1A	12	0.316	0.156	5.43508e-18	1.05968e-13	1.4303
	ESYT2	5	0.725	0.458	1.16857e-187	2.27837e-183	2.07394		TMEM123	others	0.422	0.87	6.90773e-83	1.3468e-78	-1.58304		FYN	12	0.879	0.82	5.5143e-18	1.07512e-13	0.853706
	CUTA	others	0.222	0.686	9.60107e-187	1.87192e-182	-2.26924		ARPC2	11	0.917	0.769	1.19436e-82	2.32864e-78	1.23972		RPL26	others	0.997	1	5.67199e-18	1.10587e-13	-0.308912
	CXCR4	others	0.965	0.957	1.64425e-186	3.2058e-182	-1.38237		BACH2	others	0.204	0.714	1.27896e-82	2.49359e-78	-2.32126		SLC7A5	12	0.198	0.076	6.10799e-18	1.19087e-13	2.17005
	NDUFB11	others	0.137	0.631	1.86596e-185	3.63806e-181	-2.52225		GNG2	11	0.683	0.311	1.06091e-81	2.06845e-77	1.90911		COX4I1	others	0.983	0.997	6.2058e-18	1.20994e-13	-0.383202
	ATP5F1D	others	0.219	0.691	8.4391e-185	1.64537e-180	-2.08511		YPEL1	11	0.098	0.007	3.05943e-81	5.96496e-77	3.93901		YBX3	12	0.124	0.036	8.48736e-18	1.65478e-13	2.06601
	S100A6	others	0.389	0.769	8.40438e-184	1.6386e-179	-1.86752		ID2	11	0.568	0.204	5.29638e-81	1.03264e-76	2.08072		VAV3	12	0.175	0.063	9.71947e-18	1.89501e-13	2.08074
	ITM2B	others	0.948	0.983	2.11875e-183	4.13094e-179	-0.971538		PIK3IP1	others	0.543	0.919	1.28049e-80	2.49657e-76	-1.44217		MYL6B	12	0.083	0.018	1.00804e-17	1.96538e-13	2.32045
	RNASEK	others	0.333	0.748	2.69059e-183	5.24584e-179	-1.84755		PLEKHA5	11	0.095	0.006	4.4131e-80	8.60422e-76	3.90506		RPL38	others	0.943	0.991	1.03212e-17	2.01232e-13	-0.397
	LIME1	others	0.275	0.713	1.28307e-182	2.5016e-178	-2.09724		CEBPD	11	0.111	0.009	1.04979e-79	2.04677e-75	4.27371		CEBPD	12	0.055	0.009	1.11028e-17	2.16472e-13	3.70185
	FTX	5	0.513	0.2	2.2069e-182	4.3028e-178	2.78559		MYO6	11	0.118	0.01	1.42202e-79	2.77251e-75	3.51982		SH3BGRL3	12	0.966	0.917	1.16759e-17	2.27646e-13	0.605911
	UXT	others	0.431	0.796	6.0433e-182	1.17826e-177	-1.66993		GOLM1	11	0.05	0.001	1.60771e-79	3.13456e-75	5.20052		GZMM	12	0.5	0.316	1.25212e-17	2.44126e-13	1.18313
	RAC2	others	0.512	0.81	1.48838e-181	2.90189e-177	-1.71473		LLGL2	11	0.231	0.038	2.0211e-79	3.94054e-75	2.8734		DUSP4	12	0.075	0.016	1.27666e-17	2.48911e-13	2.91206
	ZHX2	5	0.544	0.227	2.15603e-181	4.20361e-177	2.62201		CALM1	11	0.99	0.976	2.998e-79	5.8452e-75	0.863874		RNF125	12	0.695	0.514	1.4423e-17	2.81204e-13	0.94483
	RASA2	5	0.905	0.714	2.39726e-181	4.67395e-177	1.51779		ITGAL	11	0.45	0.138	5.37024e-79	1.04704e-74	2.4397		ADRB2	12	0.014	0.001	1.72636e-17	3.36588e-13	4.72435
	NME2	others	0.291	0.71	2.43862e-181	4.75457e-177	-2.14832		ZBP1	11	0.276	0.055	1.50185e-77	2.92815e-73	2.84025		TRABD2A	others	0.19	0.43	1.91211e-17	3.72805e-13	-1.03461
	DENND4A	5	0.638	0.334	2.54595e-181	4.96384e-177	2.36296		MCOLN2	11	0.168	0.021	2.50735e-77	4.88859e-73	3.20874		DUSP2	12	0.612	0.454	2.02387e-17	3.94594e-13	1.4113
	USP9X	5	0.548	0.231	4.54163e-181	8.85482e-177	2.48672		TSHZ2	others	0.065	0.576	1.02672e-76	2.0018e-72	-3.23946		LPCAT1	12	0.101	0.026	2.30846e-17	4.5008e-13	2.22159
	EIF3L	others	0.643	0.874	3.76302e-180	7.33676e-176	-1.34882		RPS15	others	1	1	3.43629e-76	6.69973e-72	-0.493433		MT-ND5	12	0.968	0.912	2.31881e-17	4.52099e-13	0.558401
	CDC14A	5	0.658	0.368	6.6411e-179	1.29482e-174	2.41437		TSHZ3	11	0.03	0	3.76714e-76	7.34479e-72	6.64615		NPM1	others	0.983	0.997	2.3548e-17	4.59115e-13	-0.36819
	MT-ATP8	5	1	0.975	2.61437e-178	5.09723e-174	1.02099		PLXND1	11	0.126	0.012	4.46072e-76	8.69706e-72	3.55981		RPS19	others	0.997	1	2.58385e-17	5.03772e-13	-0.308055
	AC138123.1	others	0.062	0.559	2.63816e-178	5.14362e-174	-3.10049		S100A6	11	0.902	0.769	7.65648e-76	1.49278e-71	1.35246		IL12A	12	0.017	0.001	3.21074e-17	6.25997e-13	4.36178
	CORO1A	others	0.722	0.886	3.49004e-178	6.80453e-174	-1.41737		SNX9	others	0.106	0.614	4.36052e-75	8.5017e-71	-2.82693		NDFIP1	others	0.807	0.904	3.97693e-17	7.75383e-13	-0.558657
	FKBP5	5	0.761	0.545	3.76344e-178	7.33757e-174	2.09994		NDFIP1	others	0.578	0.904	5.81401e-75	1.13356e-70	-1.48209		CMTM8	others	0.198	0.419	4.11965e-17	8.03208e-13	-1.35868
	CIRBP	others	0.885	0.962	1.01111e-177	1.97137e-173	-1.05432		ABCB1	11	0.196	0.029	5.93879e-75	1.15789e-70	2.98929		PTPRC	12	0.989	0.977	4.25482e-17	8.29562e-13	0.5786
	PCED1B-AS1	others	0.732	0.865	2.94232e-177	5.73664e-173	-1.61209		NCR3	11	0.146	0.017	7.98821e-75	1.55746e-70	3.45354		FAM53B	12	0.184	0.071	7.82769e-17	1.52617e-12	2.34947
	C19orf53	others	0.163	0.644	5.296e-177	1.03256e-172	-2.32775		ARPC5L	11	0.653	0.288	1.08109e-74	2.1078e-70	1.94202		MYO6	12	0.057	0.01	7.89191e-17	1.53869e-12	2.84356
	OST4	others	0.178	0.661	5.85373e-177	1.1413e-172	-2.20161		DENND3	11	0.126	0.012	1.21672e-74	2.37223e-70	3.50407		PARD6G	12	0.04	0.005	8.94921e-17	1.74483e-12	3.29904
	RAPGEF6	5	0.815	0.607	6.8351e-177	1.33264e-172	1.77354		RGS3	11	0.111	0.01	3.65915e-74	7.13425e-70	3.58382		CADM1	12	0.023	0.002	1.04305e-16	2.03363e-12	3.95881
	KLF2	others	0.976	0.961	1.31521e-176	2.56427e-172	-1.23116		COL6A2	11	0.244	0.046	1.08784e-73	2.12096e-69	3.14571		OTULIN	12	0.233	0.1	1.20453e-16	2.34848e-12	1.56392
	HIGD2A	others	0.245	0.688	4.50287e-176	8.77925e-172	-2.08458		IL32	11	0.917	0.795	8.90017e-73	1.73527e-68	1.40547		IGFBP4	12	0.057	0.01	1.36949e-16	2.6701e-12	3.02669
	GPX4	others	0.254	0.7	5.22787e-176	1.01928e-171	-1.98973		RPLP0	others	1	1	1.09294e-72	2.13091e-68	-0.653008		EEF1D	others	0.983	0.999	1.39264e-16	2.71522e-12	-0.332563
	APRT	others	0.307	0.732	6.4083e-176	1.24943e-171	-1.90964		ATP2B4	11	0.309	0.071	1.27398e-72	2.48387e-68	2.55637		ABCB1	12	0.106	0.029	1.79293e-16	3.49568e-12	2.14821
	MSI2	5	0.506	0.199	2.07513e-175	4.04588e-171	2.71024		EIF3E	others	0.646	0.937	1.72701e-72	3.36716e-68	-1.22286		EIF3E	others	0.882	0.937	2.25428e-16	4.39517e-12	-0.465108
	ERP29	others	0.36	0.754	4.15903e-174	8.10886e-170	-1.78249		RPS2	others	1	1	3.11706e-72	6.07733e-68	-0.577619		PEAK1	12	0.109	0.031	2.7344e-16	5.33126e-12	1.9433
	MYL6	others	0.644	0.852	4.72572e-174	9.21374e-170	-1.47227		AKNA	11	0.628	0.275	3.70706e-72	7.22766e-68	1.83687		ADGRE5	12	0.46	0.283	2.78009e-16	5.42035e-12	1.17854
	USP24	5	0.598	0.298	8.48428e-174	1.65418e-169	2.38381		RPSA	others	0.997	1	5.53161e-72	1.0785e-67	-0.588536		MT-ATP8	12	0.983	0.975	4.89357e-16	9.54099e-12	0.565937
	COX6A1	others	0.151	0.633	1.36726e-173	2.66574e-169	-2.28421		MYO1G	11	0.505	0.179	8.18167e-72	1.59518e-67	2.16714		PTGDR	12	0.011	0	4.96755e-16	9.68524e-12	4.97589
	COX8A	others	0.083	0.575	1.79431e-173	3.49837e-169	-2.67034		CD74	11	0.862	0.663	1.14307e-71	2.22864e-67	1.73584		AKAP13	12	0.629	0.503	6.01593e-16	1.17293e-11	1.02627
	H3F3B	others	0.987	0.995	1.04066e-172	2.02897e-168	-0.913315		RPS9	others	0.997	1	1.65335e-71	3.22354e-67	-0.568135		TTC38	12	0.04	0.006	6.70409e-16	1.3071e-11	2.86041
	JAK1	5	0.973	0.856	2.83518e-172	5.52775e-168	1.22152		MRPL10	11	0.518	0.186	1.37881e-70	2.68827e-66	1.97242		PREX1	12	0.448	0.273	7.67722e-16	1.49683e-11	1.10152
	RUNX1	5	0.582	0.279	3.6729e-172	7.16106e-168	2.4945		CTBP2	11	0.05	0.002	3.20643e-70	6.25158e-66	5.10413		LTB	others	0.922	0.986	9.05524e-16	1.7655e-11	-0.429976
	ZFAS1	others	0.671	0.88	1.18222e-171	2.30498e-167	-1.34883		PLCB1	11	0.161	0.022	9.8532e-70	1.92108e-65	3.32709		SLC15A4	12	0.124	0.039	1.02445e-15	1.99737e-11	2.21415
	TOMM20	others	0.517	0.828	6.59373e-171	1.28558e-166	-1.47901		TMEM273	11	0.048	0.002	1.06197e-69	2.07053e-65	5.0046		RPLP0	others	0.997	1	1.04898e-15	2.0452e-11	-0.298059
	ALDOA	others	0.335	0.745	2.78657e-170	5.43298e-166	-1.75287		ANXA1	11	0.736	0.375	1.17215e-69	2.28535e-65	1.50472		LINC01814	12	0.02	0.001	1.06113e-15	2.06889e-11	3.93775
	MT-ND2	5	0.996	0.956	9.85262e-170	1.92097e-165	1.02113		GAPDH	11	0.992	0.958	1.85581e-69	3.61827e-65	0.865874		ERN1	12	0.241	0.112	1.06293e-15	2.07239e-11	1.86546
	BRAF	5	0.596	0.297	1.40526e-169	2.73984e-165	2.39838		IL6ST	others	0.226	0.701	3.53499e-69	6.89218e-65	-2.01333		LINC02384	12	0.017	0.001	1.38729e-15	2.70479e-11	4.69578
	NDUFB9	others	0.28	0.719	1.48248e-169	2.8904e-165	-1.81783		PAXX	11	0.671	0.324	3.67408e-69	7.16335e-65	1.73038		ST3GAL4	12	0.049	0.008	1.59966e-15	3.11886e-11	2.73196
	JUND	others	0.982	0.987	1.8038e-169	3.51688e-165	-1.01628		WHRN	11	0.06	0.003	7.11075e-69	1.38638e-64	4.50864		DKK3	12	0.029	0.003	1.7402e-15	3.39287e-11	3.40242
	HNRNPA0	others	0.585	0.852	1.96801e-169	3.83703e-165	-1.35485		GK5	11	0.204	0.034	3.81562e-68	7.43932e-64	2.79446		GAB3	12	0.055	0.01	2.70822e-15	5.28021e-11	2.5809
	C9orf16	others	0.074	0.553	2.37674e-169	4.63392e-165	-3.00218		PLEKHF1	11	0.271	0.058	4.94268e-68	9.63674e-64	2.61487		LRMP	12	0.287	0.144	2.89407e-15	5.64258e-11	1.46779
	S100A10	others	0.351	0.73	2.64557e-169	5.15807e-165	-1.95531		APOO	others	0.967	0.998	5.55238e-68	1.08255e-63	-0.734736		PLEKHG3	12	0.014	0.001	3.112e-15	6.06746e-11	4.46131
	KAT6A	5	0.763	0.542	7.38274e-169	1.43941e-164	1.80891		NPM1	others	0.952	0.997	5.6609e-68	1.10371e-63	-0.783901		PTPN22	12	0.264	0.129	3.22917e-15	6.29591e-11	1.66006
	RORA	5	0.817	0.598	2.96326e-168	5.77747e-164	1.83445		NOSIP	others	0.344	0.771	8.40896e-68	1.63949e-63	-1.81184		ABHD17B	12	0.144	0.05	4.00275e-15	7.80416e-11	1.691
	EDF1	others	0.247	0.696	4.18958e-168	8.16842e-164	-1.94421		LINC01871	11	0.178	0.027	9.40445e-68	1.83359e-63	2.87997		INPP4B	others	0.339	0.554	4.20597e-15	8.20039e-11	-0.95019
	UBB	others	0.33	0.728	4.22572e-167	8.23888e-163	-1.81258		SLC9A3R1	11	0.585	0.245	1.83489e-67	3.57749e-63	1.90892		PTPRE	12	0.19	0.078	4.25263e-15	8.29135e-11	1.70264
	SMDT1	others	0.206	0.652	7.47757e-167	1.4579e-162	-2.2194		MYL6	11	0.93	0.852	1.88845e-67	3.6819e-63	1.04448		STAT4	12	0.589	0.411	4.73516e-15	9.23214e-11	1.15174
	FBL	others	0.129	0.607	8.32693e-167	1.6235e-162	-2.3063		SKAP2	11	0.108	0.01	2.10876e-67	4.11146e-63	3.35275		PLXND1	12	0.06	0.012	4.94882e-15	9.64872e-11	2.43157
	ZNF644	5	0.7	0.451	1.55869e-166	3.03898e-162	1.95271		HLA-E	11	1	0.998	8.03561e-67	1.5667e-62	0.608015		NOCT	12	0.083	0.021	5.00084e-15	9.75013e-11	2.05414
	GMFG	others	0.643	0.871	2.49006e-166	4.85487e-162	-1.3033		LAT2	11	0.06	0.003	1.25837e-66	2.45345e-62	4.47622		FHIT	others	0.218	0.428	6.50462e-15	1.2682e-10	-1.17826
	SPCS1	others	0.082	0.562	5.82857e-166	1.1364e-161	-2.66767		RPS21	others	0.992	1	1.27048e-66	2.47705e-62	-0.598179		EDARADD	12	0.017	0.001	7.51446e-15	1.46509e-10	4.09874
	UBR5	5	0.573	0.273	1.08658e-165	2.11851e-161	2.29525		AGPAT4	11	0.236	0.046	3.44552e-66	6.71774e-62	2.75834		APMAP	12	0.221	0.099	7.89891e-15	1.54005e-10	1.66788
	TNIK	5	0.665	0.405	1.93998e-165	3.78238e-161	2.27448		FYB1	others	0.761	0.958	3.80116e-66	7.41113e-62	-1.07836		B3GNT2	12	0.241	0.108	8.22149e-15	1.60294e-10	1.10303
	COX5B	others	0.216	0.677	3.64949e-165	7.1154e-161	-1.91185		PDE4A	11	0.073	0.005	1.03872e-65	2.0252e-61	4.18517		APOBEC3G	12	0.149	0.053	8.39876e-15	1.63751e-10	1.70378
	MT-ND1	5	0.999	0.97	2.16343e-164	4.21803e-160	0.930479		TNFRSF18	11	0.053	0.002	3.78868e-65	7.38679e-61	4.74156		VPS37B	12	0.445	0.27	8.50156e-15	1.65755e-10	0.980188
	COX6C	others	0.235	0.686	3.5385e-164	6.89901e-160	-1.87524		LSP1	11	0.899	0.713	4.1189e-65	8.03061e-61	1.1886		ITPRIP	12	0.227	0.103	9.30283e-15	1.81377e-10	1.46327
	SLC25A5	others	0.211	0.658	6.49637e-164	1.2666e-159	-2.07928		ITGB1	11	0.535	0.207	2.37303e-64	4.62669e-60	1.88071		FABP5	12	0.103	0.03	1.10543e-14	2.15525e-10	1.94886
	EMP3	others	0.347	0.727	2.19744e-163	4.28435e-159	-1.85544		LCP1	11	0.824	0.554	3.16698e-64	6.17466e-60	1.35916		HINT1	others	0.937	0.98	1.44254e-14	2.81252e-10	-0.390735
	CCNL1	5	0.918	0.757	5.9862e-163	1.16713e-158	1.37108		EPB41L4A	11	0.045	0.002	5.29556e-64	1.03248e-59	4.9306		HDAC9	12	0.011	0	1.48233e-14	2.89011e-10	4.61332
	LY6E	others	0.153	0.612	1.11096e-162	2.16603e-158	-2.37136		YWHAQ	11	0.648	0.322	1.24767e-63	2.43258e-59	1.75155		NFATC2	12	0.339	0.191	2.34241e-14	4.567e-10	1.35523
	PPIB	others	0.35	0.748	1.69562e-162	3.30596e-158	-1.60356		ZEB1	others	0.198	0.648	1.38677e-63	2.70378e-59	-2.2911		SCML1	others	0.066	0.24	2.55887e-14	4.98904e-10	-2.21252
	NDUFS5	others	0.252	0.696	4.36458e-162	8.50963e-158	-1.86514		PPP1R16B	11	0.558	0.231	1.93662e-63	3.77583e-59	1.76895		PFDN5	others	0.977	0.996	2.60679e-14	5.08247e-10	-0.332122
	MZT2A	others	0.116	0.588	9.33433e-162	1.81991e-157	-2.4172		ADGRE5	11	0.603	0.283	4.22744e-63	8.24225e-59	1.8076		VIPR2	12	0.014	0.001	2.6461e-14	5.1591e-10	4.34584
	PLAAT4	others	0.129	0.598	1.56629e-161	3.05379e-157	-2.31836		AC004687.1	11	0.246	0.052	6.84598e-63	1.33476e-58	2.58207		RAB27A	12	0.207	0.09	2.97372e-14	5.79786e-10	1.48123
	CMSS1	5	0.496	0.205	2.80324e-161	5.46548e-157	2.96851		KIF21A	11	0.191	0.033	4.03337e-62	7.86385e-58	2.61674		CMC1	12	0.172	0.069	3.03584e-14	5.91897e-10	1.65475
	SAP18	others	0.292	0.726	1.07849e-160	2.10273e-156	-1.66656		MT1E	11	0.108	0.011	4.59192e-62	8.95286e-58	3.4165		PSME4	12	0.405	0.246	3.24134e-14	6.31965e-10	1.45666
	IL32	others	0.671	0.795	1.38958e-160	2.70926e-156	-2.02707		RPL13A	others	1	1	9.02846e-62	1.76028e-57	-0.474177		GFOD1	12	0.026	0.003	3.3004e-14	6.43478e-10	3.35698
	BIRC6	5	0.654	0.386	2.05957e-160	4.01554e-156	2.03452		PPP2R5C	11	0.874	0.666	1.04103e-61	2.0297e-57	1.17585		CDCA7	12	0.075	0.018	3.42005e-14	6.66807e-10	2.13939
	MED13L	5	0.592	0.305	2.63308e-160	5.13371e-156	2.36014		RNF166	11	0.56	0.247	1.80755e-61	3.52418e-57	1.90383		SCRN1	12	0.017	0.001	3.42206e-14	6.67199e-10	4.02074
	SNHG32	others	0.13	0.596	6.26765e-160	1.222e-155	-2.42461		IL5RA	11	0.033	0.001	3.68039e-61	7.17565e-57	5.61556		PRDM8	12	0.057	0.012	4.36467e-14	8.50979e-10	2.39718
	EXOC4	5	0.557	0.269	7.97514e-159	1.55491e-154	2.55964		FAM53B	11	0.289	0.071	3.74677e-61	7.30507e-57	2.40301		AC009093.2	12	0.106	0.033	4.64046e-14	9.0475e-10	2.19584
	EIF3E	others	0.833	0.937	8.14446e-159	1.58793e-154	-1.05211		IFITM2	11	0.887	0.748	4.04135e-61	7.87941e-57	1.40423		IL32	12	0.868	0.795	5.75918e-14	1.12287e-09	0.712947
	FOXO1	5	0.7	0.483	1.33297e-158	2.59889e-154	1.97561		PTPN22	11	0.402	0.129	8.24e-61	1.60655e-56	2.11215		SLA2	12	0.149	0.056	5.80896e-14	1.13257e-09	1.91112
	RABGAP1L	5	0.673	0.429	1.37957e-158	2.68974e-154	2.16101		GTF3C1	11	0.332	0.093	5.05673e-60	9.85911e-56	2.39723		MAN1A1	12	0.152	0.058	5.97668e-14	1.16527e-09	2.01552
	AC016831.7	5	0.28	0.062	3.33064e-158	6.49375e-154	3.12009		ENPP4	11	0.131	0.017	6.5051e-60	1.2683e-55	3.04644		PAFAH2	12	0.066	0.015	6.18881e-14	1.20663e-09	2.23694
	RFX3	5	0.512	0.224	6.00686e-158	1.17116e-153	2.70138		CXCR3	11	0.153	0.023	1.78265e-59	3.47564e-55	3.11113		SMC4	12	0.227	0.104	6.31774e-14	1.23177e-09	1.35548
	DOCK2	5	0.58	0.297	9.34012e-158	1.82104e-153	2.33129		DAPK2	11	0.045	0.002	2.84801e-59	5.55277e-55	4.8526		AGPAT4	12	0.132	0.046	8.00082e-14	1.55992e-09	1.99229
	ITPR2	5	0.478	0.19	1.74549e-157	3.40318e-153	2.64989		CFL1	11	0.972	0.929	8.22582e-59	1.60379e-54	0.938021		TTC24	12	0.046	0.008	8.18955e-14	1.59672e-09	2.56009
	COX6B1	others	0.103	0.571	2.20911e-156	4.30709e-152	-2.35298		ST3GAL4	11	0.09	0.008	8.24628e-59	1.60778e-54	3.53828		CD48	others	0.874	0.93	9.11518e-14	1.77719e-09	-0.425918
	OGT	5	0.66	0.395	1.94191e-155	3.78614e-151	1.93037		IL2RB	11	0.291	0.074	9.0445e-59	1.76341e-54	2.35967		CHST11	12	0.351	0.203	9.16199e-14	1.78631e-09	1.39387
	GPCPD1	5	0.66	0.404	6.42299e-155	1.25229e-150	2.1142		RPL3	others	1	1	1.35738e-58	2.64648e-54	-0.396148		MVD	12	0.178	0.074	9.60575e-14	1.87283e-09	1.53386
	IFITM2	others	0.463	0.748	3.23953e-154	6.31611e-150	-1.83431		UBB	11	0.877	0.728	1.94935e-58	3.80065e-54	1.14989		P2RY8	12	0.747	0.631	1.09555e-13	2.136e-09	0.689203
	CD3G	others	0.277	0.698	3.52771e-154	6.87798e-150	-1.73911		ADAM8	11	0.239	0.052	3.1037e-58	6.05128e-54	2.69764		KIAA0825	12	0.057	0.012	1.10404e-13	2.15255e-09	2.735
	INPP4B	5	0.742	0.554	5.82468e-154	1.13564e-149	2.26108		VAV3	11	0.266	0.063	3.23388e-58	6.3051e-54	2.45659		VIM	others	0.917	0.957	1.13118e-13	2.20545e-09	-0.411984
	MKLN1	5	0.58	0.29	6.07239e-154	1.18393e-149	2.17324		PALLD	11	0.078	0.006	3.4502e-58	6.72686e-54	3.83323		SNHG6	others	0.73	0.859	1.19197e-13	2.32399e-09	-0.483574
	MT-ND5	5	0.991	0.912	1.05603e-153	2.05894e-149	0.986093		ACTB	11	1	0.999	4.65791e-58	9.08153e-54	0.868146		FAM49A	12	0.02	0.002	1.20931e-13	2.35779e-09	4.70643
	ARID4B	5	0.901	0.725	1.74344e-153	3.39918e-149	1.38669		PTPRE	11	0.299	0.078	6.0167e-58	1.17308e-53	2.35178		SPON2	12	0.106	0.033	1.27604e-13	2.4879e-09	2.26407
	MYL12B	others	0.59	0.842	4.00789e-153	7.81419e-149	-1.27993		ERN1	11	0.362	0.112	3.16668e-57	6.17408e-53	2.11085		IL12RB2	12	0.066	0.015	1.40152e-13	2.73254e-09	2.4567
	ST13	others	0.263	0.698	9.62413e-153	1.87642e-148	-1.67537		SAP30	11	0.108	0.012	6.70073e-57	1.30644e-52	3.09771		EIF4G3	12	0.198	0.088	1.54134e-13	3.00515e-09	1.84346
	DDX17	5	0.727	0.509	1.13753e-152	2.21785e-148	1.67117		RPL24	others	1	1	1.1008e-56	2.14624e-52	-0.498098		BTF3	others	0.983	0.997	1.75771e-13	3.427e-09	-0.30259
	ANP32B	others	0.638	0.863	1.97092e-152	3.84271e-148	-1.23179		JAKMIP2	11	0.111	0.013	1.34918e-56	2.6305e-52	3.3201		TLE1	12	0.014	0.001	1.78198e-13	3.47433e-09	4.13939
	PUM2	5	0.684	0.448	2.94504e-151	5.74195e-147	1.78632		RGS10	others	0.299	0.724	1.96022e-56	3.82184e-52	-1.52881		SERINC5	others	0.359	0.546	1.88992e-13	3.68479e-09	-0.860613
	MAP3K2	5	0.656	0.404	3.68433e-151	7.18334e-147	1.98236		DOK2	11	0.54	0.225	2.34585e-56	4.57371e-52	1.69211		RNF213	12	0.595	0.433	1.94175e-13	3.78583e-09	0.951048
	JTB	others	0.131	0.591	3.95577e-151	7.71257e-147	-2.13393		ARHGEF12	11	0.083	0.007	3.09144e-56	6.02739e-52	3.73286		TXNIP	others	0.971	0.995	2.96634e-13	5.78348e-09	-0.353649
	CUL3	5	0.664	0.415	7.29746e-151	1.42279e-146	1.88052		GSTP1	11	0.666	0.356	1.16589e-55	2.27313e-51	1.58345		DENND4C	12	0.342	0.192	3.17183e-13	6.18412e-09	1.16158
	SOD1	others	0.46	0.796	8.82432e-151	1.72048e-146	-1.38027		TPRG1	11	0.043	0.002	2.07793e-55	4.05134e-51	4.73158		CXXC5	12	0.02	0.002	3.2431e-13	6.32307e-09	4.1883
	UQCRH	others	0.147	0.602	2.23004e-150	4.34791e-146	-2.08332		LINC01814	11	0.04	0.001	1.52147e-54	2.96641e-50	4.83153		FGR	12	0.02	0.002	3.34288e-13	6.51761e-09	3.77326
	SNHG3	others	0.103	0.56	5.23591e-150	1.02085e-145	-2.40009		TP53I11	11	0.03	0.001	1.69475e-54	3.30426e-50	5.50864		PICALM	12	0.333	0.19	5.04959e-13	9.84519e-09	1.47719
	PHB2	others	0.109	0.571	5.67652e-150	1.10675e-145	-2.22514		TRG-AS1	11	0.324	0.097	3.6098e-54	7.03803e-50	2.38471		B4GALT1	12	0.345	0.197	5.13211e-13	1.00061e-08	1.1638
	FOXN3	5	0.689	0.483	7.4358e-150	1.44976e-145	2.09971		CLSTN3	11	0.136	0.02	4.44982e-54	8.67581e-50	3.05779		PLAAT3	12	0.055	0.011	5.19003e-13	1.0119e-08	2.65396
	USP47	5	0.678	0.436	2.90074e-149	5.65557e-145	1.911		FLT3LG	others	0.322	0.715	8.65297e-54	1.68707e-49	-1.57223		CEMIP2	12	0.641	0.513	5.22816e-13	1.01933e-08	0.943911
	NIPBL	5	0.718	0.507	4.50693e-149	8.78716e-145	1.75672		SERINC5	others	0.133	0.546	9.32154e-54	1.81742e-49	-2.45284		ZFAS1	others	0.753	0.88	5.69838e-13	1.11101e-08	-0.486424
	PIK3CA	5	0.603	0.34	4.54574e-149	8.86283e-145	2.20979		DSTN	11	0.538	0.242	1.12545e-53	2.19429e-49	1.82375		SYNE1	12	0.385	0.239	5.81788e-13	1.13431e-08	1.6113
	SNHG8	others	0.282	0.697	8.07433e-149	1.57425e-144	-1.72394		TMSB4X	11	1	1	2.00413e-53	3.90746e-49	0.511159		TRPS1	12	0.273	0.142	5.96194e-13	1.1624e-08	1.36475
	TSC22D3	others	0.974	0.973	1.93477e-148	3.77222e-144	-1.0191		TGFBR2	others	0.367	0.761	1.33681e-52	2.60637e-48	-1.47262		SNHG8	others	0.491	0.697	6.07262e-13	1.18398e-08	-0.582761
	ZDHHC20	5	0.548	0.269	4.30264e-148	8.38886e-144	2.31099		PTPRCAP	11	0.955	0.892	3.19354e-52	6.22644e-48	0.830456		SMYD3	12	0.437	0.274	6.13893e-13	1.19691e-08	1.14579
	RAN	others	0.299	0.72	1.22277e-147	2.38404e-143	-1.55088		ZBTB38	11	0.445	0.171	3.49446e-52	6.81315e-48	1.87049		EPS15	12	0.394	0.245	6.15972e-13	1.20096e-08	1.17813
	ICAM3	others	0.099	0.552	1.65557e-147	3.22787e-143	-2.34909		PASK	others	0.038	0.435	4.2812e-52	8.34705e-48	-3.87138		HLA-DQA1	12	0.023	0.002	6.33831e-13	1.23578e-08	3.03985
	VAMP2	others	0.642	0.864	2.2669e-147	4.41977e-143	-1.18636		LY6E	11	0.807	0.612	4.80344e-52	9.36526e-48	1.26607		TGFB1	12	0.744	0.661	7.28408e-13	1.42018e-08	0.911466
	EIF5A	others	0.516	0.805	3.30198e-147	6.43786e-143	-1.36969		NAP1L1	others	0.563	0.87	6.53806e-52	1.27473e-47	-1.14422		SNHG1	others	0.368	0.557	7.42022e-13	1.44672e-08	-0.798539
	SRSF11	5	0.907	0.743	1.16793e-146	2.27711e-142	1.22106		CD28	others	0.09	0.495	1.04407e-51	2.03563e-47	-2.70693		TESC	12	0.043	0.008	7.60328e-13	1.48241e-08	2.67704
	PDCD4	5	0.893	0.721	1.21861e-146	2.37592e-142	1.46363		MIAT	11	0.143	0.023	1.50268e-51	2.92977e-47	2.83677		RPS4Y1	others	0.957	0.988	8.22457e-13	1.60355e-08	-0.331162
	ATP6V0C	others	0.228	0.66	1.89503e-146	3.69473e-142	-1.76464		ARL4C	11	0.947	0.831	1.71938e-51	3.35227e-47	0.912545		AP3M2	others	0.224	0.413	1.00608e-12	1.96156e-08	-0.951079
	CD7	others	0.478	0.771	3.81931e-146	7.44651e-142	-1.56484		RPL14	others	1	1	1.81864e-51	3.54581e-47	-0.404481		RUNX2	12	0.164	0.068	1.04351e-12	2.03453e-08	1.66854
	MAL	others	0.293	0.695	5.60147e-146	1.09212e-141	-1.72018		ANXA4	11	0.128	0.018	2.48177e-51	4.83871e-47	2.99678		ARL15	12	0.244	0.122	1.05862e-12	2.06398e-08	1.55711
	SF3B5	others	0.071	0.519	5.61587e-146	1.09493e-141	-2.58018		TESPA1	others	0.08	0.484	4.46476e-51	8.70495e-47	-2.77442		MYO9B	12	0.394	0.237	1.19723e-12	2.33424e-08	1.03666
	IGF1R	5	0.373	0.121	6.14713e-145	1.19851e-140	3.14133		MVD	11	0.276	0.074	5.54264e-51	1.08065e-46	2.1507		FOXN3	12	0.632	0.483	1.2133e-12	2.36558e-08	0.890818
	TAGLN2	others	0.492	0.762	7.30907e-145	1.42505e-140	-1.71107		RPS3	others	1	1	7.94514e-51	1.54906e-46	-0.321881		MIR4422HG	12	0.023	0.002	1.26165e-12	2.45983e-08	3.59882
	ARFGEF1	5	0.591	0.321	8.06742e-145	1.5729e-140	2.13752		PRKCQ-AS1	others	0.143	0.544	1.06839e-50	2.08304e-46	-2.33222		MAPKAPK2	12	0.296	0.16	1.29189e-12	2.51879e-08	1.15382
	SMYD3	5	0.541	0.274	1.18362e-144	2.3077e-140	2.72506		NFATC2	11	0.467	0.191	1.3369e-50	2.60655e-46	1.81564		CCR7	others	0.601	0.765	1.44959e-12	2.82627e-08	-0.52155
	CCDC91	5	0.653	0.423	2.95698e-144	5.76522e-140	2.16559		PRR5	11	0.259	0.067	2.34386e-50	4.56981e-46	2.33132		PFN1	12	0.977	0.971	1.45744e-12	2.84158e-08	0.55039
	RNF38	5	0.596	0.331	3.61529e-144	7.04874e-140	2.18769		MCUB	others	0.432	0.798	2.43519e-50	4.74788e-46	-1.25677		IL7R	others	0.922	0.97	1.65079e-12	3.21855e-08	-0.324616
	TRIR	others	0.426	0.77	6.66216e-144	1.29892e-139	-1.44075		CD81	11	0.709	0.438	2.5487e-50	4.9692e-46	1.4308		MIAT	12	0.08	0.023	2.06746e-12	4.03093e-08	2.03045
	IMMP2L	5	0.538	0.272	8.65523e-144	1.68751e-139	2.89922		CD27	others	0.068	0.465	2.74334e-50	5.3487e-46	-2.79733		UAP1	12	0.17	0.071	2.07853e-12	4.05251e-08	1.44904
	TNKS	5	0.486	0.211	8.87161e-143	1.7297e-138	2.46958		CMC1	11	0.256	0.069	3.64022e-50	7.09733e-46	3.27627		RHBDF2	12	0.078	0.021	2.25685e-12	4.40018e-08	1.95317
	NEAT1	5	0.672	0.447	1.5137e-142	2.95127e-138	2.11296		ATG2A	11	0.367	0.122	4.32739e-50	8.43712e-46	1.90935		ZNF683	12	0.011	0.001	2.74445e-12	5.35085e-08	4.46131
	UQCR11	others	0.087	0.537	7.65e-142	1.49152e-137	-2.27519		PRKCA	others	0.136	0.538	6.95808e-50	1.35662e-45	-2.18408		RPL27A	others	0.98	0.997	2.77867e-12	5.41757e-08	-0.294906
	SET	others	0.317	0.724	8.26353e-142	1.61114e-137	-1.52678		PPP1CA	11	0.618	0.332	8.36256e-50	1.63045e-45	1.51965		SYTL3	12	0.509	0.362	2.96976e-12	5.79014e-08	1.36217
	COX7A2	others	0.122	0.578	7.97643e-141	1.55516e-136	-1.95552		TNFAIP8	others	0.299	0.69	1.26033e-49	2.45726e-45	-1.56082		ARHGEF12	12	0.04	0.007	4.02528e-12	7.84808e-08	2.81106
	SCAND1	others	0.102	0.55	1.00993e-140	1.96906e-136	-2.17846		INPP4B	others	0.153	0.554	1.68749e-49	3.29009e-45	-2.15742		OSBPL7	12	0.109	0.037	4.11243e-12	8.018e-08	1.49224
	MYCBP2	5	0.732	0.535	1.10896e-140	2.16215e-136	1.70489		STOM	11	0.279	0.077	1.71094e-49	3.33581e-45	2.1538		GBF1	12	0.218	0.105	4.44124e-12	8.65909e-08	1.35837
	ALKBH7	others	0.048	0.478	2.61144e-140	5.09153e-136	-3.06589		OSBPL7	11	0.183	0.037	2.10505e-49	4.10421e-45	2.57866		FCGR3A	12	0.014	0.001	4.49146e-12	8.75699e-08	4.29139
	UBXN1	others	0.339	0.73	3.06912e-140	5.98386e-136	-1.47411		CDK2AP2	11	0.269	0.073	3.372e-49	6.57439e-45	2.24325		DBN1	12	0.014	0.001	4.52232e-12	8.81716e-08	4.04628
	PRKCB	5	0.657	0.444	8.79532e-140	1.71482e-135	2.10869		UBC	11	1	0.992	8.16795e-49	1.59251e-44	0.582704		MACF1	12	0.46	0.308	5.28807e-12	1.03101e-07	1.11804
	PDE7A	5	0.636	0.391	1.30125e-139	2.53704e-135	2.06897		SESN3	others	0.173	0.558	9.2162e-49	1.79688e-44	-2.38237		RNASET2	others	0.595	0.758	5.44379e-12	1.06138e-07	-0.597617
	MAN2A1	5	0.546	0.279	3.31044e-139	6.45436e-135	2.3945		TOX	11	0.256	0.066	1.16058e-48	2.26279e-44	2.02197		LDHB	others	0.963	0.99	5.70487e-12	1.11228e-07	-0.291503
	BTBD11	5	0.488	0.218	6.63476e-139	1.29358e-134	2.81828		CMTM8	others	0.038	0.419	1.30427e-48	2.54294e-44	-3.5316		PIK3IP1	others	0.871	0.919	6.34472e-12	1.23703e-07	-0.432099
	NSA2	others	0.234	0.658	1.11189e-138	2.16785e-134	-1.66616		HINT1	others	0.877	0.98	1.38189e-48	2.69427e-44	-0.756411		PDCD1	12	0.029	0.004	6.37157e-12	1.24226e-07	3.07429
	RGS10	others	0.342	0.724	1.46353e-138	2.85344e-134	-1.50643		PTPRJ	11	0.415	0.151	1.568e-48	3.05712e-44	1.67319		CD99	12	0.784	0.71	6.44454e-12	1.25649e-07	0.624041
	ARPC3	others	0.502	0.795	2.35762e-138	4.59665e-134	-1.3088		SYNE2	11	0.779	0.544	2.63254e-48	5.13267e-44	1.23749		HLA-B	12	0.994	0.998	7.1782e-12	1.39953e-07	0.372074
	ATP5MC3	others	0.126	0.564	4.98094e-138	9.71134e-134	-2.1667		MT-CO1	11	1	0.999	3.24951e-48	6.33556e-44	0.529787		TBC1D22A	12	0.371	0.232	8.38713e-12	1.63524e-07	1.16702
	PTBP2	5	0.475	0.203	6.43231e-138	1.25411e-133	2.34257		PELI1	others	0.178	0.576	3.32046e-48	6.47389e-44	-1.96574		ANKRD55	others	0.029	0.164	9.07128e-12	1.76863e-07	-2.851
	NOSIP	others	0.499	0.771	1.43262e-137	2.79319e-133	-1.57772		ITPKB	others	0.211	0.583	4.46627e-48	8.70789e-44	-2.02612		PRKCB	12	0.58	0.444	9.46519e-12	1.84543e-07	0.841242
	KRT10	others	0.086	0.524	1.45351e-137	2.8339e-133	-2.33718		TNFSF9	11	0.028	0.001	5.3481e-48	1.04272e-43	5.39316		CD248	12	0.026	0.003	9.62976e-12	1.87751e-07	3.24832
	SELENOW	others	0.048	0.476	1.77742e-137	3.46543e-133	-2.89506		FCMR	others	0.324	0.706	6.66164e-48	1.29882e-43	-1.46198		LEPROTL1	others	0.96	0.975	1.05089e-11	2.04892e-07	-0.364807
	SUMO2	others	0.517	0.809	2.84612e-137	5.54908e-133	-1.26378		GTDC1	11	0.201	0.045	7.49887e-48	1.46206e-43	2.71517		NSG1	12	0.126	0.047	1.09223e-11	2.12952e-07	1.50654
	IL6ST	5	0.855	0.701	7.91153e-137	1.54251e-132	1.37843		RAPGEF6	others	0.219	0.607	8.1872e-48	1.59626e-43	-1.85115		HLA-DRB5	12	0.032	0.005	1.11966e-11	2.18301e-07	2.85363
	H2AFZ	others	0.198	0.627	9.51805e-137	1.85573e-132	-1.79723		RPL17	others	1	1	8.18928e-48	1.59666e-43	-0.401093		STK10	12	0.46	0.319	1.25674e-11	2.45027e-07	1.03277
	C1QBP	others	0.067	0.495	1.23692e-136	2.41163e-132	-2.69366		IER5L	11	0.126	0.019	9.55128e-48	1.86221e-43	2.87678		NFAT5	12	0.279	0.15	1.53916e-11	3.0009e-07	1.15247
	SMAP2	5	0.94	0.817	1.27698e-136	2.48974e-132	1.18528		RPS20	others	0.97	0.996	2.97857e-47	5.80733e-43	-0.622448		CCSER2	12	0.572	0.442	1.54907e-11	3.02023e-07	0.914074
	GLS	5	0.62	0.371	1.3074e-136	2.54904e-132	2.06876		HERPUD1	11	0.528	0.246	4.56821e-47	8.90664e-43	1.64089		TENT4B	12	0.227	0.113	1.66257e-11	3.24152e-07	1.41413
	ELOB	others	0.065	0.495	1.44461e-136	2.81655e-132	-2.61907		FXYD5	others	0.915	0.99	8.63881e-47	1.68431e-42	-0.704358		ITCH	12	0.353	0.22	1.77539e-11	3.46147e-07	1.2731
	GTF3A	others	0.207	0.636	3.39505e-136	6.61934e-132	-1.74894		PPM1L	11	0.108	0.015	1.20172e-46	2.34298e-42	3.22532		LCP1	12	0.67	0.554	1.96368e-11	3.82858e-07	0.730103
	CEMIP2	5	0.715	0.513	1.17136e-135	2.2838e-131	1.79432		RPL15	others	1	1	2.62291e-46	5.11389e-42	-0.41429		ST13	others	0.529	0.698	2.03109e-11	3.96001e-07	-0.554815
	ARL6IP4	others	0.309	0.708	3.62498e-135	7.06762e-131	-1.48896		RPL38	others	0.942	0.991	3.61171e-46	7.04175e-42	-0.64911		PPP2R5A	12	0.296	0.166	2.07818e-11	4.05182e-07	1.17291
	RSL1D1	others	0.271	0.681	4.46845e-135	8.71215e-131	-1.56851		FUT11	11	0.176	0.036	7.65888e-46	1.49325e-41	2.37479		PIK3R5	12	0.445	0.311	2.14273e-11	4.17769e-07	1.18313
	RASSF3	5	0.552	0.291	4.81908e-135	9.39575e-131	2.2766		NELL2	others	0.078	0.444	1.00604e-45	1.96147e-41	-3.16029		MAP3K20	12	0.011	0.001	2.14373e-11	4.17963e-07	4.32381
	HSP90AB1	others	0.868	0.924	6.18257e-135	1.20541e-130	-1.02562		LINC02084	11	0.028	0.001	1.09595e-45	2.13677e-41	5.26763		CPNE2	12	0.046	0.01	2.75937e-11	5.37995e-07	2.49007
	CRIP1	others	0.192	0.592	6.62321e-135	1.29133e-130	-2.26268		C8G	11	0.028	0.001	1.09595e-45	2.13677e-41	5.26763		IQGAP2	12	0.483	0.348	3.24917e-11	6.3349e-07	1.13633
	EID1	others	0.107	0.54	8.98181e-135	1.75118e-130	-2.13364		NACA	others	1	1	1.13084e-45	2.20481e-41	-0.427703		P2RX5	12	0.089	0.028	3.38311e-11	6.59605e-07	1.60228
	PRR13	others	0.121	0.56	1.0829e-134	2.11133e-130	-1.98658		CTSD	11	0.518	0.247	3.77921e-45	7.36833e-41	1.7613		EZH2	12	0.124	0.047	3.52535e-11	6.87338e-07	1.65748
	EPB41L4A-AS1	others	0.087	0.517	1.11679e-134	2.1774e-130	-2.40487		MAN1A1	11	0.229	0.058	4.06287e-45	7.92138e-41	2.25663		NCOA2	12	0.368	0.237	3.68763e-11	7.18977e-07	1.23322
	DOCK9	5	0.469	0.205	4.23016e-134	8.24755e-130	2.55415		MPST	11	0.101	0.013	7.01326e-45	1.36737e-40	2.9913		HLA-DMB	12	0.029	0.004	3.76123e-11	7.33327e-07	2.98019
	GUK1	others	0.171	0.599	3.21451e-133	6.26734e-129	-1.8539		SLC7A5	11	0.266	0.076	9.25637e-45	1.80471e-40	2.25171		RAPGEF1	12	0.342	0.211	3.84185e-11	7.49045e-07	1.26338
	ZFAND6	5	0.518	0.255	4.33274e-133	8.44754e-129	2.29905		KIR2DL1	11	0.015	0	1.22423e-44	2.38688e-40	7.26763		FLT3LG	others	0.54	0.715	3.96249e-11	7.72566e-07	-0.479123
	ATXN1	5	0.551	0.298	2.39069e-132	4.66113e-128	2.33236		GSE1	11	0.133	0.022	1.33017e-44	2.59344e-40	2.70905		ANTKMT	12	0.141	0.057	3.98476e-11	7.76908e-07	1.33955
	NKTR	5	0.708	0.519	3.38758e-132	6.60476e-128	1.65347		AQP3	others	0.048	0.411	2.67159e-44	5.20879e-40	-3.1287		HLA-DMA	12	0.092	0.03	4.299e-11	8.38175e-07	1.75893
	FKBP8	others	0.169	0.61	9.32096e-132	1.81731e-127	-1.68634		STAT4	11	0.698	0.411	4.94007e-44	9.63166e-40	1.19986		HLA-DRA	12	0.057	0.014	4.39052e-11	8.5602e-07	2.46814
	OAZ1	others	0.443	0.744	1.58863e-131	3.09735e-127	-1.51028		LINC002481	11	0.038	0.002	6.08183e-44	1.18577e-39	4.49712		NPC1	12	0.138	0.056	4.72652e-11	9.2153e-07	1.83113
	GNAI2	others	0.296	0.695	3.03525e-131	5.91783e-127	-1.47337		XCL2	11	0.013	0	8.36334e-44	1.6306e-39	7.8526		PRKCH	12	0.816	0.719	5.43595e-11	1.05985e-06	0.948848
	RAP1B	5	0.906	0.764	5.44022e-131	1.06068e-126	1.24867		SNHG29	others	0.791	0.958	9.41414e-44	1.83548e-39	-0.821074		ITGAV	12	0.08	0.025	5.53495e-11	1.07915e-06	2.05251
	ATP8A1	5	0.506	0.244	7.73934e-131	1.50894e-126	2.45719		RAB27A	11	0.291	0.09	1.04009e-43	2.02787e-39	2.04485		ANTXR2	12	0.135	0.055	5.62346e-11	1.09641e-06	1.78208
	RALGAPA2	5	0.454	0.193	1.40449e-130	2.73833e-126	2.46391		MIR4435-2HG	11	0.201	0.047	1.72262e-43	3.35859e-39	2.19568		NPIPB5	12	0.158	0.069	5.78839e-11	1.12856e-06	1.55279
	RB1CC1	5	0.615	0.369	2.50534e-130	4.88467e-126	1.86805		SOCS3	others	0.06	0.417	2.24787e-43	4.38268e-39	-3.08888		SEC31B	12	0.083	0.026	5.95095e-11	1.16026e-06	1.70875
	HCST	others	0.048	0.457	2.57348e-130	5.01751e-126	-3.02367		TBKBP1	11	0.05	0.003	3.07644e-43	5.99814e-39	3.93203		CLIC3	12	0.014	0.001	6.4069e-11	1.24915e-06	3.87635
	TCF12	5	0.521	0.263	2.91693e-130	5.68713e-126	2.39214		TRABD2A	others	0.07	0.43	3.19719e-43	6.23357e-39	-2.78028		WIPF2	12	0.135	0.054	6.64241e-11	1.29507e-06	1.48641
	UBAC2	5	0.648	0.437	2.94118e-130	5.73442e-126	1.94396		SATB1	others	0.151	0.523	4.04701e-43	7.89045e-39	-1.94105		CYBA	12	0.816	0.726	6.98754e-11	1.36236e-06	0.534826
	PPP6R3	5	0.591	0.339	8.00087e-130	1.55993e-125	1.97998		TNFSF8	others	0.063	0.422	4.10478e-43	8.00308e-39	-2.85049		PRKCQ	12	0.457	0.321	7.72715e-11	1.50656e-06	1.05311
	TPP2	5	0.641	0.415	8.59266e-130	1.67531e-125	1.77579		ITGAX	11	0.023	0	1.18869e-42	2.31758e-38	5.41964		ADCY9	12	0.046	0.01	7.86681e-11	1.53379e-06	2.65396
	DIP2B	5	0.482	0.217	1.15528e-129	2.25245e-125	2.26335		CD55	others	0.367	0.7	1.67212e-42	3.26014e-38	-1.40875		CHD9	12	0.213	0.107	8.10475e-11	1.58018e-06	1.42672
	ARL15	5	0.359	0.122	1.40804e-129	2.74526e-125	2.96498		SEPTIN7	11	0.842	0.702	3.2076e-42	6.25385e-38	0.997231		PRKCQ-AS1	others	0.371	0.544	8.18071e-11	1.59499e-06	-0.695456
	DAZAP2	others	0.745	0.905	1.60792e-129	3.13496e-125	-0.972604		RPS27	others	1	1	3.78065e-42	7.37114e-38	-0.351501		SLC25A6	others	0.92	0.965	8.35682e-11	1.62933e-06	-0.329372
	TBL1XR1	5	0.49	0.23	7.49868e-129	1.46202e-124	2.39364		EIF4G3	11	0.284	0.088	4.77737e-42	9.31444e-38	2.0401		USP24	12	0.425	0.298	8.72318e-11	1.70076e-06	1.07761
	HIVEP2	5	0.634	0.418	1.1048e-128	2.15403e-124	2.10531		CD69	others	0.766	0.939	8.45088e-42	1.64767e-37	-0.836325		TPRG1	12	0.017	0.002	8.98768e-11	1.75233e-06	3.60333
	TRAPPC9	5	0.449	0.193	1.78748e-128	3.48504e-124	2.55895		DUSP2	11	0.676	0.454	1.27487e-41	2.4856e-37	1.63567		GPR137B	12	0.106	0.038	9.14366e-11	1.78274e-06	1.40294
	LRRC8B	5	0.354	0.117	2.03005e-128	3.958e-124	2.72311		SRXN1	11	0.035	0.002	1.93094e-41	3.76475e-37	4.53067		AK5	others	0.066	0.205	1.00852e-10	1.9663e-06	-1.86868
	UQCRFS1	others	0.167	0.597	3.30527e-128	6.44429e-124	-1.72993		OXNAD1	others	0.196	0.567	2.159e-41	4.2094e-37	-1.61317		SESN2	12	0.063	0.017	1.05209e-10	2.05126e-06	1.787
	ZFP36L2	others	0.988	0.982	4.79363e-127	9.34615e-123	-0.862585		FYN	11	0.922	0.82	2.60816e-41	5.08513e-37	0.773091		SURF4	12	0.348	0.213	1.1079e-10	2.16007e-06	0.920617
	TOMM6	others	0.063	0.47	4.53707e-126	8.84592e-122	-2.671		ABLIM1	others	0.289	0.649	2.78057e-41	5.42127e-37	-1.50497		LAPTM5	others	0.966	0.979	1.13975e-10	2.22217e-06	-0.30717
	PEBP1	others	0.239	0.645	3.06838e-125	5.98241e-121	-1.595		RPL23	others	0.859	0.967	3.00615e-41	5.86108e-37	-0.711283		FAM172A	12	0.448	0.317	1.15227e-10	2.24659e-06	1.16492
	FBXL17	5	0.505	0.254	4.02713e-125	7.85169e-121	2.47787		RNASET2	others	0.405	0.758	3.20585e-41	6.25044e-37	-1.15495		LRRFIP1	12	0.655	0.548	1.16426e-10	2.26995e-06	0.669896
	GIMAP7	others	0.348	0.701	4.49385e-125	8.76167e-121	-1.54163		NFKBIZ	others	0.188	0.546	5.16477e-41	1.00698e-36	-1.80256		DIAPH1	12	0.402	0.265	1.17149e-10	2.28406e-06	1.04622
	HIVEP1	5	0.513	0.259	9.0927e-125	1.7728e-120	2.26694		TESC	11	0.073	0.008	5.58521e-41	1.08895e-36	3.35783		SMAD3	12	0.233	0.123	1.31929e-10	2.57223e-06	1.43344
	CNN2	others	0.402	0.735	1.0367e-124	2.02126e-120	-1.39576		SUSD1	11	0.111	0.017	6.54791e-41	1.27665e-36	2.76756		ZNF704	12	0.04	0.008	1.64423e-10	3.20576e-06	2.7812
	ATP5IF1	others	0.075	0.485	6.40462e-124	1.24871e-119	-2.3959		CEBPB	11	0.445	0.196	6.9625e-41	1.35748e-36	1.77534		SNHG3	others	0.382	0.56	1.70518e-10	3.32459e-06	-0.658289
	CNBP	others	0.823	0.928	6.87753e-124	1.34091e-119	-0.910449		FHIT	others	0.083	0.428	7.53333e-41	1.46877e-36	-2.75466		PIK3CG	12	0.141	0.059	1.95395e-10	3.80961e-06	1.45271
	CCSER2	5	0.643	0.442	7.07852e-124	1.3801e-119	1.89518		GLUL	11	0.224	0.059	8.7532e-41	1.70661e-36	2.22871		YARS	12	0.319	0.19	2.07238e-10	4.04053e-06	1.06394
	IKZF1	5	0.933	0.816	9.77341e-124	1.90552e-119	1.20263		LPGAT1	11	0.281	0.09	9.50617e-41	1.85342e-36	2.09353		ITGA4	12	0.649	0.514	2.15241e-10	4.19656e-06	0.703395
	ARF6	others	0.194	0.612	3.15922e-123	6.15953e-119	-1.62868		DBI	11	0.518	0.253	1.12613e-40	2.19562e-36	1.46774		MAN2A1	12	0.411	0.279	2.21366e-10	4.31596e-06	0.947763
	ANAPC16	others	0.118	0.534	1.88613e-122	3.67738e-118	-1.96529		SSBP4	11	0.52	0.262	1.66244e-40	3.24127e-36	1.51551		PARVG	12	0.261	0.142	2.54565e-10	4.96325e-06	1.07161
	ATP10A	5	0.42	0.174	5.39108e-122	1.0511e-117	2.53676		TPM3	11	0.915	0.85	2.06837e-40	4.03271e-36	0.782899		ARPC2	12	0.839	0.769	2.66676e-10	5.19939e-06	0.50434
	SORL1	5	0.623	0.414	5.22203e-121	1.01814e-116	1.89545		DNAJC1	11	0.477	0.219	3.40671e-40	6.64207e-36	1.533		IL10RA	12	0.445	0.298	2.72502e-10	5.31296e-06	0.765039
	CD27	others	0.065	0.465	7.94291e-121	1.54863e-116	-2.52517		GFI1	11	0.128	0.023	5.16022e-40	1.00609e-35	2.62843		CD38	12	0.135	0.057	3.09861e-10	6.04135e-06	1.70133
	EVI2B	others	0.106	0.52	9.33194e-121	1.81945e-116	-2.00559		CRIM1	11	0.028	0.001	7.3315e-40	1.42942e-35	4.94571		SNX30	12	0.057	0.015	3.15985e-10	6.16077e-06	2.4907
	SERP1	others	0.623	0.83	2.06848e-120	4.03292e-116	-1.15343		APOBEC3H	11	0.028	0.001	7.3315e-40	1.42942e-35	4.94571		IQGAP1	12	0.466	0.325	3.21726e-10	6.27269e-06	0.811867
	APH1A	others	0.059	0.456	2.22147e-120	4.33121e-116	-2.4889		BCL11B	others	0.487	0.808	7.67046e-40	1.49551e-35	-1.0672		NLRC5	12	0.359	0.23	3.27495e-10	6.38517e-06	1.05561
	PRDM2	5	0.579	0.346	6.30291e-120	1.22888e-115	2.02152		SERTAD1	11	0.327	0.118	8.36612e-40	1.63114e-35	1.94483		EIF4B	others	0.773	0.864	3.60338e-10	7.02551e-06	-0.429627
	KRTCAP2	others	0.051	0.445	7.46119e-120	1.45471e-115	-2.64136		ZNF331	others	0.312	0.647	8.81673e-40	1.719e-35	-1.57483		HLA-DQB1	12	0.052	0.013	3.86759e-10	7.54065e-06	2.44383
	SYNE2	5	0.719	0.544	1.4002e-119	2.72997e-115	1.71512		AKR1C3	11	0.075	0.008	1.47467e-39	2.87516e-35	3.54837		ABI3	12	0.072	0.022	3.95086e-10	7.703e-06	1.8904
	HSPB1	others	0.034	0.416	2.22321e-119	4.3346e-115	-3.12325		RHOB	11	0.219	0.059	2.56771e-39	5.00626e-35	2.31806		EIF2S3	others	0.46	0.635	4.12809e-10	8.04855e-06	-0.568395
	RABAC1	others	0.043	0.429	2.68681e-119	5.23846e-115	-2.90094		PDLIM1	11	0.033	0.001	6.14706e-39	1.19849e-34	4.49003		BRD1	12	0.204	0.104	4.16815e-10	8.12664e-06	1.55904
	ABHD14B	others	0.045	0.43	6.40815e-119	1.2494e-114	-2.96396		NDUFB7	11	0.445	0.203	1.11569e-38	2.17526e-34	1.67976		MYC	others	0.135	0.279	4.48053e-10	8.7357e-06	-1.45405
	AKAP13	5	0.688	0.503	1.6027e-118	3.12478e-114	1.74874		DBN1	11	0.028	0.001	3.17327e-38	6.18692e-34	4.96807		DPY19L1	12	0.069	0.02	4.93542e-10	9.62259e-06	1.87342
	ARID2	5	0.522	0.274	2.30224e-118	4.48868e-114	2.14518		TTC16	11	0.083	0.011	3.17449e-38	6.1893e-34	3.05385		MT-ND1	12	0.983	0.97	4.94414e-10	9.63958e-06	0.35436
	EPB41	5	0.777	0.634	2.59759e-118	5.06451e-114	1.46407		RHBDF2	11	0.121	0.021	4.1952e-38	8.17938e-34	2.71058		KPNA2	12	0.184	0.089	5.11689e-10	9.97639e-06	1.20038
	TPM3	others	0.653	0.85	3.913e-118	7.62917e-114	-1.02839		TXK	others	0.118	0.469	5.55888e-38	1.08382e-33	-1.88422		CAST	12	0.578	0.459	5.15417e-10	1.00491e-05	0.660425
	ARL6IP5	others	0.266	0.662	6.63917e-118	1.29444e-113	-1.35675		MTSS1	11	0.198	0.052	5.70277e-38	1.11187e-33	2.38994		MAPK1	12	0.29	0.173	5.19521e-10	1.01291e-05	1.281
	TBC1D22A	5	0.477	0.232	1.84889e-117	3.60478e-113	2.36045		RAPGEF1	11	0.455	0.211	9.08098e-38	1.77052e-33	1.4968		ATG2A	12	0.23	0.122	5.29107e-10	1.0316e-05	1.14106
	TUBB	others	0.071	0.47	1.9147e-117	3.73308e-113	-2.30227		MAP1LC3B	11	0.678	0.43	1.0602e-37	2.06707e-33	1.1843		ITGB1	12	0.333	0.207	5.32125e-10	1.03748e-05	1.05871
	PITPNC1	5	0.668	0.509	3.05357e-117	5.95354e-113	1.92836		VIPR2	11	0.025	0.001	1.12937e-37	2.20193e-33	5.02663		RNF166	12	0.388	0.247	5.40246e-10	1.05332e-05	0.809575
	LAMTOR4	others	0.101	0.501	4.39613e-117	8.57113e-113	-2.15082		PTP4A2	11	0.804	0.667	1.27725e-37	2.49025e-33	0.988797		DENND4A	12	0.483	0.334	5.41419e-10	1.05561e-05	0.766227
	C4orf3	others	0.05	0.435	3.63472e-116	7.08661e-112	-2.71753		DGKA	others	0.098	0.425	4.57485e-37	8.91958e-33	-2.34106		ZNF532	12	0.014	0.001	5.8432e-10	1.13925e-05	3.72435
	NCOA2	5	0.482	0.237	2.35805e-115	4.59749e-111	2.27432		GNPTAB	11	0.357	0.138	4.7137e-37	9.19029e-33	1.67127		SLC25A20	12	0.055	0.014	6.07451e-10	1.18435e-05	2.29139
	OSBPL8	5	0.752	0.598	2.60035e-115	5.06991e-111	1.56745		JAZF1	11	0.251	0.078	5.89817e-37	1.14997e-32	2.04547		PAOX	12	0.057	0.015	6.16098e-10	1.20121e-05	1.92882
	PLP2	others	0.034	0.404	6.77243e-115	1.32042e-110	-3.46266		TUBB4B	11	0.352	0.136	8.26798e-37	1.61201e-32	1.65096		SIPA1	12	0.29	0.169	6.16246e-10	1.20149e-05	1.01537
	S100A4	others	0.182	0.538	7.63747e-115	1.48908e-110	-2.48791		TFDP2	11	0.435	0.201	1.06362e-36	2.07373e-32	1.64204		RCAN3	others	0.532	0.686	7.27058e-10	1.41754e-05	-0.536582
	FAF1	5	0.508	0.269	1.0103e-114	1.96978e-110	2.28005		CAMK2N1	11	0.128	0.024	1.12331e-36	2.19012e-32	2.48967		KIAA0232	12	0.175	0.084	7.3647e-10	1.43589e-05	1.32732
	NDUFA13	others	0.13	0.54	1.03205e-114	2.01219e-110	-1.77774		SLC2A3	others	0.588	0.83	1.31041e-36	2.5549e-32	-1.05846		MARK4	12	0.08	0.026	7.4589e-10	1.45426e-05	1.84171
	ATP5F1A	others	0.15	0.564	1.49647e-114	2.91766e-110	-1.64092		B4GALT5	11	0.073	0.009	1.36452e-36	2.6604e-32	3.26763		EIF3L	others	0.753	0.874	7.67943e-10	1.49726e-05	-0.385333
	PPP1CB	5	0.588	0.364	8.13065e-114	1.58523e-109	1.97761		CTNNA1	11	0.078	0.01	1.60697e-36	3.13312e-32	2.9633		ZFAND3	12	0.391	0.271	8.105e-10	1.58023e-05	1.23451
	KDM4C	5	0.551	0.323	5.82308e-113	1.13533e-108	2.08946		ANXA5	11	0.354	0.142	2.74571e-36	5.35331e-32	1.7372		CD84	12	0.167	0.078	8.95562e-10	1.74608e-05	1.31329
	NDFIP1	5	0.978	0.904	6.06447e-113	1.18239e-108	1.07438		PHTF1	11	0.101	0.016	3.18373e-36	6.20733e-32	2.76638		TIGIT	12	0.124	0.051	9.57802e-10	1.86743e-05	1.53601
	COX7A2L	others	0.072	0.459	8.34352e-112	1.62674e-107	-2.18162		PVT1	others	0.02	0.321	3.96856e-36	7.7375e-32	-3.98336		RBFOX2	others	0.681	0.809	1.03492e-09	2.01779e-05	-0.404895
	ADK	5	0.574	0.368	9.45321e-112	1.84309e-107	2.12199		RPS7	others	1	1	4.03765e-36	7.87221e-32	-0.304165		SMC6	12	0.144	0.063	1.04256e-09	2.03267e-05	1.35066
	SNHG7	others	0.182	0.586	1.48669e-111	2.8986e-107	-1.6047		CAPNS1	11	0.573	0.325	5.06533e-36	9.87587e-32	1.31865		TAP1	12	0.388	0.255	1.12102e-09	2.18566e-05	0.853577
	ARF5	others	0.064	0.444	1.68359e-111	3.2825e-107	-2.34322		PIM2	others	0.148	0.473	5.25458e-36	1.02449e-31	-2.00446		ARHGAP15	12	0.888	0.865	1.1292e-09	2.20161e-05	0.54194
	NDUFA11	others	0.07	0.454	1.7939e-111	3.49757e-107	-2.261		USP28	11	0.111	0.019	5.87134e-36	1.14473e-31	2.83782		PPP1R12B	12	0.121	0.05	1.15922e-09	2.26013e-05	1.83788
	GNB2	others	0.082	0.473	1.844e-111	3.59524e-107	-2.07393		SUN2	11	0.799	0.593	7.03225e-36	1.37108e-31	1.01983		BHLHE40-AS1	12	0.02	0.002	1.20529e-09	2.34996e-05	3.00188
	SCAF8	5	0.474	0.233	3.66007e-111	7.13603e-107	2.1669		CISH	11	0.111	0.019	7.4899e-36	1.46031e-31	2.63417		PRKX	12	0.27	0.158	1.30877e-09	2.55171e-05	1.32413
	HMGN2	others	0.409	0.744	4.19932e-111	8.18741e-107	-1.2082		LMO4	11	0.116	0.021	8.67663e-36	1.69168e-31	2.53442		YES1	12	0.23	0.124	1.3528e-09	2.63755e-05	1.39502
	ZNF331	5	0.807	0.647	1.41429e-110	2.75744e-106	1.54454		ANKRD9	11	0.045	0.003	8.68273e-36	1.69287e-31	3.83467		NAA50	12	0.247	0.139	1.42959e-09	2.78726e-05	1.37607
	CYBA	others	0.431	0.726	2.09527e-110	4.08515e-106	-1.3231		MAML2	others	0.246	0.582	1.56654e-35	3.05429e-31	-1.49191		PASK	others	0.276	0.435	1.50139e-09	2.92726e-05	-0.892202
	LDLRAD4	5	0.546	0.327	4.31559e-110	8.4141e-106	2.44571		PYHIN1	11	0.48	0.236	1.68486e-35	3.28497e-31	1.51041		DIP2A	12	0.33	0.205	1.50199e-09	2.92843e-05	0.99268
	LUC7L2	5	0.632	0.438	9.42895e-110	1.83836e-105	1.70876		PIP4K2A	11	0.558	0.303	1.77758e-35	3.46575e-31	1.30689		UQCRB	others	0.779	0.879	1.51e-09	2.94404e-05	-0.37817
	FAM214A	5	0.49	0.247	1.11036e-109	2.16486e-105	2.09855		NFIL3	11	0.141	0.03	1.93068e-35	3.76425e-31	2.56719		PLXDC2	12	0.014	0.001	1.52134e-09	2.96615e-05	4.27689
	SKI	5	0.357	0.134	1.17669e-109	2.2942e-105	2.84469		EPDR1	11	0.01	0	2.18593e-35	4.26191e-31	7.58956		RAP1GAP2	12	0.112	0.045	1.64048e-09	3.19845e-05	1.91061
	UBALD2	others	0.508	0.789	1.40068e-109	2.7309e-105	-1.12245		CCL3L1	11	0.01	0	2.18593e-35	4.26191e-31	7.58956		DYNC1H1	12	0.477	0.335	1.7409e-09	3.39423e-05	0.718842
	H1FX	others	0.673	0.805	1.63139e-109	3.18073e-105	-1.42337		TENT5C	11	0.565	0.312	2.60396e-35	5.07693e-31	1.23917		CYTOR	12	0.164	0.077	1.84026e-09	3.58795e-05	1.23266
	YPEL3	others	0.373	0.717	3.43202e-109	6.6914e-105	-1.2529		RDH10	11	0.03	0.001	3.0039e-35	5.8567e-31	4.50864		SNHG32	others	0.443	0.596	1.86415e-09	3.63453e-05	-0.605494
	FLT3LG	others	0.368	0.715	3.74977e-109	7.31093e-105	-1.27533		REEP5	11	0.455	0.213	3.39279e-35	6.61493e-31	1.43413		CD7	others	0.638	0.771	1.91465e-09	3.73299e-05	-0.320786
	STAT4	5	0.611	0.411	4.46728e-109	8.70986e-105	2.01751		KIF13B	11	0.264	0.087	3.51002e-35	6.84348e-31	1.83646		MT1E	12	0.046	0.011	1.94447e-09	3.79113e-05	2.18568
	PCM1	5	0.643	0.452	4.99341e-109	9.73564e-105	1.69727		OGFRL1	11	0.131	0.026	3.57573e-35	6.9716e-31	2.4626		RAPGEF6	others	0.437	0.607	2.06422e-09	4.02461e-05	-0.547663
	CLASP1	5	0.369	0.142	5.96929e-109	1.16383e-104	2.42964		RABGAP1L	11	0.651	0.429	3.76909e-35	7.34859e-31	1.28901		ACTB	12	1	0.999	2.19863e-09	4.28666e-05	0.39412
	ATP5PD	others	0.067	0.443	3.05902e-108	5.96418e-104	-2.26342		ACTN1	others	0.013	0.304	4.2431e-35	8.27278e-31	-4.64541		KSR1	12	0.057	0.016	2.28025e-09	4.4458e-05	2.22482
	PRDX2	others	0.045	0.407	5.82229e-108	1.13517e-103	-2.7365		GOLIM4	11	0.018	0	7.65393e-35	1.49229e-30	5.68267		ZBED4	12	0.115	0.047	2.39721e-09	4.67384e-05	1.83317
	MDH2	others	0.088	0.476	5.99182e-108	1.16823e-103	-1.90332		MSN	11	0.698	0.492	9.70415e-35	1.89202e-30	1.15109		FAM160B1	12	0.267	0.155	2.4015e-09	4.6822e-05	1.16635
	MON2	5	0.517	0.282	1.81149e-107	3.53186e-103	1.98502		TSPAN2	11	0.108	0.019	1.51446e-34	2.95275e-30	2.58709		CDKN2B-AS1	12	0.011	0.001	2.41181e-09	4.7023e-05	3.97589
	LSP1	others	0.405	0.713	2.65036e-107	5.1674e-103	-1.32689		GNAO1	11	0.035	0.002	2.26466e-34	4.41541e-30	4.17452		CDC42EP3	12	0.149	0.068	2.4325e-09	4.74264e-05	1.33879
	PDE4D	5	0.604	0.401	2.86195e-107	5.57993e-103	2.05779		COX4I1	others	0.977	0.997	2.30976e-34	4.50334e-30	-0.510981		ZNRF2	12	0.296	0.177	2.69206e-09	5.24872e-05	1.11992
	FIS1	others	0.055	0.423	3.21594e-107	6.27012e-103	-2.47378		AC021188.1	11	0.028	0.001	5.72087e-34	1.1154e-29	4.60467		RFTN1	12	0.411	0.285	2.77584e-09	5.41205e-05	0.829845
	SMIM26	others	0.041	0.399	9.07158e-107	1.76869e-102	-2.78034		PPIB	11	0.854	0.748	7.73432e-34	1.50796e-29	0.841284		HELZ	12	0.365	0.248	3.13583e-09	6.11393e-05	1.32583
	TPI1	others	0.068	0.439	9.38888e-107	1.83055e-102	-2.23244		LATS2	11	0.023	0.001	1.03596e-33	2.01982e-29	5.0046		FAM49B	12	0.494	0.362	3.22184e-09	6.28162e-05	0.870052
	CD99	others	0.37	0.71	1.02659e-106	2.00155e-102	-1.20162		A2M-AS1	11	0.033	0.002	1.24476e-33	2.42691e-29	4.36717		RNF38	12	0.454	0.331	3.44224e-09	6.71134e-05	0.923439
	ISCU	others	0.214	0.611	2.83299e-106	5.52348e-102	-1.40048		ATP1A3	11	0.068	0.008	1.55167e-33	3.02528e-29	3.09771		DUSP10	12	0.195	0.099	3.46361e-09	6.75301e-05	1.21742
	XRN1	5	0.672	0.503	4.55773e-106	8.88621e-102	1.54066		CNN2	others	0.412	0.735	1.94201e-33	3.78634e-29	-1.02452		MIR22HG	12	0.04	0.009	3.50746e-09	6.83849e-05	2.13939
	PKN2	5	0.529	0.298	7.1496e-106	1.39396e-101	1.97928		DGKQ	11	0.123	0.024	2.67786e-33	5.22103e-29	2.31654		FBXO6	12	0.066	0.02	3.54481e-09	6.91131e-05	1.69755
	STAG2	5	0.594	0.388	8.25933e-106	1.61032e-101	1.82738		BSG	11	0.52	0.289	3.4615e-33	6.74888e-29	1.42358		ISG20	12	0.612	0.52	3.58195e-09	6.98374e-05	0.724749
	ARHGDIB	others	0.978	0.988	2.0431e-105	3.98343e-101	-0.629892		ICOS	others	0.088	0.39	5.21212e-33	1.01621e-28	-2.48899		TEP1	12	0.072	0.023	3.69666e-09	7.20737e-05	1.77148
	CLEC2D	5	0.766	0.628	2.19432e-105	4.27826e-101	1.38537		CYTOR	11	0.239	0.077	5.21369e-33	1.01651e-28	1.96434		TACC1	12	0.336	0.216	3.78665e-09	7.38284e-05	0.948245
	PAG1	5	0.578	0.367	2.83232e-105	5.52218e-101	1.95313		ANK3	others	0.193	0.503	6.28851e-33	1.22607e-28	-1.71514		AC010175.1	12	0.014	0.001	3.79655e-09	7.40213e-05	3.58685
	ZFP36	others	0.925	0.904	3.83863e-105	7.48418e-101	-1.19892		SUSD3	others	0.023	0.302	9.51615e-33	1.85536e-28	-3.94243		ZFAND6	12	0.379	0.255	3.8664e-09	7.53833e-05	1.23209
	TRIP12	5	0.482	0.248	3.85798e-105	7.5219e-101	2.06825		FAAH2	others	0.033	0.32	9.5641e-33	1.86471e-28	-3.26457		NAP1L1	others	0.776	0.87	4.03332e-09	7.86377e-05	-0.412
	CALM3	others	0.099	0.481	4.85138e-105	9.45874e-101	-1.85393		RAMP1	11	0.035	0.002	9.71085e-33	1.89333e-28	4.08706		SLC9A3R1	12	0.362	0.245	4.22761e-09	8.24258e-05	0.943537
	RTRAF	others	0.16	0.557	4.88135e-105	9.51717e-101	-1.54833		PLOD1	11	0.033	0.002	1.02909e-32	2.00642e-28	4.21701		LLGL2	12	0.101	0.038	4.29145e-09	8.36705e-05	1.39062
	CIB1	others	0.348	0.693	7.38385e-105	1.43963e-100	-1.27528		RPS29	others	0.992	0.997	1.03918e-32	2.02609e-28	-0.458555		ADTRP	others	0.055	0.172	4.30572e-09	8.39486e-05	-1.98777
	KDM7A	5	0.515	0.287	1.08526e-104	2.11593e-100	2.07378		NCK2	others	0.221	0.544	1.13537e-32	2.21363e-28	-1.42188		BRD7	12	0.448	0.327	4.38013e-09	8.53995e-05	1.12853
	POU2F1	5	0.378	0.153	2.55481e-104	4.98111e-100	2.50656		PPP1R18	11	0.422	0.205	1.47627e-32	2.87828e-28	1.63296		MYH9	12	0.773	0.689	4.52702e-09	8.82633e-05	0.563939
	CAMK1D	5	0.471	0.242	3.26728e-104	6.37021e-100	2.32041		PICALM	11	0.41	0.19	1.49006e-32	2.90516e-28	1.55737		RPL41	others	0.974	0.984	4.70727e-09	9.17776e-05	-0.264806
	TMEM219	others	0.039	0.391	4.26408e-104	8.31367e-100	-2.77562		GPR65	11	0.307	0.12	1.60911e-32	3.13728e-28	1.93384		RAB19	12	0.023	0.003	4.78744e-09	9.33408e-05	2.87635
	ENO1	others	0.114	0.496	6.6429e-104	1.29517e-99	-1.86134		TBC1D4	others	0.048	0.333	2.37987e-32	4.64003e-28	-3.13362		LINC01505	12	0.023	0.003	4.8005e-09	9.35954e-05	2.76088
	ATP11B	5	0.582	0.374	6.76074e-104	1.31814e-99	1.79817		R3HDM4	others	0.254	0.571	2.39714e-32	4.67371e-28	-1.3211		NEDD9	12	0.198	0.103	5.07503e-09	9.89479e-05	1.17021
	RAD51B	5	0.355	0.14	7.48264e-104	1.45889e-99	2.97531		SF1	others	0.807	0.945	2.53228e-32	4.9372e-28	-0.703165		LRBA	12	0.5	0.383	5.39156e-09	0.000105119	0.945717
	DOCK8	5	0.583	0.383	7.76207e-104	1.51337e-99	1.81174		PHLDB2	11	0.038	0.003	2.60183e-32	5.07278e-28	3.94571		DENND1A	12	0.17	0.084	5.42562e-09	0.000105783	1.48749
	RSL24D1	others	0.228	0.62	8.58992e-104	1.67478e-99	-1.35324		SESN2	11	0.098	0.017	2.73941e-32	5.34102e-28	2.7739		FAAH2	others	0.17	0.32	5.57052e-09	0.000108608	-0.8579
	STK38	5	0.618	0.434	1.48296e-103	2.89132e-99	1.75376		TFEB	11	0.141	0.032	2.99173e-32	5.83297e-28	2.26763		GALNT2	12	0.132	0.058	5.79546e-09	0.000112994	1.30922
	ANKRD36	5	0.5	0.272	1.76937e-103	3.44974e-99	2.00765		MYL12A	11	0.95	0.902	3.31907e-32	6.4712e-28	0.701882		ITPKB	others	0.42	0.583	5.82608e-09	0.000113591	-0.532875
	CRYBG1	5	0.6	0.4	3.46763e-103	6.76084e-99	1.81227		FBXO6	11	0.108	0.02	6.1764e-32	1.20421e-27	2.5434		GALNT10	12	0.147	0.068	5.98474e-09	0.000116684	1.70603
	TC2N	5	0.697	0.559	4.93768e-103	9.62699e-99	1.6802		KLRB1	11	0.432	0.214	7.10004e-32	1.3843e-27	1.70745		PTK2B	12	0.218	0.122	6.05925e-09	0.000118137	1.45612
	RPL22L1	others	0.058	0.42	5.06768e-103	9.88045e-99	-2.34992		NOP53	others	0.842	0.973	9.6717e-32	1.88569e-27	-0.591756		ZBP1	12	0.126	0.055	6.14675e-09	0.000119843	1.64897
	MAN1C1	5	0.254	0.073	5.20365e-103	1.01456e-98	2.73913		MIDN	11	0.364	0.157	1.58468e-31	3.08965e-27	1.51884		REL	12	0.466	0.352	6.16227e-09	0.000120146	0.883569
	BIN1	others	0.091	0.467	8.24906e-103	1.60832e-98	-1.94162		EIF3H	others	0.716	0.91	1.84384e-31	3.59493e-27	-0.717807		ATP2B4	12	0.149	0.071	6.27714e-09	0.000122385	1.55596
	TNRC6A	5	0.603	0.404	8.52756e-103	1.66262e-98	1.74671		RPS11	others	0.98	0.997	1.92127e-31	3.74589e-27	-0.463507		FLNB	12	0.161	0.077	6.29324e-09	0.000122699	1.13519
	SESN3	5	0.731	0.558	8.9826e-103	1.75134e-98	1.94277		TRAT1	others	0.126	0.432	2.25486e-31	4.3963e-27	-1.87569		SATB1	others	0.368	0.523	6.57904e-09	0.000128272	-0.590184
	DNAJB1	others	0.753	0.872	8.9877e-103	1.75233e-98	-1.03861		RETREG1	others	0.043	0.324	2.29497e-31	4.4745e-27	-2.97907		NINJ2	12	0.057	0.017	6.62602e-09	0.000129187	2.30751
	TAF10	others	0.18	0.573	1.04347e-102	2.03445e-98	-1.46765		CBLB	11	0.658	0.454	2.5004e-31	4.87504e-27	1.05603		MT2A	12	0.319	0.21	7.04137e-09	0.000137286	1.18905
	PSME2	others	0.087	0.452	1.33538e-102	2.60359e-98	-2.17111		SGTB	others	0.133	0.432	2.53433e-31	4.94119e-27	-1.89056		NFATC3	12	0.348	0.231	7.23052e-09	0.000140973	0.961365
	SFMBT2	5	0.403	0.177	2.27074e-102	4.42727e-98	2.44968		THEMIS2	11	0.279	0.105	2.72118e-31	5.30549e-27	2.00305		TRAT1	others	0.282	0.432	7.63533e-09	0.000148866	-0.796947
	HMGA1	others	0.037	0.38	2.29411e-102	4.47283e-98	-3.04979		ZFAS1	others	0.616	0.88	2.93292e-31	5.71832e-27	-0.763344		MAP4K5	12	0.33	0.219	7.66552e-09	0.000149455	1.13789
	LSM7	others	0.083	0.455	2.4844e-102	4.84383e-98	-2.0057		CD52	11	0.92	0.899	3.99084e-31	7.78095e-27	0.818164		RAB4B	12	0.187	0.095	7.76589e-09	0.000151412	1.09362
	COTL1	others	0.128	0.507	3.41888e-102	6.6658e-98	-1.70764		RHOH	others	0.447	0.743	4.62404e-31	9.01549e-27	-1.01881		IKZF3	12	0.342	0.216	8.18083e-09	0.000159502	0.893274
	PELI1	5	0.722	0.576	3.65617e-102	7.12843e-98	1.62885		RAP2A	11	0.138	0.031	4.90381e-31	9.56096e-27	2.14893		DLG5	12	0.011	0.001	8.22169e-09	0.000160298	3.87635
	KIAA1109	5	0.499	0.269	4.06559e-102	7.92669e-98	2.0561		S100A10	11	0.824	0.73	5.86141e-31	1.1428e-26	0.9764		NEK7	12	0.259	0.153	8.53508e-09	0.000166408	1.29952
	NR3C2	5	0.366	0.151	4.28475e-102	8.35397e-98	2.79896		RAB27B	11	0.08	0.012	8.7764e-31	1.71114e-26	2.73871		KIF21A	12	0.089	0.033	8.79544e-09	0.000171485	1.57412
	NSMCE3	others	0.128	0.508	1.82555e-101	3.55928e-97	-1.74626		SMAD5	11	0.106	0.02	9.19497e-31	1.79274e-26	2.50493		PLCL1	others	0.221	0.374	8.87866e-09	0.000173107	-0.775971
	RHOG	others	0.14	0.526	2.06093e-101	4.0182e-97	-1.6585		MAF	11	0.209	0.064	1.25762e-30	2.45198e-26	1.90006		LGALS1	12	0.124	0.054	9.11156e-09	0.000177648	1.59357
	TSPO	others	0.053	0.405	2.88045e-101	5.616e-97	-2.62355		GALNT10	11	0.216	0.068	1.67503e-30	3.26581e-26	1.9591		DOCK2	12	0.425	0.297	9.34993e-09	0.000182296	0.929802
	EXOC6B	5	0.36	0.144	3.36763e-101	6.56586e-97	2.63242		MAFF	11	0.158	0.041	1.8236e-30	3.55547e-26	2.36295		A2M	12	0.049	0.013	9.53545e-09	0.000185913	2.17752
	VPS13D	5	0.424	0.197	3.82224e-101	7.45222e-97	2.17673		CALR	11	0.716	0.533	1.88576e-30	3.67667e-26	1.16058		BCL7A	12	0.034	0.007	9.92231e-09	0.000193455	2.34158
	SFMBT1	5	0.473	0.246	4.29503e-101	8.37402e-97	2.25672		RPL31	others	0.975	0.995	2.10403e-30	4.10224e-26	-0.474983		MYO1G	12	0.296	0.179	1.00203e-08	0.000195366	0.957698
	ANKRD28	5	0.358	0.141	5.90761e-101	1.15181e-96	2.48724		FTL	11	1	0.995	2.34639e-30	4.57475e-26	0.426672		NCR3	12	0.057	0.017	1.00455e-08	0.000195857	1.62337
	MAPK8	5	0.515	0.3	1.19825e-100	2.33622e-96	2.16139		FOS	others	0.518	0.766	4.06419e-30	7.92395e-26	-0.928012		NEAT1	12	0.566	0.447	1.00566e-08	0.000196073	1.35473
	DAD1	others	0.063	0.417	1.2672e-100	2.47067e-96	-2.32014		TBK1	11	0.168	0.045	4.46436e-30	8.70416e-26	2.08897		NFKB1	12	0.543	0.435	1.02015e-08	0.000198898	0.799393
	AC233976.1	5	0.291	0.097	1.72757e-100	3.36824e-96	2.77867		SPN	11	0.347	0.151	4.90451e-30	9.56233e-26	1.75966		JARID2	12	0.279	0.169	1.04165e-08	0.00020309	1.14168
	AHCTF1	5	0.415	0.188	5.29832e-100	1.03301e-95	2.20771		FGL2	11	0.07	0.01	5.2993e-30	1.0332e-25	3.06969		TOX2	12	0.072	0.024	1.1249e-08	0.000219322	1.8069
	ATAD2B	5	0.458	0.23	5.7956e-100	1.12997e-95	2.08347		GLIPR2	11	0.221	0.073	8.16573e-30	1.59207e-25	2.00911		FOSL2	12	0.124	0.054	1.1675e-08	0.000227627	1.52635
	NPIPB4	5	0.193	0.043	6.85843e-100	1.33719e-95	2.7152		KLF10	11	0.123	0.027	1.0211e-29	1.99084e-25	2.32835		CLIC1	12	0.434	0.32	1.21257e-08	0.000236415	0.903999
	ISG20	others	0.143	0.52	8.21458e-100	1.6016e-95	-1.62523		CEBPA	11	0.018	0	1.10931e-29	2.16283e-25	5.26763		CD4	others	0.187	0.332	1.23948e-08	0.000241662	-0.927454
	CAMK2D	5	0.504	0.285	3.4577e-99	6.74148e-95	2.17252		SYT11	11	0.151	0.038	1.90544e-29	3.71504e-25	2.05369		NDUFS5	others	0.56	0.696	1.28632e-08	0.000250793	-0.46003
	RNGTT	5	0.359	0.143	4.29092e-99	8.36601e-95	2.46043		SSBP3	11	0.324	0.138	1.94312e-29	3.7885e-25	1.83888		S100PBP	12	0.164	0.08	1.29068e-08	0.000251643	1.29929
	ITPKB	5	0.723	0.583	4.6296e-99	9.02633e-95	1.61275		MYC	others	0.023	0.279	2.04768e-29	3.99236e-25	-4.0984		FBXW7	12	0.348	0.235	1.31381e-08	0.000256153	1.21377
	NDUFB10	others	0.051	0.396	5.64941e-99	1.10147e-94	-2.54681		PTPRC	11	0.99	0.977	2.35435e-29	4.59028e-25	0.523827		PPDPF	others	0.911	0.941	1.34518e-08	0.00026227	-0.289411
	RAC1	others	0.116	0.496	7.05437e-99	1.37539e-94	-1.64116		CXXC5	11	0.03	0.002	2.42352e-29	4.72513e-25	4.31654		RALGAPA1	12	0.397	0.287	1.35671e-08	0.000264518	1.07278
	EPC2	5	0.463	0.241	8.14962e-99	1.58893e-94	2.19988		ADIPOR2	11	0.216	0.07	3.10408e-29	6.05203e-25	1.89655		TNFAIP8	others	0.552	0.69	1.40377e-08	0.000273694	-0.44114
	YBX1	others	0.782	0.901	8.64596e-99	1.6857e-94	-0.830319		APOBEC3C	11	0.171	0.048	3.76517e-29	7.34096e-25	2.3323		GIMAP7	others	0.552	0.701	1.41265e-08	0.000275424	-0.414245
	UFC1	others	0.08	0.443	9.81366e-99	1.91337e-94	-2.03346		DHRS7	11	0.465	0.249	4.96435e-29	9.67899e-25	1.36671		ANKRD44	12	0.744	0.676	1.49648e-08	0.000291769	0.673509
	ZNF292	5	0.671	0.516	1.17944e-98	2.29956e-94	1.51613		FKBP11	11	0.545	0.317	4.96641e-29	9.68301e-25	1.29672		SPAG9	12	0.261	0.159	1.55142e-08	0.00030248	1.26567
	BRWD1	5	0.609	0.42	2.69066e-98	5.24599e-94	1.64186		GPR137B	11	0.148	0.038	5.09914e-29	9.9418e-25	2.34441		AF165147.1	12	0.046	0.012	1.59298e-08	0.000310583	2.55799
	SNX13	5	0.354	0.14	3.36708e-98	6.5648e-94	2.35431		GGA2	11	0.264	0.099	5.70259e-29	1.11183e-24	1.86142		LMNA	12	0.063	0.02	1.81138e-08	0.000353165	2.34497
	EIF2S3	others	0.252	0.635	3.60999e-98	7.03839e-94	-1.20589		AC020916.1	11	0.136	0.032	6.8447e-29	1.33451e-24	2.27818		HTT	12	0.195	0.106	1.85467e-08	0.000361604	1.38982
	REX1BD	others	0.103	0.474	4.08647e-98	7.96738e-94	-1.77445		H3F3A	11	0.96	0.931	7.1182e-29	1.38784e-24	0.579213		MYL6	12	0.868	0.852	1.95693e-08	0.000381542	0.394806
	ITM2A	others	0.152	0.523	5.6867e-98	1.10874e-93	-1.6712		PLEKHG1	11	0.04	0.003	7.47532e-29	1.45746e-24	3.44821		CD40LG	others	0.08	0.202	1.95695e-08	0.000381546	-1.38245
	FNBP1	5	0.728	0.595	5.68887e-98	1.10916e-93	1.33656		AL035701.1	11	0.063	0.008	8.0298e-29	1.56557e-24	3.15216		MCTP1	12	0.046	0.012	1.96087e-08	0.000382311	1.98234
	PARK7	others	0.105	0.472	9.21294e-98	1.79625e-93	-1.74214		IFITM1	11	0.995	0.989	1.43351e-28	2.79492e-24	0.535603		EIF3F	others	0.882	0.946	1.98112e-08	0.000386259	-0.274995
	UCP2	others	0.146	0.513	1.07377e-97	2.09353e-93	-1.73478		RAB11FIP5	11	0.118	0.026	1.64892e-28	3.2149e-24	2.36655		LITAF	12	0.776	0.682	2.02834e-08	0.000395465	0.559648
	BCAS3	5	0.39	0.177	1.17535e-97	2.29158e-93	2.71579		IRF1	11	0.734	0.544	1.77859e-28	3.46771e-24	0.937039		LRIG1	12	0.218	0.123	2.14739e-08	0.000418677	1.22704
	H3F3A	others	0.884	0.931	2.68894e-97	5.24262e-93	-0.748412		ARMH1	others	0.033	0.289	2.09218e-28	4.07913e-24	-3.04879		GNA15	12	0.032	0.006	2.15226e-08	0.000419627	2.40687
	DDIT4	others	0.318	0.628	2.75277e-97	5.36707e-93	-1.66303		TUBA4A	11	0.585	0.387	2.62827e-28	5.12435e-24	1.27575		ARHGAP18	12	0.046	0.012	2.18791e-08	0.000426576	2.38807
	GYPC	others	0.659	0.83	3.21121e-97	6.2609e-93	-1.00417		BCL2	others	0.151	0.437	2.82343e-28	5.50484e-24	-1.68043		RPS17	others	0.862	0.914	2.19846e-08	0.000428634	-0.336225
	DHX9	5	0.551	0.345	3.38709e-97	6.60381e-93	1.82073		C5orf56	11	0.477	0.26	2.83681e-28	5.53092e-24	1.35793		AP002762.2	12	0.023	0.004	2.22229e-08	0.000433279	2.77326
	MRPS24	others	0.038	0.375	3.50325e-97	6.83028e-93	-2.72452		RPS4Y1	others	0.942	0.988	2.95877e-28	5.76872e-24	-0.499517		C1orf162	others	0.103	0.226	2.28817e-08	0.000446125	-1.28171
	ATP5PF	others	0.035	0.37	4.08516e-97	7.96483e-93	-2.677		MFSD10	11	0.314	0.135	4.35181e-28	8.48472e-24	1.7913		CACNA2D2	12	0.017	0.002	2.29999e-08	0.00044843	3.18121
	HDAC4	5	0.35	0.139	4.12717e-97	8.04674e-93	2.45812		CD247	11	0.854	0.809	5.4456e-28	1.06173e-23	0.907358		TAOK3	12	0.405	0.292	2.37088e-08	0.000462251	1.0365
	SNHG16	others	0.057	0.403	7.76855e-97	1.51463e-92	-2.28217		SYK	11	0.025	0.001	5.61734e-28	1.09521e-23	4.26763		TIAM1	others	0.066	0.183	2.38192e-08	0.000464403	-1.50997
	BRD1	5	0.3	0.104	8.55553e-97	1.66807e-92	2.51425		GYG1	11	0.249	0.09	6.79701e-28	1.32521e-23	1.76896		CAPN2	12	0.371	0.252	2.46704e-08	0.000480999	0.821417
	HNRNPDL	others	0.835	0.914	1.09547e-96	2.13585e-92	-0.781702		ITGB7	11	0.442	0.231	8.75162e-28	1.7063e-23	1.38816		PLEKHA2	12	0.287	0.184	2.53676e-08	0.000494593	1.34352
	LPP	5	0.423	0.205	1.34359e-96	2.61959e-92	2.47318		RASSF1	11	0.417	0.215	9.52791e-28	1.85766e-23	1.47139		COMMD6	others	0.767	0.861	2.59304e-08	0.000505565	-0.370853
	MT-ND3	5	0.912	0.812	1.45379e-96	2.83446e-92	0.974523		MXD4	11	0.347	0.16	1.33832e-27	2.60932e-23	1.66532		CUX1	12	0.244	0.144	2.651e-08	0.000516865	1.12877
	PSMB9	others	0.091	0.448	1.54645e-96	3.01511e-92	-2.00587		ABCA2	11	0.08	0.013	1.93192e-27	3.76667e-23	2.82207		JPT1	12	0.184	0.095	2.73776e-08	0.00053378	1.12369
	NPIPB5	5	0.241	0.069	2.19448e-96	4.27858e-92	2.59832		PDE3B	others	0.638	0.844	2.33649e-27	4.55545e-23	-0.834832		BCAS3	12	0.284	0.177	2.8301e-08	0.000551785	1.18958
	PSMB8	others	0.124	0.5	2.56152e-96	4.99419e-92	-1.52887		PAFAH2	11	0.085	0.015	2.61496e-27	5.0984e-23	2.55227		TRAPPC10	12	0.443	0.33	2.90655e-08	0.00056669	0.835691
	TNFAIP8	5	0.793	0.69	4.33082e-96	8.44379e-92	1.37425		EMP3	11	0.822	0.727	2.76099e-27	5.3831e-23	0.855587		PTPRCAP	12	0.917	0.892	2.94395e-08	0.000573983	0.483473
	TNRC6C	5	0.464	0.241	4.73235e-96	9.22666e-92	2.13127		SLFN12L	11	0.339	0.151	2.93029e-27	5.71318e-23	1.51259		NEK1	12	0.224	0.124	3.15953e-08	0.000616014	0.965683
	FNDC3A	5	0.445	0.226	6.00457e-96	1.17071e-91	2.24663		GUK1	11	0.734	0.599	2.93309e-27	5.71864e-23	0.895142		CHST7	12	0.055	0.016	3.18058e-08	0.000620117	1.62749
	ERC1	5	0.443	0.222	6.84645e-96	1.33485e-91	2.19442		IQGAP2	11	0.563	0.348	3.19208e-27	6.22359e-23	1.19503		SNHG7	others	0.457	0.586	3.2026e-08	0.000624412	-0.543285
	RNF213	5	0.615	0.433	1.21585e-95	2.37055e-91	1.65323		SLC1A5	11	0.038	0.003	4.33517e-27	8.45228e-23	3.74039		KLHDC4	12	0.152	0.075	3.24684e-08	0.000633037	1.31886
	GATAD2B	5	0.425	0.204	1.39417e-95	2.71822e-91	2.23283		GDPD5	11	0.075	0.012	4.46741e-27	8.71011e-23	2.7346		PARP15	12	0.233	0.136	3.34052e-08	0.000651301	1.29214
	UBL5	others	0.08	0.433	2.78684e-95	5.43351e-91	-1.93994		SAMHD1	others	0.384	0.661	6.04244e-27	1.1781e-22	-1.06716		CHMP7	others	0.158	0.297	3.40049e-08	0.000662994	-0.866664
	CALR	others	0.163	0.533	4.72526e-95	9.21285e-91	-1.48853		PPP3CC	11	0.626	0.428	6.25165e-27	1.21889e-22	1.05587		XXYLT1	12	0.069	0.023	3.49763e-08	0.000681933	1.66658
	PRKN	5	0.321	0.122	5.22061e-95	1.01786e-90	2.93991		TSPOAP1	11	0.065	0.009	6.56248e-27	1.27949e-22	2.84261		GLTP	12	0.23	0.129	3.49991e-08	0.000682377	0.90137
	POLR1D	others	0.187	0.569	7.5473e-95	1.4715e-90	-1.28746		RPL36A	others	0.975	0.996	8.0144e-27	1.56257e-22	-0.42517		SRXN1	12	0.014	0.002	3.83761e-08	0.000748219	3.62481
	PSMB1	others	0.23	0.61	1.61973e-94	3.15799e-90	-1.21754		RPL6	others	1	1	8.70897e-27	1.69799e-22	-0.282736		ADIPOR2	12	0.144	0.07	3.87471e-08	0.000755452	1.57331
	TUBA1B	others	0.089	0.442	1.75579e-94	3.42326e-90	-1.95832		RNF115	11	0.405	0.2	1.30351e-26	2.54146e-22	1.40673		B3GNTL1	12	0.066	0.022	3.89808e-08	0.000760009	1.50712
	ANKRD17	5	0.481	0.268	2.05124e-94	3.9993e-90	2.07509		SNHG8	others	0.42	0.697	1.35121e-26	2.63445e-22	-0.955412		RAB8B	12	0.325	0.217	4.03028e-08	0.000785784	1.18385
	ITK	5	0.765	0.638	4.55152e-94	8.87409e-90	1.33231		SASH3	11	0.327	0.145	1.45159e-26	2.83016e-22	1.62637		THEMIS	12	0.351	0.235	4.09774e-08	0.000798937	1.22031
	MPP7	5	0.499	0.284	5.23383e-94	1.02044e-89	1.97403		CHMP7	others	0.05	0.297	2.12122e-26	4.13574e-22	-2.83086		PRKCE	12	0.118	0.053	4.30185e-08	0.000838731	2.2547
	LAT	others	0.178	0.554	6.14799e-94	1.19867e-89	-1.42023		PRKCH	11	0.834	0.719	2.38245e-26	4.64507e-22	0.758873		AC011444.1	12	0.049	0.014	4.42115e-08	0.000861991	1.90189
	RPTOR	5	0.362	0.151	8.21322e-94	1.60133e-89	2.37849		HOTAIRM1	11	0.141	0.036	2.82903e-26	5.51575e-22	2.004		CARHSP1	12	0.221	0.124	4.50496e-08	0.000878332	0.99839
	RPS10-NUDT3	others	0.049	0.382	9.6246e-94	1.87651e-89	-2.45255		KIF1B	11	0.118	0.027	2.90674e-26	5.66728e-22	2.35547		SH2B3	12	0.147	0.071	4.66021e-08	0.000908601	1.26095
	COG5	5	0.455	0.238	1.67068e-93	3.25732e-89	2.15683		SH3YL1	others	0.058	0.31	2.9982e-26	5.84558e-22	-2.49765		FNBP1	12	0.667	0.595	5.01902e-08	0.000978557	0.680674
	FBXW7	5	0.449	0.235	2.64979e-93	5.1663e-89	2.27731		ZBTB7A	11	0.48	0.268	3.01729e-26	5.88281e-22	1.2386		NR4A2	12	0.514	0.399	5.09785e-08	0.000993928	0.708854
	PTP4A2	others	0.309	0.667	3.40893e-93	6.6464e-89	-1.127		UAP1	11	0.211	0.071	3.43767e-26	6.70242e-22	1.81962		YWHAZ	12	0.922	0.909	5.13012e-08	0.00100022	0.297599
	CDK17	5	0.566	0.377	6.73399e-93	1.31293e-88	1.76221		SCML1	others	0.01	0.24	4.52652e-26	8.82536e-22	-4.14317		TBK1	12	0.106	0.045	5.27127e-08	0.00102774	1.4921
	XPO6	5	0.481	0.269	6.84863e-93	1.33528e-88	2.07045		TSPAN32	11	0.221	0.078	4.53621e-26	8.84424e-22	1.90487		ARL4C	12	0.879	0.831	5.36181e-08	0.00104539	0.417505
	DRAP1	others	0.116	0.478	1.73854e-92	3.38963e-88	-1.70779		CHRM3-AS2	others	0.033	0.275	4.84827e-26	9.45267e-22	-2.91774		GRK5	12	0.253	0.156	5.50185e-08	0.0010727	1.2645
	LDHA	others	0.199	0.572	2.35601e-92	4.59352e-88	-1.34691		SEPTIN6	others	0.432	0.718	5.11905e-26	9.98061e-22	-0.88511		IFNGR2	others	0.032	0.132	5.51551e-08	0.00107536	-1.76871
	SETD2	5	0.652	0.491	6.11788e-92	1.1928e-87	1.58045		CRIP1	11	0.749	0.592	5.20201e-26	1.01423e-21	0.911777		STK39	12	0.233	0.138	5.54192e-08	0.00108051	1.34104
	VTI1A	5	0.448	0.233	8.69386e-92	1.69504e-87	2.26162		AP3M2	others	0.141	0.413	5.84975e-26	1.14053e-21	-1.65291		SOS1	12	0.27	0.166	5.72266e-08	0.00111575	1.03592
	SPPL3	5	0.449	0.238	1.05179e-91	2.05067e-87	2.2447		IER2	11	0.771	0.604	5.86676e-26	1.14384e-21	0.811964		CSGALNACT1	others	0.141	0.276	5.97205e-08	0.00116437	-0.513081
	WDR83OS	others	0.036	0.356	1.23798e-91	2.4137e-87	-2.67573		SERP1	others	0.575	0.83	6.16539e-26	1.20207e-21	-0.738957		CHSY1	12	0.057	0.018	6.00716e-08	0.00117122	2.13596
	EIF3D	others	0.229	0.598	1.24909e-91	2.43536e-87	-1.2557		UBA52	others	0.997	1	6.78319e-26	1.32252e-21	-0.328107		TBC1D5	12	0.305	0.199	6.2045e-08	0.00120969	1.18485
	SIPA1L1	5	0.439	0.225	1.94191e-91	3.78614e-87	2.374		C12orf57	others	0.741	0.927	7.68522e-26	1.49839e-21	-0.680623		RNGTT	12	0.241	0.143	6.2519e-08	0.00121893	1.06589
	ARPC1B	others	0.173	0.534	2.57956e-91	5.02937e-87	-1.4688		SSX2IP	11	0.09	0.017	7.8e-26	1.52077e-21	2.5014		NSF	12	0.296	0.19	6.27164e-08	0.00122278	1.15174
	PIM2	others	0.117	0.473	2.65376e-91	5.17404e-87	-1.69705		COTL1	others	0.206	0.507	8.51244e-26	1.65967e-21	-1.09274		LAYN	12	0.017	0.002	6.58264e-08	0.00128342	3.02074
	AL731577.2	5	0.174	0.038	2.75404e-91	5.36955e-87	2.48838		SNHG32	others	0.309	0.596	1.28883e-25	2.51284e-21	-1.08244		LRRC8C	12	0.408	0.293	6.6305e-08	0.00129275	0.921363
	CD81	others	0.087	0.438	3.42597e-91	6.67961e-87	-1.81037		PDIA3	11	0.729	0.569	1.76216e-25	3.43568e-21	0.940399		TNFRSF1B	12	0.276	0.17	6.97619e-08	0.00136015	0.998942
	CMPK1	others	0.116	0.48	4.43594e-91	8.64876e-87	-1.53903		COX7C	others	0.756	0.93	2.07241e-25	4.04058e-21	-0.597857		SLC30A1	12	0.043	0.011	7.05005e-08	0.00137455	1.96946
	HADHA	others	0.092	0.445	1.1065e-90	2.15733e-86	-1.60891		LIMD2	others	0.789	0.943	2.12335e-25	4.1399e-21	-0.576704		MCU	12	0.086	0.033	7.13246e-08	0.00139061	1.35413
	PACS1	5	0.674	0.554	1.20445e-90	2.34832e-86	1.65451		LDLRAP1	others	0.083	0.332	2.42946e-25	4.73671e-21	-2.20228		CHRM3-AS2	others	0.147	0.275	7.37377e-08	0.00143766	-1.06109
	SF3A2	others	0.093	0.44	1.2376e-90	2.41295e-86	-1.82042		VCL	11	0.146	0.04	2.7684e-25	5.39755e-21	2.23259		MECP2	12	0.422	0.303	7.3749e-08	0.00143788	0.819331
	CSNK2B	others	0.121	0.482	1.50561e-90	2.93549e-86	-1.60325		TLE1	11	0.02	0.001	2.93295e-25	5.71837e-21	4.53067		HSPB11	12	0.241	0.142	7.43203e-08	0.00144902	1.00408
	CHCHD10	others	0.038	0.356	1.68882e-90	3.29269e-86	-2.80246		PTGER2	11	0.163	0.048	2.99254e-25	5.83455e-21	1.92598		YAF2	12	0.293	0.187	8.29126e-08	0.00161655	1.00498
	TRAPPC5	others	0.036	0.354	2.18639e-90	4.2628e-86	-2.7649		CDKN2A	11	0.028	0.002	3.02205e-25	5.89209e-21	3.99462		CPD	12	0.175	0.093	8.36069e-08	0.00163008	1.39937
	PRRC2C	5	0.971	0.862	4.78121e-90	9.32193e-86	0.872733		LINC01505	11	0.038	0.003	3.18528e-25	6.21034e-21	3.63758		NT5E	12	0.037	0.009	8.46277e-08	0.00164999	2.16853
	KMT2E	5	0.893	0.77	6.07078e-90	1.18362e-85	0.995879		SMAP2	others	0.573	0.817	3.22669e-25	6.29109e-21	-0.746433		ARFGAP3	12	0.19	0.105	8.66912e-08	0.00169022	1.28582
	DOCK11	5	0.397	0.183	7.40598e-90	1.44394e-85	2.24329		SIRT2	11	0.279	0.117	3.24388e-25	6.3246e-21	1.68901		PLK3	others	0.181	0.314	9.29462e-08	0.00181217	-0.873695
	C9orf78	others	0.353	0.688	8.24812e-90	1.60814e-85	-1.11365		FAU	others	1	1	3.69885e-25	7.21165e-21	-0.268436		GRAMD4	12	0.052	0.015	9.70966e-08	0.00189309	1.91699
	PSMA7	others	0.173	0.542	8.96506e-90	1.74792e-85	-1.31586		PLCL1	others	0.113	0.374	3.74893e-25	7.3093e-21	-1.72983		RSL1D1	others	0.552	0.681	9.71271e-08	0.00189369	-0.457215
	ARL6IP1	others	0.156	0.524	1.16844e-89	2.2781e-85	-1.38744		TMED9	11	0.425	0.232	4.06821e-25	7.93179e-21	1.3794		CD96	12	0.658	0.563	9.80284e-08	0.00191126	0.537058
	TSTD1	others	0.051	0.375	1.18785e-89	2.31596e-85	-2.47475		GLIPR1	11	0.357	0.167	6.20452e-25	1.2097e-20	1.29035		KLF12	12	0.546	0.47	9.93012e-08	0.00193608	0.939384
	TM9SF3	5	0.527	0.327	1.38421e-89	2.69879e-85	1.87091		BIN2	11	0.683	0.514	7.16748e-25	1.39744e-20	1.02444		DYRK1A	12	0.399	0.293	1.01404e-07	0.00197708	1.14546
	EIF3I	others	0.07	0.406	1.43044e-89	2.78893e-85	-2.05357		IL2RG	11	0.759	0.644	8.12025e-25	1.58321e-20	0.882838		ARPC5L	12	0.405	0.288	1.07539e-07	0.00209669	0.795198
	NDUFB8	others	0.224	0.591	1.48869e-89	2.90251e-85	-1.22721		CDC42EP3	11	0.201	0.068	1.11929e-24	2.18228e-20	1.79838		ICOS	others	0.25	0.39	1.10434e-07	0.00215314	-0.71695
	TMEM131	5	0.382	0.172	1.58831e-89	3.09673e-85	2.29796		CAPN2	11	0.445	0.252	1.2058e-24	2.35095e-20	1.33273		SEPTIN7	12	0.753	0.702	1.11245e-07	0.00216895	0.496325
	SUCLG2	5	0.511	0.314	1.69719e-89	3.30901e-85	2.02374		CCDC102A	11	0.073	0.012	1.32128e-24	2.5761e-20	2.66772		CHST12	12	0.106	0.046	1.13612e-07	0.0022151	1.43199
	NDUFA1	others	0.043	0.362	2.27311e-89	4.43188e-85	-2.55224		SMDT1	others	0.379	0.652	1.48083e-24	2.88717e-20	-0.960007		FAM43A	12	0.02	0.003	1.14852e-07	0.00223926	3.13939
	ZYX	others	0.072	0.406	2.46524e-89	4.80647e-85	-2.05178		TPI1	11	0.636	0.439	1.64538e-24	3.208e-20	0.952703		UBR2	12	0.368	0.255	1.1963e-07	0.00233242	0.887575
	PSME4	5	0.458	0.246	2.79665e-89	5.45264e-85	2.03824		SH3BP2	11	0.113	0.027	2.5809e-24	5.03198e-20	2.22762		ANKHD1	12	0.54	0.431	1.31256e-07	0.00255911	0.659624
	ABCC1	5	0.461	0.249	4.45519e-89	8.68628e-85	2.00678		IL7	11	0.025	0.002	2.71022e-24	5.28411e-20	4.1421		DAPK2	12	0.014	0.002	1.41119e-07	0.0027514	3.46131
	RWDD1	others	0.139	0.5	4.67418e-89	9.11325e-85	-1.42665		BTG1	others	1	1	3.00715e-24	5.86304e-20	-0.373364		LINC002481	12	0.014	0.002	1.42984e-07	0.00278775	3.1883
	CCND3	5	0.91	0.857	6.01889e-89	1.1735e-84	1.15889		HPGD	11	0.108	0.025	3.13903e-24	6.12017e-20	2.16506		MT1F	12	0.118	0.053	1.4594e-07	0.00284538	1.24646
	CHD6	5	0.493	0.285	7.74423e-89	1.50989e-84	1.92356		H3F3B	11	1	0.995	3.29717e-24	6.42849e-20	0.381957		NUCB2	12	0.463	0.369	1.49098e-07	0.00290696	0.841895
	RBM8A	others	0.127	0.485	1.21125e-88	2.36157e-84	-1.50606		P4HB	11	0.523	0.331	3.57816e-24	6.97634e-20	1.18897		GDE1	12	0.138	0.067	1.53178e-07	0.00298651	1.11892
	GSTP1	others	0.04	0.356	1.64754e-88	3.21221e-84	-2.6717		MT-CO2	11	1	0.999	3.73699e-24	7.28602e-20	0.283467		KCTD9	12	0.103	0.044	1.55601e-07	0.00303375	1.20258
	EFR3A	5	0.45	0.236	2.94651e-88	5.74482e-84	2.03341		OAZ1	11	0.837	0.744	3.89199e-24	7.58822e-20	0.700216		CASP8	12	0.503	0.395	1.56902e-07	0.00305913	0.795048
	SNRPA	others	0.053	0.375	4.78886e-88	9.33683e-84	-2.29939		ORAI1	11	0.445	0.248	3.98018e-24	7.76016e-20	1.28737		DOCK8	12	0.497	0.383	1.57724e-07	0.00307514	0.767443
	ATP5F1B	others	0.292	0.649	6.28877e-88	1.22612e-83	-1.07907		MAP2K3	11	0.219	0.08	4.4124e-24	8.60286e-20	1.78989		TSPOAP1	12	0.037	0.009	1.58578e-07	0.00309179	2.1883
	RANBP2	5	0.624	0.457	6.41965e-88	1.25164e-83	1.51645		DLG5	11	0.02	0.001	4.89405e-24	9.54192e-20	4.53067		TRIM33	12	0.33	0.218	1.60806e-07	0.00313524	0.783765
	DYM	5	0.476	0.273	1.33808e-87	2.60885e-83	2.05889		FAM102A	others	0.131	0.39	5.22846e-24	1.01939e-19	-1.49695		AC145285.2	12	0.011	0.001	1.62232e-07	0.00316304	3.61332
	GOLGA4	5	0.617	0.441	2.11282e-87	4.11937e-83	1.53267		GFOD1	11	0.033	0.003	5.54202e-24	1.08053e-19	3.84137		SLC2A3	others	0.75	0.83	1.62885e-07	0.00317576	-0.390007
	ERBIN	5	0.473	0.268	2.75428e-87	5.37002e-83	2.02942		LGALS3	11	0.07	0.012	7.05565e-24	1.37564e-19	2.64583		PAFAH1B1	12	0.471	0.356	1.65883e-07	0.00323422	0.748117
	RBM33	5	0.534	0.339	3.42121e-87	6.67033e-83	1.76211		GABARAPL1	11	0.42	0.223	1.08171e-23	2.10901e-19	1.2569		KNL1	12	0.02	0.003	1.68858e-07	0.00329223	2.76088
	TXK	5	0.621	0.469	4.50541e-87	8.78419e-83	1.64148		LAPTM5	others	0.902	0.979	1.23828e-23	2.41427e-19	-0.455559		LEF1	others	0.635	0.79	1.79418e-07	0.00349812	-0.270733
	PSMA2	others	0.092	0.433	4.74113e-87	9.24378e-83	-1.7635		PDZD8	11	0.249	0.099	1.51022e-23	2.94448e-19	1.71184		NCKAP1L	12	0.276	0.18	1.80132e-07	0.00351203	1.12316
	LRRC8C	5	0.497	0.293	5.53656e-87	1.07946e-82	1.96379		COPZ2	11	0.025	0.002	1.65902e-23	3.23459e-19	4.08321		TBCD	12	0.181	0.099	1.85227e-07	0.00361136	1.18918
	AGTPBP1	5	0.46	0.254	6.43212e-87	1.25407e-82	2.00907		NUMBL	11	0.025	0.002	1.65902e-23	3.23459e-19	4.08321		MAP3K5	12	0.299	0.192	1.85649e-07	0.0036196	0.990876
	NEDD8	others	0.067	0.391	8.25304e-87	1.6091e-82	-2.15482		SPIRE1	11	0.023	0.001	1.74622e-23	3.40461e-19	4.26763		MT-ND6	12	0.629	0.538	1.89755e-07	0.00369965	0.695995
	THAP11	others	0.015	0.308	1.16168e-86	2.26493e-82	-3.84874		SFXN1	others	0.249	0.515	2.45379e-23	4.78416e-19	-1.20285		E2F3	12	0.121	0.056	1.92627e-07	0.00375565	1.42347
	ABRACL	others	0.073	0.395	1.20134e-86	2.34226e-82	-2.0681		LINC01578	others	0.874	0.966	4.43193e-23	8.64093e-19	-0.527947		ZDHHC20	12	0.376	0.269	1.93055e-07	0.003764	0.945885
	PLSCR3	others	0.076	0.403	2.57349e-86	5.01753e-82	-2.0437		GRAMD1A	others	0.138	0.388	5.26915e-23	1.02733e-18	-1.55915		TET2	12	0.253	0.153	1.97621e-07	0.00385301	1.08343
	SF3B6	others	0.082	0.416	2.8153e-86	5.48899e-82	-1.76202		C1orf61	11	0.02	0.001	6.43776e-23	1.25517e-18	4.43756		LCOR	12	0.302	0.2	1.9904e-07	0.00388069	1.11399
	PKM	others	0.159	0.517	3.63529e-86	7.08772e-82	-1.38389		RAP1B	11	0.827	0.764	7.13012e-23	1.39016e-18	0.73031		FMNL1	12	0.454	0.346	2.0058e-07	0.00391071	0.750184
	SNRPB	others	0.15	0.516	5.22384e-86	1.01849e-81	-1.31503		BLVRB	11	0.118	0.03	7.28178e-23	1.41973e-18	2.07252		MXI1	others	0.273	0.42	2.05608e-07	0.00400874	-0.641761
	PPA1	others	0.106	0.456	5.53413e-86	1.07899e-81	-1.5409		CCDC107	11	0.274	0.116	7.28335e-23	1.42003e-18	1.47794		SSBP4	12	0.382	0.262	2.14348e-07	0.00417914	0.668836
	PYURF	others	0.039	0.344	5.74005e-86	1.11914e-81	-2.78162		RSL1D1	others	0.415	0.681	7.44599e-23	1.45174e-18	-0.822264		KLF9	others	0.322	0.459	2.19984e-07	0.00428902	-0.609816
	CDKN2D	others	0.06	0.382	6.5739e-86	1.28171e-81	-2.16343		SIPA1	11	0.344	0.169	1.07305e-22	2.09212e-18	1.45174		SIPA1L1	12	0.325	0.225	2.2065e-07	0.00430201	1.15587
	UQCR10	others	0.036	0.344	6.95436e-86	1.35589e-81	-2.68037		ARFGAP3	11	0.251	0.105	1.09152e-22	2.12814e-18	1.76564		ITGA6	others	0.135	0.257	2.25207e-07	0.00439086	-0.99024
	ARHGDIA	others	0.18	0.546	9.18786e-86	1.79136e-81	-1.22603		IFNGR1	11	0.339	0.163	1.12558e-22	2.19455e-18	1.4826		RABGAP1L	12	0.511	0.429	2.35174e-07	0.00458519	1.39705
	SYF2	others	0.206	0.573	1.08076e-85	2.10716e-81	-1.20942		CDKN1B	others	0.508	0.747	1.1423e-22	2.22714e-18	-0.759938		CDC42SE2	12	0.845	0.792	2.35194e-07	0.00458558	0.436679
	CERS6	5	0.434	0.233	1.91293e-85	3.72965e-81	2.41634		RIPOR2	others	0.467	0.728	1.34088e-22	2.61431e-18	-0.807564		SPPL2A	12	0.207	0.117	2.35687e-07	0.00459518	1.02896
	TBC1D15	5	0.534	0.342	3.1933e-85	6.22597e-81	1.73531		GPX4	others	0.427	0.7	1.4214e-22	2.7713e-18	-0.804778		FAF1	12	0.385	0.269	2.41223e-07	0.00470313	0.870252
	XKR6	5	0.257	0.086	4.32777e-85	8.43785e-81	2.79139		HSPA5	11	0.701	0.54	1.45302e-22	2.83295e-18	0.863492		PRC1	12	0.052	0.016	2.46287e-07	0.00480186	1.94596
	MECP2	5	0.509	0.303	6.6826e-85	1.30291e-80	1.80186		PMAIP1	11	0.317	0.148	1.5487e-22	3.0195e-18	1.56803		ADPRM	others	0.112	0.227	2.56195e-07	0.00499504	-1.19091
	SNHG5	others	0.309	0.659	8.37668e-85	1.6332e-80	-1.02277		ANP32B	others	0.663	0.863	1.74857e-22	3.40919e-18	-0.645323		A2M-AS1	12	0.014	0.002	2.56652e-07	0.00500394	3.23892
	TRAF3	5	0.434	0.225	9.67817e-85	1.88695e-80	2.19296		NSG1	11	0.153	0.047	1.91784e-22	3.73922e-18	2.09195		TNFSF14	12	0.014	0.002	2.56652e-07	0.00500394	3.23892
	MT-ND4	5	0.985	0.918	1.09803e-84	2.14083e-80	0.809625		RRBP1	11	0.146	0.043	2.02261e-22	3.94349e-18	1.9819		SH2D2A	12	0.147	0.075	2.75685e-07	0.00537503	1.3176
	ARFGEF2	5	0.371	0.169	1.28636e-84	2.50802e-80	2.15762		DOCK10	others	0.344	0.601	2.21293e-22	4.31454e-18	-1.02828		PPP1CA	12	0.428	0.332	2.76251e-07	0.00538607	0.85264
	HEBP2	others	0.153	0.512	1.41919e-84	2.767e-80	-1.30306		EIF2S3	others	0.379	0.635	2.21707e-22	4.32262e-18	-0.880931		C19orf53	others	0.514	0.644	2.8013e-07	0.0054617	-0.458759
	ATRAID	others	0.061	0.381	1.52466e-84	2.97264e-80	-2.03147		ANXA6	11	0.563	0.382	2.449e-22	4.77482e-18	1.13547		ARID4B	12	0.782	0.725	2.892e-07	0.00563854	0.480411
	NFKB1	5	0.591	0.435	2.33348e-84	4.54958e-80	1.95117		KLHDC4	11	0.204	0.075	2.73519e-22	5.3328e-18	1.71454		SH3GLB1	12	0.307	0.201	2.91105e-07	0.00567567	0.742657
	RNF126	others	0.121	0.476	9.38747e-84	1.83027e-79	-1.4067		BIRC3	others	0.143	0.393	2.87068e-22	5.59696e-18	-1.50055		CD226	12	0.144	0.072	2.93495e-07	0.00572227	1.35261
	OXA1L	others	0.159	0.509	9.73059e-84	1.89717e-79	-1.38723		CD53	11	0.668	0.491	2.92612e-22	5.70505e-18	0.859311		OGT	12	0.506	0.395	3.09777e-07	0.00603971	0.67203
	GADD45GIP1	others	0.042	0.345	1.01423e-83	1.97745e-79	-2.72551		MT2A	11	0.387	0.21	3.3341e-22	6.5005e-18	1.52066		CNOT6L	12	0.649	0.585	3.18491e-07	0.00620962	0.923777
	PRDX6	others	0.096	0.425	1.41965e-83	2.76789e-79	-1.76221		NCOA1	11	0.334	0.16	4.33604e-22	8.45398e-18	1.28269		STX11	12	0.086	0.035	3.28175e-07	0.00639843	1.44104
	TNFRSF14	others	0.131	0.473	2.26618e-83	4.41838e-79	-1.52624		GNAI2	11	0.784	0.695	4.40397e-22	8.58642e-18	0.718768		PLEKHG1	12	0.02	0.003	3.36654e-07	0.00656375	2.87635
	ANKH	5	0.383	0.182	2.56543e-83	5.00182e-79	2.24771		BEX2	others	0.108	0.352	4.59913e-22	8.96692e-18	-1.63495		STIM2	12	0.379	0.27	3.45078e-07	0.00672798	0.81416
	RPS10	others	0.032	0.33	4.89232e-83	9.53856e-79	-2.78792		CPT1A	11	0.131	0.037	4.97267e-22	9.69521e-18	2.04259		RAP1GDS1	12	0.29	0.193	3.51735e-07	0.00685778	1.05918
	INPP5A	5	0.317	0.129	6.05337e-83	1.18022e-78	2.51999		BEX3	others	0.015	0.216	5.24149e-22	1.02193e-17	-3.88655		AC021188.1	12	0.011	0.001	3.6628e-07	0.00714137	3.53532
	FBXO11	5	0.425	0.222	6.92635e-83	1.35043e-78	2.09111		CTIF	11	0.02	0.001	6.83271e-22	1.33217e-17	4.3501		FHL2	12	0.011	0.001	3.6628e-07	0.00714137	3.53532
	GNAQ	5	0.427	0.23	8.87607e-83	1.73057e-78	2.21519		KATNAL1	11	0.06	0.01	8.55688e-22	1.66833e-17	2.70129		RMND5A	12	0.158	0.082	3.79065e-07	0.00739063	1.20662
	IQGAP2	5	0.533	0.348	9.1383e-83	1.78169e-78	1.86863		CAST	11	0.641	0.459	9.00784e-22	1.75626e-17	0.903045		SSH1	12	0.106	0.048	4.07214e-07	0.00793945	1.50712
	ATP5PB	others	0.116	0.458	9.85144e-83	1.92074e-78	-1.49599		DGKD	11	0.276	0.122	1.17089e-21	2.28288e-17	1.4887		TGFBR2	others	0.658	0.761	4.24756e-07	0.00828147	-0.444621
	PRRC2B	5	0.495	0.298	1.01129e-82	1.97171e-78	1.84543		KLF2	others	0.95	0.961	1.52643e-21	2.97608e-17	-0.548264		FYCO1	12	0.126	0.061	4.29465e-07	0.00837328	1.28957
	SMG6	5	0.406	0.205	1.62931e-82	3.17667e-78	2.10784		DYRK1B	11	0.088	0.019	1.87567e-21	3.65699e-17	2.2421		RNF115	12	0.302	0.2	4.33901e-07	0.00845977	1.09791
	PHF3	5	0.747	0.646	2.09082e-82	4.07647e-78	1.19199		LDLRAD4	others	0.095	0.327	1.88117e-21	3.66771e-17	-1.67838		TAF1B	12	0.106	0.048	4.41183e-07	0.00860174	1.51014
	ATP5MD	others	0.036	0.336	2.29853e-82	4.48145e-78	-2.45223		SNHG5	others	0.382	0.659	1.92338e-21	3.75002e-17	-0.790662		CALCOCO1	12	0.201	0.116	4.42582e-07	0.00862902	1.10085
	LIMD2	others	0.907	0.943	3.73827e-82	7.28851e-78	-0.660982		KIAA2013	11	0.193	0.07	1.96104e-21	3.82343e-17	1.71977		PLOD1	12	0.014	0.002	4.4642e-07	0.00870384	3.1883
	TRPS1	5	0.333	0.142	5.99873e-82	1.16957e-77	2.68306		CACNA2D2	11	0.028	0.002	2.02062e-21	3.93961e-17	3.76513		CD82	12	0.207	0.121	4.49199e-07	0.00875804	1.06356
	ERH	others	0.11	0.448	7.39364e-82	1.44154e-77	-1.53121		PSMB9	11	0.621	0.448	2.588e-21	5.04583e-17	1.03833		SMDT1	others	0.534	0.652	4.55787e-07	0.00888648	-0.465156
	PICALM	5	0.392	0.19	8.52677e-82	1.66246e-77	2.17123		NEAT1	11	0.623	0.447	2.58876e-21	5.0473e-17	0.94206		TRAK1	12	0.126	0.061	4.70419e-07	0.00917175	1.40659
	GPRIN3	5	0.533	0.36	1.29049e-81	2.51607e-77	2.0409		BCR	11	0.224	0.09	2.6191e-21	5.10646e-17	1.76724		SLFN12L	12	0.244	0.151	4.8274e-07	0.00941198	1.10439
	ERGIC3	others	0.066	0.377	1.96169e-81	3.82471e-77	-2.06352		ALOX5AP	11	0.327	0.167	2.77774e-21	5.41575e-17	1.73548		MT-ND3	12	0.851	0.812	4.92666e-07	0.0096055	0.330583
	ABHD17A	others	0.112	0.451	2.78607e-81	5.432e-77	-1.51414		PAG1	others	0.138	0.367	3.68722e-21	7.18897e-17	-1.73805		NSMAF	12	0.284	0.187	5.01846e-07	0.00978449	0.937494
	COX5A	others	0.053	0.359	4.31522e-81	8.41338e-77	-2.10611		PPA1	others	0.211	0.456	4.23811e-21	8.26305e-17	-1.204		TNKS	12	0.313	0.211	5.3118e-07	0.0103564	1.19453
	RBM26	5	0.484	0.286	7.78885e-81	1.51859e-76	1.78589		IKZF2	11	0.146	0.045	4.88214e-21	9.5187e-17	2.13903		PDS5B	12	0.256	0.157	5.41424e-07	0.0105561	0.970856
	PUM1	5	0.526	0.344	9.50762e-81	1.8537e-76	1.75744		PDZD4	11	0.023	0.001	5.2026e-21	1.01435e-16	4.066		ARHGAP35	12	0.109	0.05	5.69783e-07	0.0111091	1.20352
	CLIC1	others	0.03	0.32	1.07405e-80	2.09407e-76	-2.84188		CERS6	others	0.03	0.233	5.23126e-21	1.01994e-16	-2.96522		REEP5	12	0.322	0.213	5.75323e-07	0.0112171	0.740133
	NUP98	5	0.514	0.319	1.38792e-80	2.70602e-76	1.76196		CYB561D2	11	0.211	0.081	5.6041e-21	1.09263e-16	1.64853		MYO5A	12	0.181	0.102	5.77378e-07	0.0112571	1.27604
	PSMB10	others	0.062	0.37	1.45131e-80	2.82962e-76	-2.16788		FMNL1	11	0.54	0.346	5.84784e-21	1.14015e-16	1.02334		OXSR1	12	0.181	0.099	5.80006e-07	0.0113084	0.929998
	VPS28	others	0.117	0.448	1.53502e-80	2.99283e-76	-1.50078		LINC01550	others	0.018	0.213	6.16699e-21	1.20238e-16	-3.42193		ANKRD11	12	0.667	0.575	5.812e-07	0.0113317	0.519415
	ATP5MPL	others	0.082	0.404	2.03424e-80	3.96616e-76	-1.71931		HSP90B1	11	0.688	0.542	6.21777e-21	1.21228e-16	0.887595		CASTOR3	12	0.095	0.041	5.92419e-07	0.0115504	1.25042
	BCL2	5	0.582	0.437	2.50742e-80	4.88871e-76	2.10085		PLK3	others	0.09	0.314	6.33243e-21	1.23463e-16	-1.88878		FAM168A	12	0.103	0.046	5.96817e-07	0.0116361	1.29139
	NDUFC2	others	0.038	0.332	2.73675e-80	5.33584e-76	-2.4848		HLA-F	11	0.731	0.602	6.44578e-21	1.25673e-16	0.858804		PIEZO1	12	0.103	0.046	6.00134e-07	0.0117008	1.11082
	TMEM238	others	0.042	0.334	3.03205e-80	5.91158e-76	-2.70615		RHOA	11	0.869	0.824	6.82668e-21	1.331e-16	0.592522		CCDC88C	12	0.474	0.371	6.03176e-07	0.0117601	0.714348
	FAR1	5	0.338	0.145	3.15946e-80	6.16e-76	2.26838		ST13	others	0.425	0.698	6.9152e-21	1.34826e-16	-0.732899		RPAP2	12	0.27	0.177	6.21359e-07	0.0121146	1.01671
	NCBP2AS2	others	0.052	0.356	3.25649e-80	6.34918e-76	-2.2502		NECAP2	others	0.193	0.435	7.55917e-21	1.47381e-16	-1.3063		HAVCR2	12	0.046	0.014	6.24417e-07	0.0121743	2.70957
	SF3B2	others	0.262	0.616	3.83672e-80	7.48046e-76	-1.02916		ITGA6	others	0.05	0.257	9.5555e-21	1.86304e-16	-2.55943		NCOR1	12	0.557	0.467	6.31522e-07	0.0123128	0.585603
	EIF3H	others	0.818	0.91	4.33334e-80	8.4487e-76	-0.654684		LINC01943	11	0.03	0.003	9.59753e-21	1.87123e-16	3.61994		VPS53	12	0.204	0.119	6.49899e-07	0.0126711	0.973921
	RHOH	5	0.853	0.743	4.87394e-80	9.50273e-76	1.15645		ARAP2	11	0.435	0.24	9.74462e-21	1.89991e-16	1.04246		DDIT4	others	0.503	0.628	6.52428e-07	0.0127204	-0.458293
	CAMLG	others	0.096	0.42	6.27329e-80	1.2231e-75	-1.62516		SYPL1	others	0.083	0.302	1.06798e-20	2.08224e-16	-1.84354		MTA3	12	0.147	0.076	6.60693e-07	0.0128815	1.17809
	ETV6	5	0.427	0.228	8.81058e-80	1.7178e-75	2.18862		IDS	11	0.651	0.469	1.10949e-20	2.16317e-16	0.862013		MYO9A	12	0.184	0.102	6.60979e-07	0.0128871	0.930533
	SEC61B	others	0.094	0.411	9.62942e-80	1.87745e-75	-1.84911		RAB29	11	0.254	0.109	1.16251e-20	2.26654e-16	1.57297		GAPDH	12	0.96	0.958	6.95024e-07	0.0135509	0.441104
	STK4	5	0.95	0.86	1.08396e-79	2.11339e-75	0.872014		TENT5A	11	0.126	0.036	1.17777e-20	2.29629e-16	2.12646		SIRT2	12	0.201	0.117	6.98961e-07	0.0136277	0.997336
	RNF216	5	0.541	0.359	1.14584e-79	2.23404e-75	1.69379		GZMK	11	0.07	0.013	1.22694e-20	2.39217e-16	3.36651		DOCK11	12	0.282	0.183	6.99888e-07	0.0136457	0.951849
	TOMM22	others	0.046	0.341	1.99484e-79	3.88935e-75	-2.44072		LINC01891	others	0.033	0.233	1.61282e-20	3.14451e-16	-2.83209		WDR70	12	0.239	0.148	7.03902e-07	0.013724	1.16396
	R3HDM4	others	0.208	0.571	2.33304e-79	4.54872e-75	-1.02429		EPS15	11	0.43	0.245	1.81417e-20	3.53709e-16	1.1285		YEATS2	12	0.149	0.079	7.09019e-07	0.0138237	1.17941
	RYBP	5	0.247	0.083	3.68213e-79	7.17905e-75	2.52429		LDHA	11	0.709	0.572	1.95195e-20	3.80572e-16	0.806293		EML4	12	0.853	0.785	7.27885e-07	0.0141916	0.499084
	INPP4A	5	0.433	0.236	4.98227e-79	9.71393e-75	2.03409		MYL12B	11	0.867	0.842	2.12866e-20	4.15025e-16	0.569958		ABHD17A	12	0.563	0.451	7.2884e-07	0.0142102	0.595128
	SELENOH	others	0.102	0.426	5.22256e-79	1.01824e-74	-1.63292		TNFRSF25	others	0.05	0.257	2.51372e-20	4.901e-16	-2.23865		CDK5	12	0.052	0.017	7.2981e-07	0.0142291	1.73885
	VPS13C	5	0.554	0.387	6.87648e-79	1.34071e-74	1.64606		CRTC3	others	0.136	0.364	2.66233e-20	5.19074e-16	-1.56672		AC020916.1	12	0.08	0.032	7.37535e-07	0.0143797	1.24479
	STAT3	5	0.751	0.646	9.27823e-79	1.80898e-74	1.21598		PDIA6	11	0.339	0.172	2.68069e-20	5.22654e-16	1.36814		CYTH3	12	0.029	0.006	7.45451e-07	0.0145341	2.32886
	RFX7	5	0.346	0.154	1.00967e-78	1.96856e-74	2.28547		AC006960.2	11	0.023	0.002	2.74004e-20	5.34225e-16	4.0046		TIPARP	12	0.27	0.174	7.49335e-07	0.0146098	0.975831
	CSTB	others	0.048	0.341	1.3154e-78	2.56463e-74	-2.37542		SINHCAF	others	0.133	0.356	2.88965e-20	5.63395e-16	-1.65021		EPB41L4A-AS1	others	0.394	0.517	7.51635e-07	0.0146546	-0.580697
	CD55	5	0.819	0.7	1.45058e-78	2.8282e-74	1.10707		EIF4EBP1	11	0.113	0.031	3.0462e-20	5.93918e-16	2.20227		IGF2R	12	0.276	0.179	7.54788e-07	0.0147161	1.08483
	PA2G4	others	0.084	0.399	1.5345e-78	2.99182e-74	-1.73171		CCNI	others	0.894	0.967	3.18507e-20	6.20993e-16	-0.484675		ZBTB49	12	0.075	0.029	7.61896e-07	0.0148547	1.5746
	TMEM14B	others	0.076	0.389	1.7438e-78	3.39988e-74	-1.70476		EIF3L	others	0.658	0.874	3.27069e-20	6.37686e-16	-0.564285		METTL24	12	0.011	0.001	7.70752e-07	0.0150274	3.46131
	PABPN1	others	0.228	0.583	2.03943e-78	3.97627e-74	-1.07235		TXNIP	others	0.997	0.995	4.99253e-20	9.73393e-16	-0.521103		CLIP2	12	0.011	0.001	7.70752e-07	0.0150274	3.46131
	AQP3	others	0.097	0.411	2.41922e-78	4.71676e-74	-1.82288		AC006369.1	11	0.121	0.034	5.99405e-20	1.16866e-15	1.88749		AC139720.1	others	0.032	0.117	7.7883e-07	0.0151849	-2.01017
	STK17B	5	0.964	0.848	2.56485e-78	5.00068e-74	0.899833		APP	others	0.013	0.196	7.0299e-20	1.37062e-15	-4.0563		TSPAN17	12	0.103	0.047	7.99699e-07	0.0155917	1.19517
	MAP2K2	others	0.057	0.356	2.60027e-78	5.06975e-74	-2.12264		LAIR2	11	0.085	0.019	8.37801e-20	1.63346e-15	2.37372		AL157392.3	12	0.037	0.01	8.0655e-07	0.0157253	1.99255
	SAMHD1	5	0.752	0.661	4.28977e-78	8.36377e-74	1.28892		SOD1	others	0.558	0.796	9.38525e-20	1.82984e-15	-0.655322		SGTB	others	0.302	0.432	8.13535e-07	0.0158615	-0.606272
	CASK	5	0.494	0.315	7.11456e-78	1.38712e-73	2.03602		MT-ND5	11	0.957	0.912	9.39092e-20	1.83095e-15	0.458682		WDR26	12	0.33	0.228	8.14704e-07	0.0158843	0.956758
	PPM1B	5	0.527	0.351	7.85442e-78	1.53138e-73	1.71457		MICAL2	11	0.053	0.008	1.20397e-19	2.34739e-15	2.6396		ARRDC2	others	0.328	0.455	8.32074e-07	0.0162229	-0.630304
	HSP90B1	others	0.197	0.542	1.34214e-77	2.61677e-73	-1.13371		SNTB2	11	0.158	0.054	1.22252e-19	2.38354e-15	1.91934		PRR5	12	0.132	0.067	8.46132e-07	0.016497	1.38749
	PPP1CA	others	0.043	0.332	1.40494e-77	2.73921e-73	-2.35885		POMP	11	0.563	0.381	1.48996e-19	2.90498e-15	0.920041		LINC01943	12	0.017	0.003	8.70611e-07	0.0169743	3.07665
	GSTK1	others	0.64	0.809	2.02217e-77	3.94263e-73	-0.867063		AGTRAP	11	0.176	0.064	1.52458e-19	2.97248e-15	1.96536		PHF21A	12	0.244	0.154	8.94789e-07	0.0174457	1.29547
	CLPP	others	0.054	0.35	2.03967e-77	3.97675e-73	-2.19211		SLC10A3	11	0.196	0.076	1.57428e-19	3.06937e-15	1.75241		APP	others	0.089	0.196	9.5442e-07	0.0186083	-1.03254
	SEPTIN1	others	0.209	0.563	2.19565e-77	4.28086e-73	-1.11529		RAB37	11	0.166	0.058	1.73515e-19	3.38303e-15	1.85422		COL6A2	12	0.101	0.046	9.65312e-07	0.0188207	1.59366
	HELZ	5	0.444	0.248	2.58955e-77	5.04884e-73	1.87467		SNHG1	others	0.314	0.557	1.76268e-19	3.43669e-15	-0.972984		C12orf57	others	0.871	0.927	1.00109e-06	0.0195182	-0.291041
	PSPC1	5	0.414	0.216	3.00437e-77	5.85763e-73	1.93474		CCDC71L	11	0.146	0.047	1.77434e-19	3.45943e-15	1.66488		CARS	12	0.158	0.084	1.00161e-06	0.0195283	1.16725
	MALT1	5	0.628	0.508	3.18365e-77	6.20716e-73	1.49911		SPINT2	others	0.018	0.201	2.04255e-19	3.98236e-15	-3.1918		DERL1	12	0.241	0.149	1.02856e-06	0.0200538	0.900883
	KDELR1	others	0.036	0.322	3.2251e-77	6.28797e-73	-2.45931		GIMAP5	others	0.224	0.46	2.23882e-19	4.36503e-15	-1.15695		ZFYVE28	12	0.141	0.073	1.0338e-06	0.020156	1.65691
	HERC3	5	0.377	0.184	3.3985e-77	6.62605e-73	2.09564		IQGAP1	11	0.5	0.325	2.50012e-19	4.87449e-15	1.09408		CD55	others	0.609	0.7	1.10695e-06	0.0215823	-0.488772
	AIP	others	0.112	0.435	6.93779e-77	1.35266e-72	-1.54371		G6PD	11	0.171	0.062	2.74642e-19	5.3547e-15	1.81672		MSI2	12	0.293	0.199	1.1107e-06	0.0216552	1.08109
	OGA	5	0.601	0.452	8.15249e-77	1.58949e-72	1.43445		CD320	11	0.241	0.106	3.15485e-19	6.15102e-15	1.68824		BIRC6	12	0.474	0.386	1.21557e-06	0.0236999	0.919866
	ATXN7	5	0.531	0.362	1.68759e-76	3.29029e-72	1.68061		PPP1R2	others	0.435	0.683	3.16051e-19	6.16205e-15	-0.76923		SERP1	others	0.741	0.83	1.21955e-06	0.0237775	-0.362412
	NDUFA2	others	0.045	0.333	1.82848e-76	3.56499e-72	-2.46729		AKAP13	11	0.648	0.503	3.16537e-19	6.17152e-15	0.860249		ZBTB32	12	0.014	0.002	1.22845e-06	0.0239511	3.09208
	WDR70	5	0.335	0.148	2.52746e-76	4.9278e-72	2.32049		CAP1	11	0.631	0.459	3.39455e-19	6.61836e-15	0.930627		PPM1G	12	0.399	0.293	1.27496e-06	0.0248579	0.66972
	RBM39	5	0.955	0.838	2.72398e-76	5.31095e-72	0.818372		WIPI1	11	0.05	0.008	3.80365e-19	7.41598e-15	2.76128		APPL2	12	0.236	0.148	1.29346e-06	0.0252186	0.99496
	CAMKMT	5	0.347	0.161	3.44631e-76	6.71926e-72	2.67232		NAA50	11	0.291	0.139	3.85589e-19	7.51782e-15	1.41905		GIMAP5	others	0.328	0.46	1.38359e-06	0.0269758	-0.553396
	TRAPPC1	others	0.043	0.326	4.2671e-76	8.31956e-72	-2.44147		HIVEP2	others	0.186	0.418	4.78662e-19	9.33247e-15	-1.27293		SOD1	others	0.69	0.796	1.38963e-06	0.0270936	-0.361505
	CD6	5	0.83	0.731	4.40473e-76	8.58791e-72	1.03821		ZSCAN9	11	0.015	0.001	5.04184e-19	9.83007e-15	4.61556		MZT2B	others	0.77	0.859	1.39257e-06	0.0271509	-0.280909
	ASH1L	5	0.604	0.464	4.50519e-76	8.78377e-72	1.46299		SLC1A4	11	0.033	0.003	5.56326e-19	1.08467e-14	3.36717		PILRB	12	0.129	0.065	1.39477e-06	0.0271937	1.11029
	TKT	others	0.093	0.407	5.42972e-76	1.05863e-71	-1.58604		ARHGAP15	others	0.696	0.865	5.79867e-19	1.13057e-14	-0.581941		TPP1	12	0.187	0.107	1.48074e-06	0.0288699	1.05154
	PELI2	5	0.236	0.08	5.44326e-76	1.06127e-71	2.87551		EIF4B	others	0.648	0.864	6.53918e-19	1.27494e-14	-0.599795		LPP	12	0.299	0.205	1.48503e-06	0.0289536	1.13626
	DENND1A	5	0.244	0.084	1.82108e-75	3.55055e-71	2.68363		RABAC1	11	0.601	0.429	6.66758e-19	1.29998e-14	0.860184		PACSIN1	12	0.011	0.001	1.52491e-06	0.0297312	3.39093
	FNIP1	5	0.417	0.227	3.0156e-75	5.87952e-71	2.07404		PTCH1	11	0.055	0.009	6.72305e-19	1.31079e-14	2.57203		ATF7	12	0.129	0.064	1.58936e-06	0.0309878	1.13353
	SEC61G	others	0.057	0.347	3.63258e-75	7.08244e-71	-2.11306		VPS26B	11	0.319	0.16	6.81956e-19	1.32961e-14	1.25665		BIRC3	others	0.264	0.393	1.59696e-06	0.0311358	-0.630115
	SIVA1	others	0.089	0.393	4.62881e-75	9.02478e-71	-1.74399		RAPGEF2	11	0.188	0.072	8.50822e-19	1.65885e-14	1.7437		HP1BP3	12	0.635	0.564	1.62774e-06	0.0317361	0.482779
	ATG7	5	0.246	0.086	5.10031e-75	9.94407e-71	2.62615		PIK3CG	11	0.163	0.059	8.80081e-19	1.71589e-14	1.98056		FAR1	12	0.23	0.145	1.65776e-06	0.0323213	1.17406
	MED13	5	0.359	0.17	6.46697e-75	1.26087e-70	2.09341		SLC25A4	11	0.073	0.015	1.05694e-18	2.06071e-14	2.36951		APOBEC3C	12	0.103	0.048	1.67035e-06	0.0325668	1.38847
	GIMAP4	others	0.058	0.347	7.54394e-75	1.47084e-70	-2.18023		HSP90AB1	others	0.766	0.924	1.0573e-18	2.06143e-14	-0.509345		LCORL	12	0.106	0.049	1.70155e-06	0.033175	1.27756
	NFKBIA	others	0.741	0.814	1.21952e-74	2.3777e-70	-1.03288		CNST	others	0.216	0.448	1.14571e-18	2.23379e-14	-1.11325		MIR4435-2HG	12	0.103	0.047	1.70318e-06	0.033207	1.05922
	ATP6V1F	others	0.034	0.31	1.99376e-74	3.88724e-70	-2.6399		ZFP36	11	0.93	0.904	1.27201e-18	2.48003e-14	0.528183		DNAJB6	12	0.466	0.363	1.73337e-06	0.0337955	0.75915
	USP9Y	5	0.524	0.345	2.24352e-74	4.37418e-70	1.69356		DNAJB1	others	0.646	0.872	1.27714e-18	2.49005e-14	-0.560601		CEP97	12	0.092	0.04	1.768e-06	0.0344706	1.23036
	NBAS	5	0.355	0.169	3.10077e-74	6.04557e-70	2.21745		HOOK2	others	0.098	0.308	1.51892e-18	2.96143e-14	-1.6553		STK24	12	0.454	0.352	1.77341e-06	0.0345763	0.656208
	SERBP1	others	0.342	0.67	3.24927e-74	6.33511e-70	-0.82274		ATP6V0D1	11	0.231	0.1	1.5614e-18	3.04427e-14	1.46412		PPP6R1	12	0.319	0.221	1.8e-06	0.0350946	0.787389
	MRPS21	others	0.091	0.402	4.14625e-74	8.08395e-70	-1.52224		RGS1	others	0.193	0.394	1.8067e-18	3.52252e-14	-1.88659		CFL1	12	0.977	0.929	1.82287e-06	0.0355405	0.293194
	NELL2	5	0.58	0.444	4.50474e-74	8.78289e-70	2.06668		TLK1	others	0.296	0.523	2.13606e-18	4.16467e-14	-1.00846		IFNLR1	12	0.017	0.003	1.83529e-06	0.0357827	2.77682
	CCDC85B	others	0.077	0.376	4.6383e-74	9.04329e-70	-1.83986		HLA-G	11	0.103	0.028	2.36867e-18	4.6182e-14	2.02605		ST8SIA1	12	0.086	0.037	1.9302e-06	0.0376332	1.45541
	BAX	others	0.062	0.353	4.66609e-74	9.09747e-70	-1.99931		UXT	others	0.578	0.796	2.54931e-18	4.97039e-14	-0.594166		ASTL	12	0.014	0.002	1.95713e-06	0.0381583	3.00188
	ZMYM2	5	0.534	0.368	5.12574e-74	9.99366e-70	1.63851		TCF25	11	0.606	0.444	3.00368e-18	5.85628e-14	0.987526		DLEU2	12	0.213	0.129	2.01215e-06	0.0392309	1.05082
	ITFG1	5	0.474	0.297	5.99497e-74	1.16884e-69	2.04922		HAVCR2	11	0.068	0.014	3.53964e-18	6.90123e-14	2.75036		MAP2K3	12	0.149	0.08	2.01321e-06	0.0392516	1.08154
	MTR	5	0.448	0.255	7.25107e-74	1.41374e-69	1.831		TIAM1	others	0.013	0.183	3.67721e-18	7.16946e-14	-3.70365		TNFAIP3	12	0.902	0.847	2.03106e-06	0.0395997	0.39648
	METTL26	others	0.047	0.333	7.6584e-74	1.49316e-69	-2.14946		SNHG7	others	0.339	0.586	3.86608e-18	7.5377e-14	-0.784927		ST8SIA4	12	0.161	0.089	2.08175e-06	0.0405878	1.05055
	HNRNPH1	5	0.585	0.443	9.78476e-74	1.90774e-69	1.43604		CD44	others	0.696	0.883	4.29742e-18	8.37868e-14	-0.516441		DYNLT1	others	0.523	0.662	2.14314e-06	0.0417849	-0.400324
	AFF3	5	0.317	0.138	1.0442e-73	2.03587e-69	2.78389		SEPTIN11	11	0.118	0.035	4.41904e-18	8.6158e-14	1.70946		HIST1H1E	12	0.546	0.459	2.16736e-06	0.042257	0.695168
	CDK13	5	0.523	0.356	1.12826e-73	2.19976e-69	1.69991		ATP6V0B	11	0.41	0.243	4.5108e-18	8.7947e-14	1.1043		NR3C1	12	0.557	0.446	2.19762e-06	0.0428471	0.671071
	SLC4A7	5	0.424	0.232	1.50221e-73	2.92885e-69	1.96959		CMTM7	others	0.168	0.381	4.57489e-18	8.91966e-14	-1.38544		UPF3A	12	0.376	0.27	2.22011e-06	0.0432854	0.683777
	VAMP8	others	0.061	0.353	2.02828e-73	3.95453e-69	-1.91494		LSR	others	0.03	0.207	4.85958e-18	9.47471e-14	-2.93566		CLASP1	12	0.227	0.142	2.23172e-06	0.0435119	1.1236
	AP002387.2	others	0.014	0.272	3.77991e-73	7.36968e-69	-3.4779		SNN	others	0.018	0.188	5.88909e-18	1.1482e-13	-3.37493		CASK	12	0.422	0.315	2.2685e-06	0.044229	0.666473
	EIF1B	others	0.167	0.503	4.2349e-73	8.25678e-69	-1.22238		FAM107B	others	0.495	0.718	6.62642e-18	1.29195e-13	-0.737784		EXOC4	12	0.368	0.269	2.33388e-06	0.0455037	0.975597
	CD74	others	0.382	0.663	5.88403e-73	1.14721e-68	-1.04759		PLEKHA2	11	0.344	0.184	6.90374e-18	1.34602e-13	1.17121		TMEM131	12	0.261	0.172	2.33838e-06	0.0455914	1.09124
	RERE	5	0.429	0.241	6.46322e-73	1.26013e-68	2.13747		FADS1	11	0.015	0.001	7.53578e-18	1.46925e-13	4.49003		PTPN12	12	0.066	0.026	2.35412e-06	0.0458983	2.24289
	MFNG	others	0.101	0.411	8.94883e-73	1.74475e-68	-1.41122		SEC61B	11	0.575	0.411	7.78926e-18	1.51867e-13	0.890069		GRK3	12	0.032	0.008	2.44627e-06	0.0476949	3.55442
	CYTIP	5	0.977	0.883	1.03459e-72	2.01715e-68	0.801387		MALT1	others	0.264	0.508	7.94081e-18	1.54822e-13	-0.932624		TCF12	12	0.356	0.263	2.47446e-06	0.0482446	0.97314
	SHISA5	others	0.061	0.347	1.26919e-72	2.47454e-68	-2.00953		AC010175.1	11	0.02	0.001	7.9949e-18	1.55877e-13	3.97813		SSR2	others	0.736	0.843	2.47931e-06	0.0483391	-0.271433
	YPEL5	5	0.798	0.705	1.4563e-72	2.83934e-68	1.30429		BLOC1S1	11	0.394	0.232	9.18337e-18	1.79048e-13	1.19635		EPHX2	others	0.106	0.206	2.51422e-06	0.0490198	-1.13371
	CITED2	others	0.1	0.401	3.76419e-72	7.33905e-68	-1.72316		IDH2	11	0.42	0.251	9.69039e-18	1.88933e-13	1.08153		STXBP5	12	0.216	0.134	2.55525e-06	0.0498196	1.13012
	CAPNS1	others	0.048	0.325	3.98621e-72	7.77191e-68	-2.32357		TAF1B	11	0.141	0.048	9.91154e-18	1.93245e-13	1.90766
	CLK1	5	0.612	0.478	4.10249e-72	7.99863e-68	1.42461		TOGARAM2	11	0.028	0.003	1.07551e-17	2.09692e-13	3.46028
	TUBA4A	others	0.09	0.387	6.15754e-72	1.20054e-67	-1.77119		CHST10	11	0.028	0.003	1.07551e-17	2.09692e-13	3.46028
	CCNG1	others	0.081	0.379	8.34948e-72	1.6279e-67	-1.6091		PPP3CA	11	0.264	0.122	1.10195e-17	2.14847e-13	1.27692
	NPIPB13	5	0.108	0.019	8.84482e-72	1.72447e-67	2.71837		FAM117B	others	0.111	0.316	1.31034e-17	2.55477e-13	-1.47927
	FAM168B	5	0.321	0.143	1.14589e-71	2.23414e-67	2.19191		LINC00612	11	0.025	0.002	1.31161e-17	2.55725e-13	3.59778
	PGAM1	others	0.07	0.363	1.45656e-71	2.83986e-67	-1.65138		CYLD	others	0.47	0.69	1.32825e-17	2.58969e-13	-0.711248
	NDUFA12	others	0.081	0.376	1.96664e-71	3.83436e-67	-1.70017		SPPL2A	11	0.251	0.117	1.38437e-17	2.69912e-13	1.44501
	ZNF428	others	0.045	0.322	2.17472e-71	4.24006e-67	-2.15807		HMGB1	11	0.92	0.901	1.38821e-17	2.7066e-13	0.450285
	TUFM	others	0.089	0.388	2.3705e-71	4.62176e-67	-1.62292		FADS2	11	0.018	0.001	1.49417e-17	2.91318e-13	4.18017
	TRMT112	others	0.035	0.301	2.6874e-71	5.23963e-67	-2.73571		SMAD7	11	0.314	0.162	1.73342e-17	3.37964e-13	1.2587
	STIM1	5	0.409	0.226	3.01729e-71	5.88281e-67	2.08164		MYOM2	11	0.068	0.014	1.76567e-17	3.44252e-13	3.38129
	WDR7	5	0.302	0.13	5.4042e-71	1.05366e-66	2.41403		ADTRP	others	0.01	0.172	1.83824e-17	3.58403e-13	-4.13564
	MRPL34	others	0.035	0.303	6.20302e-71	1.2094e-66	-2.53463		RAB3GAP1	others	0.111	0.315	1.84264e-17	3.59259e-13	-1.5379
	MRFAP1	others	0.105	0.414	8.04849e-71	1.56921e-66	-1.45967		PSME1	11	0.854	0.81	1.87269e-17	3.65119e-13	0.575012
	NHP2	others	0.027	0.287	9.44773e-71	1.84202e-66	-2.89871		EPHX2	others	0.03	0.206	1.94802e-17	3.79805e-13	-2.46941
	PSAP	others	0.149	0.477	9.87006e-71	1.92437e-66	-1.16527		RALY	11	0.643	0.491	2.15885e-17	4.20911e-13	0.794671
	MAP2K4	5	0.36	0.177	1.07466e-70	2.09526e-66	2.1507		RCAN3AS	others	0.005	0.164	2.20701e-17	4.303e-13	-4.56842
	ZSWIM6	5	0.379	0.192	1.39427e-70	2.7184e-66	2.25274		BTG2	others	0.535	0.764	2.24234e-17	4.3719e-13	-0.671096
	BBX	5	0.547	0.402	1.68438e-70	3.28404e-66	1.649		SMCHD1	others	0.802	0.919	2.28433e-17	4.45377e-13	-0.592632
	APBA2	5	0.474	0.302	2.0128e-70	3.92435e-66	2.1058		IPCEF1	others	0.178	0.393	2.42352e-17	4.72514e-13	-1.23715
	CORO1B	others	0.054	0.327	2.1768e-70	4.24411e-66	-2.26143		UBALD2	others	0.59	0.789	2.57245e-17	5.01551e-13	-0.648083
	CCNH	5	0.738	0.63	2.18625e-70	4.26253e-66	1.1967		FBLN7	others	0.005	0.162	2.59522e-17	5.0599e-13	-5.32451
	SLC39A11	5	0.173	0.048	3.30226e-70	6.43842e-66	2.779		PTK2B	11	0.259	0.122	2.64484e-17	5.15664e-13	1.46287
	TMEM258	others	0.039	0.305	5.41412e-70	1.05559e-65	-2.36438		GIMAP1	others	0.151	0.364	2.82368e-17	5.50533e-13	-1.31929
	GIMAP1	others	0.077	0.364	5.81456e-70	1.13366e-65	-1.8473		ARF1	11	0.791	0.718	3.17721e-17	6.19461e-13	0.683443
	ATP6V0E1	others	0.117	0.424	6.37885e-70	1.24368e-65	-1.41145		GYPC	others	0.653	0.83	3.23796e-17	6.31306e-13	-0.600485
	DANCR	others	0.038	0.302	7.96204e-70	1.55236e-65	-2.59255		HIP1	11	0.038	0.005	3.33665e-17	6.50547e-13	2.89259
	YTHDC1	5	0.611	0.482	1.06414e-69	2.07475e-65	1.3551		CDK17	11	0.533	0.377	3.41777e-17	6.66363e-13	1.06938
	RAB8B	5	0.397	0.217	1.08513e-69	2.11568e-65	2.11985		NBPF15	others	0.03	0.2	4.30112e-17	8.3859e-13	-2.80114
	PRELID1	others	0.036	0.3	1.10393e-69	2.15233e-65	-2.4795		TMEM243	others	0.259	0.495	4.33343e-17	8.44889e-13	-0.940082
	WAC	5	0.572	0.435	1.12257e-69	2.18867e-65	1.49149		PIK3R1	11	0.812	0.731	4.52023e-17	8.8131e-13	0.589938
	CENPC	5	0.638	0.529	1.2626e-69	2.4617e-65	1.33703		SYNM	11	0.055	0.01	4.59117e-17	8.95141e-13	2.46855
	CLASP2	5	0.406	0.218	2.04824e-69	3.99346e-65	1.96075		MTERF4	others	0.143	0.361	4.75146e-17	9.26393e-13	-1.14639
	HUWE1	5	0.397	0.213	2.24218e-69	4.37159e-65	1.98305		RPS17	others	0.756	0.914	4.97416e-17	9.69811e-13	-0.503662
	SUMO3	others	0.063	0.34	2.35328e-69	4.5882e-65	-1.91879		RXRA	11	0.05	0.009	5.05305e-17	9.85194e-13	2.60812
	AP2M1	others	0.055	0.331	2.46771e-69	4.81129e-65	-2.01928		CASZ1	11	0.065	0.014	5.70787e-17	1.11286e-12	2.42741
	LAMTOR1	others	0.048	0.319	3.73987e-69	7.29162e-65	-2.22615		FRY	11	0.078	0.018	5.76704e-17	1.1244e-12	2.18481
	ITGB2	others	0.177	0.501	4.30062e-69	8.38491e-65	-1.15321		DYNC1H1	11	0.495	0.335	5.85979e-17	1.14248e-12	1.02131
	PAFAH1B1	5	0.519	0.356	4.62391e-69	9.01523e-65	1.62309		JMJD6	11	0.271	0.133	6.58448e-17	1.28378e-12	1.43028
	RPS19BP1	others	0.05	0.322	8.72041e-69	1.70022e-64	-2.05449		STK10	11	0.492	0.319	6.66152e-17	1.2988e-12	0.97659
	DUSP1	others	0.729	0.792	1.83165e-68	3.57117e-64	-1.24794		RPL21	others	0.992	0.998	7.96803e-17	1.55353e-12	-0.306725
	POLD4	others	0.057	0.33	2.06558e-68	4.02726e-64	-2.04087		VIM	others	0.887	0.957	8.06599e-17	1.57263e-12	-0.448171
	NSMCE2	5	0.354	0.177	3.84392e-68	7.4945e-64	2.37633		ACAA2	11	0.198	0.084	8.27889e-17	1.61414e-12	1.64919
	UBR4	5	0.391	0.208	3.99001e-68	7.77932e-64	1.8607		CD226	11	0.181	0.072	9.98938e-17	1.94763e-12	1.58956
	MICOS10	others	0.071	0.352	4.63758e-68	9.04188e-64	-1.72553		ARPC3	11	0.829	0.795	1.00958e-16	1.96838e-12	0.579887
	TMED2	others	0.061	0.337	4.73019e-68	9.22246e-64	-1.84835		ATP1B3	11	0.281	0.14	1.02889e-16	2.00602e-12	1.27957
	PQBP1	others	0.045	0.308	5.56128e-68	1.08428e-63	-2.3421		USP3	others	0.548	0.748	1.05428e-16	2.05553e-12	-0.705444
	TASOR2	5	0.41	0.233	1.42138e-67	2.77126e-63	2.01511		LINC00861	others	0.201	0.409	1.07801e-16	2.10179e-12	-1.16754
	VDAC2	others	0.134	0.447	1.51674e-67	2.95719e-63	-1.17101		YPEL3	11	0.799	0.717	1.10068e-16	2.146e-12	0.59989
	PIAS1	5	0.607	0.491	1.52844e-67	2.98e-63	1.39579		FAM49B	11	0.528	0.362	1.12585e-16	2.19507e-12	0.918544
	PBX3	5	0.259	0.102	2.36505e-67	4.61114e-63	2.54941		CHST11	11	0.359	0.203	1.13221e-16	2.20747e-12	1.08566
	AMBRA1	5	0.324	0.147	2.50041e-67	4.87506e-63	2.15939		SSH1	11	0.138	0.048	1.1486e-16	2.23943e-12	1.8984
	PDS5A	5	0.534	0.376	3.81646e-67	7.44095e-63	1.54816		HSPB1	others	0.198	0.416	1.27344e-16	2.48283e-12	-1.06758
	NDUFS8	others	0.058	0.331	3.85841e-67	7.52274e-63	-1.93045		CSNK1D	11	0.392	0.235	1.27383e-16	2.48359e-12	1.11789
	MAZ	others	0.068	0.347	3.99821e-67	7.79531e-63	-1.77674		NSA2	others	0.442	0.658	1.31547e-16	2.56477e-12	-0.678682
	PCBP1	others	0.096	0.386	4.18571e-67	8.16088e-63	-1.45382		GALC	11	0.156	0.058	1.70282e-16	3.31998e-12	1.65391
	ACP1	others	0.093	0.384	4.48781e-67	8.74988e-63	-1.49961		SLC25A20	11	0.065	0.014	1.80512e-16	3.51945e-12	2.36074
	PLEKHA2	5	0.365	0.184	5.7665e-67	1.12429e-62	1.99869		TERF1	11	0.226	0.104	1.90831e-16	3.72063e-12	1.53909
	PSMD7	others	0.182	0.505	6.19718e-67	1.20826e-62	-1.09545		TMX4	11	0.367	0.216	1.95214e-16	3.80608e-12	1.25321
	C22orf34	5	0.205	0.067	6.26111e-67	1.22073e-62	2.82926		PPP2R5A	11	0.317	0.166	2.24882e-16	4.38452e-12	1.07014
	ANKRD36C	5	0.409	0.232	6.79222e-67	1.32428e-62	2.0161		RNF138	others	0.259	0.484	2.34175e-16	4.5657e-12	-0.913443
	ATF7IP	5	0.53	0.376	9.19087e-67	1.79194e-62	1.64459		BEX4	others	0.126	0.325	2.40725e-16	4.69341e-12	-1.34863
	PRDX5	others	0.032	0.285	1.05222e-66	2.05152e-62	-2.64786		SERPINB9	11	0.432	0.281	2.52761e-16	4.92808e-12	1.10614
	SOCS3	others	0.121	0.417	1.38982e-66	2.70973e-62	-1.50795		CDADC1	11	0.136	0.047	2.66277e-16	5.19161e-12	1.8669
	CAP1	others	0.148	0.459	2.12492e-66	4.14297e-62	-1.18539		AL592295.4	11	0.048	0.008	2.75526e-16	5.37193e-12	2.55614
	LMBR1	5	0.405	0.228	2.13711e-66	4.16672e-62	1.98942		DDX21	others	0.264	0.479	2.86039e-16	5.5769e-12	-1.00032
	MED10	others	0.169	0.49	2.18667e-66	4.26334e-62	-1.10684		GSN	11	0.028	0.003	3.06813e-16	5.98193e-12	3.41348
	SUPT4H1	others	0.029	0.279	2.30705e-66	4.49806e-62	-2.5871		YPEL2	others	0.08	0.265	3.15894e-16	6.15899e-12	-1.76321
	DDT	others	0.029	0.278	2.3076e-66	4.49913e-62	-2.81081		TCP11L2	others	0.108	0.301	3.30602e-16	6.44574e-12	-1.52264
	MAT2B	others	0.076	0.352	2.35965e-66	4.60061e-62	-1.72231		CALHM2	11	0.055	0.011	3.34194e-16	6.51578e-12	2.48627
	PCAT1	5	0.319	0.149	2.58518e-66	5.04033e-62	2.69455		LYST	11	0.302	0.159	3.67721e-16	7.16946e-12	1.39824
	ARF1	others	0.412	0.718	2.69337e-66	5.25126e-62	-0.700679		AC090152.1	11	0.068	0.015	3.97805e-16	7.756e-12	2.28966
	CREBBP	5	0.455	0.28	3.18025e-66	6.20054e-62	1.76035		TOMM20	others	0.618	0.828	4.53628e-16	8.84439e-12	-0.546216
	MRPL54	others	0.063	0.33	3.57044e-66	6.96129e-62	-2.00819		TLN1	11	0.442	0.294	4.56385e-16	8.89814e-12	1.14181
	SCFD2	5	0.293	0.128	3.9258e-66	7.65414e-62	2.58252		SLC27A3	11	0.03	0.004	4.8048e-16	9.36793e-12	3.29363
	PSMB3	others	0.064	0.335	7.16386e-66	1.39674e-61	-1.7118		SLC66A3	11	0.196	0.085	4.88303e-16	9.52043e-12	1.7207
	AVL9	5	0.313	0.142	7.24097e-66	1.41177e-61	2.17659		BZW1	11	0.59	0.446	4.98736e-16	9.72385e-12	0.927998
	IL2RG	others	0.357	0.644	8.24089e-66	1.60673e-61	-0.954539		TRIO	11	0.05	0.009	5.05975e-16	9.865e-12	2.55868
	SRSF4	5	0.579	0.444	1.27284e-65	2.48165e-61	1.38271		SPECC1	11	0.043	0.007	5.29831e-16	1.03301e-11	2.87859
	NUP153	5	0.359	0.182	1.43963e-65	2.80685e-61	1.96843		TTN	others	0.038	0.206	5.85357e-16	1.14127e-11	-2.0141
	GNG5	others	0.068	0.34	1.52787e-65	2.97889e-61	-1.82327		SMIM3	11	0.078	0.019	6.42852e-16	1.25337e-11	2.02275
	FAAP20	others	0.048	0.306	1.81633e-65	3.5413e-61	-2.22932		SLC8B1	others	0.025	0.184	6.46159e-16	1.25982e-11	-2.82592
	PSMC5	others	0.065	0.332	1.90185e-65	3.70804e-61	-1.95827		GNGT2	11	0.028	0.003	6.7109e-16	1.30842e-11	3.29801
	MTMR1	5	0.295	0.128	1.99226e-65	3.88431e-61	2.24391		CFAP97D2	11	0.028	0.003	6.74255e-16	1.3146e-11	3.26763
	ARHGEF7	5	0.452	0.277	2.06311e-65	4.02245e-61	1.84553		IL12RB1	11	0.214	0.095	7.18328e-16	1.40052e-11	1.37362
	SARAF	others	1	1	2.25051e-65	4.38781e-61	-0.400024		TMEM181	11	0.251	0.121	7.22135e-16	1.40795e-11	1.31793
	SGMS1	5	0.313	0.143	2.44816e-65	4.77318e-61	2.31557		ANKRD55	others	0.013	0.164	7.38931e-16	1.44069e-11	-2.95722
	ZCCHC7	5	0.496	0.337	2.4753e-65	4.82609e-61	1.79135		CITED4	others	0.055	0.225	7.42641e-16	1.44793e-11	-2.19911
	DDHD1	5	0.401	0.221	2.73014e-65	5.32296e-61	1.87372		PSENEN	11	0.209	0.092	8.47243e-16	1.65187e-11	1.47525
	CEP85L	5	0.516	0.359	3.08487e-65	6.01456e-61	1.67492		PATL2	11	0.191	0.081	9.38766e-16	1.83031e-11	1.68133
	NDUFB4	others	0.107	0.399	3.49313e-65	6.81055e-61	-1.36606		MARK4	11	0.093	0.026	9.95563e-16	1.94105e-11	2.10746
	S1PR4	others	0.087	0.363	3.85295e-65	7.51209e-61	-1.70107		ST7	11	0.055	0.011	1.05252e-15	2.05211e-11	2.36493
	BCAP31	others	0.05	0.314	4.11364e-65	8.02036e-61	-1.93329		GADD45B	11	0.503	0.335	1.07379e-15	2.09357e-11	0.884229
	WWOX	5	0.334	0.166	5.44887e-65	1.06237e-60	2.71096		HHEX	11	0.01	0	1.15089e-15	2.24388e-11	5.26763
	TTC17	5	0.548	0.405	6.18978e-65	1.20682e-60	1.54502		ARHGAP10	11	0.111	0.035	1.21393e-15	2.3668e-11	1.97866
	SNRPC	others	0.065	0.335	7.1551e-65	1.39503e-60	-1.71644		TMIGD2	others	0.02	0.175	1.27887e-15	2.49341e-11	-2.67869
	PSMB6	others	0.057	0.32	7.5406e-65	1.47019e-60	-1.94457		IGF2R	11	0.327	0.179	1.30082e-15	2.5362e-11	1.19356
	MRPL57	others	0.082	0.362	7.72559e-65	1.50626e-60	-1.64671		ATP8A1	11	0.397	0.244	1.33044e-15	2.59396e-11	1.04918
	ANP32A	others	0.113	0.412	8.18678e-65	1.59618e-60	-1.16381		DDOST	11	0.51	0.354	1.35609e-15	2.64397e-11	0.852726
	BIN2	others	0.197	0.514	9.03571e-65	1.76169e-60	-0.997922		DENND4C	11	0.339	0.192	1.44344e-15	2.81427e-11	1.14847
	SS18L2	others	0.039	0.289	1.03392e-64	2.01583e-60	-2.41828		STK39	11	0.274	0.138	1.54532e-15	3.0129e-11	1.26431
	PPP1R16B	5	0.411	0.231	1.10445e-64	2.15334e-60	1.91937		PRNP	11	0.369	0.221	1.70313e-15	3.32059e-11	1.16651
	CCT3	others	0.076	0.351	1.60604e-64	3.13131e-60	-1.5786		APOBR	11	0.045	0.008	1.86944e-15	3.64484e-11	2.73838
	DPP7	others	0.144	0.448	1.69651e-64	3.30768e-60	-1.22598		ADPRM	others	0.06	0.227	1.92668e-15	3.75646e-11	-2.05837
	SEPTIN9	others	0.56	0.783	2.30572e-64	4.49546e-60	-0.729583		TMEM204	others	0.025	0.178	1.94754e-15	3.79712e-11	-3.04667
	IMP3	others	0.048	0.303	2.63359e-64	5.13471e-60	-2.12133		HPS3	11	0.158	0.061	2.08822e-15	4.0714e-11	1.59543
	DYNLRB1	others	0.021	0.259	2.70218e-64	5.26844e-60	-3.0618		N4BP3	11	0.018	0.001	2.2551e-15	4.39677e-11	3.94571
	BICDL1	5	0.288	0.124	3.0491e-64	5.94483e-60	2.38613		MLLT3	others	0.241	0.451	2.40865e-15	4.69615e-11	-0.934289
	PHC3	5	0.584	0.459	3.13447e-64	6.11127e-60	1.4392		HENMT1	11	0.108	0.034	2.42703e-15	4.73198e-11	1.84314
	CSGALNACT1	5	0.442	0.276	3.68773e-64	7.18996e-60	2.04898		SCP2	11	0.349	0.207	2.57472e-15	5.01992e-11	1.19645
	APEX1	others	0.108	0.403	4.00405e-64	7.8067e-60	-1.248		RGS19	11	0.256	0.126	2.66881e-15	5.20338e-11	1.24228
	CCDC59	others	0.13	0.433	5.18557e-64	1.01103e-59	-1.1395		ZNF600	11	0.148	0.056	2.97815e-15	5.80651e-11	1.75747
	HIST1H4C	others	0.053	0.31	5.49535e-64	1.07143e-59	-2.10572		MAPK1	11	0.314	0.173	3.02185e-15	5.8917e-11	1.22043
	SUCO	5	0.441	0.271	5.50299e-64	1.07292e-59	1.74199		GEMIN7	11	0.121	0.041	3.085e-15	6.01483e-11	1.76466
	OPA1	5	0.393	0.217	7.43949e-64	1.45048e-59	1.85867		EMB	11	0.55	0.403	3.08538e-15	6.01557e-11	0.855057
	MAPKAPK5-AS1	others	0.054	0.311	8.84275e-64	1.72407e-59	-2.15889		CRIP2	others	0.02	0.169	3.12478e-15	6.09238e-11	-3.29079
	SEC24B	5	0.429	0.256	1.10986e-63	2.1639e-59	1.79065		LINC00402	others	0.02	0.17	3.26719e-15	6.37004e-11	-3.01401
	P2RY8	5	0.72	0.631	1.15445e-63	2.25084e-59	1.29155		SERF2	11	0.902	0.886	3.3669e-15	6.56445e-11	0.480187
	HSPE1	others	0.065	0.329	1.25389e-63	2.44472e-59	-1.69844		SEPTIN1	others	0.337	0.563	3.55092e-15	6.92323e-11	-0.743528
	FUS	5	0.873	0.784	1.39162e-63	2.71324e-59	0.856257		HEBP2	others	0.302	0.512	4.19119e-15	8.17156e-11	-0.852201
	JUN	others	0.963	0.927	1.41955e-63	2.7677e-59	-0.945128		ZBTB49	11	0.098	0.029	5.24925e-15	1.02345e-10	1.70285
	THADA	5	0.285	0.124	1.8251e-63	3.5584e-59	2.27776		TGFBR1	11	0.141	0.052	5.27663e-15	1.02878e-10	1.59626
	NPC2	others	0.029	0.271	2.32571e-63	4.53444e-59	-2.62571		IFIT2	11	0.103	0.032	5.32971e-15	1.03913e-10	1.68762
	AC105052.4	5	0.327	0.154	2.46319e-63	4.80249e-59	2.06348		TMEM9B	11	0.296	0.159	6.10408e-15	1.19011e-10	1.21793
	PGLS	others	0.044	0.294	2.4668e-63	4.80952e-59	-2.2258		APBB1	others	0.103	0.283	6.19595e-15	1.20802e-10	-1.50983
	SLCO3A1	5	0.315	0.145	2.82006e-63	5.49827e-59	2.27784		CD4	others	0.133	0.332	6.61199e-15	1.28914e-10	-1.06499
	HTT	5	0.262	0.106	3.07803e-63	6.00123e-59	2.19019		HABP4	others	0.07	0.242	6.68208e-15	1.3028e-10	-1.71835
	EPS15	5	0.42	0.245	6.19261e-63	1.20737e-58	1.78478		THEM4	others	0.118	0.305	6.76516e-15	1.319e-10	-1.36966
	TAF7	others	0.097	0.374	6.37832e-63	1.24358e-58	-1.4674		LAPTM4A	11	0.364	0.22	7.10175e-15	1.38463e-10	1.10917
	COX7B	others	0.081	0.356	6.47063e-63	1.26158e-58	-1.47616		PGAM1	11	0.503	0.363	7.94178e-15	1.54841e-10	0.933907
	SRRM2	5	0.907	0.811	6.74251e-63	1.31459e-58	0.757112		TCEA3	others	0.01	0.149	8.37981e-15	1.63381e-10	-4.02403
	ULK4	5	0.242	0.094	7.81876e-63	1.52442e-58	2.5988		PATJ	others	0.053	0.214	8.43169e-15	1.64393e-10	-2.05451
	FUT8	5	0.319	0.153	9.27806e-63	1.80894e-58	2.29268		TWSG1	11	0.075	0.019	8.52234e-15	1.6616e-10	2.10074
	RALGAPA1	5	0.455	0.287	9.84422e-63	1.91933e-58	1.78281		RIC3	others	0.03	0.182	8.66085e-15	1.68861e-10	-2.4095
	SFPQ	5	0.88	0.759	1.26063e-62	2.45785e-58	0.821678		TXN	11	0.344	0.194	9.33951e-15	1.82092e-10	1.09559
	RAB11B	others	0.048	0.3	1.65426e-62	3.22532e-58	-2.1685		PLAAT4	11	0.688	0.598	9.34569e-15	1.82213e-10	0.772689
	EXOSC6	others	0.066	0.328	2.03742e-62	3.97235e-58	-1.80336		TENT4B	11	0.234	0.113	1.03074e-14	2.00964e-10	1.3312
	TENT4A	5	0.209	0.072	3.18261e-62	6.20514e-58	2.26026		CPD	11	0.206	0.093	1.13053e-14	2.20419e-10	1.39355
	LUC7L3	5	0.538	0.388	3.58863e-62	6.99676e-58	1.41126		AIF1	others	0.018	0.16	1.14292e-14	2.22834e-10	-3.31009
	TOP2B	5	0.435	0.264	3.60785e-62	7.03423e-58	1.76903		TPR	others	0.384	0.591	1.14757e-14	2.23742e-10	-0.807378
	BRK1	others	0.067	0.328	3.73835e-62	7.28867e-58	-1.77583		MIR22HG	11	0.048	0.009	1.16739e-14	2.27607e-10	2.56238
	FAM13A-AS1	5	0.132	0.031	4.54956e-62	8.87027e-58	2.19594		CKLF	11	0.284	0.149	1.17061e-14	2.28233e-10	1.18682
	GIMAP2	others	0.048	0.298	4.67024e-62	9.10557e-58	-2.07667		VTI1B	11	0.229	0.111	1.18603e-14	2.3124e-10	1.50899
	CALM2	others	0.423	0.703	5.94907e-62	1.15989e-57	-0.774565		TCF7L2	11	0.06	0.013	1.22834e-14	2.39489e-10	2.29801
	ZFP36L1	others	0.278	0.575	8.25804e-62	1.61007e-57	-1.02022		SRP14	11	0.905	0.897	1.44723e-14	2.82167e-10	0.409235
	CAPZA1	5	0.554	0.419	9.34614e-62	1.82222e-57	1.46445		GIMAP2	others	0.118	0.298	1.62322e-14	3.1648e-10	-1.35411
	ZNF516	5	0.131	0.031	9.90546e-62	1.93127e-57	2.6461		TAOK3	11	0.45	0.292	1.75794e-14	3.42745e-10	0.910235
	SELPLG	others	0.103	0.382	1.00953e-61	1.96828e-57	-1.41253		COL18A1	others	0.025	0.172	1.80697e-14	3.52305e-10	-2.65661
	TMEM181	5	0.281	0.121	1.1561e-61	2.25406e-57	2.12027		DUSP10	11	0.214	0.099	1.81605e-14	3.54074e-10	1.41469
	PIM1	others	0.078	0.341	1.1627e-61	2.26691e-57	-1.81786		NDUFS5	others	0.472	0.696	1.8282e-14	3.56445e-10	-0.586187
	SNRPN	others	0.111	0.396	1.23204e-61	2.4021e-57	-1.3385		BATF	11	0.148	0.057	1.85016e-14	3.60726e-10	1.62564
	GZMM	others	0.057	0.316	1.25831e-61	2.45333e-57	-1.76892		SLC25A6	others	0.892	0.965	1.87849e-14	3.66249e-10	-0.361772
	ATP5MF	others	0.016	0.244	1.40592e-61	2.74111e-57	-3.52221		SIRPG	others	0.018	0.158	1.88899e-14	3.68297e-10	-2.87862
	CEP95	5	0.456	0.288	2.26167e-61	4.40957e-57	1.72132		CCDC66	others	0.133	0.316	1.95963e-14	3.82069e-10	-1.23339
	PHF21A	5	0.319	0.154	2.92879e-61	5.71027e-57	2.29943		UBE2J1	11	0.369	0.224	2.0326e-14	3.96296e-10	1.08738
	SCAF11	5	0.673	0.584	3.62174e-61	7.0613e-57	1.21155		RPL27	others	0.995	0.999	2.14575e-14	4.18356e-10	-0.265301
	UQCRQ	others	0.035	0.273	4.5093e-61	8.79177e-57	-2.35757		P2RY10	others	0.146	0.33	2.25948e-14	4.40532e-10	-1.28736
	FBXW11	5	0.355	0.187	4.94881e-61	9.6487e-57	2.08128		MZT2A	others	0.369	0.588	2.29919e-14	4.48274e-10	-0.680282
	RAD23A	others	0.149	0.445	5.51157e-61	1.07459e-56	-1.11933		NDUFB10	11	0.54	0.396	2.32144e-14	4.52611e-10	0.814081
	XYLT1	5	0.214	0.076	5.6645e-61	1.10441e-56	2.42901		ESD	others	0.106	0.284	2.32609e-14	4.53518e-10	-1.32466
	BCL7C	others	0.043	0.289	6.39994e-61	1.2478e-56	-2.00243		YES1	11	0.246	0.124	2.53703e-14	4.94644e-10	1.38469
	NEK7	5	0.318	0.153	8.39998e-61	1.63774e-56	2.22207		NBEAL2	11	0.143	0.055	2.66684e-14	5.19954e-10	1.55054
	SYNGR2	others	0.043	0.284	9.83251e-61	1.91704e-56	-2.25794		ACSL1	11	0.106	0.034	2.72603e-14	5.31494e-10	1.65248
	LSM5	others	0.06	0.316	1.09354e-60	2.13208e-56	-1.75325		TTC39C	others	0.254	0.463	2.72894e-14	5.32061e-10	-0.862817
	MAF1	others	0.066	0.324	1.19801e-60	2.33577e-56	-1.73281		AGPAT5	others	0.033	0.18	3.38511e-14	6.59996e-10	-2.48527
	RASGRF2	5	0.348	0.178	1.34751e-60	2.62723e-56	2.11957		DDR2	11	0.018	0.001	3.51872e-14	6.86044e-10	3.8082
	POLR2J	others	0.045	0.289	1.37577e-60	2.68234e-56	-2.09408		RAB1B	11	0.299	0.161	3.73953e-14	7.29096e-10	1.07705
	ATP13A3	5	0.282	0.123	1.64051e-60	3.1985e-56	2.21556		MT-ND6	11	0.663	0.538	3.74374e-14	7.29916e-10	0.713468
	SNRPF	others	0.072	0.332	1.64802e-60	3.21315e-56	-1.55605		PXN	11	0.42	0.268	3.89302e-14	7.59023e-10	0.937308
	CCT7	others	0.073	0.333	1.67626e-60	3.2682e-56	-1.6362		CORO1B	others	0.141	0.327	3.98809e-14	7.77557e-10	-1.26307
	VPS54	5	0.243	0.096	2.13555e-60	4.16369e-56	2.37008		RAB5C	11	0.51	0.351	4.0917e-14	7.97758e-10	0.797716
	COMMD10	5	0.37	0.202	2.13618e-60	4.16492e-56	2.19471		DIAPH1	11	0.415	0.265	4.13029e-14	8.05283e-10	0.98118
	SNU13	others	0.27	0.589	2.3289e-60	4.54066e-56	-0.813791		BCAP31	11	0.462	0.314	4.25662e-14	8.29913e-10	0.923338
	MAP1LC3B	others	0.136	0.43	3.09165e-60	6.02779e-56	-1.03969		DNPH1	others	0.043	0.199	4.40502e-14	8.58847e-10	-1.77778
	NOL7	others	0.236	0.564	3.31485e-60	6.46296e-56	-0.809078		AP000787.1	others	0.015	0.151	4.45108e-14	8.67827e-10	-3.25079
	IMPDH2	others	0.059	0.309	3.35939e-60	6.5498e-56	-1.93279		LMNA	11	0.075	0.02	4.4853e-14	8.74499e-10	1.87921
	TOP1	5	0.474	0.325	3.70352e-60	7.22076e-56	1.78199		PSMA7	11	0.656	0.542	4.61742e-14	9.00257e-10	0.73789
	NSF	5	0.357	0.19	3.72166e-60	7.25613e-56	2.08343		SLA	11	0.382	0.231	4.82463e-14	9.40659e-10	1.06784
	AP3B1	5	0.428	0.265	4.01525e-60	7.82853e-56	1.869		SPTBN1	others	0.131	0.314	5.09775e-14	9.93908e-10	-1.21963
	XPR1	5	0.27	0.115	5.45989e-60	1.06451e-55	2.19907		CFLAR	11	0.462	0.328	5.57118e-14	1.08621e-09	0.978959
	NUTF2	others	0.024	0.254	5.81659e-60	1.13406e-55	-2.69905		SVIP	others	0.166	0.359	5.67999e-14	1.10743e-09	-1.00534
	COX14	others	0.066	0.322	7.37503e-60	1.43791e-55	-1.73498		CHST7	11	0.065	0.016	5.84556e-14	1.13971e-09	2.17077
	P4HB	others	0.073	0.331	8.05946e-60	1.57135e-55	-1.55167		TECR	others	0.394	0.596	5.8936e-14	1.14908e-09	-0.693797
	HMGN1	others	0.303	0.624	8.86772e-60	1.72894e-55	-0.72469		PREP	11	0.173	0.074	6.19382e-14	1.20761e-09	1.49899
	FTO	5	0.311	0.151	8.90789e-60	1.73677e-55	2.3283		DPY19L1	11	0.075	0.02	6.40037e-14	1.24788e-09	2.18017
	MAGOH	others	0.089	0.359	9.35834e-60	1.82459e-55	-1.32731		SPOPL	11	0.136	0.051	7.02377e-14	1.36942e-09	1.67745
	MACF1	5	0.468	0.308	1.25616e-59	2.44914e-55	1.77511		PPIA	11	0.965	0.974	7.15862e-14	1.39572e-09	0.363479
	STK39	5	0.296	0.138	1.31095e-59	2.55595e-55	2.37648		GDE1	11	0.161	0.067	7.51786e-14	1.46576e-09	1.65187
	AC004448.2	others	0.868	0.734	1.51919e-59	2.96197e-55	-2.34562		DNAJB6	11	0.51	0.363	7.67357e-14	1.49612e-09	0.873221
	RNF7	others	0.123	0.406	1.7229e-59	3.35914e-55	-1.27936		GET3	11	0.214	0.101	8.14378e-14	1.58779e-09	1.29254
	ZNF638	5	0.55	0.418	1.84115e-59	3.58969e-55	1.46031		DOCK9	others	0.053	0.205	8.56957e-14	1.67081e-09	-1.9948
	MICOS13	others	0.019	0.243	1.91134e-59	3.72654e-55	-3.16262		NARF	11	0.256	0.133	9.14775e-14	1.78354e-09	1.24971
	CRTC3	5	0.504	0.364	2.22259e-59	4.33338e-55	1.6382		TBC1D16	11	0.088	0.026	9.38072e-14	1.82896e-09	2.14789
	LSM4	others	0.033	0.264	2.78246e-59	5.42496e-55	-2.57515		SLC2A1	11	0.118	0.042	9.55631e-14	1.86319e-09	1.74693
	SPAG9	5	0.324	0.159	3.99267e-59	7.78451e-55	1.9526		SLC7A6	others	0.05	0.203	9.65525e-14	1.88248e-09	-1.82272
	WAS	others	0.103	0.376	4.06831e-59	7.93198e-55	-1.30928		CD48	others	0.814	0.93	1.08422e-13	2.11391e-09	-0.412323
	HIPK2	5	0.389	0.221	4.47678e-59	8.72837e-55	1.89452		PFDN5	others	0.977	0.996	1.10179e-13	2.14815e-09	-0.27802
	RAPGEF1	5	0.379	0.211	5.04633e-59	9.83882e-55	2.02368		NFATC1	others	0.085	0.247	1.28206e-13	2.49963e-09	-1.6357
	FHIT	5	0.535	0.428	5.28439e-59	1.0303e-54	2.22399		KYNU	11	0.015	0.001	1.38674e-13	2.70372e-09	4.3501
	HECA	5	0.522	0.385	6.39453e-59	1.24674e-54	1.51856		IRS2	others	0.043	0.192	1.43779e-13	2.80327e-09	-2.04752
	PSMD4	others	0.047	0.287	6.52805e-59	1.27277e-54	-2.09063		ZAP70	11	0.59	0.484	1.45551e-13	2.8378e-09	0.758831
	AURKAIP1	others	0.058	0.305	1.03761e-58	2.02304e-54	-1.8248		RALA	others	0.131	0.308	1.54673e-13	3.01566e-09	-1.26566
	FOXJ3	5	0.439	0.273	1.12536e-58	2.19411e-54	1.68704		WDR45	11	0.234	0.119	1.67574e-13	3.2672e-09	1.33953
	BBS9	5	0.267	0.115	1.15793e-58	2.25761e-54	2.4204		AKT1	11	0.284	0.154	1.69518e-13	3.30509e-09	1.08685
	PRDX1	others	0.028	0.256	1.16509e-58	2.27157e-54	-2.56535		RAB8B	11	0.367	0.217	1.70883e-13	3.33171e-09	0.956416
	TMUB1	others	0.04	0.275	1.50992e-58	2.94389e-54	-2.28531		WEE1	11	0.048	0.01	1.9023e-13	3.70892e-09	2.41202
	MIR29B2CHG	5	0.16	0.046	2.36614e-58	4.61327e-54	2.44643		USP10	others	0.178	0.36	2.01862e-13	3.93571e-09	-1.1842
	DLEU2	5	0.286	0.129	2.40983e-58	4.69844e-54	2.30187		EBP	11	0.214	0.102	2.06236e-13	4.02099e-09	1.27135
	DCTN3	others	0.038	0.269	3.37678e-58	6.58371e-54	-2.36351		CSGALNACT1	others	0.106	0.276	2.0817e-13	4.05869e-09	-1.27274
	CLIP4	5	0.332	0.168	3.81733e-58	7.44265e-54	2.03437		BCAP29	11	0.141	0.055	2.33001e-13	4.54281e-09	1.54361
	HSP90AA1	others	0.87	0.912	4.36029e-58	8.50126e-54	-0.547839		HES6	11	0.028	0.004	2.33312e-13	4.54888e-09	3.04524
	IER2	others	0.333	0.604	4.5739e-58	8.91773e-54	-1.06454		PCBP2	others	0.394	0.597	2.38302e-13	4.64617e-09	-0.654655
	N4BP1	5	0.482	0.337	7.25896e-58	1.41528e-53	1.64089		KCNQ1	others	0.01	0.137	2.86944e-13	5.59455e-09	-3.30108
	CDKN1B	others	0.514	0.747	7.47956e-58	1.45829e-53	-0.727201		H1FX	others	0.573	0.805	3.19216e-13	6.22375e-09	-0.386121
	MT-ATP6	5	0.93	0.837	8.16918e-58	1.59275e-53	0.759979		MNAT1	11	0.229	0.114	3.20165e-13	6.24225e-09	1.24305
	EHMT1	5	0.42	0.254	1.01733e-57	1.98348e-53	1.72051		EIF5A	others	0.603	0.805	3.34067e-13	6.5133e-09	-0.451411
	SNX25	5	0.32	0.158	1.37438e-57	2.67962e-53	2.23669		SSH2	others	0.553	0.733	3.34756e-13	6.52674e-09	-0.624337
	SSU72	others	0.134	0.413	1.53142e-57	2.98581e-53	-1.20192		COX5A	11	0.505	0.359	3.46646e-13	6.75855e-09	0.822431
	PLCL2	5	0.457	0.31	1.7302e-57	3.37336e-53	1.85141		TBC1D19	11	0.121	0.044	3.6065e-13	7.0316e-09	1.65292
	FBXW4	5	0.309	0.147	1.78336e-57	3.47701e-53	2.0345		MAPKAPK2	11	0.289	0.16	3.65876e-13	7.13348e-09	1.13599
	GRK5	5	0.318	0.156	1.88699e-57	3.67906e-53	2.17139		ITGAV	11	0.083	0.025	3.737e-13	7.28604e-09	2.02321
	EPG5	5	0.211	0.077	2.08557e-57	4.06624e-53	2.36626		ANKRD13D	11	0.319	0.181	3.93053e-13	7.66335e-09	1.03332
	PATJ	5	0.379	0.214	2.24377e-57	4.37467e-53	1.95607		GCC2	others	0.51	0.714	4.03541e-13	7.86784e-09	-0.591441
	SLC9A9	5	0.264	0.115	2.84889e-57	5.55449e-53	2.49916		MAP4K5	11	0.359	0.219	4.06457e-13	7.9247e-09	0.969668
	LRCH3	5	0.303	0.145	2.98201e-57	5.81403e-53	2.19179		ALKBH7	others	0.286	0.478	4.12002e-13	8.0328e-09	-0.844141
	ARPC5	others	0.084	0.342	3.50245e-57	6.82873e-53	-1.33756		PACS1	others	0.359	0.554	4.28639e-13	8.35718e-09	-0.682978
	HERC4	5	0.373	0.207	3.59513e-57	7.00942e-53	1.92274		IL10RA	11	0.44	0.298	5.80343e-13	1.1315e-08	0.963853
	CTDNEP1	others	0.048	0.283	4.44108e-57	8.65876e-53	-2.03982		SDCBP	others	0.377	0.568	5.8408e-13	1.13878e-08	-0.715392
	SELENOM	others	0.04	0.27	4.67691e-57	9.11857e-53	-2.19182		GPSM3	others	0.678	0.849	5.84299e-13	1.13921e-08	-0.441109
	CACYBP	others	0.093	0.353	5.26189e-57	1.02591e-52	-1.41139		POLR2G	11	0.339	0.204	5.9723e-13	1.16442e-08	1.07563
	RHBDD2	others	0.166	0.454	5.46378e-57	1.06527e-52	-1.08688		VPS37B	11	0.415	0.27	5.99337e-13	1.16853e-08	0.888817
	PIK3R5	5	0.462	0.311	5.63642e-57	1.09893e-52	1.73625		IL6R	others	0.018	0.146	6.2668e-13	1.22184e-08	-2.94356
	PAXX	others	0.075	0.324	5.67532e-57	1.10652e-52	-1.6979		WDR83OS	11	0.5	0.356	6.31848e-13	1.23191e-08	0.824815
	N4BP2L2	5	0.693	0.62	6.28767e-57	1.22591e-52	1.06573		ZNF296	11	0.043	0.008	6.32944e-13	1.23405e-08	2.38228
	ANXA2R	others	0.044	0.275	6.6772e-57	1.30185e-52	-2.16671		REL	11	0.495	0.352	6.58781e-13	1.28443e-08	0.819254
	MLLT3	5	0.555	0.451	6.79309e-57	1.32445e-52	1.62301		TAF1D	others	0.322	0.525	6.96228e-13	1.35744e-08	-0.717306
	UBR3	5	0.331	0.172	7.55109e-57	1.47224e-52	2.03336		SNHG6	others	0.676	0.859	7.00132e-13	1.36505e-08	-0.454055
	EIF3M	others	0.374	0.664	9.02563e-57	1.75973e-52	-0.737723		HIVEP1	others	0.101	0.259	7.1348e-13	1.39107e-08	-1.47639
	NOP10	others	0.032	0.255	1.12248e-56	2.1885e-52	-2.53708		DIP2A	11	0.334	0.205	7.2911e-13	1.42155e-08	1.16504
	LEF1	5	0.872	0.79	1.13763e-56	2.21804e-52	0.984437		CHSY1	11	0.068	0.018	7.39954e-13	1.44269e-08	1.97622
	ADNP	5	0.318	0.159	1.24584e-56	2.42901e-52	2.06613		ST8SIA4	11	0.188	0.089	8.52537e-13	1.66219e-08	1.62469
	DENND1B	5	0.278	0.125	1.2689e-56	2.47398e-52	2.29745		RGCC	others	0.209	0.401	8.63639e-13	1.68384e-08	-1.00151
	NDUFB2	others	0.058	0.299	1.59722e-56	3.11409e-52	-1.8096		TC2N	others	0.349	0.559	9.09341e-13	1.77294e-08	-0.705385
	ATP5F1C	others	0.174	0.473	1.72636e-56	3.36588e-52	-0.90109		RRAS2	11	0.229	0.116	9.83792e-13	1.9181e-08	1.24255
	GSPT1	5	0.65	0.552	1.82115e-56	3.5507e-52	1.23811		CHURC1	others	0.309	0.494	9.88251e-13	1.92679e-08	-0.746969
	BUD31	others	0.058	0.296	1.89169e-56	3.68824e-52	-1.85316		ATP5PO	others	0.55	0.759	1.02053e-12	1.98972e-08	-0.482056
	RBM38	others	0.539	0.747	2.22427e-56	4.33666e-52	-0.765251		CCDC12	11	0.425	0.286	1.04757e-12	2.04245e-08	1.04431
	EIF4B	others	0.761	0.864	2.81779e-56	5.49384e-52	-0.590635		AC119396.1	others	0.123	0.288	1.05647e-12	2.05981e-08	-1.2995
	GIMAP5	others	0.172	0.46	2.83378e-56	5.52501e-52	-1.01838		MIEN1	11	0.309	0.177	1.08432e-12	2.1141e-08	1.04553
	FBXO34	5	0.368	0.206	2.85595e-56	5.56825e-52	1.96491		L3MBTL4	11	0.018	0.002	1.11955e-12	2.18279e-08	3.56719
	CD28	5	0.591	0.495	3.27605e-56	6.38731e-52	1.30758		ATF7IP2	others	0.141	0.318	1.12652e-12	2.19637e-08	-1.01912
	NCOA3	5	0.429	0.264	3.40381e-56	6.63641e-52	1.61568		SELENOM	others	0.106	0.27	1.13167e-12	2.20641e-08	-1.27083
	SUN2	others	0.285	0.593	3.84739e-56	7.50127e-52	-0.773157		MAD2L2	11	0.234	0.119	1.13433e-12	2.2116e-08	1.16239
	AP1G1	5	0.342	0.178	4.6794e-56	9.12344e-52	1.84041		PAM	11	0.261	0.141	1.15585e-12	2.25357e-08	1.29907
	STUB1	others	0.053	0.291	5.46851e-56	1.0662e-51	-1.74554		GRK2	11	0.53	0.39	1.1757e-12	2.29226e-08	0.793531
	TBCA	others	0.144	0.43	5.58718e-56	1.08933e-51	-0.981098		YBX3	11	0.103	0.036	1.2401e-12	2.41782e-08	1.88793
	TOB1	others	0.127	0.394	5.84131e-56	1.13888e-51	-1.29605		PTPN18	11	0.246	0.131	1.31352e-12	2.56097e-08	1.3999
	DISC1	5	0.252	0.107	6.71571e-56	1.30936e-51	2.41516		ITGA4	11	0.656	0.514	1.33544e-12	2.6037e-08	0.575269
	MRPS34	others	0.063	0.304	7.15004e-56	1.39404e-51	-1.82153		PREX1	11	0.417	0.273	1.39311e-12	2.71615e-08	0.848659
	IGBP1	others	0.168	0.457	7.89644e-56	1.53957e-51	-0.98804		LEF1-AS1	others	0.008	0.125	1.41495e-12	2.75873e-08	-4.54414
	WDR26	5	0.389	0.228	9.03815e-56	1.76217e-51	1.86871		GSAP	11	0.113	0.041	1.46091e-12	2.84834e-08	1.74835
	C17orf49	others	0.057	0.292	9.62435e-56	1.87646e-51	-1.85769		PSMA1	others	0.467	0.667	1.5242e-12	2.97173e-08	-0.524282
	UBE2H	5	0.438	0.285	1.11479e-55	2.1735e-51	1.73905		C19orf53	others	0.442	0.644	1.69438e-12	3.30354e-08	-0.557907
	NCOR1	5	0.577	0.467	1.38198e-55	2.69445e-51	1.3168		INPP5D	11	0.389	0.245	1.70193e-12	3.31826e-08	0.847281
	GABARAPL2	others	0.073	0.321	1.5207e-55	2.9649e-51	-1.50637		AFF3	others	0.015	0.138	1.71088e-12	3.3357e-08	-2.97966
	ANKHD1	5	0.552	0.431	1.59774e-55	3.11511e-51	1.38357		OXA1L	others	0.307	0.509	1.75531e-12	3.42233e-08	-0.638153
	DCXR	others	0.043	0.272	1.70296e-55	3.32026e-51	-2.10358		ASL	11	0.093	0.03	1.77139e-12	3.45367e-08	1.82567
	PARP8	5	0.508	0.381	2.0341e-55	3.96589e-51	1.66336		LINC02273	others	0.018	0.142	1.77213e-12	3.45513e-08	-2.82829
	OCIAD2	others	0.229	0.54	2.69293e-55	5.25041e-51	-0.731307		TACC3	others	0.08	0.229	1.84554e-12	3.59826e-08	-1.68832
	ARHGAP26	5	0.212	0.08	3.10404e-55	6.05195e-51	2.59188		CD3G	11	0.726	0.698	2.18574e-12	4.26153e-08	0.638034
	VSIR	others	0.092	0.346	3.37569e-55	6.58159e-51	-1.40798		CST3	11	0.053	0.012	2.19239e-12	4.27451e-08	2.15216
	FRYL	5	0.436	0.278	3.42925e-55	6.686e-51	1.68665		ZNF101	others	0.095	0.255	2.39318e-12	4.66599e-08	-1.26856
	CSK	others	0.104	0.363	3.6486e-55	7.11367e-51	-1.34521		FBXW5	11	0.302	0.172	2.41572e-12	4.70992e-08	1.02696
	COPE	others	0.119	0.396	4.53877e-55	8.84924e-51	-1.02621		EVA1C	11	0.093	0.031	2.50098e-12	4.87616e-08	1.78524
	ARNTL	5	0.374	0.212	4.94136e-55	9.63418e-51	1.85384		PEAK1	11	0.093	0.031	2.5253e-12	4.92357e-08	1.91008
	MLF2	others	0.072	0.314	5.28235e-55	1.0299e-50	-1.68434		FAM102B	11	0.143	0.058	2.56494e-12	5.00086e-08	1.32964
	DEK	others	0.146	0.425	5.3066e-55	1.03463e-50	-1.05955		IFI27L2	11	0.173	0.079	2.80806e-12	5.47487e-08	1.32503
	CCDC84	5	0.247	0.104	9.12139e-55	1.7784e-50	2.13836		SDF4	11	0.354	0.218	2.89775e-12	5.64975e-08	1.02979
	RBIS	others	0.08	0.328	1.03385e-54	2.01569e-50	-1.47694		PSIP1	others	0.407	0.6	3.00305e-12	5.85504e-08	-0.623621
	NENF	others	0.034	0.253	1.12563e-54	2.19463e-50	-2.44534		SLC30A1	11	0.05	0.011	3.09976e-12	6.04361e-08	2.23521
	TMED10	others	0.107	0.378	1.14764e-54	2.23755e-50	-0.971599		ARRDC2	others	0.276	0.455	3.2764e-12	6.38799e-08	-0.840728
	STMP1	others	0.043	0.268	1.25884e-54	2.45437e-50	-2.01007		ARF6	11	0.704	0.612	3.2946e-12	6.42349e-08	0.626905
	BRI3	others	0.124	0.401	1.41192e-54	2.75283e-50	-1.04745		AK5	others	0.06	0.205	3.32024e-12	6.47348e-08	-1.51488
	DGCR6L	others	0.039	0.259	1.56249e-54	3.04639e-50	-2.30823		PHF3	others	0.445	0.646	3.39386e-12	6.617e-08	-0.57543
	LCK	others	0.431	0.708	1.57121e-54	3.06339e-50	-0.674593		IMPDH2	others	0.141	0.309	3.42794e-12	6.68346e-08	-1.092
	VWA8	5	0.273	0.124	1.57566e-54	3.07207e-50	2.15028		AGO4	11	0.148	0.062	3.54702e-12	6.91563e-08	1.39202
	SREK1	5	0.439	0.286	1.91732e-54	3.7382e-50	1.65681		WWP1	others	0.146	0.313	3.55508e-12	6.93135e-08	-1.0879
	SMURF1	5	0.26	0.114	1.97348e-54	3.84769e-50	2.28427		AC138123.1	others	0.362	0.559	3.78073e-12	7.37128e-08	-0.608298
	SLC2A4RG	others	0.078	0.322	1.99839e-54	3.89627e-50	-1.63715		KLHL5	others	0.063	0.204	3.89538e-12	7.59482e-08	-1.83063
	SIDT1	5	0.313	0.156	2.00113e-54	3.9016e-50	2.01614		TACC1	11	0.344	0.216	4.16202e-12	8.11469e-08	1.04964
	GTF2A2	others	0.085	0.336	2.71673e-54	5.2968e-50	-1.35713		PSAP	11	0.593	0.477	4.30284e-12	8.38925e-08	0.727926
	RBCK1	others	0.05	0.278	2.8925e-54	5.63951e-50	-1.93594		UBQLN2	others	0.126	0.291	4.53637e-12	8.84456e-08	-1.03349
	SSNA1	others	0.025	0.237	3.20088e-54	6.24076e-50	-2.84392		DUSP16	others	0.068	0.214	4.56701e-12	8.9043e-08	-1.50822
	ARPC4	others	0.141	0.417	3.74303e-54	7.29778e-50	-1.05435		CNBD2	11	0.116	0.043	4.66621e-12	9.09772e-08	1.70934
	PRKCE	5	0.166	0.053	4.29231e-54	8.36871e-50	2.68979		TG	11	0.088	0.028	4.91402e-12	9.58086e-08	1.86675
	UBE2M	others	0.022	0.232	4.72909e-54	9.22031e-50	-2.79931		BTF3	others	0.987	0.997	4.92303e-12	9.59844e-08	-0.259639
	EPC1	5	0.831	0.741	4.94296e-54	9.63728e-50	0.871622		PCED1B-AS1	others	0.734	0.865	4.92575e-12	9.60374e-08	-0.53391
	CD44	5	0.941	0.883	5.4262e-54	1.05795e-49	0.880183		RNF157	others	0.013	0.129	5.00951e-12	9.76703e-08	-3.41146
	USP36	5	0.502	0.362	6.01155e-54	1.17207e-49	1.54809		IMMP2L	others	0.113	0.272	5.18185e-12	1.01031e-07	-1.27253
	PPP2R2A	5	0.342	0.184	8.38954e-54	1.63571e-49	2.04864		DEAF1	others	0.078	0.227	5.22362e-12	1.01845e-07	-1.46115
	DOP1A	5	0.246	0.105	8.42817e-54	1.64324e-49	2.24832		REEP4	11	0.088	0.028	5.32188e-12	1.03761e-07	1.65965
	SRSF9	others	0.162	0.449	8.81061e-54	1.71781e-49	-0.961895		ARPC4	11	0.525	0.417	5.813e-12	1.13336e-07	0.78079
	SF3B4	others	0.041	0.26	9.09087e-54	1.77245e-49	-2.15315		RASGRF2	others	0.043	0.178	5.99119e-12	1.1681e-07	-1.65282
	SFI1	5	0.432	0.275	9.34537e-54	1.82207e-49	1.61086		ELOVL1	11	0.214	0.108	6.05325e-12	1.1802e-07	1.22525
	FKBP11	others	0.077	0.317	1.62107e-53	3.16059e-49	-1.62832		ABRACL	others	0.209	0.395	6.0944e-12	1.18823e-07	-0.773786
	PRKCSH	others	0.06	0.293	1.85261e-53	3.61204e-49	-1.67106		PRKCE	11	0.131	0.053	6.15224e-12	1.1995e-07	1.5908
	MAP3K1	5	0.439	0.29	2.19152e-53	4.27281e-49	1.74727		TOMM7	others	0.864	0.955	6.22917e-12	1.2145e-07	-0.374963
	FKBP1A	others	0.078	0.321	2.19409e-53	4.27781e-49	-1.36339		RHBDD2	others	0.276	0.454	6.29584e-12	1.2275e-07	-0.850908
	PUF60	others	0.037	0.254	2.28533e-53	4.4557e-49	-2.24551		ADAMTS10	11	0.08	0.025	6.52047e-12	1.2713e-07	1.8327
	BTAF1	5	0.421	0.265	2.59346e-53	5.05647e-49	1.65467		LIMK1	11	0.09	0.03	7.01239e-12	1.36721e-07	1.81817
	BST2	others	0.041	0.26	3.06244e-53	5.97085e-49	-2.11664		S1PR1	others	0.379	0.576	7.02215e-12	1.36911e-07	-0.634745
	CD96	5	0.638	0.563	3.38189e-53	6.59367e-49	1.28682		ZC3H12D	others	0.015	0.132	7.02413e-12	1.3695e-07	-2.95153
	USP25	5	0.41	0.256	3.59759e-53	7.01423e-49	1.80562		LGALS3BP	others	0.023	0.143	7.72687e-12	1.50651e-07	-2.76652
	CIAO2B	others	0.084	0.328	3.60106e-53	7.02098e-49	-1.53268		NPTN	11	0.186	0.089	7.91511e-12	1.54321e-07	1.29066
	C18orf32	others	0.046	0.27	3.60593e-53	7.03047e-49	-1.83376		STK40	11	0.158	0.07	8.26644e-12	1.61171e-07	1.46434
	FBXO33	5	0.498	0.364	3.77021e-53	7.35078e-49	1.55494		CDKN2B-AS1	11	0.013	0.001	8.82165e-12	1.71996e-07	4.04524
	FUBP1	5	0.484	0.349	3.92628e-53	7.65507e-49	1.48896		LIPA	11	0.226	0.119	9.23239e-12	1.80004e-07	1.23637
	RAB5C	others	0.098	0.351	4.67423e-53	9.11334e-49	-1.25517		MBNL1	others	0.864	0.939	9.45275e-12	1.843e-07	-0.40594
	ENTPD4	5	0.411	0.254	4.68576e-53	9.13582e-49	1.64779		IFITM3	11	0.188	0.093	9.73302e-12	1.89765e-07	1.63426
	SNX17	others	0.045	0.267	5.26798e-53	1.0271e-48	-1.93538		PHLDB3	others	0.048	0.181	9.87807e-12	1.92593e-07	-1.89123
	DUSP2	others	0.188	0.454	5.34038e-53	1.04121e-48	-1.29628		COMMD6	others	0.676	0.861	1.01237e-11	1.97382e-07	-0.388712
	ZNRF2	5	0.333	0.177	5.6608e-53	1.10369e-48	1.98362		HBP1	others	0.221	0.402	1.01362e-11	1.97626e-07	-0.780826
	XBP1	others	0.134	0.402	5.74821e-53	1.12073e-48	-1.08246		PPP1R12A	11	0.49	0.365	1.06367e-11	2.07383e-07	0.83315
	GPATCH8	5	0.534	0.416	6.168e-53	1.20258e-48	1.39012		BCL2L1	11	0.108	0.04	1.07888e-11	2.1035e-07	1.61705
	YTHDC2	5	0.366	0.209	6.48609e-53	1.26459e-48	1.79949		PKIA	others	0.033	0.159	1.14975e-11	2.24166e-07	-2.00632
	TIMP1	others	0.024	0.233	7.0497e-53	1.37448e-48	-2.62183		CDR2	others	0.188	0.366	1.19961e-11	2.33889e-07	-0.791101
	TRAPPC6A	others	0.045	0.268	7.31618e-53	1.42644e-48	-1.88037		AL137856.1	11	0.065	0.018	1.25317e-11	2.4433e-07	2.10485
	MRPL41	others	0.046	0.269	7.36883e-53	1.4367e-48	-1.89982		APEX1	others	0.219	0.403	1.29125e-11	2.51754e-07	-0.793795
	SNX3	others	0.093	0.344	8.80107e-53	1.71595e-48	-1.27275		HIST1H1E	11	0.575	0.459	1.30695e-11	2.54816e-07	0.842315
	RANBP1	others	0.04	0.257	8.93574e-53	1.7422e-48	-2.11998		PERP	11	0.088	0.029	1.31557e-11	2.56497e-07	1.52595
	HBP1	5	0.527	0.402	9.02048e-53	1.75872e-48	1.38324		PITPNC1	11	0.611	0.509	1.40957e-11	2.74823e-07	0.692677
	SNHG1	others	0.256	0.557	9.37474e-53	1.82779e-48	-0.819204		RHEBL1	11	0.025	0.003	1.42286e-11	2.77414e-07	2.86908
	PTPRJ	5	0.303	0.151	1.06446e-52	2.07537e-48	2.24288		FBL	others	0.417	0.607	1.55173e-11	3.02541e-07	-0.570178
	MED23	5	0.351	0.197	1.38276e-52	2.69597e-48	1.86499		ARHGAP45	others	0.296	0.485	1.64629e-11	3.20978e-07	-0.711842
	EXOC2	5	0.342	0.187	1.53092e-52	2.98483e-48	1.9288		LYPD3	others	0.013	0.125	1.65056e-11	3.2181e-07	-3.29537
	GIGYF2	5	0.303	0.149	1.56189e-52	3.04522e-48	2.00907		RPS6KA1	11	0.204	0.104	1.7003e-11	3.31507e-07	1.44517
	LARP4B	5	0.286	0.136	1.66846e-52	3.25299e-48	2.00438		EIF4EBP3	others	0.008	0.116	1.73021e-11	3.37339e-07	-4.0588
	BSG	others	0.06	0.289	1.77122e-52	3.45335e-48	-1.70399		HSPA1A	11	0.085	0.028	1.78829e-11	3.48663e-07	1.83185
	RREB1	5	0.255	0.112	1.88931e-52	3.68359e-48	2.25297		ZNF35	11	0.02	0.002	1.80474e-11	3.51869e-07	3.26763
	ZC3HAV1	5	0.667	0.585	1.97114e-52	3.84314e-48	1.13249		IKZF3	11	0.352	0.216	1.82213e-11	3.55261e-07	0.826764
	DIAPH2	5	0.268	0.123	1.98322e-52	3.86668e-48	2.30866		LPP	11	0.329	0.205	1.89308e-11	3.69094e-07	1.04598
	SERPINB1	others	0.138	0.409	2.85174e-52	5.56004e-48	-0.961935		HIVEP3	11	0.244	0.134	1.89747e-11	3.69949e-07	1.24026
	TULP4	5	0.299	0.149	2.94809e-52	5.74789e-48	2.04081		TNFSF14	11	0.018	0.002	1.92034e-11	3.74409e-07	3.46028
	EIF4A1	others	0.523	0.748	3.194e-52	6.22733e-48	-0.628186		ATM	others	0.437	0.641	2.06525e-11	4.02662e-07	-0.58056
	WDR33	5	0.5	0.362	3.68526e-52	7.18514e-48	1.44038		CLNS1A	others	0.143	0.304	2.11833e-11	4.13011e-07	-1.02917
	TNKS2	5	0.498	0.36	4.34764e-52	8.47659e-48	1.43731		HSBP1L1	others	0.045	0.169	2.15334e-11	4.19837e-07	-2.41331
	SRM	others	0.02	0.223	4.60053e-52	8.96965e-48	-2.82171		SNAI3	11	0.068	0.019	2.16325e-11	4.21769e-07	1.78959
	EMC4	others	0.047	0.268	4.74541e-52	9.25212e-48	-1.9636		RASAL3	11	0.362	0.231	2.2289e-11	4.34568e-07	0.961435
	TBCC	others	0.049	0.268	4.92977e-52	9.61157e-48	-1.95209		SNX24	11	0.06	0.016	2.23495e-11	4.35747e-07	1.90358
	VAMP5	others	0.024	0.228	4.94037e-52	9.63224e-48	-2.70261		MINDY2	11	0.153	0.068	2.23875e-11	4.3649e-07	1.37777
	ALYREF	others	0.071	0.306	5.03198e-52	9.81085e-48	-1.5475		C12orf65	others	0.078	0.217	2.24052e-11	4.36834e-07	-1.61351
	DBI	others	0.038	0.253	5.2804e-52	1.02952e-47	-1.98139		DPEP2	others	0.048	0.178	2.30483e-11	4.49373e-07	-1.65897
	SNRPD1	others	0.105	0.358	5.71641e-52	1.11453e-47	-1.19951		UBE2S	11	0.276	0.156	2.35773e-11	4.59687e-07	1.02069
	NRF1	5	0.353	0.199	5.8319e-52	1.13705e-47	1.85733		UBE2E3	11	0.264	0.147	2.54257e-11	4.95724e-07	1.08835
	XPO7	5	0.25	0.108	6.04447e-52	1.17849e-47	2.13675		HSH2D	11	0.249	0.14	2.66316e-11	5.19236e-07	1.57252
	TLK1	5	0.605	0.523	6.93444e-52	1.35201e-47	1.34926		MDS2	others	0.005	0.109	2.7263e-11	5.31547e-07	-4.75149
	EMC6	others	0.044	0.262	8.49964e-52	1.65717e-47	-1.90818		RALGPS2	others	0.008	0.114	2.9645e-11	5.77988e-07	-3.83915
	TMEM59	others	0.197	0.498	1.02375e-51	1.996e-47	-0.740552		ARL6IP1	11	0.623	0.524	3.07141e-11	5.98833e-07	0.684982
	ARRB2	others	0.166	0.444	1.23848e-51	2.41467e-47	-0.983082		PRELID1	11	0.425	0.3	3.12196e-11	6.08689e-07	0.987921
	SENP5	5	0.354	0.198	1.31168e-51	2.55737e-47	1.84171		TMEM238	others	0.171	0.334	3.17777e-11	6.1957e-07	-0.977636
	RPS6KB1	5	0.367	0.211	1.59803e-51	3.11569e-47	1.78013		HMGN3	11	0.412	0.277	3.50962e-11	6.84271e-07	0.833253
	PCIF1	others	0.093	0.337	2.03357e-51	3.96485e-47	-1.41208		AL589693.1	others	0.008	0.113	3.5132e-11	6.84969e-07	-3.96329
	RHOA	others	0.663	0.824	2.29159e-51	4.46792e-47	-0.504984		WNT7A	others	0.008	0.113	3.7248e-11	7.26224e-07	-3.61239
	ARHGEF18	5	0.274	0.129	2.33625e-51	4.55499e-47	2.13023		LRRFIP1	11	0.646	0.548	3.79577e-11	7.40061e-07	0.688134
	SAMD4A	5	0.06	0.008	2.35853e-51	4.59843e-47	3.07606		TBCB	11	0.364	0.233	4.00332e-11	7.80527e-07	0.86895
	ELF1	5	0.918	0.832	2.6541e-51	5.1747e-47	0.803133		NRROS	11	0.093	0.033	4.02022e-11	7.83822e-07	1.8744
	SMG1	5	0.43	0.279	2.6741e-51	5.2137e-47	1.62008		MGAT1	11	0.251	0.142	4.10176e-11	7.99721e-07	1.31795
	AUH	5	0.229	0.095	2.97856e-51	5.80731e-47	2.21768		RNF19A	11	0.513	0.378	4.41291e-11	8.60385e-07	0.67244
	LBH	others	0.188	0.475	3.03362e-51	5.91466e-47	-0.803973		THOC3	others	0.098	0.242	4.49961e-11	8.7729e-07	-1.28676
	SELENOK	others	0.285	0.573	3.12072e-51	6.08446e-47	-0.788763		IFNGR2	others	0.02	0.132	4.86472e-11	9.48475e-07	-2.84691
	RNF19A	5	0.504	0.378	3.48909e-51	6.80268e-47	1.62886		PLSCR3	others	0.231	0.403	5.04846e-11	9.84299e-07	-0.815455
	SVIP	others	0.106	0.359	3.87828e-51	7.56149e-47	-1.11912		FABP5	11	0.088	0.03	5.05347e-11	9.85275e-07	1.69009
	S1PR1	others	0.284	0.576	3.99057e-51	7.78042e-47	-0.783847		CHPF	11	0.053	0.013	5.18605e-11	1.01112e-06	1.99914
	PAM	5	0.287	0.141	4.24282e-51	8.27223e-47	2.36521		AC100810.1	others	0.065	0.197	5.2153e-11	1.01683e-06	-1.6336
	NDUFA6	others	0.077	0.315	5.97987e-51	1.1659e-46	-1.3566		ZBTB1	11	0.46	0.331	5.22176e-11	1.01809e-06	0.837793
	HLA-F	others	0.307	0.602	5.98305e-51	1.16652e-46	-0.731873		CYC1	11	0.304	0.183	5.2827e-11	1.02997e-06	0.984061
	SLC25A26	5	0.345	0.193	6.29647e-51	1.22762e-46	1.92363		CFAP36	others	0.095	0.24	5.70637e-11	1.11257e-06	-1.25102
	HIPK1	5	0.389	0.235	7.28416e-51	1.42019e-46	1.73782		AP001011.1	others	0.178	0.333	5.89602e-11	1.14955e-06	-1.08595
	DENND6A	5	0.481	0.347	9.74362e-51	1.89971e-46	1.48813		AC004865.2	11	0.098	0.035	6.00118e-11	1.17005e-06	1.57203
	RIF1	5	0.414	0.264	1.08934e-50	2.12388e-46	1.75667		OSTF1	11	0.394	0.276	6.22313e-11	1.21332e-06	0.988941
[truncated: 3,780 more rows]
