# Supplementary material for: A distinct subset of stem-cell memory is poised for the cytotoxicity program in CD4+ T cells in humans
Source: Sci Adv. 2026 Jan 7;12(2):eady6423. doi: 10.1126/sciadv.ady6423 (PMC12778050; doi:10.1126/sciadv.ady6423)
Supplement: Supplementary file 2 — Data files S1 to S6 [file sciadv.ady6423_data_files_s1_to_s6.zip › ady6423_data_file_s6.xlsx]

## Sheet: Sheet1
Data file S6: List of differentially expressed genes between clusters in single-cell transcriptomic analysis of in vitro polarized naïve T cells at Day10 and Day20.
Single-cell in vitro TH1 polarized and differentiated cells cluster wise enrichment of transcripts (log2FC ≥ 0.25; Padj ≤ 0.05)
	Upregulated								Downregulated
	Gene ID	Cluster	Fraction of expressing cells		Test statistics				Gene ID	Cluster	Fraction of expressing cells		Test statistics
			In cluster	Outside cluster	P-value	Adjusted P-value	Average log2 fold change				In cluster	Outside cluster	P-value	Adjusted P-value	Average log2 fold change
	AFF3	low-cytotoxicity	0.036	0.001	6.17232e-128	1.3068e-123	4.9736		HOPX	low-cytotoxicity	0.214	0.757	0	0	-3.01377
	APBA2	low-cytotoxicity	0.055	0.005	3.81262e-136	8.07207e-132	3.42833		GZMA	low-cytotoxicity	0.225	0.747	0	0	-3.53318
	CCR7	low-cytotoxicity	0.674	0.101	0	0	3.41293		NKG7	low-cytotoxicity	0.262	0.781	0	0	-3.69958
	AC005580.1	low-cytotoxicity	0.066	0.007	1.98485e-157	4.20232e-153	3.34841		LGALS1	low-cytotoxicity	0.486	0.913	0	0	-2.54854
	CTSL	low-cytotoxicity	0.059	0.01	7.18158e-102	1.52048e-97	2.98288		ANXA2	low-cytotoxicity	0.336	0.736	0	0	-1.95945
	TCEA3	low-cytotoxicity	0.079	0.011	3.08976e-160	6.54164e-156	2.97681		PRF1	low-cytotoxicity	0.142	0.502	0	0	-2.56785
	C1orf162	low-cytotoxicity	0.119	0.018	1.15575e-227	2.44696e-223	2.84352		HLA-DQA1	low-cytotoxicity	0.14	0.497	0	0	-2.91257
	LINC01725	low-cytotoxicity	0.066	0.01	1.90432e-123	4.03184e-119	2.74207		HLA-DRB1	low-cytotoxicity	0.373	0.715	0	0	-1.63919
	GPA33	low-cytotoxicity	0.04	0.006	7.39846e-76	1.5664e-71	2.72933		ID2	low-cytotoxicity	0.373	0.708	0	0	-1.67791
	NCKAP5L	low-cytotoxicity	0.037	0.006	6.98182e-69	1.47819e-64	2.69536		C12orf75	low-cytotoxicity	0.463	0.787	0	0	-1.46387
	CDHR3	low-cytotoxicity	0.03	0.005	2.10833e-51	4.46375e-47	2.53458		CXCR3	low-cytotoxicity	0.478	0.799	0	0	-1.35254
	IFNGR2	low-cytotoxicity	0.084	0.016	1.06435e-133	2.25345e-129	2.50524		CCL5	low-cytotoxicity	0.568	0.883	0	0	-1.74362
	ACTN1	low-cytotoxicity	0.156	0.029	2.19862e-256	4.65492e-252	2.48076		GNLY	low-cytotoxicity	0.073	0.388	0	0	-6.0281
	IPCEF1	low-cytotoxicity	0.15	0.031	1.11946e-228	2.37012e-224	2.46449		GZMB	low-cytotoxicity	0.051	0.365	0	0	-5.60108
	AC133644.2	low-cytotoxicity	0.069	0.012	4.28325e-113	9.06849e-109	2.46293		LGALS3	low-cytotoxicity	0.191	0.496	0	0	-1.91129
	SCML1	low-cytotoxicity	0.038	0.007	3.30449e-57	6.99626e-53	2.32863		ATP8B4	low-cytotoxicity	0.067	0.367	0	0	-3.14478
	AC233976.1	low-cytotoxicity	0.028	0.006	6.14123e-41	1.30022e-36	2.2856		BHLHE40	low-cytotoxicity	0.356	0.653	0	0	-1.50424
	LGALS9	low-cytotoxicity	0.338	0.094	0	0	2.25096		CTSW	low-cytotoxicity	0.179	0.473	0	0	-2.24284
	ST6GALNAC1	low-cytotoxicity	0.095	0.021	4.91811e-129	1.04126e-124	2.22024		HLA-DRA	low-cytotoxicity	0.303	0.594	0	0	-1.63815
	GNG7	low-cytotoxicity	0.032	0.007	6.03704e-43	1.27816e-38	2.20697		ACTN4	low-cytotoxicity	0.213	0.5	0	0	-1.67324
	AC139720.1	low-cytotoxicity	0.097	0.023	1.61395e-122	3.41706e-118	2.15902		TNFRSF18	low-cytotoxicity	0.095	0.381	0	0	-2.82275
	SESN3	low-cytotoxicity	0.423	0.122	0	0	2.13885		CD63	low-cytotoxicity	0.462	0.704	0	0	-1.22832
	AC005842.1	low-cytotoxicity	0.057	0.014	1.98848e-68	4.21002e-64	2.08631		CTSC	low-cytotoxicity	0.543	0.782	0	0	-1.26953
	PRKN	low-cytotoxicity	0.033	0.008	7.40219e-42	1.56719e-37	2.08187		AHNAK	low-cytotoxicity	0.566	0.801	0	0	-1.24826
	SELENON	low-cytotoxicity	0.052	0.012	1.17805e-65	2.49417e-61	2.06591		ITGB2	low-cytotoxicity	0.66	0.886	0	0	-1.22092
	SNN	low-cytotoxicity	0.107	0.027	9.81338e-129	2.07769e-124	2.00869		FLNA	low-cytotoxicity	0.626	0.851	0	0	-1.33373
	TLR2	low-cytotoxicity	0.027	0.007	6.43915e-32	1.3633e-27	1.95207		CST7	low-cytotoxicity	0.663	0.868	0	0	-1.05214
	FAM117B	low-cytotoxicity	0.175	0.048	2.47282e-195	5.23545e-191	1.91082		CKLF	low-cytotoxicity	0.587	0.788	0	0	-1.18634
	PLCL1	low-cytotoxicity	0.181	0.054	3.78976e-187	8.02368e-183	1.88895		ITGB7	low-cytotoxicity	0.665	0.844	0	0	-0.945565
	CABLES1	low-cytotoxicity	0.077	0.022	5.65343e-79	1.19694e-74	1.87407		CD99	low-cytotoxicity	0.811	0.945	0	0	-0.871854
	MAN1C1	low-cytotoxicity	0.042	0.012	1.41684e-45	2.99974e-41	1.87407		JUND	low-cytotoxicity	0.803	0.912	0	0	-0.751791
	SLC22A23	low-cytotoxicity	0.024	0.007	3.61671e-27	7.6573e-23	1.87407		S100A10	low-cytotoxicity	0.888	0.964	0	0	-0.702196
	FAM171A1	low-cytotoxicity	0.03	0.008	3.00771e-32	6.36793e-28	1.86442		CLIC1	low-cytotoxicity	0.931	0.99	0	0	-0.834264
	ADTRP	low-cytotoxicity	0.026	0.007	1.23794e-28	2.62097e-24	1.85237		S100A4	low-cytotoxicity	0.927	0.979	0	0	-0.837311
	TCF7	low-cytotoxicity	0.907	0.431	0	0	1.84897		VIM	low-cytotoxicity	0.948	0.987	0	0	-0.848472
	ZSWIM1	low-cytotoxicity	0.024	0.007	1.09154e-25	2.31101e-21	1.82597		S100A11	low-cytotoxicity	0.952	0.989	0	0	-0.668229
	EPHX2	low-cytotoxicity	0.249	0.077	2.68791e-249	5.69085e-245	1.79		CALM1	low-cytotoxicity	0.98	0.995	0	0	-0.682827
	ARMH1	low-cytotoxicity	0.311	0.104	1.57257e-294	3.32945e-290	1.77584		CD52	low-cytotoxicity	0.992	0.996	0	0	-0.591404
	BEX3	low-cytotoxicity	0.368	0.127	0	0	1.77414		CORO1A	low-cytotoxicity	0.996	0.999	0	0	-0.551495
	AC090125.1	low-cytotoxicity	0.058	0.017	9.25408e-57	1.95927e-52	1.76497		SH3BGRL3	low-cytotoxicity	0.998	0.999	0	0	-0.985272
	LINC01993	low-cytotoxicity	0.02	0.006	2.14021e-20	4.53126e-16	1.75973		MYL6	low-cytotoxicity	0.998	0.999	0	0	-0.447638
	RNF144A-AS1	low-cytotoxicity	0.081	0.025	4.16911e-74	8.82685e-70	1.74209		IL32	low-cytotoxicity	0.996	0.997	0	0	-0.569887
	ZFYVE9	low-cytotoxicity	0.034	0.01	1.15e-32	2.43477e-28	1.73421		PYCARD	low-cytotoxicity	0.622	0.817	2.20208e-303	4.66224e-299	-0.877643
	TNFSF13B	low-cytotoxicity	0.429	0.142	0	0	1.72779		CCND3	low-cytotoxicity	0.727	0.851	4.12061e-292	8.72416e-288	-0.910021
	RNF144A	low-cytotoxicity	0.38	0.145	0	0	1.72352		CD82	low-cytotoxicity	0.649	0.828	1.6496e-284	3.49253e-280	-0.832147
	RGPD4	low-cytotoxicity	0.039	0.013	7.44549e-33	1.57636e-28	1.71879		CYBA	low-cytotoxicity	0.991	0.996	9.05667e-276	1.91748e-271	-0.428432
	AL109930.1	low-cytotoxicity	0.054	0.017	3.64751e-49	7.72252e-45	1.70246		COTL1	low-cytotoxicity	0.948	0.979	1.44976e-273	3.06943e-269	-0.667084
	NEXN	low-cytotoxicity	0.039	0.012	7.13016e-37	1.5096e-32	1.7017		H3F3B	low-cytotoxicity	0.99	0.998	2.05246e-273	4.34547e-269	-0.43813
	AC090204.1	low-cytotoxicity	0.039	0.012	1.5072e-35	3.19104e-31	1.68876		APOBEC3G	low-cytotoxicity	0.285	0.541	1.50677e-270	3.19014e-266	-1.40703
	HOOK1	low-cytotoxicity	0.077	0.024	1.05557e-69	2.23486e-65	1.6765		TPST2	low-cytotoxicity	0.18	0.439	5.71828e-267	1.21068e-262	-1.79124
	TP63	low-cytotoxicity	0.055	0.019	2.26456e-45	4.79454e-41	1.65332		SLC9A3R1	low-cytotoxicity	0.736	0.874	4.21184e-266	8.91731e-262	-0.742989
	BCL2L14	low-cytotoxicity	0.039	0.013	8.28391e-34	1.75387e-29	1.63248		MSN	low-cytotoxicity	0.788	0.895	1.28848e-262	2.72797e-258	-0.689589
	PKIG	low-cytotoxicity	0.031	0.01	3.40307e-27	7.20499e-23	1.62866		IER2	low-cytotoxicity	0.675	0.829	5.42391e-259	1.14835e-254	-0.860661
	DENND5A	low-cytotoxicity	0.178	0.059	1.08278e-154	2.29246e-150	1.62148		ANXA5	low-cytotoxicity	0.66	0.818	1.92514e-252	4.07592e-248	-0.801432
	TSHR	low-cytotoxicity	0.051	0.017	1.69514e-43	3.58895e-39	1.6181		LCP1	low-cytotoxicity	0.936	0.972	2.49398e-250	5.28025e-246	-0.530611
	ANKRD55	low-cytotoxicity	0.221	0.077	1.40931e-184	2.98379e-180	1.59672		CAP1	low-cytotoxicity	0.793	0.89	6.54691e-245	1.38611e-240	-0.649903
	ZNF295-AS1	low-cytotoxicity	0.05	0.017	2.77739e-40	5.8803e-36	1.59586		CFL1	low-cytotoxicity	0.999	1	2.6792e-244	5.6724e-240	-0.40295
	ST8SIA1	low-cytotoxicity	0.023	0.008	2.03125e-20	4.30056e-16	1.59469		OSTF1	low-cytotoxicity	0.525	0.712	1.25505e-243	2.65719e-239	-0.962518
	ZNF667-AS1	low-cytotoxicity	0.028	0.009	1.21029e-24	2.56243e-20	1.5855		TPM4	low-cytotoxicity	0.564	0.727	2.4046e-242	5.09103e-238	-1.08052
	GCSAM	low-cytotoxicity	0.091	0.031	7.09933e-74	1.50307e-69	1.56689		HCST	low-cytotoxicity	0.628	0.806	2.09987e-240	4.44585e-236	-0.844228
	PRG4	low-cytotoxicity	0.098	0.042	5.82669e-55	1.23363e-50	1.56161		MYO1F	low-cytotoxicity	0.429	0.651	1.0609e-239	2.24614e-235	-1.0544
	AC104971.3	low-cytotoxicity	0.068	0.023	1.37488e-53	2.91089e-49	1.55214		EMP3	low-cytotoxicity	0.976	0.991	8.06134e-239	1.70675e-234	-0.43406
	EIF4EBP3	low-cytotoxicity	0.246	0.092	2.41164e-188	5.10593e-184	1.54726		ACTG1	low-cytotoxicity	0.999	1	5.63742e-238	1.19355e-233	-0.407018
	ZBTB10	low-cytotoxicity	0.047	0.017	8.47099e-35	1.79348e-30	1.53334		CD74	low-cytotoxicity	0.996	0.998	6.09797e-238	1.29106e-233	-0.574392
	CELA1	low-cytotoxicity	0.018	0.006	3.5157e-15	7.44344e-11	1.53303		ADAM8	low-cytotoxicity	0.225	0.473	1.88622e-237	3.9935e-233	-1.44345
	ZNF516	low-cytotoxicity	0.026	0.009	1.04852e-20	2.21992e-16	1.52942		CRIP1	low-cytotoxicity	0.737	0.881	9.69098e-237	2.05177e-232	-0.719866
	AP000787.1	low-cytotoxicity	0.17	0.061	1.99714e-132	4.22835e-128	1.52743		NCF4	low-cytotoxicity	0.281	0.522	1.7869e-234	3.78323e-230	-1.3181
	PRKAG2-AS1	low-cytotoxicity	0.034	0.012	1.54697e-26	3.27523e-22	1.52675		CTSD	low-cytotoxicity	0.712	0.833	3.90816e-231	8.27436e-227	-0.786409
	LINC01876	low-cytotoxicity	0.042	0.015	1.47557e-33	3.12407e-29	1.51897		DOCK8	low-cytotoxicity	0.644	0.794	2.97069e-230	6.28954e-226	-0.822912
	ZMAT1	low-cytotoxicity	0.022	0.008	9.88333e-18	2.0925e-13	1.5175		HAVCR2	low-cytotoxicity	0.275	0.507	1.74427e-226	3.69298e-222	-1.42267
	IFIT2	low-cytotoxicity	0.04	0.009	3.67916e-54	7.78952e-50	1.51588		LAIR2	low-cytotoxicity	0.042	0.247	6.11032e-224	1.29368e-219	-3.31073
	PLEKHA1	low-cytotoxicity	0.068	0.024	6.29373e-51	1.33251e-46	1.50836		CDKN1A	low-cytotoxicity	0.087	0.303	2.58621e-215	5.47552e-211	-2.35595
	AC246785.3	low-cytotoxicity	0.025	0.009	6.58852e-20	1.39492e-15	1.50634		CD53	low-cytotoxicity	0.822	0.906	3.82523e-215	8.09877e-211	-0.575455
	C16orf74	low-cytotoxicity	0.138	0.052	3.41845e-98	7.23754e-94	1.50406		PFN1	low-cytotoxicity	1	1	2.56031e-214	5.42068e-210	-0.305775
	FAAH2	low-cytotoxicity	0.31	0.116	7.81719e-244	1.65506e-239	1.48602		GRAMD1B	low-cytotoxicity	0.169	0.399	9.03891e-213	1.91372e-208	-1.6736
	SSTR3	low-cytotoxicity	0.021	0.008	3.54892e-16	7.51378e-12	1.46598		SIT1	low-cytotoxicity	0.59	0.768	4.29803e-211	9.09979e-207	-0.754785
	OSBPL1A	low-cytotoxicity	0.046	0.017	5.71937e-32	1.21091e-27	1.4651		REEP5	low-cytotoxicity	0.548	0.727	1.64289e-209	3.47833e-205	-0.79683
	RNF130	low-cytotoxicity	0.071	0.027	9.8377e-49	2.08284e-44	1.45615		HLA-DPA1	low-cytotoxicity	0.283	0.502	3.9268e-209	8.31383e-205	-1.39891
	PASK	low-cytotoxicity	0.43	0.222	3.48838e-217	7.38559e-213	1.4533		TUBA4A	low-cytotoxicity	0.541	0.714	8.49014e-208	1.79753e-203	-1.00863
	AC008892.1	low-cytotoxicity	0.15	0.056	1.64423e-105	3.48116e-101	1.45286		CAPN2	low-cytotoxicity	0.329	0.553	3.53018e-207	7.4741e-203	-1.09364
	PLXNA4	low-cytotoxicity	0.034	0.013	1.62264e-24	3.43546e-20	1.45272		IL2RG	low-cytotoxicity	0.981	0.994	1.72504e-206	3.65226e-202	-0.385933
	AC110611.2	low-cytotoxicity	0.072	0.026	8.99086e-52	1.90355e-47	1.44432		SPN	low-cytotoxicity	0.532	0.721	1.72087e-201	3.64343e-197	-0.802443
	GPC2	low-cytotoxicity	0.019	0.007	1.57757e-14	3.34003e-10	1.44392		LINC00892	low-cytotoxicity	0.034	0.217	1.4789e-196	3.13112e-192	-3.34333
	AC020656.2	low-cytotoxicity	0.018	0.007	6.74958e-14	1.42902e-09	1.43935		ACTB	low-cytotoxicity	1	1	5.66213e-195	1.19879e-190	-0.398944
	MARCH3	low-cytotoxicity	0.264	0.105	1.25772e-182	2.66284e-178	1.43518		CISH	low-cytotoxicity	0.278	0.502	1.60689e-193	3.40211e-189	-1.245
	AC079142.1	low-cytotoxicity	0.021	0.008	4.84778e-16	1.02637e-11	1.43206		DOK2	low-cytotoxicity	0.437	0.629	9.94809e-192	2.10621e-187	-0.954341
	SLC9A3-AS1	low-cytotoxicity	0.056	0.021	5.1909e-38	1.09902e-33	1.42888		TNFSF10	low-cytotoxicity	0.459	0.643	3.85323e-191	8.15806e-187	-1.1207
	AC016168.2	low-cytotoxicity	0.149	0.058	2.04796e-99	4.33594e-95	1.42081		HLA-DQB1	low-cytotoxicity	0.363	0.572	8.24603e-189	1.74585e-184	-1.07553
	LINC00239	low-cytotoxicity	0.017	0.006	1.08831e-12	2.30417e-08	1.41309		MCTP2	low-cytotoxicity	0.164	0.379	8.88367e-189	1.88085e-184	-1.53841
	KTN1-AS1	low-cytotoxicity	0.021	0.008	4.33374e-15	9.17539e-11	1.41082		LINC02694	low-cytotoxicity	0.046	0.227	3.41844e-187	7.23753e-183	-3.1376
	TSHZ2	low-cytotoxicity	0.416	0.174	2.75522e-294	5.83335e-290	1.40936		RAC2	low-cytotoxicity	0.996	0.998	1.62665e-186	3.44394e-182	-0.337045
	TAF4B	low-cytotoxicity	0.148	0.059	1.28089e-96	2.7119e-92	1.40458		ANXA1	low-cytotoxicity	0.288	0.504	6.45488e-186	1.36663e-181	-1.1922
	AC010275.1	low-cytotoxicity	0.057	0.022	3.12886e-37	6.62443e-33	1.38221		IFNG	low-cytotoxicity	0.049	0.23	2.85265e-184	6.03964e-180	-3.50013
	PADI4	low-cytotoxicity	0.017	0.007	1.15166e-11	2.43829e-07	1.38147		LST1	low-cytotoxicity	0.242	0.448	1.25661e-183	2.66049e-179	-1.46814
	TOP1MT	low-cytotoxicity	0.068	0.027	1.27152e-43	2.69206e-39	1.38103		HLA-DRB5	low-cytotoxicity	0.136	0.337	2.45293e-183	5.19334e-179	-2.11385
	AXIN2	low-cytotoxicity	0.031	0.012	8.91373e-21	1.88721e-16	1.37776		CD40LG	low-cytotoxicity	0.252	0.458	9.53523e-182	2.0188e-177	-1.49709
	LYPD3	low-cytotoxicity	0.053	0.021	1.21022e-34	2.56228e-30	1.37502		ABHD17A	low-cytotoxicity	0.735	0.841	2.4249e-179	5.134e-175	-0.652965
	ZNF629	low-cytotoxicity	0.016	0.006	2.13452e-11	4.51921e-07	1.37364		APOBEC3H	low-cytotoxicity	0.047	0.226	2.65492e-178	5.621e-174	-2.45996
	IGFBP4	low-cytotoxicity	0.226	0.09	1.14303e-149	2.42002e-145	1.37273		SYTL2	low-cytotoxicity	0.302	0.517	1.05469e-177	2.23298e-173	-1.08271
	BEX2	low-cytotoxicity	0.311	0.128	1.51136e-205	3.19985e-201	1.36864		S100A6	low-cytotoxicity	0.985	0.993	1.11364e-176	2.35779e-172	-0.412413
	ZNF670	low-cytotoxicity	0.018	0.007	2.35369e-12	4.98324e-08	1.35949		MIR4435-2HG	low-cytotoxicity	0.378	0.577	1.65768e-176	3.50965e-172	-1.00436
	TCEAL4	low-cytotoxicity	0.14	0.055	2.3604e-89	4.99743e-85	1.35381		XBP1	low-cytotoxicity	0.603	0.763	3.58196e-176	7.58373e-172	-0.736323
	MPP7	low-cytotoxicity	0.183	0.073	3.60745e-118	7.63769e-114	1.35014		DUSP5	low-cytotoxicity	0.142	0.343	3.18516e-175	6.74362e-171	-1.72561
	LMO7	low-cytotoxicity	0.099	0.041	2.26837e-59	4.80259e-55	1.3466		CD58	low-cytotoxicity	0.181	0.389	1.09099e-174	2.30985e-170	-1.38774
	PCBP3	low-cytotoxicity	0.086	0.035	3.24843e-51	6.87757e-47	1.34191		ALOX5AP	low-cytotoxicity	0.308	0.495	9.53891e-173	2.01958e-168	-1.37616
	PCAT1	low-cytotoxicity	0.096	0.04	8.26204e-54	1.74924e-49	1.33527		TESC	low-cytotoxicity	0.194	0.397	1.46844e-172	3.10898e-168	-1.47372
	GALNT12	low-cytotoxicity	0.044	0.018	1.13429e-25	2.40151e-21	1.33389		RNF167	low-cytotoxicity	0.444	0.623	1.59168e-168	3.36991e-164	-0.89395
	ADGRG7	low-cytotoxicity	0.024	0.009	9.65728e-16	2.04464e-11	1.33045		ARPC2	low-cytotoxicity	0.975	0.989	5.88801e-168	1.24661e-163	-0.370539
	LEF1-AS1	low-cytotoxicity	0.121	0.05	2.36136e-71	4.99946e-67	1.32681		CALHM2	low-cytotoxicity	0.099	0.289	7.59547e-168	1.60811e-163	-1.77976
	RMND5B	low-cytotoxicity	0.125	0.052	5.50226e-75	1.16494e-70	1.3244		SAMD3	low-cytotoxicity	0.157	0.356	3.29799e-167	6.98249e-163	-1.52283
	PARP3	low-cytotoxicity	0.209	0.086	1.41584e-129	2.99761e-125	1.32031		LY6E	low-cytotoxicity	0.938	0.969	9.72265e-166	2.05848e-161	-0.458877
	AC004803.1	low-cytotoxicity	0.02	0.008	5.83523e-13	1.23543e-08	1.31885		ADAM19	low-cytotoxicity	0.115	0.305	2.71783e-165	5.75419e-161	-1.80713
	IFIT3	low-cytotoxicity	0.043	0.013	9.44991e-42	2.00074e-37	1.31586		NIBAN1	low-cytotoxicity	0.249	0.455	5.61935e-165	1.18973e-160	-1.17788
	LAMP3	low-cytotoxicity	0.02	0.008	3.13777e-13	6.64328e-09	1.31311		YWHAQ	low-cytotoxicity	0.621	0.757	1.46681e-162	3.10553e-158	-0.681693
	KLF3-AS1	low-cytotoxicity	0.026	0.011	1.64343e-16	3.47946e-12	1.30398		LINC01871	low-cytotoxicity	0.375	0.574	1.81236e-162	3.83713e-158	-0.96086
	LINC01727	low-cytotoxicity	0.028	0.011	8.34781e-17	1.7674e-12	1.29599		MYL12A	low-cytotoxicity	0.996	0.997	1.87921e-160	3.97867e-156	-0.297586
	SOX12	low-cytotoxicity	0.03	0.012	3.24007e-18	6.85988e-14	1.29571		MMP25	low-cytotoxicity	0.081	0.257	8.85327e-160	1.87441e-155	-2.09527
	TLR1	low-cytotoxicity	0.152	0.067	1.40119e-82	2.96659e-78	1.29469		RAMP1	low-cytotoxicity	0.103	0.286	1.65723e-158	3.50868e-154	-1.84866
	ANKS6	low-cytotoxicity	0.038	0.016	1.78271e-22	3.77436e-18	1.27891		NCALD	low-cytotoxicity	0.267	0.471	5.6535e-158	1.19696e-153	-1.10909
	VNN2	low-cytotoxicity	0.049	0.021	6.03297e-27	1.2773e-22	1.2721		CTSH	low-cytotoxicity	0.133	0.319	5.90531e-157	1.25027e-152	-1.87462
	SNHG19	low-cytotoxicity	0.034	0.014	8.44831e-20	1.78868e-15	1.26611		TNF	low-cytotoxicity	0.107	0.285	2.17687e-153	4.60888e-149	-1.94942
	CEP70	low-cytotoxicity	0.102	0.043	2.69106e-56	5.69752e-52	1.26337		PPP1R18	low-cytotoxicity	0.551	0.703	1.20899e-149	2.55967e-145	-0.686576
	AMY2B	low-cytotoxicity	0.017	0.007	2.67213e-10	5.65744e-06	1.26109		TNFRSF4	low-cytotoxicity	0.23	0.415	3.30021e-148	6.9872e-144	-1.46062
	UBE2E2	low-cytotoxicity	0.066	0.028	2.11965e-37	4.48773e-33	1.26033		SELPLG	low-cytotoxicity	0.843	0.918	6.11049e-148	1.29371e-143	-0.462897
	SLC16A10	low-cytotoxicity	0.011	0.005	3.03405e-07	0.0064237	1.25632		TBX21	low-cytotoxicity	0.077	0.243	1.64863e-147	3.49047e-143	-2.00407
	IL6R	low-cytotoxicity	0.058	0.026	1.14316e-30	2.4203e-26	1.25392		TNFRSF1B	low-cytotoxicity	0.318	0.497	1.0736e-146	2.27302e-142	-1.06497
	ICOS	low-cytotoxicity	0.691	0.416	0	0	1.25338		SYTL3	low-cytotoxicity	0.192	0.38	1.4602e-146	3.09154e-142	-1.30862
	IL6ST	low-cytotoxicity	0.568	0.293	0	0	1.25098		CDK6	low-cytotoxicity	0.355	0.532	4.67284e-146	9.89335e-142	-1.07209
	IKZF3	low-cytotoxicity	0.171	0.075	1.39888e-92	2.96171e-88	1.24976		RHOC	low-cytotoxicity	0.237	0.425	6.54994e-146	1.38675e-141	-1.21345
	FHIT	low-cytotoxicity	0.521	0.264	2.02093e-292	4.27871e-288	1.24562		SETBP1	low-cytotoxicity	0.024	0.164	7.05022e-145	1.49267e-140	-3.06111
	RASA4B	low-cytotoxicity	0.017	0.007	1.57985e-10	3.34485e-06	1.24505		ITGAX	low-cytotoxicity	0.032	0.175	4.77949e-142	1.01191e-137	-2.70664
	SCML4	low-cytotoxicity	0.314	0.142	1.27451e-177	2.69839e-173	1.24134		IL2RB	low-cytotoxicity	0.207	0.387	5.41535e-142	1.14654e-137	-1.32818
	TBC1D4	low-cytotoxicity	0.149	0.061	1.33325e-90	2.82276e-86	1.24101		HLA-DPB1	low-cytotoxicity	0.194	0.377	5.12096e-141	1.08421e-136	-1.33093
	PIK3IP1-AS1	low-cytotoxicity	0.066	0.027	6.59649e-38	1.39661e-33	1.24001		TMBIM6	low-cytotoxicity	0.832	0.897	1.17798e-140	2.49403e-136	-0.471323
	ZCCHC14	low-cytotoxicity	0.027	0.012	2.49308e-15	5.27836e-11	1.23972		MYO1G	low-cytotoxicity	0.488	0.651	2.34659e-138	4.96819e-134	-0.7329
	CMTM8	low-cytotoxicity	0.264	0.123	9.5465e-135	2.02118e-130	1.23018		EVL	low-cytotoxicity	0.948	0.969	1.01975e-137	2.15901e-133	-0.39331
	AL137230.1	low-cytotoxicity	0.021	0.009	4.30686e-12	9.11847e-08	1.22965		AGTRAP	low-cytotoxicity	0.113	0.278	2.71942e-135	5.75755e-131	-1.74197
	ROBO3	low-cytotoxicity	0.019	0.008	6.14005e-11	1.29997e-06	1.2277		LFNG	low-cytotoxicity	0.092	0.255	4.25826e-135	9.01558e-131	-1.6946
	RPS6KA2	low-cytotoxicity	0.045	0.019	1.70013e-25	3.59952e-21	1.2179		TUBA1B	low-cytotoxicity	0.63	0.765	1.06821e-133	2.2616e-129	-0.714607
	SERHL2	low-cytotoxicity	0.016	0.007	2.53383e-09	5.36462e-05	1.21696		VSIR	low-cytotoxicity	0.407	0.565	9.27591e-133	1.9639e-128	-0.898971
	PSD	low-cytotoxicity	0.023	0.01	5.64294e-13	1.19472e-08	1.21635		ARF6	low-cytotoxicity	0.691	0.789	1.0162e-132	2.1515e-128	-0.571557
	NMNAT3	low-cytotoxicity	0.021	0.009	3.90956e-12	8.27732e-08	1.21184		IL9R	low-cytotoxicity	0.032	0.167	1.14907e-132	2.4328e-128	-2.84737
	SYNJ2BP	low-cytotoxicity	0.094	0.042	3.33233e-46	7.05522e-42	1.21171		STX3	low-cytotoxicity	0.085	0.241	2.08139e-132	4.40672e-128	-1.86305
	COL6A2	low-cytotoxicity	0.05	0.021	1.62339e-28	3.43705e-24	1.21052		SH3BP1	low-cytotoxicity	0.393	0.559	9.11454e-132	1.92973e-127	-0.832339
	EXPH5	low-cytotoxicity	0.038	0.016	5.60835e-21	1.1874e-16	1.20801		DSTN	low-cytotoxicity	0.498	0.646	5.47203e-131	1.15854e-126	-0.744018
	TCEAL9	low-cytotoxicity	0.022	0.009	4.71807e-12	9.9891e-08	1.20762		SRGN	low-cytotoxicity	0.816	0.887	6.54484e-131	1.38567e-126	-0.529432
	E2F5	low-cytotoxicity	0.052	0.023	5.95168e-26	1.26009e-21	1.20605		MYH9	low-cytotoxicity	0.8	0.869	2.67251e-128	5.65824e-124	-0.542441
	SPON1	low-cytotoxicity	0.035	0.015	1.85457e-19	3.9265e-15	1.20399		ANXA6	low-cytotoxicity	0.775	0.86	2.68331e-127	5.68109e-123	-0.464499
	ASB13	low-cytotoxicity	0.036	0.016	1.49404e-19	3.16319e-15	1.20307		EBP	low-cytotoxicity	0.364	0.514	4.78847e-126	1.01382e-121	-1.08161
	ZNF175	low-cytotoxicity	0.016	0.007	1.83421e-09	3.88338e-05	1.20269		PPP1CA	low-cytotoxicity	0.908	0.945	1.0328e-124	2.18665e-120	-0.372072
	CYSLTR2	low-cytotoxicity	0.018	0.008	6.17781e-10	1.30797e-05	1.20005		CXCR6	low-cytotoxicity	0.016	0.135	1.34523e-123	2.84812e-119	-3.6412
	SCGB2B2	low-cytotoxicity	0.031	0.014	6.26818e-16	1.3271e-11	1.18894		NPDC1	low-cytotoxicity	0.256	0.431	2.63237e-122	5.57326e-118	-1.00092
	ZNF555	low-cytotoxicity	0.019	0.008	2.15967e-10	4.57246e-06	1.18818		IQGAP1	low-cytotoxicity	0.6	0.719	7.75818e-122	1.64256e-117	-0.621501
	ZBTB18	low-cytotoxicity	0.02	0.009	3.53612e-11	7.48668e-07	1.18701		ITGAM	low-cytotoxicity	0.025	0.148	1.81169e-121	3.8357e-117	-2.7289
	ZNF540	low-cytotoxicity	0.026	0.011	7.27626e-14	1.54053e-09	1.18058		SLC16A3	low-cytotoxicity	0.143	0.305	2.04687e-121	4.33364e-117	-1.3665
	NR3C2	low-cytotoxicity	0.035	0.016	3.02209e-18	6.39836e-14	1.17988		PLEKHG3	low-cytotoxicity	0.03	0.156	2.93729e-120	6.21883e-116	-2.58662
	SECTM1	low-cytotoxicity	0.048	0.021	1.40836e-24	2.98178e-20	1.17858		ARL4C	low-cytotoxicity	0.923	0.957	4.84775e-120	1.02636e-115	-0.367438
	DECR2	low-cytotoxicity	0.038	0.017	3.41453e-19	7.22924e-15	1.17482		ABI3	low-cytotoxicity	0.178	0.343	6.6708e-120	1.41234e-115	-1.23961
	ALS2CL	low-cytotoxicity	0.024	0.011	6.05349e-13	1.28164e-08	1.16625		FUT8	low-cytotoxicity	0.414	0.569	9.61234e-119	2.03512e-114	-0.852563
	RIC3	low-cytotoxicity	0.074	0.035	6.04811e-33	1.28051e-28	1.16378		SLAMF7	low-cytotoxicity	0.121	0.277	2.05507e-118	4.351e-114	-1.48496
	AC108519.1	low-cytotoxicity	0.018	0.008	1.13747e-09	2.40825e-05	1.16357		S1PR4	low-cytotoxicity	0.743	0.837	3.71686e-118	7.86934e-114	-0.498468
	KLF3	low-cytotoxicity	0.314	0.151	1.70626e-153	3.6125e-149	1.16219		RGS19	low-cytotoxicity	0.368	0.528	6.72894e-116	1.42465e-111	-0.817965
	AC020910.5	low-cytotoxicity	0.02	0.009	1.65935e-10	3.51317e-06	1.1611		ADGRG5	low-cytotoxicity	0.026	0.146	8.00492e-116	1.6948e-111	-2.62014
	FOXP1	low-cytotoxicity	0.603	0.355	3.70364e-284	7.84134e-280	1.15906		FUT7	low-cytotoxicity	0.02	0.135	1.34298e-115	2.84335e-111	-3.12629
	PLEKHB1	low-cytotoxicity	0.075	0.035	6.88916e-35	1.45857e-30	1.15182		DDIT4	low-cytotoxicity	0.248	0.411	3.03338e-115	6.42228e-111	-1.12821
	LINC00173	low-cytotoxicity	0.036	0.016	3.48966e-18	7.38832e-14	1.15013		CDK2AP2	low-cytotoxicity	0.755	0.858	1.85588e-114	3.92928e-110	-0.450625
	CNN3	low-cytotoxicity	0.036	0.016	4.11638e-18	8.71519e-14	1.14991		BST2	low-cytotoxicity	0.726	0.823	5.95145e-114	1.26004e-109	-0.518682
	ACSM3	low-cytotoxicity	0.023	0.011	4.73091e-12	1.00163e-07	1.1497		CD2	low-cytotoxicity	0.87	0.919	9.77649e-114	2.06988e-109	-0.466784
	TENM1	low-cytotoxicity	0.059	0.028	1.26938e-26	2.68753e-22	1.14416		SNCA	low-cytotoxicity	0.079	0.222	1.47287e-113	3.11837e-109	-1.6626
	AC123912.1	low-cytotoxicity	0.029	0.013	2.18004e-14	4.61557e-10	1.14325		G0S2	low-cytotoxicity	0.023	0.139	4.58372e-113	9.70464e-109	-1.49479
	TPST1	low-cytotoxicity	0.026	0.012	4.83841e-13	1.02439e-08	1.14165		FGFBP2	low-cytotoxicity	0.114	0.26	1.51151e-112	3.20016e-108	-1.95483
	ZC3H12D	low-cytotoxicity	0.155	0.07	6.34798e-77	1.344e-72	1.13914		CD70	low-cytotoxicity	0.071	0.208	4.79007e-111	1.01415e-106	-1.91485
	LEKR1	low-cytotoxicity	0.042	0.019	6.35536e-21	1.34556e-16	1.13844		SH2D2A	low-cytotoxicity	0.385	0.531	9.16936e-111	1.94134e-106	-0.911293
	EPB41L3	low-cytotoxicity	0.043	0.021	7.88506e-19	1.66943e-14	1.13831		HLA-DMA	low-cytotoxicity	0.132	0.283	1.99743e-110	4.22897e-106	-1.38238
	SH3YL1	low-cytotoxicity	0.172	0.08	2.282e-81	4.83146e-77	1.138		RASSF1	low-cytotoxicity	0.248	0.408	3.41008e-110	7.21982e-106	-1.01564
	MYB	low-cytotoxicity	0.266	0.128	2.02852e-123	4.29479e-119	1.13598		FADS1	low-cytotoxicity	0.185	0.343	2.03012e-109	4.29817e-105	-1.15138
	DMGDH	low-cytotoxicity	0.062	0.029	2.32961e-27	4.93225e-23	1.12405		PREX1	low-cytotoxicity	0.293	0.448	3.51167e-109	7.4349e-105	-0.998196
	AC090945.1	low-cytotoxicity	0.02	0.009	7.25408e-10	1.53583e-05	1.12289		CLSTN3	low-cytotoxicity	0.14	0.292	6.33469e-109	1.34118e-104	-1.30242
	CTSO	low-cytotoxicity	0.058	0.027	3.66979e-27	7.76969e-23	1.11882		CLU	low-cytotoxicity	0.046	0.17	2.0985e-108	4.44295e-104	-2.15436
	CHI3L2	low-cytotoxicity	0.176	0.083	1.28895e-80	2.72897e-76	1.11811		HNRNPF	low-cytotoxicity	0.933	0.962	5.43355e-107	1.15039e-102	-0.346638
	HYKK	low-cytotoxicity	0.04	0.019	1.88091e-17	3.98226e-13	1.11664		ANTXR2	low-cytotoxicity	0.155	0.307	9.6979e-107	2.05324e-102	-1.26487
	GPR183	low-cytotoxicity	0.109	0.051	2.38041e-48	5.03981e-44	1.1162		SFMBT2	low-cytotoxicity	0.203	0.357	1.62297e-106	3.43615e-102	-1.21805
	AC021028.1	low-cytotoxicity	0.076	0.036	8.00277e-32	1.69435e-27	1.1113		ACTR3	low-cytotoxicity	0.879	0.919	2.07442e-106	4.39197e-102	-0.394342
	AP000977.1	low-cytotoxicity	0.038	0.018	1.89918e-17	4.02095e-13	1.10945		TRAC	low-cytotoxicity	0.566	0.69	3.01222e-106	6.37747e-102	-0.648125
	OBSCN	low-cytotoxicity	0.058	0.028	2.32101e-25	4.91405e-21	1.10797		ZNF683	low-cytotoxicity	0.004	0.099	5.30169e-106	1.12247e-101	-5.74414
	AC026341.1	low-cytotoxicity	0.047	0.022	1.7533e-20	3.71208e-16	1.10643		CD9	low-cytotoxicity	0.206	0.362	1.58656e-105	3.35907e-101	-1.15616
	PELI2	low-cytotoxicity	0.088	0.042	8.81716e-38	1.86677e-33	1.10591		PRELID1	low-cytotoxicity	0.752	0.83	1.9768e-105	4.18527e-101	-0.482234
	IZUMO4	low-cytotoxicity	0.117	0.055	2.39897e-51	5.0791e-47	1.09934		GNAI2	low-cytotoxicity	0.857	0.906	2.53198e-104	5.36071e-100	-0.394518
	ALDH5A1	low-cytotoxicity	0.032	0.015	6.46425e-15	1.36861e-10	1.0957		ENTPD1	low-cytotoxicity	0.078	0.211	7.10206e-104	1.50365e-99	-1.7157
	FBLN7	low-cytotoxicity	0.099	0.048	9.77648e-42	2.06988e-37	1.09448		LRRFIP1	low-cytotoxicity	0.747	0.828	3.42671e-103	7.25503e-99	-0.467469
	SNPH	low-cytotoxicity	0.037	0.018	3.79071e-17	8.0257e-13	1.09385		SLAMF1	low-cytotoxicity	0.406	0.553	1.91574e-102	4.056e-98	-0.737057
	THNSL1	low-cytotoxicity	0.022	0.01	1.0937e-10	2.31558e-06	1.09318		CNN2	low-cytotoxicity	0.88	0.923	1.46522e-101	3.10216e-97	-0.386722
	TMEM150A	low-cytotoxicity	0.063	0.03	2.66762e-27	5.64788e-23	1.09094		PLP2	low-cytotoxicity	0.468	0.607	1.99963e-100	4.23362e-96	-0.671059
	DHRS12	low-cytotoxicity	0.103	0.05	5.66254e-42	1.19887e-37	1.09074		DPF3	low-cytotoxicity	0.012	0.109	3.79464e-100	8.03401e-96	-3.37911
	SERPINB6	low-cytotoxicity	0.21	0.101	1.47017e-93	3.11264e-89	1.08922		ARRB2	low-cytotoxicity	0.664	0.777	1.30265e-98	2.75797e-94	-0.469912
	CCDC122	low-cytotoxicity	0.045	0.022	7.43255e-19	1.57362e-14	1.08525		RRBP1	low-cytotoxicity	0.199	0.349	7.61773e-98	1.61283e-93	-1.05506
	ZNF439	low-cytotoxicity	0.052	0.025	1.4785e-22	3.13028e-18	1.08386		CLEC2D	low-cytotoxicity	0.814	0.881	1.45924e-97	3.08951e-93	-0.402122
	C16orf46	low-cytotoxicity	0.054	0.026	4.5439e-23	9.62036e-19	1.08113		TPM3	low-cytotoxicity	0.911	0.939	4.99617e-97	1.05779e-92	-0.360184
	NME4	low-cytotoxicity	0.199	0.098	6.24285e-84	1.32174e-79	1.07867		TLN1	low-cytotoxicity	0.653	0.752	1.30906e-96	2.77153e-92	-0.514249
	TRIB2	low-cytotoxicity	0.267	0.134	2.07923e-113	4.40215e-109	1.07651		EFHD2	low-cytotoxicity	0.298	0.44	1.74495e-96	3.69442e-92	-0.933406
	DPH6	low-cytotoxicity	0.137	0.068	5.43701e-55	1.15112e-50	1.06856		GNG2	low-cytotoxicity	0.408	0.545	2.2714e-96	4.80901e-92	-0.76129
	GPR160	low-cytotoxicity	0.078	0.039	9.0919e-31	1.92494e-26	1.06771		C15orf39	low-cytotoxicity	0.18	0.328	2.42562e-96	5.13551e-92	-1.06553
	PLAC8	low-cytotoxicity	0.606	0.341	8.52475e-266	1.80486e-261	1.06534		FTH1	low-cytotoxicity	1	1	1.12154e-95	2.37453e-91	-0.404652
	STAG3	low-cytotoxicity	0.068	0.035	5.583e-25	1.18203e-20	1.06283		NFATC3	low-cytotoxicity	0.419	0.551	3.11512e-95	6.59533e-91	-0.78914
	C9orf147	low-cytotoxicity	0.017	0.008	6.74961e-08	0.00142903	1.06169		PPP3CA	low-cytotoxicity	0.208	0.357	3.66513e-95	7.75981e-91	-1.01826
	ZNF69	low-cytotoxicity	0.045	0.022	2.64488e-18	5.59973e-14	1.06069		JPT1	low-cytotoxicity	0.631	0.741	1.00888e-94	2.136e-90	-0.539276
	LINC00891	low-cytotoxicity	0.053	0.025	1.25439e-22	2.6558e-18	1.05747		PRKCB	low-cytotoxicity	0.5	0.625	3.49333e-94	7.39608e-90	-0.674886
	BBS2	low-cytotoxicity	0.066	0.032	1.014e-27	2.14683e-23	1.05693		SIRPG	low-cytotoxicity	0.344	0.482	4.55516e-94	9.64418e-90	-0.851632
	MYO18B	low-cytotoxicity	0.02	0.01	5.51371e-08	0.00116736	1.05591		CHST11	low-cytotoxicity	0.396	0.532	5.02149e-94	1.06315e-89	-0.834821
	DCBLD1	low-cytotoxicity	0.054	0.027	3.58847e-21	7.5975e-17	1.05343		GNB2	low-cytotoxicity	0.731	0.809	1.51643e-93	3.21058e-89	-0.442913
	ZNF460-AS1	low-cytotoxicity	0.015	0.008	4.03286e-07	0.00853838	1.05339		ANP32A	low-cytotoxicity	0.684	0.765	1.58376e-93	3.35313e-89	-0.524343
	LDLRAD4	low-cytotoxicity	0.325	0.173	3.20473e-127	6.78506e-123	1.04846		HMGB1	low-cytotoxicity	0.988	0.992	1.62356e-93	3.43741e-89	-0.299149
	ZNF763	low-cytotoxicity	0.018	0.009	3.15759e-08	0.000668525	1.0481		CDC25B	low-cytotoxicity	0.388	0.528	1.17647e-92	2.49083e-88	-0.741432
	LINC01715	low-cytotoxicity	0.024	0.012	7.89171e-11	1.67083e-06	1.04779		MYL12B	low-cytotoxicity	0.97	0.983	1.96774e-92	4.1661e-88	-0.263847
	AGBL3	low-cytotoxicity	0.073	0.036	1.66893e-28	3.53347e-24	1.0476		MZB1	low-cytotoxicity	0.039	0.146	1.97226e-91	4.17566e-87	-2.11753
	IQCH-AS1	low-cytotoxicity	0.043	0.021	1.08815e-17	2.30383e-13	1.03783		TSPAN32	low-cytotoxicity	0.084	0.208	1.24228e-90	2.63016e-86	-1.54371
	RYK	low-cytotoxicity	0.113	0.055	6.6827e-47	1.41486e-42	1.03767		OSM	low-cytotoxicity	0.076	0.196	2.64872e-90	5.60787e-86	-1.83248
	CD84	low-cytotoxicity	0.113	0.056	2.3051e-44	4.88035e-40	1.03473		HPGD	low-cytotoxicity	0.051	0.161	1.22302e-89	2.58938e-85	-2.00805
	PCSK5	low-cytotoxicity	0.045	0.023	3.10479e-17	6.57345e-13	1.0301		WDR1	low-cytotoxicity	0.697	0.776	3.71967e-89	7.87529e-85	-0.473649
	UST	low-cytotoxicity	0.017	0.008	1.12749e-07	0.00238712	1.02798		FADS2	low-cytotoxicity	0.118	0.249	1.35723e-88	2.87353e-84	-1.28622
	SLC44A1	low-cytotoxicity	0.083	0.04	4.52513e-34	9.58061e-30	1.02607		TXN	low-cytotoxicity	0.905	0.94	3.7282e-88	7.89336e-84	-0.453839
	SPINT2	low-cytotoxicity	0.153	0.078	8.4483e-57	1.78868e-52	1.024		PRDM1	low-cytotoxicity	0.116	0.247	4.14494e-88	8.77566e-84	-1.25654
	C3orf52	low-cytotoxicity	0.046	0.023	1.04654e-18	2.21573e-14	1.02259		UBC	low-cytotoxicity	0.993	0.997	7.21989e-88	1.52859e-83	-0.259684
	GAS8	low-cytotoxicity	0.022	0.011	1.89048e-09	4.00251e-05	1.02162		DAPK2	low-cytotoxicity	0.03	0.129	2.29028e-87	4.84899e-83	-2.35545
	CXCR4	low-cytotoxicity	0.443	0.237	3.99465e-188	8.45748e-184	1.01779		CD226	low-cytotoxicity	0.292	0.431	4.79875e-86	1.01599e-81	-0.864634
	GK-AS1	low-cytotoxicity	0.03	0.015	5.41411e-12	1.14628e-07	1.01673		ITM2A	low-cytotoxicity	0.69	0.786	8.81701e-85	1.86674e-80	-0.456072
	TMEM117	low-cytotoxicity	0.068	0.036	4.20916e-22	8.91164e-18	1.01609		ARPC5	low-cytotoxicity	0.874	0.915	1.60766e-84	3.40374e-80	-0.337205
	AC009315.1	low-cytotoxicity	0.015	0.008	6.67823e-07	0.0141391	1.01157		LAT2	low-cytotoxicity	0.029	0.125	2.19746e-84	4.65245e-80	-2.28102
	SNHG26	low-cytotoxicity	0.054	0.028	3.44229e-19	7.28802e-15	1.00849		LCP2	low-cytotoxicity	0.591	0.69	2.64252e-84	5.59473e-80	-0.563044
	PGM2L1	low-cytotoxicity	0.146	0.074	4.27743e-54	9.05618e-50	1.00804		LAIR1	low-cytotoxicity	0.069	0.182	1.57758e-83	3.34005e-79	-1.57471
	GCNT2	low-cytotoxicity	0.041	0.021	3.19028e-16	6.75446e-12	1.00711		GLIPR2	low-cytotoxicity	0.078	0.193	2.90785e-83	6.1565e-79	-1.5056
	TAPT1-AS1	low-cytotoxicity	0.043	0.022	4.15702e-17	8.80123e-13	1.00671		CCND2	low-cytotoxicity	0.466	0.575	2.0732e-81	4.38937e-77	-0.8065
	CACNA1C-AS1	low-cytotoxicity	0.056	0.029	4.03641e-20	8.54589e-16	1.00624		ANXA4	low-cytotoxicity	0.313	0.449	2.5975e-81	5.49943e-77	-0.760853
	MTURN	low-cytotoxicity	0.052	0.026	2.38501e-20	5.04954e-16	1.00505		IL2RA	low-cytotoxicity	0.188	0.323	2.63412e-81	5.57696e-77	-1.07544
	RGPD2	low-cytotoxicity	0.02	0.01	2.33231e-08	0.000493797	1.00358		DUSP4	low-cytotoxicity	0.076	0.188	2.88501e-81	6.10815e-77	-1.58125
	IMPACT	low-cytotoxicity	0.089	0.046	1.44447e-31	3.05823e-27	1.00325		TIMP1	low-cytotoxicity	0.381	0.513	1.65272e-80	3.49913e-76	-0.73315
	TMIGD2	low-cytotoxicity	0.32	0.164	5.69248e-132	1.20521e-127	1.00293		RRAS2	low-cytotoxicity	0.239	0.376	1.93789e-80	4.10291e-76	-0.878102
	AC012358.3	low-cytotoxicity	0.043	0.022	1.86495e-15	3.94847e-11	0.999598		PPIB	low-cytotoxicity	0.983	0.989	2.73713e-80	5.79505e-76	-0.266848
	ADCK1	low-cytotoxicity	0.06	0.03	1.74872e-22	3.70239e-18	0.999163		CD81	low-cytotoxicity	0.722	0.802	3.70952e-80	7.85379e-76	-0.42561
	EFHC1	low-cytotoxicity	0.021	0.01	1.74443e-08	0.00036933	0.998326		PPCDC	low-cytotoxicity	0.167	0.295	1.54553e-79	3.27219e-75	-1.08308
	ZNF793	low-cytotoxicity	0.021	0.011	8.41682e-09	0.000178201	0.997078		MAP3K8	low-cytotoxicity	0.258	0.391	1.68957e-79	3.57715e-75	-0.938874
	PIK3IP1	low-cytotoxicity	0.532	0.293	8.53566e-228	1.80717e-223	0.995692		P4HB	low-cytotoxicity	0.76	0.823	2.81177e-79	5.95309e-75	-0.41574
	ZNF57	low-cytotoxicity	0.023	0.011	2.33019e-09	4.93348e-05	0.994922		MAP2K2	low-cytotoxicity	0.696	0.786	7.97107e-79	1.68763e-74	-0.412781
	CCDC102B	low-cytotoxicity	0.024	0.012	6.44805e-10	1.36518e-05	0.993056		ARPC5L	low-cytotoxicity	0.486	0.595	8.54985e-79	1.81017e-74	-0.61487
	DIRC3	low-cytotoxicity	0.036	0.019	2.88893e-12	6.11645e-08	0.990126		PIM1	low-cytotoxicity	0.647	0.744	2.28362e-78	4.83489e-74	-0.477774
	ARID5A	low-cytotoxicity	0.446	0.253	4.06435e-161	8.60503e-157	0.989955		MB21D2	low-cytotoxicity	0.051	0.152	5.0349e-78	1.06599e-73	-1.76464
	PLAG1	low-cytotoxicity	0.091	0.047	1.63503e-31	3.46169e-27	0.988915		TGFB1	low-cytotoxicity	0.786	0.852	7.80504e-78	1.65248e-73	-0.392626
	AL135791.1	low-cytotoxicity	0.022	0.011	5.54353e-09	0.000117368	0.98404		SPCS3	low-cytotoxicity	0.53	0.633	1.12494e-77	2.38172e-73	-0.57762
	AC011997.1	low-cytotoxicity	0.031	0.016	9.71788e-12	2.05747e-07	0.982379		TIMD4	low-cytotoxicity	0.089	0.199	3.32068e-77	7.03054e-73	-1.60502
	PTPRO	low-cytotoxicity	0.048	0.024	1.26681e-18	2.68209e-14	0.980983		MOSPD3	low-cytotoxicity	0.255	0.383	4.38938e-77	9.29319e-73	-0.944964
	PLEKHA7	low-cytotoxicity	0.28	0.152	1.89293e-98	4.00771e-94	0.980043		OSBPL3	low-cytotoxicity	0.153	0.279	4.39857e-77	9.31266e-73	-1.11246
	AC025164.1	low-cytotoxicity	0.171	0.089	3.0048e-62	6.36176e-58	0.978925		FTL	low-cytotoxicity	1	1	4.77867e-77	1.01174e-72	-0.266642
	HSBP1L1	low-cytotoxicity	0.185	0.097	1.09585e-65	2.32013e-61	0.976254		PHLDA1	low-cytotoxicity	0.019	0.101	6.23715e-77	1.32053e-72	-3.00558
	AC022210.2	low-cytotoxicity	0.065	0.034	1.08884e-22	2.3053e-18	0.973903		GNG5	low-cytotoxicity	0.852	0.894	9.48862e-77	2.00893e-72	-0.343136
	MYC	low-cytotoxicity	0.598	0.358	1.93687e-230	4.10075e-226	0.973443		F2R	low-cytotoxicity	0.013	0.09	2.22746e-76	4.71599e-72	-3.01985
	KANK1	low-cytotoxicity	0.058	0.031	2.57724e-20	5.45654e-16	0.973103		DUSP6	low-cytotoxicity	0.014	0.093	3.26727e-76	6.91747e-72	-2.81294
	RNF212	low-cytotoxicity	0.021	0.011	5.95242e-08	0.00126025	0.966261		LMO4	low-cytotoxicity	0.108	0.225	1.48565e-75	3.14541e-71	-1.20194
	TESPA1	low-cytotoxicity	0.59	0.356	1.27232e-229	2.69375e-225	0.963785		TYMS	low-cytotoxicity	0.202	0.335	2.88035e-75	6.09828e-71	-0.856272
	LRRC8D	low-cytotoxicity	0.326	0.174	1.91386e-123	4.05202e-119	0.96142		CX3CR1	low-cytotoxicity	0.007	0.079	6.73565e-75	1.42607e-70	-3.83418
	AC003102.1	low-cytotoxicity	0.022	0.012	8.52212e-09	0.00018043	0.961124		SLC20A1	low-cytotoxicity	0.178	0.303	9.06767e-75	1.91981e-70	-1.04599
	CYB561D2.1	low-cytotoxicity	0.061	0.031	5.0209e-23	1.06302e-18	0.960655		BAX	low-cytotoxicity	0.884	0.922	9.49243e-75	2.00974e-70	-0.355339
	NEURL2	low-cytotoxicity	0.029	0.015	7.09095e-11	1.5013e-06	0.957725		UBE2F	low-cytotoxicity	0.402	0.527	1.28474e-74	2.72005e-70	-0.650552
	BAZ2B	low-cytotoxicity	0.082	0.043	1.12933e-27	2.39103e-23	0.952521		MKI67	low-cytotoxicity	0.244	0.381	2.31932e-73	4.91046e-69	-0.805732
	TOX2	low-cytotoxicity	0.037	0.02	2.67406e-11	5.66152e-07	0.948706		EVA1B	low-cytotoxicity	0.086	0.194	9.29799e-73	1.96857e-68	-1.30308
	CCDC152	low-cytotoxicity	0.036	0.019	8.80495e-13	1.86418e-08	0.944841		AFDN	low-cytotoxicity	0.15	0.271	9.93752e-73	2.10397e-68	-1.06309
	CORO2A	low-cytotoxicity	0.075	0.041	8.87409e-24	1.87882e-19	0.94221		ARHGAP30	low-cytotoxicity	0.61	0.705	4.68306e-72	9.91497e-68	-0.452198
	MX2	low-cytotoxicity	0.147	0.077	2.68798e-51	5.691e-47	0.941182		TBC1D10C	low-cytotoxicity	0.673	0.758	2.16177e-71	4.57689e-67	-0.419361
	LINC02265	low-cytotoxicity	0.022	0.012	1.66987e-08	0.000353546	0.940563		MICAL2	low-cytotoxicity	0.066	0.166	1.8252e-70	3.8643e-66	-1.42887
	SAV1	low-cytotoxicity	0.025	0.013	2.37302e-09	5.02415e-05	0.939521		APOBEC3B	low-cytotoxicity	0.07	0.169	1.07027e-69	2.26597e-65	-1.63331
	LINC00653	low-cytotoxicity	0.016	0.008	2.01362e-06	0.0426324	0.938608		CCL4	low-cytotoxicity	0.035	0.119	1.16216e-69	2.46053e-65	-5.14698
	IGF1R	low-cytotoxicity	0.077	0.04	1.79197e-26	3.79396e-22	0.938357		TEX30	low-cytotoxicity	0.144	0.259	2.34296e-69	4.96051e-65	-1.09528
	CA11	low-cytotoxicity	0.046	0.024	5.35759e-16	1.13431e-11	0.937077		LAPTM5	low-cytotoxicity	0.938	0.965	6.78814e-69	1.43719e-64	-0.295043
	MICU3	low-cytotoxicity	0.061	0.032	3.473e-21	7.35303e-17	0.937057		PTPRJ	low-cytotoxicity	0.331	0.453	2.43076e-68	5.1464e-64	-0.787123
	AC093157.1	low-cytotoxicity	0.197	0.104	1.10588e-67	2.34137e-63	0.936305		E2F2	low-cytotoxicity	0.063	0.159	2.74834e-68	5.81878e-64	-1.54796
	TCP11L2	low-cytotoxicity	0.195	0.103	9.97058e-68	2.11097e-63	0.936274		FNDC3B	low-cytotoxicity	0.107	0.216	7.78136e-68	1.64747e-63	-1.28499
	NLN	low-cytotoxicity	0.059	0.031	6.69644e-20	1.41777e-15	0.93567		YWHAZ	low-cytotoxicity	0.941	0.962	1.1028e-67	2.33484e-63	-0.265792
	CHRM5	low-cytotoxicity	0.022	0.011	2.4958e-08	0.000528411	0.935468		HIST1H1E	low-cytotoxicity	0.614	0.699	1.60178e-67	3.39128e-63	-0.635522
	TGIF1	low-cytotoxicity	0.174	0.094	9.93591e-56	2.10363e-51	0.933753		TENT5C	low-cytotoxicity	0.057	0.15	2.38313e-67	5.04557e-63	-1.56467
	ZNF573	low-cytotoxicity	0.043	0.023	2.68611e-14	5.68703e-10	0.931987		DBI	low-cytotoxicity	0.858	0.895	2.60566e-67	5.5167e-63	-0.339772
	GAS6-AS1	low-cytotoxicity	0.042	0.023	1.349e-13	2.85611e-09	0.931987		PGAM1	low-cytotoxicity	0.804	0.851	2.68094e-67	5.67608e-63	-0.367292
	AC090772.2	low-cytotoxicity	0.029	0.015	1.44024e-10	3.04928e-06	0.929855		PTPN7	low-cytotoxicity	0.407	0.518	7.15092e-67	1.51399e-62	-0.678876
	AL353759.1	low-cytotoxicity	0.021	0.011	8.79369e-08	0.0018618	0.929563		LILRB3	low-cytotoxicity	0.012	0.082	1.52947e-66	3.23819e-62	-2.82464
	LINC00861	low-cytotoxicity	0.486	0.274	3.26294e-183	6.90829e-179	0.928475		GNPTAB	low-cytotoxicity	0.256	0.376	1.70398e-66	3.60767e-62	-0.842119
	PTGR2	low-cytotoxicity	0.028	0.015	5.95706e-10	1.26123e-05	0.928107		NFIL3	low-cytotoxicity	0.086	0.189	1.76644e-66	3.73991e-62	-1.22927
	RUFY3	low-cytotoxicity	0.094	0.052	9.22446e-28	1.953e-23	0.928086		RUNX3	low-cytotoxicity	0.461	0.559	4.84483e-66	1.02575e-61	-0.650922
	LZTFL1	low-cytotoxicity	0.039	0.02	3.60683e-14	7.63637e-10	0.92573		SSR2	low-cytotoxicity	0.911	0.941	6.80083e-66	1.43987e-61	-0.284163
	LSR	low-cytotoxicity	0.048	0.026	7.59081e-16	1.60713e-11	0.925357		CARHSP1	low-cytotoxicity	0.446	0.552	9.59743e-66	2.03197e-61	-0.613008
	IMPG2	low-cytotoxicity	0.023	0.012	1.22399e-08	0.000259143	0.925142		THEMIS	low-cytotoxicity	0.506	0.605	1.13109e-65	2.39473e-61	-0.613825
	KLHDC7B	low-cytotoxicity	0.132	0.07	4.68336e-45	9.91562e-41	0.924694		NCR3	low-cytotoxicity	0.169	0.287	1.29803e-65	2.7482e-61	-0.937683
	LINC02482	low-cytotoxicity	0.079	0.042	5.88603e-26	1.24619e-21	0.922371		ATP6V0B	low-cytotoxicity	0.73	0.788	6.71312e-65	1.4213e-60	-0.38976
	ZSCAN18	low-cytotoxicity	0.036	0.019	4.19625e-13	8.8843e-09	0.922162		CCDC50	low-cytotoxicity	0.12	0.228	1.56326e-64	3.30973e-60	-1.09574
	SNHG8	low-cytotoxicity	0.533	0.327	2.22377e-180	4.70817e-176	0.918911		FCER1G	low-cytotoxicity	0.019	0.09	3.03383e-64	6.42323e-60	-2.79167
	FAM234A	low-cytotoxicity	0.058	0.031	3.60501e-19	7.63252e-15	0.918767		IGF2R	low-cytotoxicity	0.386	0.498	2.42023e-63	5.12411e-59	-0.671635
	LIPT2	low-cytotoxicity	0.031	0.016	2.25121e-10	4.76627e-06	0.917136		FAM3C	low-cytotoxicity	0.174	0.286	2.45497e-63	5.19767e-59	-0.996697
	DBNDD2	low-cytotoxicity	0.09	0.048	2.42485e-28	5.13389e-24	0.915974		SLC1A5	low-cytotoxicity	0.206	0.321	4.7424e-63	1.00406e-58	-0.905542
	SLC37A3	low-cytotoxicity	0.163	0.087	3.76143e-54	7.96369e-50	0.915456		RRM2	low-cytotoxicity	0.188	0.299	5.03367e-63	1.06573e-58	-1.17171
	AL590705.1	low-cytotoxicity	0.019	0.01	4.7772e-07	0.0101143	0.912957		C1orf21	low-cytotoxicity	0.05	0.136	5.2843e-63	1.11879e-58	-1.61826
	SLC18B1	low-cytotoxicity	0.038	0.021	4.94789e-12	1.04757e-07	0.911349		CARD19	low-cytotoxicity	0.22	0.336	8.05283e-63	1.70495e-58	-0.845541
	INPP4B	low-cytotoxicity	0.389	0.236	8.81614e-112	1.86655e-107	0.909943		AOAH	low-cytotoxicity	0.069	0.162	1.29193e-62	2.73528e-58	-1.60978
	RAB3GAP1	low-cytotoxicity	0.318	0.179	3.64137e-104	7.70952e-100	0.908544		CAPG	low-cytotoxicity	0.713	0.783	4.49021e-62	9.50668e-58	-0.43297
	LMTK3	low-cytotoxicity	0.03	0.016	1.98256e-10	4.19748e-06	0.908361		ORAI1	low-cytotoxicity	0.597	0.686	1.57663e-61	3.33805e-57	-0.443116
	AC089983.1	low-cytotoxicity	0.075	0.041	9.73484e-22	2.06106e-17	0.906328		DOCK5	low-cytotoxicity	0.009	0.072	1.59225e-61	3.37112e-57	-3.13902
	ADGRL1	low-cytotoxicity	0.02	0.011	3.94801e-07	0.00835873	0.904125		JUNB	low-cytotoxicity	0.684	0.762	2.25072e-61	4.76522e-57	-0.443754
	TANC2	low-cytotoxicity	0.051	0.027	4.64183e-16	9.82769e-12	0.903983		PNP	low-cytotoxicity	0.378	0.488	3.06121e-61	6.4812e-57	-0.621989
	AC104365.1	low-cytotoxicity	0.076	0.042	2.40008e-22	5.08145e-18	0.903362		ACAA2	low-cytotoxicity	0.391	0.503	3.15989e-61	6.69011e-57	-0.584793
	ZNF32	low-cytotoxicity	0.234	0.129	3.73509e-74	7.90794e-70	0.900289		LITAF	low-cytotoxicity	0.733	0.793	3.40537e-61	7.20984e-57	-0.406209
	ZNF563	low-cytotoxicity	0.057	0.031	1.85796e-18	3.93366e-14	0.898985		VCL	low-cytotoxicity	0.122	0.226	4.62637e-61	9.79494e-57	-1.09936
	FAM169A	low-cytotoxicity	0.038	0.021	3.70708e-12	7.84862e-08	0.896552		ARHGEF12	low-cytotoxicity	0.022	0.092	5.0568e-61	1.07063e-56	-2.31348
	CTBP1-DT	low-cytotoxicity	0.1	0.056	1.75686e-29	3.71962e-25	0.893213		DHRS7	low-cytotoxicity	0.422	0.53	5.71282e-61	1.20952e-56	-0.579591
	STMN3	low-cytotoxicity	0.224	0.121	5.7078e-74	1.20846e-69	0.89286		CYTOR	low-cytotoxicity	0.544	0.65	8.56301e-61	1.81296e-56	-0.443713
	AC092919.1	low-cytotoxicity	0.024	0.013	3.55651e-08	0.000752984	0.892368		PCLAF	low-cytotoxicity	0.199	0.315	4.12439e-60	8.73216e-56	-0.78397
	CLN5	low-cytotoxicity	0.167	0.09	4.82697e-54	1.02197e-49	0.890631		CCDC107	low-cytotoxicity	0.412	0.519	8.0733e-60	1.70928e-55	-0.574898
	AC244213.1	low-cytotoxicity	0.02	0.011	4.57103e-07	0.00967778	0.888714		DDAH2	low-cytotoxicity	0.076	0.169	9.4965e-60	2.0106e-55	-1.30767
	ABLIM1	low-cytotoxicity	0.611	0.367	1.37278e-233	2.90645e-229	0.887415		STK17B	low-cytotoxicity	0.749	0.808	6.99402e-59	1.48077e-54	-0.386423
	TCEAL3	low-cytotoxicity	0.058	0.031	1.56558e-18	3.31465e-14	0.883345		SDF2L1	low-cytotoxicity	0.441	0.537	7.26585e-59	1.53833e-54	-0.644745
	TTTY10	low-cytotoxicity	0.047	0.027	1.8431e-13	3.90222e-09	0.882613		ERI1	low-cytotoxicity	0.096	0.192	7.54558e-59	1.59755e-54	-1.22197
	AL109741.1	low-cytotoxicity	0.05	0.028	3.76312e-15	7.96728e-11	0.882415		CSF2	low-cytotoxicity	0.022	0.09	8.97757e-59	1.90073e-54	-4.26556
	PRAG1	low-cytotoxicity	0.084	0.046	9.2046e-26	1.9488e-21	0.882307		RASGRP1	low-cytotoxicity	0.578	0.665	1.54093e-58	3.26246e-54	-0.477532
	RNF157-AS1	low-cytotoxicity	0.023	0.013	6.54832e-08	0.00138641	0.880354		CHCHD2	low-cytotoxicity	0.987	0.988	1.59103e-58	3.36853e-54	-0.263744
	SLC9B1	low-cytotoxicity	0.028	0.015	1.8714e-09	3.96213e-05	0.879229		SLA2	low-cytotoxicity	0.117	0.218	1.65414e-58	3.50215e-54	-1.05647
	NMB	low-cytotoxicity	0.029	0.015	4.46525e-10	9.45383e-06	0.879121		PDE4A	low-cytotoxicity	0.109	0.209	2.54337e-58	5.38483e-54	-1.03948
	AC079921.1	low-cytotoxicity	0.103	0.058	2.81223e-29	5.95405e-25	0.878		MPST	low-cytotoxicity	0.295	0.411	1.04564e-57	2.21383e-53	-0.658635
	AL136454.1	low-cytotoxicity	0.038	0.021	4.07611e-12	8.62994e-08	0.87793		IER5	low-cytotoxicity	0.189	0.299	2.09441e-57	4.43429e-53	-0.85087
	CAMK1D	low-cytotoxicity	0.247	0.135	9.5115e-80	2.01378e-75	0.876018		PDIA6	low-cytotoxicity	0.67	0.734	2.31493e-57	4.90116e-53	-0.41297
	TP53INP1	low-cytotoxicity	0.192	0.106	1.10631e-58	2.34228e-54	0.875389		CLSPN	low-cytotoxicity	0.113	0.214	3.15694e-57	6.68388e-53	-0.959275
	CARD17	low-cytotoxicity	0.05	0.028	1.71562e-14	3.63232e-10	0.874067		CARD11	low-cytotoxicity	0.354	0.46	4.31038e-57	9.12593e-53	-0.708725
	FKBP5	low-cytotoxicity	0.418	0.251	3.42868e-126	7.2592e-122	0.871799		SLC27A2	low-cytotoxicity	0.089	0.182	6.08521e-57	1.28836e-52	-1.17194
	KIF27	low-cytotoxicity	0.095	0.051	4.94793e-29	1.04758e-24	0.871108		AURKAIP1	low-cytotoxicity	0.674	0.745	1.21942e-56	2.58175e-52	-0.367812
	AC107223.1	low-cytotoxicity	0.042	0.023	3.3286e-13	7.0473e-09	0.870792		CD300A	low-cytotoxicity	0.253	0.366	1.80064e-56	3.81231e-52	-0.751173
	AC131971.1	low-cytotoxicity	0.109	0.061	1.9536e-31	4.13617e-27	0.870222		TMED9	low-cytotoxicity	0.62	0.701	2.55792e-56	5.41562e-52	-0.414353
	EPB41L5	low-cytotoxicity	0.085	0.047	3.93137e-25	8.32349e-21	0.869224		HIVEP3	low-cytotoxicity	0.343	0.452	3.57949e-56	7.5785e-52	-0.700559
	ARRDC5	low-cytotoxicity	0.027	0.015	1.14147e-08	0.000241672	0.868572		IL3RA	low-cytotoxicity	0.064	0.148	1.35782e-55	2.87477e-51	-1.49989
	KLHDC1	low-cytotoxicity	0.039	0.021	1.99173e-12	4.21689e-08	0.863068		RALY	low-cytotoxicity	0.734	0.79	1.52107e-55	3.22041e-51	-0.337657
	METAP1D	low-cytotoxicity	0.043	0.024	8.57913e-13	1.81637e-08	0.861011		AP2S1	low-cytotoxicity	0.657	0.732	1.79753e-55	3.80573e-51	-0.363136
	AC073332.1	low-cytotoxicity	0.079	0.043	8.00184e-24	1.69415e-19	0.860393		RAB24	low-cytotoxicity	0.297	0.408	3.54685e-55	7.50939e-51	-0.668826
	GPR155	low-cytotoxicity	0.408	0.246	4.17726e-120	8.84409e-116	0.858553		HSPA1A	low-cytotoxicity	0.223	0.331	4.35035e-55	9.21057e-51	-0.860096
	MHENCR	low-cytotoxicity	0.379	0.222	1.20012e-115	2.54088e-111	0.857609		TSPO	low-cytotoxicity	0.744	0.81	5.35701e-55	1.13419e-50	-0.329721
	WDR19	low-cytotoxicity	0.075	0.042	2.39648e-21	5.07384e-17	0.857474		SEC61B	low-cytotoxicity	0.922	0.941	1.05024e-54	2.22357e-50	-0.278184
	LINC00886	low-cytotoxicity	0.133	0.072	8.47675e-42	1.7947e-37	0.85672		GZMK	low-cytotoxicity	0.097	0.189	2.1299e-54	4.50942e-50	-1.3272
	NDUFV2-AS1	low-cytotoxicity	0.093	0.052	1.31648e-27	2.78725e-23	0.856365		HEG1	low-cytotoxicity	0.068	0.152	2.61216e-54	5.53047e-50	-1.36772
	CAMKK1	low-cytotoxicity	0.024	0.013	1.10682e-07	0.00234335	0.855689		RAP1B	low-cytotoxicity	0.814	0.86	4.00781e-54	8.48533e-50	-0.291056
	ZNF571	low-cytotoxicity	0.022	0.012	2.04125e-07	0.00432174	0.854702		PPDPF	low-cytotoxicity	0.907	0.931	4.96289e-54	1.05074e-49	-0.294809
	GRAPL	low-cytotoxicity	0.033	0.019	2.58805e-10	5.47941e-06	0.852372		TMEM273	low-cytotoxicity	0.013	0.072	5.06994e-54	1.07341e-49	-2.39497
	PATZ1	low-cytotoxicity	0.106	0.059	1.08697e-30	2.30133e-26	0.851659		PTGER2	low-cytotoxicity	0.215	0.327	5.21627e-54	1.10439e-49	-0.696522
	RAB30	low-cytotoxicity	0.044	0.025	6.76118e-13	1.43148e-08	0.851398		CCL3	low-cytotoxicity	0.035	0.105	7.51639e-54	1.59137e-49	-4.50521
	LINC01311	low-cytotoxicity	0.024	0.014	7.85606e-08	0.00166329	0.850416		PXN	low-cytotoxicity	0.338	0.449	1.10053e-53	2.33004e-49	-0.591277
	PPARGC1B	low-cytotoxicity	0.073	0.042	6.93823e-20	1.46896e-15	0.849534		NQO1	low-cytotoxicity	0.135	0.232	1.15352e-53	2.44223e-49	-1.11188
	MAN2A1	low-cytotoxicity	0.308	0.183	2.23093e-84	4.72333e-80	0.849418		FDPS	low-cytotoxicity	0.58	0.649	1.69814e-53	3.59531e-49	-0.493494
	AC073475.1	low-cytotoxicity	0.034	0.019	1.32221e-10	2.79938e-06	0.849121		LYN	low-cytotoxicity	0.026	0.092	3.03329e-53	6.42207e-49	-1.90111
	SORBS3	low-cytotoxicity	0.146	0.082	3.02502e-41	6.40457e-37	0.847795		PTP4A2	low-cytotoxicity	0.761	0.822	6.01687e-53	1.27389e-48	-0.313628
	TCTE3	low-cytotoxicity	0.032	0.018	6.12765e-10	1.29735e-05	0.847432		CEBPD	low-cytotoxicity	0.006	0.058	6.89582e-53	1.45998e-48	-3.85308
	ANKRD42	low-cytotoxicity	0.022	0.012	5.13684e-07	0.0108757	0.84735		TUBB	low-cytotoxicity	0.686	0.754	8.8479e-53	1.87328e-48	-0.431518
	BICDL1	low-cytotoxicity	0.163	0.092	9.47387e-46	2.00581e-41	0.845197		KIF21B	low-cytotoxicity	0.135	0.232	9.80279e-53	2.07545e-48	-0.976691
	BMP2K	low-cytotoxicity	0.175	0.105	9.8708e-42	2.08985e-37	0.844236		HMGB2	low-cytotoxicity	0.604	0.686	1.06744e-52	2.25998e-48	-0.342903
	AL592295.4	low-cytotoxicity	0.07	0.039	3.5458e-20	7.50718e-16	0.844073		DHCR24	low-cytotoxicity	0.141	0.239	1.19141e-52	2.52246e-48	-0.947441
	TTTY14	low-cytotoxicity	0.081	0.046	2.08674e-22	4.41804e-18	0.84406		GPR68	low-cytotoxicity	0.116	0.21	1.27091e-52	2.69076e-48	-1.02217
	TWNK	low-cytotoxicity	0.053	0.03	3.94006e-15	8.34189e-11	0.842242		CDC42SE1	low-cytotoxicity	0.622	0.704	2.19046e-52	4.63765e-48	-0.384688
	POLR2J2	low-cytotoxicity	0.036	0.02	3.11546e-11	6.59605e-07	0.842183		KCNN4	low-cytotoxicity	0.072	0.156	2.26303e-52	4.79128e-48	-1.22758
	MSL3	low-cytotoxicity	0.3	0.18	3.33902e-80	7.06938e-76	0.840711		MCM5	low-cytotoxicity	0.157	0.256	3.20291e-52	6.78121e-48	-0.94191
	NEIL2	low-cytotoxicity	0.035	0.02	2.86379e-09	6.06322e-05	0.838444		ZDHHC14	low-cytotoxicity	0.101	0.192	6.49312e-52	1.37472e-47	-1.03208
	DENND11	low-cytotoxicity	0.183	0.104	5.08107e-52	1.07576e-47	0.838095		GGH	low-cytotoxicity	0.094	0.183	2.03367e-51	4.30568e-47	-1.08971
	TSGA10	low-cytotoxicity	0.082	0.047	1.91419e-21	4.05272e-17	0.838039		AL391056.1	low-cytotoxicity	0.095	0.183	2.06255e-51	4.36683e-47	-1.14041
	TSEN2	low-cytotoxicity	0.077	0.044	2.73687e-21	5.7945e-17	0.834832		PRSS23	low-cytotoxicity	0.006	0.056	4.7758e-51	1.01113e-46	-3.35835
	ATP6V1E2	low-cytotoxicity	0.056	0.031	1.54186e-15	3.26443e-11	0.834129		H2AFZ	low-cytotoxicity	0.803	0.848	5.48953e-51	1.16224e-46	-0.467945
	LYRM9	low-cytotoxicity	0.064	0.036	1.3584e-17	2.87601e-13	0.832375		AC013652.1	low-cytotoxicity	0.003	0.051	6.77575e-51	1.43456e-46	-3.97208
	GGT7	low-cytotoxicity	0.053	0.03	5.11996e-15	1.084e-10	0.831318		AL158071.3	low-cytotoxicity	0.019	0.079	1.18904e-50	2.51745e-46	-2.11855
	BNIP3	low-cytotoxicity	0.275	0.155	4.246e-84	8.98964e-80	0.830852		IQGAP2	low-cytotoxicity	0.544	0.633	1.55354e-50	3.28915e-46	-0.464264
	SNHG5	low-cytotoxicity	0.595	0.379	8.28989e-192	1.75514e-187	0.830788		TGFBR3	low-cytotoxicity	0.057	0.134	1.6206e-50	3.43113e-46	-1.51008
	SNHG25	low-cytotoxicity	0.107	0.061	5.77526e-29	1.22274e-24	0.829058		TST	low-cytotoxicity	0.061	0.14	1.87576e-50	3.97137e-46	-1.26838
	LINC01089	low-cytotoxicity	0.142	0.082	1.51909e-37	3.21623e-33	0.828349		VASP	low-cytotoxicity	0.397	0.49	1.88395e-50	3.98869e-46	-0.586216
	PLD6	low-cytotoxicity	0.143	0.081	5.14559e-40	1.08942e-35	0.828206		SP140	low-cytotoxicity	0.284	0.392	1.97869e-50	4.18929e-46	-0.631525
	AC027020.2	low-cytotoxicity	0.022	0.012	9.066e-07	0.0191945	0.827632		PSMB6	low-cytotoxicity	0.743	0.787	2.1884e-50	4.63327e-46	-0.32844
	MEGF6	low-cytotoxicity	0.028	0.016	1.97232e-08	0.000417579	0.827441		CD47	low-cytotoxicity	0.665	0.731	2.59377e-50	5.49154e-46	-0.355956
	ABCA10	low-cytotoxicity	0.024	0.014	4.47468e-07	0.00947379	0.827146		FN1	low-cytotoxicity	0.007	0.057	2.8831e-50	6.10409e-46	-3.67146
	NELL2	low-cytotoxicity	0.602	0.398	5.37857e-170	1.13875e-165	0.826998		IL10RA	low-cytotoxicity	0.34	0.442	4.50627e-50	9.54068e-46	-0.618475
	RIPK2	low-cytotoxicity	0.055	0.031	3.44998e-15	7.3043e-11	0.825931		AC022706.1	low-cytotoxicity	0.08	0.164	5.7265e-50	1.21242e-45	-1.1028
	KLF5	low-cytotoxicity	0.02	0.012	2.02488e-06	0.0428707	0.82492		FXYD2	low-cytotoxicity	0.012	0.066	6.12187e-50	1.29612e-45	-3.16088
	GABPB1-AS1	low-cytotoxicity	0.359	0.217	3.13983e-98	6.64765e-94	0.823634		H2AFV	low-cytotoxicity	0.847	0.886	2.32695e-49	4.92662e-45	-0.332923
	ZBED5-AS1	low-cytotoxicity	0.089	0.051	2.7193e-23	5.75731e-19	0.822787		ORAI3	low-cytotoxicity	0.267	0.371	2.5124e-49	5.31925e-45	-0.685915
	USP18	low-cytotoxicity	0.029	0.017	1.34178e-08	0.000284081	0.820357		TRPV2	low-cytotoxicity	0.255	0.358	2.79786e-49	5.92362e-45	-0.673933
	AL139011.1	low-cytotoxicity	0.086	0.05	5.36277e-21	1.13541e-16	0.819146		CDT1	low-cytotoxicity	0.15	0.25	3.12761e-49	6.62177e-45	-0.762971
	ZBTB20	low-cytotoxicity	0.427	0.251	9.24472e-131	1.95729e-126	0.818993		ZMIZ1	low-cytotoxicity	0.158	0.255	7.65237e-49	1.62016e-44	-0.839769
	CLUAP1	low-cytotoxicity	0.352	0.213	6.62344e-95	1.40232e-90	0.818363		BUB3	low-cytotoxicity	0.555	0.639	9.11168e-49	1.92913e-44	-0.416624
	RALGPS2	low-cytotoxicity	0.056	0.032	4.56898e-15	9.67344e-11	0.8168		WIPI1	low-cytotoxicity	0.126	0.218	1.10838e-48	2.34666e-44	-0.923395
	PAXIP1-AS2	low-cytotoxicity	0.089	0.051	1.88075e-24	3.98192e-20	0.815047		WDFY2	low-cytotoxicity	0.147	0.241	2.08541e-48	4.41523e-44	-0.938667
	SNHG4	low-cytotoxicity	0.029	0.017	1.41614e-08	0.000299825	0.810803		LMNA	low-cytotoxicity	0.026	0.087	2.6012e-48	5.50726e-44	-1.84034
	HIVEP2	low-cytotoxicity	0.346	0.206	1.2967e-96	2.74537e-92	0.809798		SLC27A3	low-cytotoxicity	0.038	0.106	3.1391e-48	6.64611e-44	-1.55531
	ALPK1	low-cytotoxicity	0.244	0.141	1.20185e-67	2.54455e-63	0.805081		RAB11FIP1	low-cytotoxicity	0.301	0.401	3.62305e-48	7.67073e-44	-0.68735
	MTUS1	low-cytotoxicity	0.034	0.019	9.05431e-10	1.91698e-05	0.80487		RAB29	low-cytotoxicity	0.324	0.421	3.83875e-48	8.12739e-44	-0.6354
	RPL36A	low-cytotoxicity	0.992	0.969	0	0	0.803849		PTPN18	low-cytotoxicity	0.241	0.343	5.37454e-48	1.1379e-43	-0.686196
	TFAP4	low-cytotoxicity	0.112	0.064	3.96565e-30	8.39608e-26	0.800005		MKNK1	low-cytotoxicity	0.123	0.213	6.87104e-48	1.45474e-43	-0.931066
	CYP2U1	low-cytotoxicity	0.05	0.03	7.71979e-13	1.63443e-08	0.795773		H2AFY	low-cytotoxicity	0.7	0.749	7.58922e-48	1.60679e-43	-0.366399
	TNFSF8	low-cytotoxicity	0.431	0.258	2.41993e-124	5.12348e-120	0.795522		TMEM59	low-cytotoxicity	0.758	0.811	9.36905e-48	1.98361e-43	-0.304691
	ZRANB3	low-cytotoxicity	0.116	0.067	2.44025e-29	5.16651e-25	0.793957		STK10	low-cytotoxicity	0.506	0.591	1.26847e-47	2.68561e-43	-0.473883
	CAMK4	low-cytotoxicity	0.819	0.602	4.91714e-271	1.04106e-266	0.793782		ATP2A3	low-cytotoxicity	0.228	0.328	1.41469e-47	2.99519e-43	-0.735475
	BTBD8	low-cytotoxicity	0.022	0.013	1.44973e-06	0.0306936	0.790503		HBEGF	low-cytotoxicity	0.056	0.129	1.45551e-47	3.08161e-43	-1.5327
	PAQR8	low-cytotoxicity	0.062	0.036	6.07439e-16	1.28607e-11	0.790089		TALDO1	low-cytotoxicity	0.783	0.839	1.80428e-47	3.82002e-43	-0.285858
	SHISAL2A	low-cytotoxicity	0.119	0.068	1.87157e-31	3.96249e-27	0.789405		ARHGDIA	low-cytotoxicity	0.727	0.786	2.36344e-47	5.00388e-43	-0.323246
	MTERF4	low-cytotoxicity	0.511	0.326	5.60623e-141	1.18695e-136	0.787838		RNF213	low-cytotoxicity	0.852	0.874	6.95492e-47	1.4725e-42	-0.353532
	KANSL1L	low-cytotoxicity	0.102	0.059	8.3008e-26	1.75745e-21	0.786446		SMCO4	low-cytotoxicity	0.166	0.261	1.03627e-46	2.194e-42	-0.81867
	CARMIL1	low-cytotoxicity	0.057	0.032	3.12191e-15	6.60971e-11	0.786027		TPI1	low-cytotoxicity	0.956	0.968	1.33054e-46	2.81703e-42	-0.279588
	TTC39C	low-cytotoxicity	0.602	0.387	3.23733e-179	6.85407e-175	0.785717		ASF1B	low-cytotoxicity	0.135	0.228	1.5021e-46	3.18025e-42	-0.791165
	FAM13A	low-cytotoxicity	0.069	0.047	2.25219e-10	4.76833e-06	0.78447		APOBEC3C	low-cytotoxicity	0.266	0.367	1.57113e-46	3.32639e-42	-0.633378
	AL353708.3	low-cytotoxicity	0.023	0.014	1.15003e-06	0.0243483	0.783681		TSEN54	low-cytotoxicity	0.179	0.277	1.78311e-46	3.7752e-42	-0.738321
	ZNF585B	low-cytotoxicity	0.085	0.051	7.74155e-20	1.63904e-15	0.782387		GATA3	low-cytotoxicity	0.323	0.425	2.06435e-46	4.37064e-42	-0.57224
	CEP68	low-cytotoxicity	0.217	0.128	9.21815e-56	1.95167e-51	0.781694		DYNLL1	low-cytotoxicity	0.746	0.806	2.64389e-46	5.59764e-42	-0.324769
	ZNF433-AS1	low-cytotoxicity	0.237	0.143	6.16621e-57	1.30551e-52	0.781526		GAB3	low-cytotoxicity	0.052	0.123	4.14998e-46	8.78633e-42	-1.37358
	LINC01184	low-cytotoxicity	0.157	0.093	1.20513e-38	2.55149e-34	0.7807		TUBB4B	low-cytotoxicity	0.355	0.456	4.34791e-46	9.20539e-42	-0.590441
	SYPL1	low-cytotoxicity	0.324	0.194	3.69494e-85	7.82293e-81	0.779122		ITGA2	low-cytotoxicity	0.016	0.07	4.40264e-46	9.32127e-42	-2.20639
	TMEM156	low-cytotoxicity	0.366	0.231	3.90277e-87	8.26294e-83	0.779035		SNX5	low-cytotoxicity	0.391	0.484	5.35105e-46	1.13292e-41	-0.524186
	AC010442.1	low-cytotoxicity	0.024	0.014	1.19719e-06	0.0253468	0.778648		PLEKHF1	low-cytotoxicity	0.273	0.373	6.91681e-46	1.46443e-41	-0.634295
	AC012645.3	low-cytotoxicity	0.048	0.028	2.71965e-12	5.75803e-08	0.778528		GZMH	low-cytotoxicity	0.001	0.043	7.91135e-46	1.67499e-41	-5.48348
	SAMD12	low-cytotoxicity	0.059	0.034	2.58747e-15	5.47819e-11	0.777781		CDC42EP3	low-cytotoxicity	0.103	0.187	1.28736e-45	2.7256e-41	-0.994306
	CLYBL	low-cytotoxicity	0.091	0.054	1.08893e-21	2.30548e-17	0.777708		BSG	low-cytotoxicity	0.644	0.711	4.36942e-45	9.25093e-41	-0.34966
	C12orf66	low-cytotoxicity	0.046	0.027	1.87709e-12	3.97418e-08	0.777043		IFI27L2	low-cytotoxicity	0.409	0.501	6.51698e-45	1.37978e-40	-0.50991
	NCMAP-DT	low-cytotoxicity	0.047	0.028	1.24705e-11	2.64026e-07	0.776969		PCMT1	low-cytotoxicity	0.41	0.497	7.14182e-45	1.51207e-40	-0.536475
	AC083862.3	low-cytotoxicity	0.023	0.013	1.50306e-06	0.0318229	0.77622		MT-ND4L	low-cytotoxicity	0.999	0.998	1.00158e-44	2.12055e-40	-0.275337
	AL161644.1	low-cytotoxicity	0.027	0.016	1.84508e-07	0.00390641	0.775957		C11orf21	low-cytotoxicity	0.04	0.105	1.25911e-44	2.66578e-40	-1.48516
	CYSLTR1	low-cytotoxicity	0.429	0.272	6.11608e-107	1.2949e-102	0.775835		ILK	low-cytotoxicity	0.555	0.633	1.57323e-44	3.33085e-40	-0.402868
	CBLN3	low-cytotoxicity	0.034	0.02	5.44317e-09	0.000115243	0.775664		P4HA2	low-cytotoxicity	0.006	0.05	1.73634e-44	3.67617e-40	-3.18915
	SNX9	low-cytotoxicity	0.286	0.185	3.78066e-57	8.00441e-53	0.770401		SRSF3	low-cytotoxicity	0.723	0.775	3.45781e-44	7.32088e-40	-0.333648
	TESMIN	low-cytotoxicity	0.055	0.032	1.14584e-13	2.42596e-09	0.769608		KLF13	low-cytotoxicity	0.553	0.627	3.57785e-44	7.57503e-40	-0.411157
	RPP40	low-cytotoxicity	0.051	0.031	2.16811e-12	4.59033e-08	0.767547		PSMB2	low-cytotoxicity	0.64	0.697	8.37544e-44	1.77325e-39	-0.381683
	FAM241A	low-cytotoxicity	0.19	0.115	5.30662e-43	1.12352e-38	0.767386		FRMD4B	low-cytotoxicity	0.108	0.191	9.47513e-44	2.00608e-39	-1.06761
	AP001318.2	low-cytotoxicity	0.037	0.022	4.87942e-09	0.000103307	0.765768		MGST3	low-cytotoxicity	0.364	0.453	1.00158e-43	2.12055e-39	-0.579176
	AC053527.2	low-cytotoxicity	0.027	0.016	3.05683e-07	0.00647193	0.761858		ZYX	low-cytotoxicity	0.574	0.647	1.21671e-43	2.57602e-39	-0.416517
	GTF2IRD2	low-cytotoxicity	0.093	0.055	2.3236e-21	4.91952e-17	0.760686		SLC2A3	low-cytotoxicity	0.566	0.647	1.36237e-43	2.88442e-39	-0.39701
	LRATD2	low-cytotoxicity	0.036	0.021	1.81026e-09	3.83269e-05	0.760411		TNFSF12	low-cytotoxicity	0.5	0.578	1.40811e-43	2.98125e-39	-0.473372
	AFAP1	low-cytotoxicity	0.027	0.016	4.549e-07	0.00963114	0.75859		SPCS2	low-cytotoxicity	0.646	0.708	1.6895e-43	3.577e-39	-0.352394
	RPL39	low-cytotoxicity	0.999	0.998	0	0	0.757256		SAMSN1	low-cytotoxicity	0.359	0.45	2.379e-43	5.03683e-39	-0.606187
	AC087741.1	low-cytotoxicity	0.025	0.015	9.37371e-07	0.019846	0.756801		GUSB	low-cytotoxicity	0.248	0.343	3.5374e-43	7.48939e-39	-0.642757
	LEF1	low-cytotoxicity	0.892	0.701	0	0	0.756499		YWHAH	low-cytotoxicity	0.456	0.538	4.39925e-43	9.31409e-39	-0.489158
	TP53TG1	low-cytotoxicity	0.178	0.108	3.08123e-40	6.52359e-36	0.756447		GLRX	low-cytotoxicity	0.393	0.479	7.44062e-43	1.57533e-38	-0.55902
	AC006299.1	low-cytotoxicity	0.04	0.025	3.07873e-09	6.51828e-05	0.756035		THEMIS2	low-cytotoxicity	0.166	0.257	8.34188e-43	1.76614e-38	-0.76077
	ASNS	low-cytotoxicity	0.057	0.034	3.89814e-13	8.25313e-09	0.755886		PERP	low-cytotoxicity	0.063	0.135	9.91508e-43	2.09922e-38	-1.17626
	AC136475.3	low-cytotoxicity	0.125	0.071	1.81043e-34	3.83304e-30	0.755451		SDF4	low-cytotoxicity	0.504	0.578	1.12895e-42	2.39022e-38	-0.442427
	AC136475.1	low-cytotoxicity	0.079	0.049	1.05015e-16	2.22338e-12	0.754328		EGR1	low-cytotoxicity	0.006	0.048	3.20477e-42	6.78513e-38	-3.60927
	ZNF596	low-cytotoxicity	0.039	0.023	2.1516e-09	4.55537e-05	0.753477		SEPTIN7	low-cytotoxicity	0.789	0.832	3.92733e-42	8.31494e-38	-0.273818
	AL162377.1	low-cytotoxicity	0.035	0.021	1.37485e-08	0.000291083	0.752958		STAP1	low-cytotoxicity	0.057	0.125	5.3028e-42	1.12271e-37	-1.2348
	CCNT2-AS1	low-cytotoxicity	0.029	0.018	1.58773e-07	0.00336154	0.751009		XCL1	low-cytotoxicity	0.002	0.041	6.08116e-42	1.2875e-37	-5.39957
	S100B	low-cytotoxicity	0.016	0.009	1.7721e-06	0.037519	0.749176		RAC1	low-cytotoxicity	0.758	0.805	6.56702e-42	1.39037e-37	-0.268627
	IMPDH2	low-cytotoxicity	0.614	0.418	1.11648e-161	2.36381e-157	0.748331		ARL6IP6	low-cytotoxicity	0.218	0.31	8.22028e-42	1.7404e-37	-0.684279
	FAM229B	low-cytotoxicity	0.053	0.031	1.41271e-12	2.99098e-08	0.746956		KIF21A	low-cytotoxicity	0.081	0.155	9.59635e-42	2.03174e-37	-1.06453
	HCG27	low-cytotoxicity	0.038	0.022	3.05503e-09	6.46811e-05	0.745662		TRABD	low-cytotoxicity	0.569	0.636	1.0797e-41	2.28594e-37	-0.406933
	RCAN3AS	low-cytotoxicity	0.111	0.067	1.19919e-24	2.53892e-20	0.744855		COX8A	low-cytotoxicity	0.93	0.943	1.22998e-41	2.60412e-37	-0.270213
	EEF1B2	low-cytotoxicity	0.999	0.992	0	0	0.74477		DIAPH1	low-cytotoxicity	0.456	0.54	1.70448e-41	3.60873e-37	-0.459937
	NPAS2	low-cytotoxicity	0.027	0.016	6.33507e-07	0.0134126	0.744475		GINS2	low-cytotoxicity	0.09	0.166	2.01314e-41	4.26221e-37	-1.10208
	SLC8B1	low-cytotoxicity	0.099	0.061	2.85972e-21	6.05459e-17	0.743497		CLTA	low-cytotoxicity	0.786	0.82	2.79159e-41	5.91036e-37	-0.282111
	LINC01473	low-cytotoxicity	0.068	0.042	3.9706e-14	8.40656e-10	0.743483		RAB5IF	low-cytotoxicity	0.558	0.623	3.34264e-41	7.07704e-37	-0.426309
	KRBA1	low-cytotoxicity	0.031	0.018	1.03539e-07	0.00219212	0.742617		MT1E	low-cytotoxicity	0.15	0.234	3.58831e-41	7.59717e-37	-1.00956
	ZNF790-AS1	low-cytotoxicity	0.033	0.02	3.28593e-08	0.000695697	0.742242		ERMP1	low-cytotoxicity	0.102	0.181	3.70434e-41	7.84283e-37	-0.920208
	ZC2HC1A	low-cytotoxicity	0.041	0.026	3.49461e-09	7.39879e-05	0.741964		SCN9A	low-cytotoxicity	0.005	0.046	4.83573e-41	1.02382e-36	-3.27794
	C11orf65	low-cytotoxicity	0.058	0.035	5.1136e-13	1.08265e-08	0.741785		TACC1	low-cytotoxicity	0.344	0.433	4.87876e-41	1.03293e-36	-0.556219
	C17orf100	low-cytotoxicity	0.071	0.043	3.86774e-16	8.18877e-12	0.738745		SDC4	low-cytotoxicity	0.031	0.088	5.76452e-41	1.22046e-36	-1.65895
	AL603839.3	low-cytotoxicity	0.043	0.026	4.31181e-10	9.12895e-06	0.735965		GYG1	low-cytotoxicity	0.294	0.385	6.20851e-41	1.31447e-36	-0.606893
	ADARB2	low-cytotoxicity	0.046	0.028	5.7666e-10	1.2209e-05	0.734433		GOLIM4	low-cytotoxicity	0.01	0.054	1.29023e-40	2.73167e-36	-2.58804
	ID3	low-cytotoxicity	0.052	0.034	4.21311e-09	8.91999e-05	0.734304		CD109	low-cytotoxicity	0.07	0.141	1.40558e-40	2.97589e-36	-1.09788
	C10orf143	low-cytotoxicity	0.053	0.032	5.08636e-12	1.07688e-07	0.731623		GSTA4	low-cytotoxicity	0.028	0.083	1.52208e-40	3.22255e-36	-1.65129
	TCEAL1	low-cytotoxicity	0.056	0.033	1.56943e-13	3.3228e-09	0.730914		NDFIP2	low-cytotoxicity	0.076	0.146	2.11546e-40	4.47885e-36	-1.33475
	C8orf37-AS1	low-cytotoxicity	0.027	0.016	1.20053e-06	0.0254176	0.729678		FDFT1	low-cytotoxicity	0.695	0.763	3.57643e-40	7.57201e-36	-0.288463
	LINC-PINT	low-cytotoxicity	0.077	0.048	4.40361e-16	9.32333e-12	0.727804		MYDGF	low-cytotoxicity	0.605	0.667	4.14793e-40	8.78199e-36	-0.413097
	AMN1	low-cytotoxicity	0.063	0.039	2.21279e-13	4.68492e-09	0.726077		ATP6V0C	low-cytotoxicity	0.779	0.814	5.12856e-40	1.08582e-35	-0.275236
	MTHFD2L	low-cytotoxicity	0.152	0.092	2.9757e-33	6.30015e-29	0.725662		CCR8	low-cytotoxicity	0.009	0.053	5.34434e-40	1.1315e-35	-2.52878
	AC242842.1	low-cytotoxicity	0.042	0.025	1.30513e-09	2.76322e-05	0.724802		BIN2	low-cytotoxicity	0.658	0.729	5.71265e-40	1.20948e-35	-0.311236
	FCMR	low-cytotoxicity	0.746	0.53	7.34178e-209	1.5544e-204	0.723219		PLAUR	low-cytotoxicity	0.013	0.059	7.79041e-40	1.64939e-35	-2.26074
	ALKBH2	low-cytotoxicity	0.088	0.054	4.49572e-19	9.51834e-15	0.72302		LINC00963	low-cytotoxicity	0.076	0.147	8.92728e-40	1.89008e-35	-1.03017
	ZNF844	low-cytotoxicity	0.033	0.02	5.64397e-08	0.00119494	0.722064		TMEM106C	low-cytotoxicity	0.19	0.277	1.45255e-39	3.07534e-35	-0.789972
	LY9	low-cytotoxicity	0.391	0.232	6.27084e-107	1.32766e-102	0.721442		FES	low-cytotoxicity	0.076	0.146	2.06002e-39	4.36147e-35	-1.13619
	CEP19	low-cytotoxicity	0.095	0.059	2.69807e-19	5.71234e-15	0.720327		CDCP1	low-cytotoxicity	0.008	0.05	2.12242e-39	4.4936e-35	-2.59787
	STX18-AS1	low-cytotoxicity	0.049	0.03	9.34274e-11	1.97804e-06	0.719739		JUN	low-cytotoxicity	0.399	0.479	2.52743e-39	5.35107e-35	-0.599686
	STAT1	low-cytotoxicity	0.97	0.88	0	0	0.718965		CELF2	low-cytotoxicity	0.717	0.77	3.60644e-39	7.63556e-35	-0.355053
	EPB41L4A-AS1	low-cytotoxicity	0.307	0.194	4.58089e-67	9.69867e-63	0.718919		GNA15	low-cytotoxicity	0.198	0.287	3.62386e-39	7.67243e-35	-0.685168
	AC004812.2	low-cytotoxicity	0.08	0.049	2.28507e-17	4.83795e-13	0.718356		SUSD1	low-cytotoxicity	0.062	0.129	5.01311e-39	1.06137e-34	-1.12593
	SMYD5	low-cytotoxicity	0.028	0.017	9.05757e-07	0.0191767	0.716884		CD48	low-cytotoxicity	0.865	0.902	6.96874e-39	1.47542e-34	-0.261897
	IFITM3	low-cytotoxicity	0.469	0.32	2.99092e-92	6.33238e-88	0.716435		SNX10	low-cytotoxicity	0.193	0.28	9.18328e-39	1.94428e-34	-0.707133
	FGFBP3	low-cytotoxicity	0.031	0.019	2.11534e-07	0.0044786	0.715564		LAG3	low-cytotoxicity	0.034	0.09	9.60098e-39	2.03272e-34	-1.88691
	TMEM263	low-cytotoxicity	0.259	0.161	6.77133e-56	1.43363e-51	0.715289		PTK2B	low-cytotoxicity	0.266	0.355	1.12996e-38	2.39235e-34	-0.624934
	NR1D2	low-cytotoxicity	0.157	0.094	2.38521e-36	5.04997e-32	0.71454		HSPA5	low-cytotoxicity	0.748	0.782	1.17504e-38	2.4878e-34	-0.370245
	JHY	low-cytotoxicity	0.028	0.017	1.14665e-06	0.0242768	0.713603		SMIM29	low-cytotoxicity	0.325	0.414	1.4496e-38	3.06909e-34	-0.552249
	SNHG29	low-cytotoxicity	0.976	0.902	0	0	0.712759		DAD1	low-cytotoxicity	0.839	0.867	1.67966e-38	3.55617e-34	-0.252967
	AC244131.2	low-cytotoxicity	0.053	0.032	4.03661e-12	8.54632e-08	0.712356		RAP1A	low-cytotoxicity	0.67	0.722	1.83377e-38	3.88245e-34	-0.33286
	CA6	low-cytotoxicity	0.068	0.043	2.64062e-13	5.59072e-09	0.712201		RASGEF1A	low-cytotoxicity	0.101	0.176	1.9039e-38	4.03093e-34	-0.889909
	ADGRE1	low-cytotoxicity	0.093	0.059	1.21434e-17	2.571e-13	0.711422		NEDD9	low-cytotoxicity	0.228	0.316	1.95014e-38	4.12884e-34	-0.6834
	TIPARP	low-cytotoxicity	0.418	0.271	1.97826e-92	4.18837e-88	0.710826		CCDC85B	low-cytotoxicity	0.68	0.742	2.15855e-38	4.57008e-34	-0.309595
	STAT6	low-cytotoxicity	0.364	0.233	2.47226e-80	5.23426e-76	0.710614		INPP4A	low-cytotoxicity	0.443	0.519	2.92198e-38	6.18642e-34	-0.518272
	GBP4	low-cytotoxicity	0.71	0.538	6.69892e-158	1.4183e-153	0.70992		MCM7	low-cytotoxicity	0.228	0.313	3.16524e-38	6.70144e-34	-0.711703
	CHKA	low-cytotoxicity	0.049	0.03	4.984e-11	1.05521e-06	0.70924		MCL1	low-cytotoxicity	0.591	0.659	3.30993e-38	7.00778e-34	-0.37125
	NPM3	low-cytotoxicity	0.119	0.072	9.48418e-26	2.00799e-21	0.709008		ADAP1	low-cytotoxicity	0.038	0.095	3.38019e-38	7.15653e-34	-1.44488
	GAS5	low-cytotoxicity	0.889	0.745	8.85598e-283	1.87499e-278	0.7087		KRT7	low-cytotoxicity	0.029	0.082	4.483e-38	9.49141e-34	-1.75879
	AL359513.1	low-cytotoxicity	0.038	0.023	6.56176e-09	0.000138926	0.708301		DTL	low-cytotoxicity	0.077	0.146	6.80791e-38	1.44137e-33	-1.10266
	ACVR2A	low-cytotoxicity	0.08	0.05	2.30193e-16	4.87365e-12	0.707774		CEP55	low-cytotoxicity	0.132	0.212	7.36539e-38	1.5594e-33	-0.84127
	PPT2	low-cytotoxicity	0.051	0.032	2.08336e-10	4.4109e-06	0.707217		MCM2	low-cytotoxicity	0.111	0.188	7.68927e-38	1.62797e-33	-0.889654
	ABRAXAS1	low-cytotoxicity	0.172	0.108	1.76352e-34	3.73372e-30	0.706839		NIBAN2	low-cytotoxicity	0.022	0.071	8.3814e-38	1.77451e-33	-1.78044
	PARP11	low-cytotoxicity	0.231	0.145	1.16292e-47	2.46214e-43	0.706433		SLC2A8	low-cytotoxicity	0.02	0.068	1.17107e-37	2.47939e-33	-1.80868
	LINC01678	low-cytotoxicity	0.059	0.037	3.26855e-12	6.92017e-08	0.706253		PTMS	low-cytotoxicity	0.146	0.228	1.37671e-37	2.91477e-33	-0.807776
	AC015982.2	low-cytotoxicity	0.05	0.031	1.15069e-10	2.43623e-06	0.70603		TSPAN15	low-cytotoxicity	0.005	0.043	2.34659e-37	4.96821e-33	-3.0448
	L3MBTL1	low-cytotoxicity	0.029	0.018	6.62369e-07	0.0140237	0.705248		CAMK1	low-cytotoxicity	0.04	0.097	2.787e-37	5.90064e-33	-1.42802
	MAGEF1	low-cytotoxicity	0.11	0.068	5.77295e-23	1.22225e-18	0.704422		CIDEB	low-cytotoxicity	0.043	0.101	2.79703e-37	5.92187e-33	-1.31244
	COQ8A	low-cytotoxicity	0.224	0.138	5.98079e-49	1.26625e-44	0.702434		YPEL1	low-cytotoxicity	0.044	0.102	3.21296e-37	6.80247e-33	-1.36208
	RPS8	low-cytotoxicity	1	1	0	0	0.702401		CCR2	low-cytotoxicity	0.002	0.037	5.12162e-37	1.08435e-32	-3.88653
	USP53	low-cytotoxicity	0.116	0.071	4.81031e-24	1.01844e-19	0.701783		ZEB2	low-cytotoxicity	0.015	0.059	5.88202e-37	1.24534e-32	-2.06677
	RPS21	low-cytotoxicity	0.999	0.996	0	0	0.700823		EIF4G3	low-cytotoxicity	0.233	0.318	6.1761e-37	1.3076e-32	-0.686505
	TRIM22	low-cytotoxicity	0.527	0.322	6.32361e-148	1.33884e-143	0.700532		LMAN2	low-cytotoxicity	0.675	0.723	6.76662e-37	1.43263e-32	-0.314474
	EPM2A	low-cytotoxicity	0.04	0.025	1.56862e-08	0.000332109	0.7002		CHEK1	low-cytotoxicity	0.104	0.178	1.12968e-36	2.39175e-32	-0.897897
	PDE8A	low-cytotoxicity	0.094	0.06	2.01043e-17	4.25648e-13	0.698819		SRGAP2	low-cytotoxicity	0.141	0.221	1.29765e-36	2.74738e-32	-0.797786
	ZNF585A	low-cytotoxicity	0.161	0.097	2.97834e-36	6.30575e-32	0.698664		MCOLN2	low-cytotoxicity	0.138	0.217	1.40138e-36	2.967e-32	-0.830886
	PRKAR1B	low-cytotoxicity	0.205	0.126	1.02634e-43	2.17297e-39	0.697823		NCAPG2	low-cytotoxicity	0.117	0.194	1.93898e-36	4.1052e-32	-0.844287
	MTHFD1L	low-cytotoxicity	0.147	0.09	1.97164e-31	4.17436e-27	0.697684		ZBTB7C	low-cytotoxicity	0.008	0.047	1.95234e-36	4.13349e-32	-2.73326
	LRRN3	low-cytotoxicity	0.84	0.663	7.38997e-234	1.5646e-229	0.697238		MAPKAPK3	low-cytotoxicity	0.323	0.408	2.98225e-36	6.31401e-32	-0.5302
	C9orf72	low-cytotoxicity	0.117	0.072	3.98795e-25	8.44329e-21	0.696921		CIAO2B	low-cytotoxicity	0.685	0.738	3.0052e-36	6.36261e-32	-0.295604
	NREP	low-cytotoxicity	0.073	0.046	2.62659e-14	5.56101e-10	0.696609		PSMD8	low-cytotoxicity	0.758	0.795	3.08652e-36	6.53478e-32	-0.27839
	CHD3	low-cytotoxicity	0.422	0.281	1.10981e-86	2.34968e-82	0.69642		SYNJ2	low-cytotoxicity	0.105	0.177	3.73707e-36	7.91214e-32	-0.916227
	PHC1	low-cytotoxicity	0.088	0.055	2.62274e-18	5.55286e-14	0.695656		TK1	low-cytotoxicity	0.143	0.224	7.43036e-36	1.57315e-31	-0.67677
	ZNF10	low-cytotoxicity	0.087	0.055	2.00536e-16	4.24575e-12	0.695587		BUB1	low-cytotoxicity	0.133	0.213	9.28569e-36	1.96597e-31	-0.70707
	TET3	low-cytotoxicity	0.088	0.054	2.38564e-18	5.05087e-14	0.694784		SRSF7	low-cytotoxicity	0.7	0.741	1.24634e-35	2.63876e-31	-0.334479
	SERINC5	low-cytotoxicity	0.64	0.438	3.59625e-161	7.61398e-157	0.693745		CYTH4	low-cytotoxicity	0.181	0.263	1.67681e-35	3.55014e-31	-0.695912
	AP003307.1	low-cytotoxicity	0.061	0.038	3.07457e-13	6.50947e-09	0.692811		RPS27L	low-cytotoxicity	0.678	0.725	1.72991e-35	3.66257e-31	-0.394247
	VPS13B-DT	low-cytotoxicity	0.078	0.05	6.36231e-15	1.34703e-10	0.692044		ZFP36	low-cytotoxicity	0.578	0.651	1.78411e-35	3.77732e-31	-0.362784
	AC090114.2	low-cytotoxicity	0.038	0.024	1.90186e-08	0.000402662	0.690846		SLCO3A1	low-cytotoxicity	0.194	0.276	2.18104e-35	4.61769e-31	-0.716141
	SELENOM	low-cytotoxicity	0.085	0.054	1.25928e-15	2.66616e-11	0.688375		PHLDA3	low-cytotoxicity	0.041	0.097	2.68703e-35	5.68899e-31	-1.32976
	AC010618.3	low-cytotoxicity	0.051	0.032	2.84717e-10	6.02803e-06	0.688078		SLF1	low-cytotoxicity	0.113	0.186	4.17413e-35	8.83748e-31	-0.848469
	C21orf62-AS1	low-cytotoxicity	0.029	0.018	2.01089e-06	0.0425746	0.687189		MEAK7	low-cytotoxicity	0.092	0.161	4.8635e-35	1.0297e-30	-0.983714
	RETREG1	low-cytotoxicity	0.32	0.206	4.77395e-65	1.01074e-60	0.686783		AHI1	low-cytotoxicity	0.192	0.272	6.09422e-35	1.29027e-30	-0.793506
	TULP4	low-cytotoxicity	0.174	0.106	1.21255e-37	2.56721e-33	0.686181		MNAT1	low-cytotoxicity	0.17	0.251	6.92483e-35	1.46612e-30	-0.701131
	EPHA4	low-cytotoxicity	0.196	0.119	8.37628e-44	1.77343e-39	0.685907		OAS1	low-cytotoxicity	0.047	0.104	8.88144e-35	1.88038e-30	-1.21918
	RPL34	low-cytotoxicity	1	0.998	0	0	0.685553		UHRF1	low-cytotoxicity	0.105	0.177	8.90476e-35	1.88532e-30	-0.791902
	LY96	low-cytotoxicity	0.315	0.209	1.4374e-58	3.04326e-54	0.683203		CDC37	low-cytotoxicity	0.724	0.767	9.71512e-35	2.05688e-30	-0.288666
	SNHG32	low-cytotoxicity	0.418	0.278	1.70143e-84	3.60226e-80	0.682256		HELLS	low-cytotoxicity	0.132	0.208	1.23149e-34	2.6073e-30	-0.821347
	OTUD7A	low-cytotoxicity	0.031	0.019	7.83165e-07	0.0165812	0.680244		GMNN	low-cytotoxicity	0.155	0.233	1.59982e-34	3.38714e-30	-0.740401
	CDC37L1-DT	low-cytotoxicity	0.031	0.019	9.04133e-07	0.0191423	0.680244		ABCA2	low-cytotoxicity	0.028	0.077	1.6131e-34	3.41526e-30	-1.4906
	RPS12	low-cytotoxicity	1	0.999	0	0	0.679197		NUDT1	low-cytotoxicity	0.296	0.372	1.6919e-34	3.58208e-30	-0.644832
	AZIN1-AS1	low-cytotoxicity	0.037	0.024	1.11145e-07	0.00235317	0.67767		LASP1	low-cytotoxicity	0.26	0.344	1.96111e-34	4.15205e-30	-0.576437
	ABL2	low-cytotoxicity	0.078	0.049	3.89747e-15	8.25172e-11	0.677411		POGLUT2	low-cytotoxicity	0.02	0.065	3.79626e-34	8.03745e-30	-1.68994
	AC026979.2	low-cytotoxicity	0.048	0.031	1.95342e-09	4.13578e-05	0.676722		NBEAL2	low-cytotoxicity	0.14	0.215	4.85503e-34	1.02791e-29	-0.794765
	RPL37A	low-cytotoxicity	0.997	0.991	0	0	0.6766		PCNA	low-cytotoxicity	0.303	0.381	5.92646e-34	1.25475e-29	-0.592251
	RPS27	low-cytotoxicity	1	0.999	0	0	0.675974		H2AFX	low-cytotoxicity	0.275	0.358	6.64491e-34	1.40686e-29	-0.627817
	AC097382.3	low-cytotoxicity	0.045	0.029	1.60504e-08	0.000339818	0.675163		PPP2R2B	low-cytotoxicity	0.021	0.066	8.73731e-34	1.84986e-29	-1.67096
	CCDC191	low-cytotoxicity	0.052	0.032	8.75329e-11	1.85325e-06	0.67337		FEN1	low-cytotoxicity	0.188	0.264	1.14132e-33	2.41639e-29	-0.791967
	RNF43	low-cytotoxicity	0.04	0.026	3.45123e-07	0.00730694	0.672434		VDR	low-cytotoxicity	0.041	0.095	1.45573e-33	3.08208e-29	-1.27277
	SNHG6	low-cytotoxicity	0.829	0.662	2.03253e-222	4.30327e-218	0.672303		CTNNA1	low-cytotoxicity	0.066	0.127	1.51456e-33	3.20662e-29	-1.00872
	AHR	low-cytotoxicity	0.214	0.144	7.76842e-34	1.64473e-29	0.671187		BLOC1S1	low-cytotoxicity	0.713	0.76	1.61859e-33	3.42688e-29	-0.280902
	PUS7	low-cytotoxicity	0.075	0.047	4.70047e-14	9.95183e-10	0.671161		SOCS2	low-cytotoxicity	0.079	0.144	1.76182e-33	3.73013e-29	-0.909417
	KIF9-AS1	low-cytotoxicity	0.088	0.055	1.10048e-17	2.32993e-13	0.670492		UCP2	low-cytotoxicity	0.814	0.852	1.84197e-33	3.89982e-29	-0.264891
	MTX2	low-cytotoxicity	0.165	0.104	8.7736e-32	1.85755e-27	0.669429		CD151	low-cytotoxicity	0.11	0.18	2.16592e-33	4.58569e-29	-0.833802
	SNHG3	low-cytotoxicity	0.33	0.213	2.01221e-66	4.26025e-62	0.669366		RUNX2	low-cytotoxicity	0.046	0.101	2.24399e-33	4.75099e-29	-1.31716
	ZNF831	low-cytotoxicity	0.09	0.057	8.81862e-18	1.86708e-13	0.669136		VANGL1	low-cytotoxicity	0.051	0.107	3.98094e-33	8.42844e-29	-1.13346
	FP565260.1	low-cytotoxicity	0.032	0.02	5.67985e-07	0.0120254	0.668519		TBXAS1	low-cytotoxicity	0.047	0.102	4.1547e-33	8.79634e-29	-1.26497
	CCDC18-AS1	low-cytotoxicity	0.325	0.211	4.80249e-64	1.01678e-59	0.667639		TEX14	low-cytotoxicity	0.024	0.069	4.18619e-33	8.86301e-29	-1.7656
	PAXIP1-AS1	low-cytotoxicity	0.1	0.066	4.33761e-16	9.18359e-12	0.66735		BLM	low-cytotoxicity	0.162	0.239	4.52226e-33	9.57454e-29	-0.729369
	FTCDNL1	low-cytotoxicity	0.031	0.019	1.02051e-06	0.0216063	0.666668		CDKN2A	low-cytotoxicity	0.041	0.094	4.83794e-33	1.02429e-28	-1.31074
	PER2	low-cytotoxicity	0.043	0.028	8.22799e-08	0.00174203	0.666539		CDC6	low-cytotoxicity	0.064	0.124	5.24782e-33	1.11107e-28	-1.0986
	PTPN1	low-cytotoxicity	0.595	0.436	3.36858e-115	7.13196e-111	0.665385		RAD51	low-cytotoxicity	0.08	0.143	5.89792e-33	1.24871e-28	-1.00572
	ARID5B	low-cytotoxicity	0.581	0.409	3.09366e-118	6.54989e-114	0.663511		HMOX1	low-cytotoxicity	0.005	0.039	6.76604e-33	1.43251e-28	-2.98391
	MACROD1	low-cytotoxicity	0.1	0.064	2.93537e-18	6.21477e-14	0.662946		CHRM3-AS2	low-cytotoxicity	0.047	0.102	9.88734e-33	2.09335e-28	-1.18249
	AC018521.5	low-cytotoxicity	0.1	0.064	3.24043e-18	6.86064e-14	0.662881		TRGV10	low-cytotoxicity	0.062	0.12	1.24425e-32	2.63433e-28	-1.37352
	MCM3AP-AS1	low-cytotoxicity	0.047	0.03	4.14378e-09	8.77322e-05	0.662017		EMP1	low-cytotoxicity	0.029	0.076	1.31677e-32	2.78786e-28	-1.47998
	ADAT2	low-cytotoxicity	0.085	0.055	8.91e-15	1.88643e-10	0.661523		HLA-DMB	low-cytotoxicity	0.027	0.074	1.56631e-32	3.31619e-28	-1.3946
	LINC00526	low-cytotoxicity	0.041	0.026	1.31478e-07	0.00278366	0.659701		LDHA	low-cytotoxicity	0.866	0.889	2.17253e-32	4.59967e-28	-0.259052
	SNHG20	low-cytotoxicity	0.095	0.061	2.33673e-16	4.94732e-12	0.657153		SRI	low-cytotoxicity	0.524	0.587	2.57571e-32	5.45329e-28	-0.367964
	AC004585.1	low-cytotoxicity	0.058	0.036	3.94522e-12	8.35282e-08	0.656742		ATAD2	low-cytotoxicity	0.193	0.273	3.24273e-32	6.86551e-28	-0.615282
	AC092944.1	low-cytotoxicity	0.066	0.043	1.08791e-11	2.30333e-07	0.656394		SPATS2L	low-cytotoxicity	0.129	0.202	3.3966e-32	7.19129e-28	-0.738871
	TMEM116	low-cytotoxicity	0.178	0.115	1.13606e-31	2.40527e-27	0.655427		BRCA1	low-cytotoxicity	0.107	0.176	4.18629e-32	8.86322e-28	-0.839227
	HBP1	low-cytotoxicity	0.389	0.258	1.61237e-76	3.41372e-72	0.653606		PKMYT1	low-cytotoxicity	0.109	0.181	4.5273e-32	9.5852e-28	-0.634219
	RPL32	low-cytotoxicity	0.999	0.999	0	0	0.65325		SMC4	low-cytotoxicity	0.33	0.408	5.92364e-32	1.25415e-27	-0.501037
	RABL2A	low-cytotoxicity	0.061	0.038	5.78816e-12	1.22547e-07	0.653014		C17orf49	low-cytotoxicity	0.785	0.823	8.3011e-32	1.75751e-27	-0.250311
	AC105020.6	low-cytotoxicity	0.034	0.023	2.10133e-06	0.0444894	0.652853		CSF2RB	low-cytotoxicity	0.003	0.035	8.36535e-32	1.77111e-27	-3.54472
	AC069544.1	low-cytotoxicity	0.037	0.024	1.50589e-07	0.00318827	0.651675		TRG-AS1	low-cytotoxicity	0.21	0.288	8.50911e-32	1.80155e-27	-0.662142
	GIMAP5	low-cytotoxicity	0.874	0.713	4.12611e-244	8.73581e-240	0.651562		ARPC4	low-cytotoxicity	0.721	0.767	9.46793e-32	2.00455e-27	-0.269908
	ATM	low-cytotoxicity	0.642	0.459	1.80213e-138	3.81547e-134	0.650955		MCM4	low-cytotoxicity	0.154	0.228	1.24356e-31	2.63287e-27	-0.700886
	TSPAN33	low-cytotoxicity	0.056	0.036	7.47503e-11	1.58261e-06	0.649574		BFSP1	low-cytotoxicity	0.019	0.06	1.45306e-31	3.07642e-27	-1.72475
	FN3K	low-cytotoxicity	0.035	0.023	6.78743e-07	0.0143703	0.649361		P2RX4	low-cytotoxicity	0.263	0.342	2.38774e-31	5.05533e-27	-0.567277
	LINC01003	low-cytotoxicity	0.185	0.12	2.04196e-32	4.32323e-28	0.648629		SNTB2	low-cytotoxicity	0.119	0.188	2.90506e-31	6.15059e-27	-0.780959
	MAN1B1-DT	low-cytotoxicity	0.039	0.025	6.56914e-08	0.00139082	0.646506		TGFBR3L	low-cytotoxicity	0.017	0.058	2.99634e-31	6.34386e-27	-1.81511
	RPL37	low-cytotoxicity	0.999	0.999	0	0	0.6461		CLECL1	low-cytotoxicity	0.022	0.065	3.1029e-31	6.56946e-27	-1.55304
	ARHGAP12	low-cytotoxicity	0.133	0.084	2.77557e-25	5.87644e-21	0.646063		SASH3	low-cytotoxicity	0.53	0.593	3.18475e-31	6.74275e-27	-0.373011
	PDCD2L	low-cytotoxicity	0.1	0.064	2.19027e-17	4.63725e-13	0.645661		EHBP1L1	low-cytotoxicity	0.149	0.222	3.23309e-31	6.84511e-27	-0.733587
	ANKRD26	low-cytotoxicity	0.145	0.094	4.49615e-25	9.51925e-21	0.64559		ANKRD44	low-cytotoxicity	0.7	0.74	3.25491e-31	6.89129e-27	-0.345842
	TMEM38B	low-cytotoxicity	0.138	0.089	5.52306e-24	1.16934e-19	0.643443		CAB39	low-cytotoxicity	0.462	0.53	4.00012e-31	8.46905e-27	-0.436748
	SLC25A23	low-cytotoxicity	0.181	0.117	1.79345e-32	3.7971e-28	0.643438		CD80	low-cytotoxicity	0.006	0.038	4.23651e-31	8.96953e-27	-2.73398
	KAT2A	low-cytotoxicity	0.12	0.077	6.69102e-22	1.41662e-17	0.642869		TSPOAP1	low-cytotoxicity	0.041	0.092	4.31059e-31	9.12638e-27	-1.32308
	VSIG1	low-cytotoxicity	0.038	0.025	9.45962e-07	0.0200279	0.641558		PDE7A	low-cytotoxicity	0.431	0.501	4.6738e-31	9.89538e-27	-0.497748
	ANAPC13	low-cytotoxicity	0.264	0.174	2.85954e-46	6.05421e-42	0.641489		BCL2	low-cytotoxicity	0.352	0.431	4.94277e-31	1.04648e-26	-0.545327
	AC036176.1	low-cytotoxicity	0.042	0.027	5.0849e-08	0.00107658	0.64112		CCDC167	low-cytotoxicity	0.382	0.453	5.80028e-31	1.22803e-26	-0.470117
	AC012363.1	low-cytotoxicity	0.034	0.022	1.62542e-06	0.0344134	0.641054		HMGN2	low-cytotoxicity	0.798	0.825	6.1557e-31	1.30328e-26	-0.295429
	TENT4B	low-cytotoxicity	0.188	0.125	1.52653e-30	3.23198e-26	0.640717		FMNL1	low-cytotoxicity	0.587	0.648	7.16489e-31	1.51695e-26	-0.327799
	STEAP1B	low-cytotoxicity	0.153	0.097	4.27612e-28	9.0534e-24	0.639468		FASLG	low-cytotoxicity	0.001	0.029	7.58683e-31	1.60628e-26	-4.54167
	PNPLA4	low-cytotoxicity	0.061	0.04	3.86143e-11	8.17542e-07	0.639138		UBE2A	low-cytotoxicity	0.42	0.495	9.38708e-31	1.98743e-26	-0.40863
	TDRD7	low-cytotoxicity	0.035	0.023	1.89801e-06	0.0401847	0.638994		PXK	low-cytotoxicity	0.159	0.233	1.08338e-30	2.29374e-26	-0.667368
	ESR2	low-cytotoxicity	0.086	0.056	1.11116e-14	2.35255e-10	0.637816		KDELR2	low-cytotoxicity	0.357	0.431	1.26483e-30	2.67789e-26	-0.488779
	ZNF512B	low-cytotoxicity	0.105	0.068	5.9587e-18	1.26158e-13	0.637187		CENPU	low-cytotoxicity	0.133	0.204	1.70939e-30	3.61911e-26	-0.69153
	CUX1	low-cytotoxicity	0.295	0.194	1.09332e-54	2.31478e-50	0.637004		SELENOK	low-cytotoxicity	0.462	0.524	2.39566e-30	5.07208e-26	-0.431974
	TRIM14	low-cytotoxicity	0.353	0.239	8.57688e-62	1.8159e-57	0.636948		GLO1	low-cytotoxicity	0.364	0.44	2.60224e-30	5.50946e-26	-0.4665
	BCL2A1	low-cytotoxicity	0.189	0.119	6.16772e-36	1.30583e-31	0.636426		HECW2-AS1	low-cytotoxicity	0.06	0.116	3.42304e-30	7.24726e-26	-1.06713
	SLC26A11	low-cytotoxicity	0.05	0.033	2.98611e-09	6.32219e-05	0.63634		FURIN	low-cytotoxicity	0.27	0.344	3.54242e-30	7.50002e-26	-0.619211
	NMT2	low-cytotoxicity	0.196	0.125	2.88341e-36	6.10476e-32	0.633816		ZBP1	low-cytotoxicity	0.023	0.065	4.53982e-30	9.61171e-26	-1.56859
	KPNA5	low-cytotoxicity	0.193	0.125	5.75026e-34	1.21745e-29	0.633688		MFHAS1	low-cytotoxicity	0.228	0.306	7.31126e-30	1.54794e-25	-0.562683
	AL359232.1	low-cytotoxicity	0.041	0.027	4.74714e-07	0.0100506	0.63231		HIST1H1C	low-cytotoxicity	0.522	0.583	7.32808e-30	1.5515e-25	-0.451823
	PCMTD2	low-cytotoxicity	0.189	0.123	6.51321e-33	1.37898e-28	0.632015		PLEC	low-cytotoxicity	0.17	0.241	9.01407e-30	1.90846e-25	-0.779964
	KLHL5	low-cytotoxicity	0.377	0.252	1.60707e-68	3.40248e-64	0.631302		UBXN11	low-cytotoxicity	0.141	0.21	9.48667e-30	2.00852e-25	-0.808157
	RPS28	low-cytotoxicity	0.999	0.999	0	0	0.631156		RER1	low-cytotoxicity	0.488	0.552	1.0148e-29	2.14852e-25	-0.36716
	RNASEH1-AS1	low-cytotoxicity	0.077	0.052	1.20367e-11	2.54841e-07	0.630142		POU2AF1	low-cytotoxicity	0.014	0.051	1.32504e-29	2.80537e-25	-1.95348
	ILF3-DT	low-cytotoxicity	0.281	0.186	9.4541e-50	2.00162e-45	0.630008		SHCBP1	low-cytotoxicity	0.091	0.153	1.37455e-29	2.91019e-25	-0.873498
	MX1	low-cytotoxicity	0.24	0.159	1.92612e-40	4.07798e-36	0.629937		UBE2T	low-cytotoxicity	0.188	0.26	2.2067e-29	4.67202e-25	-0.686629
	AL136038.5	low-cytotoxicity	0.044	0.029	2.07577e-07	0.00439483	0.629857		RAB27A	low-cytotoxicity	0.318	0.393	2.27195e-29	4.81018e-25	-0.51883
	NUCB2	low-cytotoxicity	0.625	0.452	1.32335e-117	2.80181e-113	0.628364		TGFBR1	low-cytotoxicity	0.139	0.208	3.20645e-29	6.7887e-25	-0.747588
	HIP1R	low-cytotoxicity	0.111	0.072	5.3144e-19	1.12516e-14	0.628222		EMB	low-cytotoxicity	0.507	0.571	3.33641e-29	7.06385e-25	-0.374067
	ZNF677	low-cytotoxicity	0.037	0.025	1.96887e-06	0.0416849	0.628129		RFC4	low-cytotoxicity	0.122	0.189	3.86029e-29	8.173e-25	-0.784979
	TMEM241	low-cytotoxicity	0.048	0.032	4.41973e-08	0.000935746	0.627963		PAXX	low-cytotoxicity	0.521	0.585	4.62594e-29	9.79404e-25	-0.357495
	LINC01550	low-cytotoxicity	0.169	0.112	2.38221e-27	5.04361e-23	0.627556		PFKL	low-cytotoxicity	0.4	0.47	6.34069e-29	1.34245e-24	-0.449057
	ICAM2	low-cytotoxicity	0.601	0.415	8.84175e-129	1.87198e-124	0.62688		KNL1	low-cytotoxicity	0.129	0.198	6.41875e-29	1.35898e-24	-0.661456
	TRIM32	low-cytotoxicity	0.075	0.049	2.50374e-12	5.30091e-08	0.626538		NEU1	low-cytotoxicity	0.31	0.383	8.80459e-29	1.86411e-24	-0.524468
	METTL8	low-cytotoxicity	0.148	0.095	2.46259e-26	5.21379e-22	0.625758		TNFSF14	low-cytotoxicity	0.104	0.167	9.47376e-29	2.00578e-24	-0.874351
	NKIRAS1	low-cytotoxicity	0.041	0.027	2.31429e-07	0.00489981	0.625417		KATNAL1	low-cytotoxicity	0.081	0.141	1.00579e-28	2.12946e-24	-0.868207
	ITPKB	low-cytotoxicity	0.184	0.118	2.72006e-33	5.75891e-29	0.624963		DEF6	low-cytotoxicity	0.573	0.631	1.02194e-28	2.16365e-24	-0.315974
	BEX4	low-cytotoxicity	0.274	0.183	1.62833e-46	3.4475e-42	0.62368		LTB4R	low-cytotoxicity	0.011	0.046	1.05866e-28	2.2414e-24	-2.04139
	CKAP4	low-cytotoxicity	0.082	0.052	3.4769e-16	7.36129e-12	0.623134		LSM4	low-cytotoxicity	0.527	0.581	1.18681e-28	2.5127e-24	-0.3807
	NMRAL1	low-cytotoxicity	0.27	0.178	5.84307e-47	1.2371e-42	0.622946		KIFC1	low-cytotoxicity	0.125	0.193	1.32652e-28	2.8085e-24	-0.682428
	LIPA	low-cytotoxicity	0.158	0.105	1.38843e-25	2.93958e-21	0.622664		AC116366.2	low-cytotoxicity	0.011	0.045	1.33272e-28	2.82163e-24	-1.96951
	PER1	low-cytotoxicity	0.168	0.109	8.65379e-29	1.83218e-24	0.622211		GBA	low-cytotoxicity	0.211	0.287	1.58059e-28	3.34643e-24	-0.564842
	EXOC3	low-cytotoxicity	0.35	0.255	2.09126e-45	4.42761e-41	0.62165		FAM131C	low-cytotoxicity	0.001	0.027	1.58543e-28	3.35667e-24	-4.45557
	METTL1	low-cytotoxicity	0.063	0.041	1.64903e-10	3.49132e-06	0.620743		ZBTB32	low-cytotoxicity	0.028	0.071	1.73697e-28	3.67751e-24	-1.43957
	CFP	low-cytotoxicity	0.121	0.079	6.42717e-21	1.36076e-16	0.620453		TMX4	low-cytotoxicity	0.298	0.374	1.76513e-28	3.73712e-24	-0.498903
	AL121832.2	low-cytotoxicity	0.048	0.031	3.15063e-08	0.000667052	0.620116		MAL	low-cytotoxicity	0.862	0.885	2.1774e-28	4.60998e-24	-0.300373
	SLC12A6	low-cytotoxicity	0.271	0.183	3.11532e-43	6.59576e-39	0.619469		BARD1	low-cytotoxicity	0.13	0.197	2.69226e-28	5.70006e-24	-0.734523
	MRPL14	low-cytotoxicity	0.667	0.495	6.25679e-134	1.32469e-129	0.618033		DEC1	low-cytotoxicity	0.039	0.086	2.84214e-28	6.01737e-24	-1.50929
	DEAF1	low-cytotoxicity	0.239	0.158	1.03018e-40	2.18109e-36	0.617098		GAB2	low-cytotoxicity	0.095	0.156	3.71937e-28	7.87465e-24	-0.893184
	AC027097.2	low-cytotoxicity	0.08	0.053	3.16625e-12	6.70359e-08	0.616809		MAP3K20	low-cytotoxicity	0.082	0.141	4.20053e-28	8.89336e-24	-0.870714
	VEGFB	low-cytotoxicity	0.491	0.331	2.5296e-98	5.35566e-94	0.616561		RCBTB2	low-cytotoxicity	0.138	0.205	4.32343e-28	9.15357e-24	-0.816932
	ELOA-AS1	low-cytotoxicity	0.112	0.072	1.30452e-19	2.76194e-15	0.616536		AUP1	low-cytotoxicity	0.53	0.589	4.35021e-28	9.21027e-24	-0.328796
	ZNF717	low-cytotoxicity	0.064	0.042	1.63071e-10	3.45253e-06	0.616508		HYAL3	low-cytotoxicity	0.062	0.115	4.36128e-28	9.2337e-24	-0.96788
	GK	low-cytotoxicity	0.412	0.298	5.26459e-58	1.11462e-53	0.616156		PHLDA2	low-cytotoxicity	0.007	0.037	4.71206e-28	9.97637e-24	-2.77656
	RBFA	low-cytotoxicity	0.142	0.093	3.15694e-24	6.68387e-20	0.61519		ITPRIPL1	low-cytotoxicity	0.071	0.127	4.86252e-28	1.02949e-23	-0.892742
	ERO1B	low-cytotoxicity	0.095	0.064	1.26627e-14	2.68096e-10	0.61516		HSD11B1	low-cytotoxicity	0.007	0.038	5.23896e-28	1.10919e-23	-2.55963
	MXI1	low-cytotoxicity	0.188	0.122	7.44344e-32	1.57592e-27	0.614749		HIST1H1D	low-cytotoxicity	0.637	0.679	5.48529e-28	1.16135e-23	-0.366978
	SFXN4	low-cytotoxicity	0.201	0.13	1.89796e-35	4.01836e-31	0.614346		DPM2	low-cytotoxicity	0.143	0.211	5.74669e-28	1.21669e-23	-0.697612
	TIGD1	low-cytotoxicity	0.057	0.037	1.83475e-09	3.88453e-05	0.613979		SEL1L3	low-cytotoxicity	0.197	0.269	8.1937e-28	1.73477e-23	-0.611266
	ZNF429	low-cytotoxicity	0.079	0.052	1.25488e-12	2.65682e-08	0.613662		KIF15	low-cytotoxicity	0.098	0.16	8.45217e-28	1.78949e-23	-0.786425
	IL18BP	low-cytotoxicity	0.04	0.027	6.15099e-07	0.0130229	0.613358		ARID3B	low-cytotoxicity	0.104	0.166	9.59563e-28	2.03159e-23	-0.800501
	SLAMF6	low-cytotoxicity	0.271	0.181	1.51504e-44	3.20765e-40	0.612993		ABR	low-cytotoxicity	0.13	0.196	1.36998e-27	2.90053e-23	-0.739174
	ZNF599	low-cytotoxicity	0.039	0.026	1.77926e-06	0.0376705	0.61223		TSPAN18	low-cytotoxicity	0.056	0.108	1.89387e-27	4.00971e-23	-1.05524
	CTSF	low-cytotoxicity	0.09	0.058	9.45163e-16	2.0011e-11	0.611811		BRI3BP	low-cytotoxicity	0.106	0.168	2.26893e-27	4.80377e-23	-0.805585
	ZNF852	low-cytotoxicity	0.083	0.056	1.8189e-12	3.85098e-08	0.611033		MYBL2	low-cytotoxicity	0.102	0.166	2.75192e-27	5.82635e-23	-0.562924
	RPS13	low-cytotoxicity	0.999	0.999	0	0	0.611029		EZH2	low-cytotoxicity	0.209	0.282	2.75305e-27	5.82876e-23	-0.55247
	CD302	low-cytotoxicity	0.066	0.044	6.50654e-10	1.37756e-05	0.609632		CDC45	low-cytotoxicity	0.078	0.135	2.88894e-27	6.11646e-23	-0.868112
	STRADB	low-cytotoxicity	0.162	0.11	4.1195e-23	8.72181e-19	0.609543		NCAPG	low-cytotoxicity	0.126	0.192	3.17683e-27	6.72598e-23	-0.606536
	SMIM27	low-cytotoxicity	0.19	0.128	4.56868e-29	9.6728e-25	0.609077		CORO1C	low-cytotoxicity	0.047	0.095	3.28304e-27	6.95084e-23	-1.11592
	GSTM1	low-cytotoxicity	0.055	0.035	6.58268e-10	1.39369e-05	0.608173		AC011603.2	low-cytotoxicity	0.102	0.162	3.39526e-27	7.18844e-23	-0.912956
	RPS6	low-cytotoxicity	1	0.999	0	0	0.607693		CIITA	low-cytotoxicity	0.038	0.082	5.15068e-27	1.0905e-22	-1.24058
	BTBD11	low-cytotoxicity	0.233	0.155	8.62728e-39	1.82657e-34	0.607654		MANF	low-cytotoxicity	0.422	0.485	5.28843e-27	1.11967e-22	-0.457705
	LDLRAP1	low-cytotoxicity	0.276	0.184	2.23624e-46	4.73456e-42	0.607385		NCAPH	low-cytotoxicity	0.125	0.191	5.95628e-27	1.26106e-22	-0.635548
	LIPT1	low-cytotoxicity	0.063	0.043	1.53796e-09	3.25617e-05	0.606994		LINC01862	low-cytotoxicity	0.002	0.028	6.75211e-27	1.42956e-22	-3.42831
	ZNF354A	low-cytotoxicity	0.1	0.066	4.0061e-16	8.48172e-12	0.606372		IFI27L1	low-cytotoxicity	0.122	0.185	7.13507e-27	1.51064e-22	-0.755931
	RPL18A	low-cytotoxicity	1	0.999	0	0	0.606167		SMAD7	low-cytotoxicity	0.056	0.106	7.24699e-27	1.53433e-22	-1.002
	AC137810.1	low-cytotoxicity	0.052	0.036	5.50975e-08	0.00116652	0.605962		RNASEH2A	low-cytotoxicity	0.117	0.18	7.4165e-27	1.57022e-22	-0.734742
	BNIP3L	low-cytotoxicity	0.509	0.356	9.04381e-94	1.91475e-89	0.605548		ITGA1	low-cytotoxicity	0.005	0.033	8.01386e-27	1.69669e-22	-2.76979
	TAFA1	low-cytotoxicity	0.032	0.02	2.25957e-06	0.0478396	0.605419		HSH2D	low-cytotoxicity	0.196	0.266	8.05189e-27	1.70475e-22	-0.621311
	TTC3	low-cytotoxicity	0.509	0.359	5.7955e-90	1.22702e-85	0.605351		GLA	low-cytotoxicity	0.094	0.153	8.08322e-27	1.71138e-22	-0.791416
	MACO1	low-cytotoxicity	0.358	0.245	1.64631e-58	3.48557e-54	0.605013		CD69	low-cytotoxicity	0.408	0.476	8.48045e-27	1.79548e-22	-0.462991
	PKIA	low-cytotoxicity	0.093	0.06	8.07353e-16	1.70933e-11	0.604562		PICALM	low-cytotoxicity	0.331	0.405	8.70388e-27	1.84279e-22	-0.462081
	AL591895.1	low-cytotoxicity	0.062	0.041	5.56286e-10	1.17777e-05	0.603868		FOS	low-cytotoxicity	0.067	0.119	9.53025e-27	2.01774e-22	-1.15568
	THRA	low-cytotoxicity	0.042	0.028	7.86944e-07	0.0166612	0.603815		ELOVL6	low-cytotoxicity	0.109	0.171	9.6514e-27	2.0434e-22	-0.739714
	C8orf58	low-cytotoxicity	0.042	0.028	3.47668e-07	0.00736082	0.603645		POLQ	low-cytotoxicity	0.071	0.125	9.69262e-27	2.05212e-22	-0.937901
	RPL22	low-cytotoxicity	0.998	0.992	0	0	0.603384		LSM2	low-cytotoxicity	0.563	0.606	9.8778e-27	2.09133e-22	-0.349108
	SGK3	low-cytotoxicity	0.23	0.154	9.4351e-37	1.9976e-32	0.603333		JAKMIP1	low-cytotoxicity	0.018	0.054	1.25573e-26	2.65863e-22	-1.55975
	SLC35F1	low-cytotoxicity	0.239	0.165	1.42729e-34	3.02185e-30	0.602765		ANO10	low-cytotoxicity	0.083	0.139	1.40733e-26	2.97959e-22	-0.848108
	RPIA	low-cytotoxicity	0.377	0.259	2.80631e-62	5.94152e-58	0.602174		IER5L	low-cytotoxicity	0.043	0.09	1.77768e-26	3.7637e-22	-1.16325
	MALT1	low-cytotoxicity	0.531	0.378	5.87227e-95	1.24328e-90	0.602022		CDK1	low-cytotoxicity	0.145	0.212	1.8826e-26	3.98584e-22	-0.646246
	C1orf109	low-cytotoxicity	0.083	0.055	1.01505e-12	2.14907e-08	0.601166		SEC11A	low-cytotoxicity	0.626	0.677	1.90921e-26	4.04218e-22	-0.276828
	FGFR1	low-cytotoxicity	0.12	0.08	2.82237e-18	5.97552e-14	0.601049		GADD45A	low-cytotoxicity	0.07	0.123	1.92908e-26	4.08425e-22	-0.98339
	RCAN3	low-cytotoxicity	0.544	0.391	3.16232e-94	6.69527e-90	0.600807		SYT11	low-cytotoxicity	0.085	0.142	2.14592e-26	4.54334e-22	-0.825627
	SLC9A3	low-cytotoxicity	0.047	0.031	4.14151e-08	0.00087684	0.600192		OSBPL8	low-cytotoxicity	0.632	0.687	2.53842e-26	5.37434e-22	-0.258406
	TIPARP-AS1	low-cytotoxicity	0.057	0.038	3.83081e-09	8.1106e-05	0.600034		DHFR	low-cytotoxicity	0.203	0.27	2.79956e-26	5.92723e-22	-0.663852
	ZNF181	low-cytotoxicity	0.056	0.037	3.9185e-09	8.29625e-05	0.599648		ANXA3	low-cytotoxicity	0.018	0.054	2.81388e-26	5.95756e-22	-1.84725
	AP003717.4	low-cytotoxicity	0.065	0.044	1.43104e-09	3.0298e-05	0.599612		CCNA2	low-cytotoxicity	0.151	0.218	3.04973e-26	6.4569e-22	-0.611605
	HS3ST3B1	low-cytotoxicity	0.224	0.157	2.73059e-29	5.7812e-25	0.59954		FOXM1	low-cytotoxicity	0.108	0.169	3.75134e-26	7.94233e-22	-0.722437
	OSER1-DT	low-cytotoxicity	0.062	0.042	1.15046e-09	2.43576e-05	0.599505		AL158071.4	low-cytotoxicity	0.004	0.031	4.45683e-26	9.43601e-22	-2.78725
	ZNF318	low-cytotoxicity	0.051	0.034	1.82473e-08	0.000386332	0.598193		ODAPH	low-cytotoxicity	0	0.023	4.49458e-26	9.51593e-22	-4.98391
	LINC01138	low-cytotoxicity	0.478	0.331	3.73903e-86	7.91628e-82	0.598133		CAST	low-cytotoxicity	0.649	0.695	4.54454e-26	9.62171e-22	-0.288053
	TCAF2	low-cytotoxicity	0.337	0.228	8.95201e-57	1.89532e-52	0.597526		ARHGAP25	low-cytotoxicity	0.441	0.507	4.58144e-26	9.69983e-22	-0.398837
	UTP25	low-cytotoxicity	0.118	0.078	5.3883e-19	1.14081e-14	0.597337		NUSAP1	low-cytotoxicity	0.228	0.3	4.65473e-26	9.85499e-22	-0.519845
	AF165147.1	low-cytotoxicity	0.09	0.061	1.07515e-12	2.2763e-08	0.596112		FERMT3	low-cytotoxicity	0.597	0.646	5.9589e-26	1.26162e-21	-0.313445
	HSD11B1L	low-cytotoxicity	0.043	0.029	4.43982e-07	0.00939998	0.595881		TFPT	low-cytotoxicity	0.313	0.383	9.54776e-26	2.02145e-21	-0.467592
	IMMP2L	low-cytotoxicity	0.335	0.218	4.7845e-63	1.01297e-58	0.595492		CLIC3	low-cytotoxicity	0.041	0.085	1.05462e-25	2.23285e-21	-1.31488
	CCDC106	low-cytotoxicity	0.126	0.084	4.74867e-19	1.00539e-14	0.595234		AC020916.1	low-cytotoxicity	0.064	0.115	1.0749e-25	2.27578e-21	-0.996036
	SETDB2	low-cytotoxicity	0.203	0.137	2.96321e-31	6.27371e-27	0.595064		FHOD1	low-cytotoxicity	0.088	0.144	1.25631e-25	2.65985e-21	-0.809293
	SLC25A37	low-cytotoxicity	0.107	0.069	5.03839e-18	1.06673e-13	0.595034		SH3GL1	low-cytotoxicity	0.215	0.286	1.46251e-25	3.09643e-21	-0.520939
	PLPP1	low-cytotoxicity	0.234	0.159	1.02161e-34	2.16296e-30	0.594884		LINC01814	low-cytotoxicity	0.003	0.027	1.54976e-25	3.28115e-21	-3.32701
	BAIAP2L1	low-cytotoxicity	0.107	0.07	3.3211e-17	7.03143e-13	0.594877		CCR1	low-cytotoxicity	0.001	0.024	1.74284e-25	3.68994e-21	-4.82637
	AL162253.2	low-cytotoxicity	0.141	0.091	1.17586e-24	2.48954e-20	0.594638		SEPTIN11	low-cytotoxicity	0.15	0.216	1.90143e-25	4.0257e-21	-0.631871
	AL096870.8	low-cytotoxicity	0.062	0.042	1.66682e-09	3.52898e-05	0.593692		MACF1	low-cytotoxicity	0.59	0.642	2.00286e-25	4.24045e-21	-0.342405
	PIK3CA	low-cytotoxicity	0.253	0.165	2.13382e-44	4.51773e-40	0.593663		CALM3	low-cytotoxicity	0.745	0.774	2.08738e-25	4.41941e-21	-0.257875
	NLRP6	low-cytotoxicity	0.068	0.045	4.13358e-11	8.75162e-07	0.592263		APOBR	low-cytotoxicity	0.046	0.091	2.42187e-25	5.12758e-21	-1.09839
	TMEM63B	low-cytotoxicity	0.081	0.054	1.59856e-12	3.38447e-08	0.591936		MAP1LC3A	low-cytotoxicity	0.092	0.148	2.58912e-25	5.48168e-21	-0.812752
	MPP5	low-cytotoxicity	0.09	0.06	1.12536e-13	2.38262e-09	0.591563		GLIPR1	low-cytotoxicity	0.135	0.197	2.70869e-25	5.73483e-21	-0.702932
	RPS29	low-cytotoxicity	0.982	0.941	0	0	0.591202		B4GALNT3	low-cytotoxicity	0.012	0.044	3.1641e-25	6.69903e-21	-1.84239
	AC009126.1	low-cytotoxicity	0.095	0.063	2.64142e-14	5.59242e-10	0.590486		NFATC2	low-cytotoxicity	0.459	0.518	3.28113e-25	6.94682e-21	-0.40166
	TRIM44	low-cytotoxicity	0.273	0.185	2.92333e-42	6.18927e-38	0.589605		MIDN	low-cytotoxicity	0.151	0.215	3.40155e-25	7.20176e-21	-0.631096
	TMOD2	low-cytotoxicity	0.047	0.031	9.6858e-08	0.00205068	0.588976		DNAJC1	low-cytotoxicity	0.367	0.438	3.40237e-25	7.2035e-21	-0.414816
	HERC6	low-cytotoxicity	0.09	0.061	4.12117e-13	8.72533e-09	0.58689		PHACTR1	low-cytotoxicity	0.017	0.051	3.56871e-25	7.55567e-21	-1.51968
	USP3	low-cytotoxicity	0.581	0.426	9.1771e-100	1.94298e-95	0.586525		PLAAT3	low-cytotoxicity	0.017	0.051	3.60795e-25	7.63875e-21	-1.68521
	RELA-DT	low-cytotoxicity	0.073	0.049	5.63676e-11	1.19341e-06	0.586123		CENPW	low-cytotoxicity	0.144	0.206	4.12385e-25	8.73101e-21	-0.70792
	MYBBP1A	low-cytotoxicity	0.182	0.121	5.39389e-29	1.14199e-24	0.586087		SNRNP25	low-cytotoxicity	0.228	0.298	4.48752e-25	9.50098e-21	-0.545776
	AL078600.1	low-cytotoxicity	0.041	0.028	1.28921e-06	0.0272951	0.58518		AKR1C3	low-cytotoxicity	0.078	0.13	4.65259e-25	9.85047e-21	-1.01087
	KLRG1	low-cytotoxicity	0.089	0.062	2.02804e-11	4.29377e-07	0.584833		CDCA4	low-cytotoxicity	0.175	0.241	4.97053e-25	1.05236e-20	-0.619535
	LINC01215	low-cytotoxicity	0.161	0.109	8.28544e-24	1.75419e-19	0.584038		ATP2B4	low-cytotoxicity	0.427	0.493	5.36301e-25	1.13546e-20	-0.39223
	LINS1	low-cytotoxicity	0.354	0.241	1.11731e-57	2.36557e-53	0.583923		GALNT3	low-cytotoxicity	0.036	0.078	7.00636e-25	1.48339e-20	-1.16842
	PSMD6-AS2	low-cytotoxicity	0.041	0.027	8.17648e-07	0.0173112	0.583597		RTF2	low-cytotoxicity	0.498	0.546	7.33799e-25	1.5536e-20	-0.39808
	AC064807.1	low-cytotoxicity	0.046	0.03	1.99935e-07	0.00423302	0.582566		LYAR	low-cytotoxicity	0.283	0.355	8.37919e-25	1.77404e-20	-0.502072
	GCSH	low-cytotoxicity	0.116	0.079	5.96126e-16	1.26212e-11	0.582433		GTDC1	low-cytotoxicity	0.093	0.149	9.79072e-25	2.07289e-20	-0.810557
	SLC2A11	low-cytotoxicity	0.093	0.064	1.08916e-12	2.30597e-08	0.582426		DOK5	low-cytotoxicity	0.005	0.03	1.64131e-24	3.47499e-20	-1.7055
	RPL5	low-cytotoxicity	1	0.995	0	0	0.582355		LINC00299	low-cytotoxicity	0.004	0.029	1.89977e-24	4.0222e-20	-2.8629
	ZNF581	low-cytotoxicity	0.398	0.279	2.95472e-61	6.25573e-57	0.581594		CAVIN3	low-cytotoxicity	0.006	0.033	2.01704e-24	4.27048e-20	-2.46524
	ASH1L-AS1	low-cytotoxicity	0.113	0.073	6.30982e-19	1.33591e-14	0.581594		VCP	low-cytotoxicity	0.699	0.734	2.08391e-24	4.41206e-20	-0.25918
	SNHG16	low-cytotoxicity	0.395	0.277	7.70034e-61	1.63032e-56	0.581528		PSMC5	low-cytotoxicity	0.608	0.652	2.31361e-24	4.89837e-20	-0.289748
	LINC02062	low-cytotoxicity	0.045	0.03	1.78735e-07	0.00378418	0.580504		ELL2	low-cytotoxicity	0.134	0.195	2.40279e-24	5.08719e-20	-0.672387
	EXOSC5	low-cytotoxicity	0.326	0.224	1.604e-50	3.396e-46	0.578807		DENND3	low-cytotoxicity	0.028	0.067	2.48558e-24	5.26246e-20	-1.27794
	SBNO1-AS1	low-cytotoxicity	0.078	0.053	1.65345e-10	3.50068e-06	0.578744		PLEK	low-cytotoxicity	0.005	0.03	2.56387e-24	5.42822e-20	-2.81351
	BCL6	low-cytotoxicity	0.163	0.111	2.4089e-23	5.10012e-19	0.577176		DIAPH3	low-cytotoxicity	0.113	0.172	2.66459e-24	5.64147e-20	-0.704524
	UBE3D	low-cytotoxicity	0.09	0.061	4.14037e-13	8.766e-09	0.576801		GAS2L1	low-cytotoxicity	0.018	0.052	3.30836e-24	7.00446e-20	-1.51044
	AL356599.1	low-cytotoxicity	0.04	0.027	1.67857e-06	0.0355386	0.576752		LINC02762	low-cytotoxicity	0.021	0.057	3.50859e-24	7.42838e-20	-1.38524
	ZNF839	low-cytotoxicity	0.062	0.042	1.38424e-09	2.9307e-05	0.576387		ADRB2	low-cytotoxicity	0.001	0.024	3.50861e-24	7.42843e-20	-3.86402
	SLC16A7	low-cytotoxicity	0.302	0.201	8.13354e-51	1.72203e-46	0.576213		CD59	low-cytotoxicity	0.418	0.476	3.58263e-24	7.58514e-20	-0.469967
	ACTR3B	low-cytotoxicity	0.055	0.037	2.66006e-08	0.000563189	0.575156		TXNIP	low-cytotoxicity	0.644	0.66	4.16043e-24	8.80847e-20	-0.425519
	PPP1R3E	low-cytotoxicity	0.16	0.106	7.70595e-25	1.6315e-20	0.575083		GNGT2	low-cytotoxicity	0.034	0.075	4.40381e-24	9.32375e-20	-1.12696
	FNDC10	low-cytotoxicity	0.1	0.067	3.12803e-15	6.62266e-11	0.574335		NSD2	low-cytotoxicity	0.258	0.323	4.9534e-24	1.04873e-19	-0.578788
	RABL2B	low-cytotoxicity	0.124	0.086	2.05956e-16	4.3605e-12	0.574032		PRDM8	low-cytotoxicity	0.034	0.074	5.87431e-24	1.24371e-19	-1.19241
	RPL10A	low-cytotoxicity	0.999	0.998	0	0	0.572957		PIR	low-cytotoxicity	0.063	0.112	6.03033e-24	1.27674e-19	-0.890295
	RPL30	low-cytotoxicity	0.999	0.999	0	0	0.572196		AKNA	low-cytotoxicity	0.421	0.479	6.0616e-24	1.28336e-19	-0.431501
	TRIM52-AS1	low-cytotoxicity	0.149	0.1	1.98211e-22	4.19652e-18	0.571407		RPN2	low-cytotoxicity	0.694	0.727	6.23485e-24	1.32004e-19	-0.255492
	PNRC1	low-cytotoxicity	0.922	0.806	3.83109e-242	8.11119e-238	0.571156		SKA2	low-cytotoxicity	0.29	0.36	7.33937e-24	1.55389e-19	-0.430596
	PYCR1	low-cytotoxicity	0.09	0.061	2.88527e-13	6.10869e-09	0.570548		KAT2B	low-cytotoxicity	0.164	0.227	7.5619e-24	1.60101e-19	-0.657263
	SSBP2	low-cytotoxicity	0.359	0.258	2.11506e-48	4.47801e-44	0.570479		FANCI	low-cytotoxicity	0.165	0.229	7.56779e-24	1.60225e-19	-0.585475
	AP002381.2	low-cytotoxicity	0.088	0.06	1.98229e-12	4.19689e-08	0.569888		RAP1GAP2	low-cytotoxicity	0.057	0.104	7.93061e-24	1.67907e-19	-1.06614
	RPS2	low-cytotoxicity	1	1	0	0	0.569663		GLUL	low-cytotoxicity	0.3	0.362	8.21939e-24	1.74021e-19	-0.542438
	TRMT6	low-cytotoxicity	0.167	0.114	1.4803e-23	3.13408e-19	0.569635		LATS2	low-cytotoxicity	0.016	0.049	8.72052e-24	1.84631e-19	-1.62686
	SNHG10	low-cytotoxicity	0.083	0.058	1.36658e-10	2.89332e-06	0.56953		NRM	low-cytotoxicity	0.143	0.206	9.51422e-24	2.01435e-19	-0.574406
	LYL1	low-cytotoxicity	0.05	0.034	5.08866e-07	0.0107737	0.568948		MELK	low-cytotoxicity	0.085	0.139	9.67799e-24	2.04902e-19	-0.770121
	TLK1	low-cytotoxicity	0.57	0.419	4.80936e-93	1.01824e-88	0.568838		CASP1	low-cytotoxicity	0.202	0.271	1.00252e-23	2.12255e-19	-0.492316
	AC005332.4	low-cytotoxicity	0.205	0.139	8.84512e-30	1.87269e-25	0.568259		STAT4	low-cytotoxicity	0.265	0.333	1.05699e-23	2.23785e-19	-0.495482
	IL21R	low-cytotoxicity	0.257	0.18	1.04992e-34	2.22289e-30	0.568069		GPAT3	low-cytotoxicity	0.004	0.029	1.12644e-23	2.3849e-19	-2.78228
	DPH2	low-cytotoxicity	0.147	0.1	9.16453e-21	1.94031e-16	0.567923		WDR34	low-cytotoxicity	0.107	0.164	1.15652e-23	2.44859e-19	-0.67761
	JMY	low-cytotoxicity	0.176	0.117	1.88652e-27	3.99414e-23	0.567278		ASPM	low-cytotoxicity	0.149	0.217	1.26115e-23	2.67012e-19	-0.318257
	KDM1B	low-cytotoxicity	0.057	0.039	2.07066e-08	0.000438401	0.567194		SNX18	low-cytotoxicity	0.122	0.181	1.34606e-23	2.84988e-19	-0.671977
	PRKAG2	low-cytotoxicity	0.162	0.108	7.10669e-25	1.50463e-20	0.566104		CPB2-AS1	low-cytotoxicity	0.108	0.165	1.38307e-23	2.92824e-19	-0.705477
	ARRDC2	low-cytotoxicity	0.463	0.33	7.89335e-71	1.67118e-66	0.566101		BZW1	low-cytotoxicity	0.51	0.564	1.39896e-23	2.96189e-19	-0.322162
	RPL36	low-cytotoxicity	0.999	0.997	0	0	0.565913		SORT1	low-cytotoxicity	0.008	0.035	1.5549e-23	3.29204e-19	-2.16712
	AC078785.1	low-cytotoxicity	0.052	0.037	5.05553e-07	0.0107036	0.56555		CTDSP1	low-cytotoxicity	0.261	0.332	1.56106e-23	3.30507e-19	-0.438791
	EBPL	low-cytotoxicity	0.422	0.299	2.00835e-63	4.25207e-59	0.565436		WDHD1	low-cytotoxicity	0.079	0.13	2.05773e-23	4.35662e-19	-0.856509
	ZC3H8	low-cytotoxicity	0.204	0.14	2.43882e-28	5.16347e-24	0.56385		UBE2S	low-cytotoxicity	0.445	0.5	2.44872e-23	5.18443e-19	-0.514594
	MRTFB	low-cytotoxicity	0.105	0.069	8.0341e-17	1.70098e-12	0.562942		STXBP1	low-cytotoxicity	0.073	0.123	2.45496e-23	5.19763e-19	-0.798213
	BOD1	low-cytotoxicity	0.139	0.096	2.14309e-18	4.53735e-14	0.562014		SEPTIN8	low-cytotoxicity	0.034	0.074	2.5583e-23	5.41643e-19	-1.15176
	RALA	low-cytotoxicity	0.614	0.48	2.15846e-86	4.56989e-82	0.561937		NOTCH2	low-cytotoxicity	0.197	0.261	3.31621e-23	7.02108e-19	-0.580251
	AMPD3	low-cytotoxicity	0.093	0.065	1.38067e-11	2.92315e-07	0.561365		SLC39A8	low-cytotoxicity	0.208	0.273	3.41579e-23	7.23191e-19	-0.532922
	RPS25	low-cytotoxicity	0.999	0.999	0	0	0.561162		CALR	low-cytotoxicity	0.909	0.921	4.05519e-23	8.58565e-19	-0.257621
	HTT	low-cytotoxicity	0.255	0.174	8.03454e-38	1.70107e-33	0.559917		CDCA5	low-cytotoxicity	0.106	0.163	4.15631e-23	8.79973e-19	-0.680912
	RPLP1	low-cytotoxicity	1	1	0	0	0.55942		CALU	low-cytotoxicity	0.195	0.26	4.17269e-23	8.83441e-19	-0.510287
	ADPRM	low-cytotoxicity	0.146	0.098	3.91412e-21	8.28697e-17	0.559324		ELOC	low-cytotoxicity	0.568	0.612	4.46863e-23	9.46098e-19	-0.31712
	KDM6B	low-cytotoxicity	0.088	0.058	1.06087e-13	2.24607e-09	0.558371		MMP25-AS1	low-cytotoxicity	0.234	0.302	5.84488e-23	1.23748e-18	-0.498328
	ANKRD16	low-cytotoxicity	0.065	0.044	3.70632e-09	7.84701e-05	0.558254		ZWINT	low-cytotoxicity	0.146	0.207	5.95919e-23	1.26168e-18	-0.640144
	RPL38	low-cytotoxicity	0.963	0.905	0	0	0.55702		CAPN12	low-cytotoxicity	0.04	0.081	6.08081e-23	1.28743e-18	-1.04396
	COX18	low-cytotoxicity	0.09	0.063	1.97829e-11	4.18844e-07	0.556416		NUDT5	low-cytotoxicity	0.418	0.484	6.45252e-23	1.36613e-18	-0.343346
	NLE1	low-cytotoxicity	0.104	0.071	1.3113e-14	2.77628e-10	0.555878		FOSL2	low-cytotoxicity	0.029	0.066	6.52129e-23	1.38069e-18	-1.16572
	ZNF682	low-cytotoxicity	0.071	0.049	1.25435e-09	2.65571e-05	0.555296		PAQR4	low-cytotoxicity	0.05	0.093	6.83707e-23	1.44755e-18	-1.04322
	ABCC4	low-cytotoxicity	0.058	0.04	1.79672e-08	0.000380401	0.555018		CHAF1A	low-cytotoxicity	0.14	0.199	7.21106e-23	1.52673e-18	-0.679465
	USP3-AS1	low-cytotoxicity	0.105	0.071	2.26234e-14	4.78982e-10	0.554704		CD244	low-cytotoxicity	0.003	0.027	7.7075e-23	1.63183e-18	-2.87785
	NOP16	low-cytotoxicity	0.294	0.206	2.10972e-40	4.46669e-36	0.554358		SNRPB	low-cytotoxicity	0.702	0.737	7.81195e-23	1.65395e-18	-0.255575
	AC099063.1	low-cytotoxicity	0.093	0.061	6.22171e-16	1.31726e-11	0.553911		AL135818.1	low-cytotoxicity	0.081	0.133	8.52907e-23	1.80577e-18	-0.774828
	CD2AP	low-cytotoxicity	0.254	0.178	3.53812e-33	7.49092e-29	0.553308		MT-ND6	low-cytotoxicity	0.777	0.797	8.68096e-23	1.83793e-18	-0.288912
	RPL35A	low-cytotoxicity	0.999	0.999	0	0	0.553168		PSAP	low-cytotoxicity	0.655	0.697	9.82993e-23	2.08119e-18	-0.267566
	ZNF529	low-cytotoxicity	0.147	0.101	5.60155e-20	1.18596e-15	0.552502		ADCY7	low-cytotoxicity	0.147	0.208	1.10804e-22	2.34594e-18	-0.611615
	ZNF606	low-cytotoxicity	0.071	0.049	1.2843e-09	2.71912e-05	0.551345		SLC25A29	low-cytotoxicity	0.025	0.06	1.16198e-22	2.46014e-18	-1.27148
	SLC2A13	low-cytotoxicity	0.116	0.081	8.7918e-15	1.8614e-10	0.551271		BCL3	low-cytotoxicity	0.387	0.449	1.36775e-22	2.8958e-18	-0.409725
	AIF1	low-cytotoxicity	0.15	0.101	1.09271e-21	2.31348e-17	0.551137		SNAI3	low-cytotoxicity	0.07	0.118	1.5068e-22	3.1902e-18	-0.856708
	SARAF	low-cytotoxicity	0.987	0.962	0	0	0.550932		GPR108	low-cytotoxicity	0.323	0.389	1.83463e-22	3.88428e-18	-0.415593
	PCED1B-AS1	low-cytotoxicity	0.853	0.737	4.19667e-153	8.88519e-149	0.549982		TUBB6	low-cytotoxicity	0.008	0.033	2.0851e-22	4.41458e-18	-2.17352
	ATF7IP2	low-cytotoxicity	0.333	0.233	1.27343e-47	2.69611e-43	0.54896		GPR35	low-cytotoxicity	0.01	0.037	2.29605e-22	4.8612e-18	-1.98789
	RPS5	low-cytotoxicity	0.999	0.999	0	0	0.548378		SLC2A1	low-cytotoxicity	0.141	0.2	2.35094e-22	4.97742e-18	-0.635238
	RPS23	low-cytotoxicity	1	0.999	0	0	0.547808		FDXR	low-cytotoxicity	0.1	0.153	2.52409e-22	5.34401e-18	-0.769789
	LINC01891	low-cytotoxicity	0.269	0.188	1.01819e-36	2.15572e-32	0.547518		ASL	low-cytotoxicity	0.138	0.197	2.6664e-22	5.6453e-18	-0.60887
	MANEA-DT	low-cytotoxicity	0.075	0.052	8.11609e-10	1.71834e-05	0.54682		CYB561D2	low-cytotoxicity	0.333	0.399	3.17951e-22	6.73166e-18	-0.399894
	TBC1D32	low-cytotoxicity	0.125	0.085	2.59836e-17	5.50124e-13	0.546721		C15orf48	low-cytotoxicity	0.004	0.027	3.67659e-22	7.78408e-18	-3.47063
	PICK1	low-cytotoxicity	0.062	0.043	1.08728e-08	0.000230198	0.546636		IFI30	low-cytotoxicity	0.358	0.418	4.78787e-22	1.01369e-17	-0.463834
	RRAGD	low-cytotoxicity	0.339	0.239	5.13041e-47	1.08621e-42	0.54409		CTSB	low-cytotoxicity	0.439	0.494	5.11239e-22	1.0824e-17	-0.374229
	MDM4	low-cytotoxicity	0.309	0.213	3.55882e-45	7.53473e-41	0.54376		DOCK2	low-cytotoxicity	0.509	0.557	6.60021e-22	1.3974e-17	-0.376599
	TESK2	low-cytotoxicity	0.075	0.051	1.32316e-10	2.80139e-06	0.543378		RRM1	low-cytotoxicity	0.281	0.343	6.84975e-22	1.45023e-17	-0.468971
	GKAP1	low-cytotoxicity	0.124	0.083	7.56124e-19	1.60087e-14	0.543164		TEX264	low-cytotoxicity	0.462	0.521	7.32905e-22	1.55171e-17	-0.339806
	C15orf61	low-cytotoxicity	0.257	0.179	7.88684e-35	1.6698e-30	0.542553		TXNDC15	low-cytotoxicity	0.26	0.326	7.8901e-22	1.67049e-17	-0.450812
	ATF5	low-cytotoxicity	0.256	0.188	1.38514e-26	2.93261e-22	0.542062		CD68	low-cytotoxicity	0.013	0.041	7.92542e-22	1.67797e-17	-1.76979
	L3HYPDH	low-cytotoxicity	0.053	0.036	1.35812e-07	0.00287541	0.541413		GTSE1	low-cytotoxicity	0.127	0.187	8.90615e-22	1.88561e-17	-0.492422
	OTULINL	low-cytotoxicity	0.227	0.16	3.44512e-28	7.294e-24	0.54089		GPR15	low-cytotoxicity	0.065	0.111	9.46446e-22	2.00381e-17	-0.872924
	RPS3A	low-cytotoxicity	1	1	0	0	0.540752		COL9A2	low-cytotoxicity	0.023	0.056	9.46663e-22	2.00427e-17	-1.33135
	RPS18	low-cytotoxicity	0.999	0.999	0	0	0.540031		ESCO2	low-cytotoxicity	0.077	0.126	1.01266e-21	2.144e-17	-0.788147
	PEX10	low-cytotoxicity	0.115	0.077	2.33715e-16	4.94822e-12	0.539861		COPZ2	low-cytotoxicity	0.029	0.064	1.04657e-21	2.2158e-17	-1.17419
	FAM20B	low-cytotoxicity	0.109	0.073	2.42749e-16	5.13948e-12	0.539517		MCM10	low-cytotoxicity	0.063	0.108	1.44275e-21	3.0546e-17	-0.90329
	TIFA	low-cytotoxicity	0.38	0.273	1.60489e-50	3.39787e-46	0.539414		GGT1.1	low-cytotoxicity	0.081	0.13	1.47022e-21	3.11274e-17	-0.774179
	MCRIP2	low-cytotoxicity	0.273	0.192	1.27053e-35	2.68996e-31	0.539294		SH2D3C	low-cytotoxicity	0.269	0.336	1.48987e-21	3.15435e-17	-0.434133
	RPS14	low-cytotoxicity	0.999	0.999	0	0	0.538901		CDCA2	low-cytotoxicity	0.114	0.17	1.56165e-21	3.30633e-17	-0.596219
	PABPC4	low-cytotoxicity	0.327	0.233	4.89915e-43	1.03725e-38	0.538228		RBM8A	low-cytotoxicity	0.634	0.669	1.64e-21	3.47221e-17	-0.275254
	EDA	low-cytotoxicity	0.056	0.04	4.45752e-07	0.00943747	0.537941		GK5	low-cytotoxicity	0.047	0.088	2.04981e-21	4.33986e-17	-0.985146
	FSD1	low-cytotoxicity	0.056	0.04	4.5007e-07	0.00952888	0.536198		TOGARAM2	low-cytotoxicity	0.009	0.034	2.59233e-21	5.48849e-17	-1.95149
	C11orf1	low-cytotoxicity	0.154	0.107	4.17755e-20	8.84471e-16	0.536121		ZG16B	low-cytotoxicity	0.023	0.055	2.65422e-21	5.61951e-17	-1.36762
	GRAP	low-cytotoxicity	0.078	0.054	3.1132e-10	6.59126e-06	0.536036		BTG3	low-cytotoxicity	0.178	0.239	2.7666e-21	5.85744e-17	-0.550136
	CREBRF	low-cytotoxicity	0.307	0.214	1.32709e-42	2.80972e-38	0.535841		MFSD5	low-cytotoxicity	0.271	0.336	2.91897e-21	6.18005e-17	-0.439704
	SDK2	low-cytotoxicity	0.039	0.026	8.5316e-07	0.0180631	0.535428		LPGAT1	low-cytotoxicity	0.352	0.416	3.27615e-21	6.93627e-17	-0.401306
	ZNF397	low-cytotoxicity	0.091	0.064	1.00099e-10	2.1193e-06	0.535405		CCPG1	low-cytotoxicity	0.171	0.233	3.50283e-21	7.41618e-17	-0.519414
	ABCC1	low-cytotoxicity	0.417	0.293	2.69299e-62	5.7016e-58	0.535399		IRF5	low-cytotoxicity	0.057	0.101	3.51539e-21	7.44278e-17	-0.867177
	GRK5	low-cytotoxicity	0.215	0.145	3.29245e-32	6.97078e-28	0.535375		FAM111B	low-cytotoxicity	0.074	0.122	3.74458e-21	7.92803e-17	-0.684454
	AGMAT	low-cytotoxicity	0.13	0.09	1.01659e-16	2.15233e-12	0.535021		METRNL	low-cytotoxicity	0.018	0.048	4.19606e-21	8.88391e-17	-1.48008
	EARS2	low-cytotoxicity	0.053	0.037	5.89602e-07	0.012483	0.535015		SOS1	low-cytotoxicity	0.65	0.688	4.51919e-21	9.56802e-17	-0.301632
	BCKDHB	low-cytotoxicity	0.145	0.098	1.60836e-20	3.40521e-16	0.534356		IGKV3OR2-268	low-cytotoxicity	0.016	0.046	4.66543e-21	9.87764e-17	-1.64876
	PABPC1	low-cytotoxicity	0.997	0.983	0	0	0.532384		ZNF367	low-cytotoxicity	0.081	0.129	5.00897e-21	1.0605e-16	-0.771097
	RIPOR1	low-cytotoxicity	0.149	0.105	3.27111e-18	6.92559e-14	0.532376		CTDSPL	low-cytotoxicity	0.01	0.035	5.35321e-21	1.13338e-16	-1.93958
	RPL27A	low-cytotoxicity	0.996	0.986	0	0	0.532251		AC024028.1	low-cytotoxicity	0.004	0.026	5.44529e-21	1.15288e-16	-2.65263
	AIG1	low-cytotoxicity	0.115	0.08	2.52396e-14	5.34373e-10	0.532105		DYNC1H1	low-cytotoxicity	0.493	0.543	5.54049e-21	1.17303e-16	-0.32771
	AC090825.1	low-cytotoxicity	0.12	0.081	3.12362e-17	6.61333e-13	0.532047		GRAMD4	low-cytotoxicity	0.028	0.063	5.70257e-21	1.20735e-16	-1.14707
	ZFAS1	low-cytotoxicity	0.782	0.64	3.00985e-136	6.37246e-132	0.531947		TCF19	low-cytotoxicity	0.085	0.135	5.70378e-21	1.2076e-16	-0.686741
	CERS6	low-cytotoxicity	0.286	0.194	3.83618e-44	8.12196e-40	0.531432		STT3A	low-cytotoxicity	0.277	0.342	5.8284e-21	1.23399e-16	-0.429301
	AC138150.1	low-cytotoxicity	0.141	0.096	3.37729e-19	7.1504e-15	0.531359		ANP32E	low-cytotoxicity	0.527	0.568	6.12478e-21	1.29674e-16	-0.366588
	RPL26	low-cytotoxicity	0.999	0.999	0	0	0.531179		ERO1A	low-cytotoxicity	0.384	0.446	6.78397e-21	1.4363e-16	-0.362739
	NBPF11	low-cytotoxicity	0.089	0.062	3.54907e-11	7.5141e-07	0.530398		NRROS	low-cytotoxicity	0.107	0.16	6.79825e-21	1.43933e-16	-0.680138
	SPATC1L	low-cytotoxicity	0.173	0.119	7.05309e-23	1.49328e-18	0.530347		DSCC1	low-cytotoxicity	0.054	0.096	7.18948e-21	1.52216e-16	-0.904873
	AC025159.1	low-cytotoxicity	0.15	0.106	9.29219e-18	1.96734e-13	0.529691		PTTG1	low-cytotoxicity	0.222	0.291	7.23846e-21	1.53253e-16	-0.302269
	RPL12	low-cytotoxicity	0.999	0.999	0	0	0.529523		FRY	low-cytotoxicity	0.037	0.075	7.66375e-21	1.62257e-16	-1.1371
	EPSTI1	low-cytotoxicity	0.353	0.252	6.5643e-47	1.38979e-42	0.529404		HSBP1	low-cytotoxicity	0.392	0.449	7.76252e-21	1.64348e-16	-0.373828
	TRMT1	low-cytotoxicity	0.245	0.172	1.69242e-31	3.58318e-27	0.529373		LTA	low-cytotoxicity	0.214	0.156	8.12516e-21	1.72026e-16	-0.376964
	SPON2	low-cytotoxicity	0.204	0.142	3.80419e-26	8.05423e-22	0.52908		KIF11	low-cytotoxicity	0.136	0.193	1.07472e-20	2.2754e-16	-0.583444
	UBIAD1	low-cytotoxicity	0.261	0.187	1.19638e-31	2.53297e-27	0.528756		TPX2	low-cytotoxicity	0.197	0.26	1.07537e-20	2.27678e-16	-0.430286
	RPS11	low-cytotoxicity	0.996	0.988	0	0	0.528252		STIL	low-cytotoxicity	0.073	0.12	1.13479e-20	2.40257e-16	-0.74854
	APEX1	low-cytotoxicity	0.642	0.482	8.75485e-103	1.85358e-98	0.528043		GADD45B	low-cytotoxicity	0.271	0.336	1.15335e-20	2.44187e-16	-0.48873
	AC006001.2	low-cytotoxicity	0.074	0.052	2.01547e-09	4.26715e-05	0.526684		GRAP2	low-cytotoxicity	0.413	0.473	1.42426e-20	3.01544e-16	-0.377309
	C1QBP	low-cytotoxicity	0.771	0.63	4.95694e-124	1.04948e-119	0.526649		HM13	low-cytotoxicity	0.666	0.695	1.65021e-20	3.49382e-16	-0.265951
	ABHD14B	low-cytotoxicity	0.558	0.416	5.92892e-80	1.25527e-75	0.526525		WDR76	low-cytotoxicity	0.092	0.141	1.99813e-20	4.23043e-16	-0.737836
	ZNF846	low-cytotoxicity	0.064	0.045	8.60562e-08	0.00182198	0.526299		ZDHHC24	low-cytotoxicity	0.237	0.301	2.06113e-20	4.36382e-16	-0.435642
	MORC3	low-cytotoxicity	0.353	0.255	6.18919e-45	1.31038e-40	0.525934		N4BP1	low-cytotoxicity	0.277	0.34	2.0952e-20	4.43596e-16	-0.430935
	NXPE3	low-cytotoxicity	0.166	0.115	1.03173e-21	2.18438e-17	0.525852		SMPD1	low-cytotoxicity	0.266	0.33	2.11754e-20	4.48325e-16	-0.424476
	ZNF814	low-cytotoxicity	0.086	0.06	7.48628e-11	1.58499e-06	0.525797		FBXO6	low-cytotoxicity	0.178	0.236	2.13671e-20	4.52384e-16	-0.586179
	GCA	low-cytotoxicity	0.096	0.066	4.09731e-13	8.67483e-09	0.525411		LLGL2	low-cytotoxicity	0.052	0.094	2.14007e-20	4.53096e-16	-0.932515
	IFITM1	low-cytotoxicity	0.992	0.953	0	0	0.524325		RPL39L	low-cytotoxicity	0.101	0.153	2.52524e-20	5.34644e-16	-0.627431
	AC012146.1	low-cytotoxicity	0.08	0.056	3.02583e-10	6.40628e-06	0.52426		AL606807.1	low-cytotoxicity	0.172	0.231	2.87458e-20	6.08605e-16	-0.583476
	NAPEPLD	low-cytotoxicity	0.096	0.067	1.38573e-12	2.93387e-08	0.523856		ST8SIA4	low-cytotoxicity	0.234	0.297	2.90977e-20	6.16057e-16	-0.46878
	HGSNAT	low-cytotoxicity	0.124	0.085	1.80152e-16	3.81418e-12	0.52357		SEMA4D	low-cytotoxicity	0.46	0.511	3.34664e-20	7.08551e-16	-0.374662
	TRIM73	low-cytotoxicity	0.15	0.098	8.13692e-25	1.72275e-20	0.523428		CDKN3	low-cytotoxicity	0.158	0.215	3.36497e-20	7.12431e-16	-0.617717
	PEX7	low-cytotoxicity	0.051	0.036	4.70159e-07	0.00995422	0.523351		DMTN	low-cytotoxicity	0.029	0.063	3.47725e-20	7.36203e-16	-1.13083
	LEPROTL1	low-cytotoxicity	0.819	0.691	1.17107e-143	2.4794e-139	0.522708		RARG	low-cytotoxicity	0.128	0.182	3.77499e-20	7.99241e-16	-0.625909
	C20orf27	low-cytotoxicity	0.314	0.226	5.44528e-39	1.15288e-34	0.522277		SGCB	low-cytotoxicity	0.04	0.078	3.92266e-20	8.30505e-16	-1.01558
	RPS4X	low-cytotoxicity	1	1	0	0	0.521403		CENPF	low-cytotoxicity	0.215	0.28	3.9508e-20	8.36463e-16	-0.335717
	RUNX1	low-cytotoxicity	0.182	0.118	2.14415e-30	4.5396e-26	0.52032		HJURP	low-cytotoxicity	0.096	0.146	4.10354e-20	8.68801e-16	-0.644344
	B3GNTL1	low-cytotoxicity	0.079	0.055	2.56661e-10	5.43403e-06	0.519969		CD86	low-cytotoxicity	0.005	0.027	4.18007e-20	8.85004e-16	-2.42904
	EEF1G	low-cytotoxicity	1	0.998	0	0	0.519485		PTPN22	low-cytotoxicity	0.36	0.419	4.67896e-20	9.9063e-16	-0.392614
	CXorf21	low-cytotoxicity	0.141	0.103	3.44135e-14	7.28603e-10	0.519357		FMNL3	low-cytotoxicity	0.06	0.103	4.74083e-20	1.00373e-15	-0.840311
	GM2A	low-cytotoxicity	0.231	0.165	4.86951e-27	1.03097e-22	0.519306		SSBP4	low-cytotoxicity	0.413	0.472	4.75096e-20	1.00587e-15	-0.340687
	CLHC1	low-cytotoxicity	0.049	0.034	1.0521e-06	0.0222751	0.519182		STIP1	low-cytotoxicity	0.375	0.434	4.90379e-20	1.03823e-15	-0.390652
	HSD17B14	low-cytotoxicity	0.112	0.077	2.91685e-15	6.17556e-11	0.517737		RGS9	low-cytotoxicity	0.007	0.031	5.43245e-20	1.15016e-15	-2.08502
	RANBP10	low-cytotoxicity	0.253	0.18	1.85852e-31	3.93485e-27	0.517492		RNF19B	low-cytotoxicity	0.081	0.128	6.2913e-20	1.33199e-15	-0.781978
	RPL29	low-cytotoxicity	0.999	0.999	0	0	0.517183		ROR2	low-cytotoxicity	0.002	0.021	6.77608e-20	1.43463e-15	-3.27383
	RPLP2	low-cytotoxicity	0.999	0.999	0	0	0.517113		CKAP2L	low-cytotoxicity	0.102	0.153	6.85772e-20	1.45192e-15	-0.619773
	EEPD1	low-cytotoxicity	0.136	0.093	5.16159e-18	1.09281e-13	0.516851		DNM2	low-cytotoxicity	0.513	0.557	7.63233e-20	1.61592e-15	-0.311128
	CTLA4	low-cytotoxicity	0.227	0.156	6.39506e-32	1.35396e-27	0.516756		SIGLEC6	low-cytotoxicity	0.007	0.03	8.87515e-20	1.87905e-15	-2.13067
	OOEP	low-cytotoxicity	0.168	0.119	1.04068e-19	2.20333e-15	0.516477		SPRY1	low-cytotoxicity	0.02	0.049	9.74017e-20	2.06219e-15	-1.43291
	SLC37A1	low-cytotoxicity	0.191	0.133	1.13014e-24	2.39273e-20	0.516349		GALNT6	low-cytotoxicity	0.017	0.045	9.89395e-20	2.09475e-15	-1.39839
	RPL23	low-cytotoxicity	0.916	0.836	1.64753e-196	3.48814e-192	0.515228		OASL	low-cytotoxicity	0.047	0.086	1.03369e-19	2.18853e-15	-0.947305
	PIAS2	low-cytotoxicity	0.179	0.122	1.25863e-24	2.66477e-20	0.514734		PLOD1	low-cytotoxicity	0.034	0.069	1.09361e-19	2.3154e-15	-1.05015
	NFIC	low-cytotoxicity	0.153	0.105	4.28053e-20	9.06274e-16	0.513572		ROPN1L	low-cytotoxicity	0.006	0.027	1.16854e-19	2.47403e-15	-2.28436
	NOL11	low-cytotoxicity	0.301	0.213	1.14792e-38	2.43037e-34	0.513409		SCAMP2	low-cytotoxicity	0.592	0.63	1.31801e-19	2.7905e-15	-0.276124
	SYNE2	low-cytotoxicity	0.85	0.767	1.84582e-131	3.90797e-127	0.512876		UCK2	low-cytotoxicity	0.053	0.094	1.3964e-19	2.95647e-15	-0.872952
	ZC3H6	low-cytotoxicity	0.135	0.093	1.65299e-17	3.4997e-13	0.511065		LMNB1	low-cytotoxicity	0.353	0.404	1.63871e-19	3.46947e-15	-0.453745
	ZNF565	low-cytotoxicity	0.057	0.041	4.46915e-07	0.00946208	0.510945		ROCK1	low-cytotoxicity	0.544	0.594	1.65913e-19	3.51271e-15	-0.273318
	RPS16	low-cytotoxicity	0.999	0.999	0	0	0.51054		ATP6V0D1	low-cytotoxicity	0.484	0.534	1.93135e-19	4.08905e-15	-0.314061
	AKAP1	low-cytotoxicity	0.112	0.079	2.14332e-13	4.53783e-09	0.510169		MGME1	low-cytotoxicity	0.156	0.213	1.97013e-19	4.17116e-15	-0.529775
	RAB43	low-cytotoxicity	0.192	0.135	3.91205e-23	8.28259e-19	0.509906		LINC00426	low-cytotoxicity	0.124	0.176	2.02777e-19	4.29318e-15	-0.651733
	RPL13	low-cytotoxicity	1	1	0	0	0.509531		SEC61G	low-cytotoxicity	0.739	0.766	2.118e-19	4.48422e-15	-0.252269
	SYNGAP1	low-cytotoxicity	0.082	0.059	2.16979e-09	4.59387e-05	0.509268		IL12RB1	low-cytotoxicity	0.32	0.381	2.18013e-19	4.61577e-15	-0.39924
	MAGEH1	low-cytotoxicity	0.182	0.132	7.3041e-20	1.54642e-15	0.508632		DMD	low-cytotoxicity	0.007	0.029	2.22626e-19	4.71344e-15	-2.1188
	ZNF345	low-cytotoxicity	0.077	0.055	1.05649e-08	0.00022368	0.508254		CLIC4	low-cytotoxicity	0.079	0.125	2.27338e-19	4.8132e-15	-0.734246
	ENTPD6	low-cytotoxicity	0.107	0.073	1.04489e-14	2.21225e-10	0.507124		NDUFA6	low-cytotoxicity	0.642	0.674	2.39538e-19	5.0715e-15	-0.256227
	SNHG7	low-cytotoxicity	0.52	0.389	4.59997e-67	9.73906e-63	0.506742		INSC	low-cytotoxicity	0.001	0.018	2.57178e-19	5.44497e-15	-4.15273
	UBE2D4	low-cytotoxicity	0.091	0.065	1.34405e-10	2.84562e-06	0.50672		AP1S1	low-cytotoxicity	0.259	0.319	2.66491e-19	5.64216e-15	-0.428165
	GIMAP8	low-cytotoxicity	0.267	0.194	8.19308e-30	1.73464e-25	0.50658		C9orf139	low-cytotoxicity	0.003	0.022	2.92944e-19	6.20222e-15	-2.93329
	ZNF506	low-cytotoxicity	0.157	0.108	5.08496e-20	1.07659e-15	0.505932		LINC00599	low-cytotoxicity	0.008	0.031	2.979e-19	6.30715e-15	-2.05667
	PPAN	low-cytotoxicity	0.279	0.194	1.42915e-37	3.0258e-33	0.505859		PDE7B	low-cytotoxicity	0.131	0.183	3.11803e-19	6.60148e-15	-0.694864
	DYRK2	low-cytotoxicity	0.288	0.207	7.0412e-34	1.49076e-29	0.505107		AIFM2	low-cytotoxicity	0.024	0.055	3.59741e-19	7.61643e-15	-1.21271
	FBL	low-cytotoxicity	0.711	0.566	4.51725e-105	9.56392e-101	0.504672		FANCL	low-cytotoxicity	0.028	0.06	4.32078e-19	9.14796e-15	-1.1247
	AC092652.2	low-cytotoxicity	0.062	0.045	7.69913e-07	0.0163006	0.504407		CGAS	low-cytotoxicity	0.206	0.266	5.53397e-19	1.17165e-14	-0.467248
	RPS20	low-cytotoxicity	0.963	0.902	3.59601e-247	7.61348e-243	0.503715		HTATSF1	low-cytotoxicity	0.373	0.428	5.61862e-19	1.18957e-14	-0.392551
	RPL9	low-cytotoxicity	0.999	0.995	0	0	0.503629		SCD	low-cytotoxicity	0.169	0.224	5.69832e-19	1.20645e-14	-0.569993
	EEF1A1	low-cytotoxicity	1	1	0	0	0.503401		MBOAT7	low-cytotoxicity	0.225	0.284	5.91104e-19	1.25149e-14	-0.475039
	CASP8	low-cytotoxicity	0.683	0.554	4.62854e-87	9.79954e-83	0.503335		PTGIS	low-cytotoxicity	0.005	0.025	5.95652e-19	1.26111e-14	-2.5103
	AC007383.2	low-cytotoxicity	0.089	0.063	1.35602e-10	2.87096e-06	0.503187		NBL1	low-cytotoxicity	0.204	0.262	6.02083e-19	1.27473e-14	-0.481022
	HPCAL1	low-cytotoxicity	0.486	0.357	1.78172e-64	3.77225e-60	0.502841		POC1B	low-cytotoxicity	0.133	0.186	6.56967e-19	1.39093e-14	-0.579229
	AL359220.1	low-cytotoxicity	0.114	0.08	7.50403e-14	1.58875e-09	0.502356		DUSP10	low-cytotoxicity	0.129	0.181	6.79985e-19	1.43967e-14	-0.617139
	WAC-AS1	low-cytotoxicity	0.264	0.189	1.1353e-30	2.40365e-26	0.502267		CPD	low-cytotoxicity	0.107	0.156	7.25833e-19	1.53673e-14	-0.652019
	RRP15	low-cytotoxicity	0.135	0.096	3.30161e-15	6.99016e-11	0.501376		RGS16	low-cytotoxicity	0.011	0.035	7.80106e-19	1.65164e-14	-2.31402
	RPL34-AS1	low-cytotoxicity	0.066	0.048	2.69997e-07	0.00571639	0.500682		AL034397.3	low-cytotoxicity	0.005	0.025	8.04439e-19	1.70316e-14	-2.35795
	ZFP82	low-cytotoxicity	0.07	0.049	1.66349e-08	0.000352193	0.500609		MAD2L2	low-cytotoxicity	0.265	0.323	9.86208e-19	2.088e-14	-0.441927
	GAMT	low-cytotoxicity	0.206	0.143	1.02511e-26	2.17037e-22	0.500541		NME7	low-cytotoxicity	0.129	0.182	1.07024e-18	2.26592e-14	-0.538349
	GIMAP7	low-cytotoxicity	0.975	0.896	7.28258e-267	1.54187e-262	0.500444		CTNNBIP1	low-cytotoxicity	0.116	0.166	1.24207e-18	2.62971e-14	-0.603237
	GNPDA1	low-cytotoxicity	0.552	0.421	1.62875e-69	3.44838e-65	0.49996		SPPL2A	low-cytotoxicity	0.418	0.47	1.25609e-18	2.65939e-14	-0.341341
	VAT1	low-cytotoxicity	0.085	0.06	4.09574e-10	8.6715e-06	0.499909		IDI1	low-cytotoxicity	0.305	0.363	1.31069e-18	2.77499e-14	-0.427987
	ZNF566	low-cytotoxicity	0.06	0.043	3.68106e-07	0.00779353	0.49846		SEC13	low-cytotoxicity	0.494	0.538	1.31305e-18	2.77999e-14	-0.32011
	ZNF101	low-cytotoxicity	0.263	0.192	1.50913e-28	3.19512e-24	0.497911		RDH10	low-cytotoxicity	0.053	0.092	1.43899e-18	3.04663e-14	-0.98295
	SHLD1	low-cytotoxicity	0.191	0.137	2.39059e-21	5.06137e-17	0.497039		MAP2K1	low-cytotoxicity	0.273	0.336	1.51151e-18	3.20016e-14	-0.387386
	MBTD1	low-cytotoxicity	0.158	0.11	1.15534e-19	2.44609e-15	0.4967		FBXO5	low-cytotoxicity	0.131	0.182	1.62288e-18	3.43596e-14	-0.651045
	RPS10-NUDT3	low-cytotoxicity	0.375	0.274	8.15652e-45	1.7269e-40	0.495946		PDLIM7	low-cytotoxicity	0.025	0.055	1.64802e-18	3.48918e-14	-1.19465
	ZNF525	low-cytotoxicity	0.09	0.064	1.61963e-10	3.42909e-06	0.495799		PGP	low-cytotoxicity	0.25	0.308	1.80032e-18	3.81164e-14	-0.47007
	PSMG4	low-cytotoxicity	0.334	0.24	8.02495e-41	1.69904e-36	0.49533		RFC2	low-cytotoxicity	0.159	0.212	2.33363e-18	4.94076e-14	-0.551793
	DGKA	low-cytotoxicity	0.512	0.373	3.17161e-71	6.71492e-67	0.495003		STARD4	low-cytotoxicity	0.096	0.143	2.42265e-18	5.12923e-14	-0.676632
	YPEL2	low-cytotoxicity	0.151	0.107	4.2087e-18	8.91065e-14	0.494341		TMC6	low-cytotoxicity	0.468	0.518	3.05609e-18	6.47036e-14	-0.3063
	AP002387.2	low-cytotoxicity	0.223	0.161	9.69919e-25	2.05351e-20	0.494061		HTRA2	low-cytotoxicity	0.216	0.274	3.71401e-18	7.86329e-14	-0.44159
	PFAS	low-cytotoxicity	0.064	0.046	5.5842e-07	0.0118229	0.493527		SEC11C	low-cytotoxicity	0.57	0.607	4.03615e-18	8.54533e-14	-0.287326
	AC007216.4	low-cytotoxicity	0.071	0.052	2.47474e-07	0.00523952	0.492909		COMMD7	low-cytotoxicity	0.402	0.455	4.65103e-18	9.84717e-14	-0.340793
	AC068587.4	low-cytotoxicity	0.058	0.042	1.78517e-06	0.0377957	0.492818		SIRT2	low-cytotoxicity	0.318	0.376	5.42198e-18	1.14794e-13	-0.376352
	RPS15A	low-cytotoxicity	0.999	0.999	0	0	0.491265		TMPO	low-cytotoxicity	0.421	0.465	5.45362e-18	1.15464e-13	-0.376212
	ATG14	low-cytotoxicity	0.147	0.102	1.15752e-18	2.45069e-14	0.491073		SH3BP2	low-cytotoxicity	0.144	0.197	5.63919e-18	1.19393e-13	-0.530114
	TRAF3IP2-AS1	low-cytotoxicity	0.11	0.077	1.81575e-13	3.8443e-09	0.490939		ALYREF	low-cytotoxicity	0.548	0.578	5.68095e-18	1.20277e-13	-0.309936
	NDUFAF2	low-cytotoxicity	0.24	0.172	6.94906e-28	1.47126e-23	0.490281		TCIRG1	low-cytotoxicity	0.374	0.43	5.73356e-18	1.21391e-13	-0.357521
	VOPP1	low-cytotoxicity	0.684	0.546	4.15286e-85	8.79243e-81	0.490169		AC011313.1	low-cytotoxicity	0.006	0.026	6.47957e-18	1.37186e-13	-2.2134
	PWWP2B	low-cytotoxicity	0.081	0.058	7.59358e-09	0.000160771	0.488886		LTC4S	low-cytotoxicity	0.007	0.028	6.65975e-18	1.41e-13	-2.07613
	IFRD2	low-cytotoxicity	0.234	0.17	1.03628e-24	2.194e-20	0.487645		RAB32	low-cytotoxicity	0.005	0.025	6.87736e-18	1.45608e-13	-2.23147
	SGSH	low-cytotoxicity	0.103	0.074	4.36152e-11	9.23422e-07	0.487434		NPTX1	low-cytotoxicity	0.062	0.101	7.75112e-18	1.64107e-13	-1.04795
	MTCP1	low-cytotoxicity	0.076	0.055	3.89204e-08	0.000824023	0.486716		EML4	low-cytotoxicity	0.686	0.713	9.10746e-18	1.92823e-13	-0.260185
	TRMT61A	low-cytotoxicity	0.098	0.071	4.35262e-10	9.21537e-06	0.486714		XYLT1	low-cytotoxicity	0.319	0.373	9.18627e-18	1.94492e-13	-0.525113
	ALKBH3	low-cytotoxicity	0.175	0.126	9.46022e-19	2.00292e-14	0.486357		HRAS	low-cytotoxicity	0.185	0.241	9.35194e-18	1.97999e-13	-0.456655
	FCGRT	low-cytotoxicity	0.19	0.132	7.53295e-24	1.59488e-19	0.486208		ARSB	low-cytotoxicity	0.073	0.115	1.07707e-17	2.28037e-13	-0.717476
	TNRC6C	low-cytotoxicity	0.207	0.146	6.28948e-25	1.33161e-20	0.486021		PTPRN2	low-cytotoxicity	0.052	0.089	1.0774e-17	2.28108e-13	-0.944405
	CLUH	low-cytotoxicity	0.068	0.049	1.78947e-07	0.00378866	0.485561		CHD9	low-cytotoxicity	0.163	0.217	1.18073e-17	2.49984e-13	-0.5184
	S1PR1	low-cytotoxicity	0.577	0.438	7.3254e-75	1.55093e-70	0.4853		RTCA	low-cytotoxicity	0.247	0.304	1.18949e-17	2.51838e-13	-0.42666
	FAM210B	low-cytotoxicity	0.108	0.076	1.37442e-12	2.90992e-08	0.484932		CXCL16	low-cytotoxicity	0.01	0.033	1.29217e-17	2.73578e-13	-1.70626
	EIF3E	low-cytotoxicity	0.91	0.82	3.78707e-175	8.01798e-171	0.484908		FOSB	low-cytotoxicity	0.047	0.084	1.31492e-17	2.78394e-13	-0.934942
	AC138123.1	low-cytotoxicity	0.704	0.556	6.24851e-98	1.32294e-93	0.484678		PRKCH	low-cytotoxicity	0.672	0.693	1.34045e-17	2.83801e-13	-0.293288
	CHMP7	low-cytotoxicity	0.31	0.23	2.75169e-31	5.82587e-27	0.484102		CISD3	low-cytotoxicity	0.362	0.419	1.35785e-17	2.87485e-13	-0.333111
	RNF146	low-cytotoxicity	0.143	0.101	6.37671e-17	1.35008e-12	0.483667		HIST1H1B	low-cytotoxicity	0.37	0.414	1.38611e-17	2.93467e-13	-0.718127
	TMEM25	low-cytotoxicity	0.058	0.041	4.16436e-07	0.00881678	0.482939		GLCCI1	low-cytotoxicity	0.333	0.385	1.55617e-17	3.29472e-13	-0.438868
	ZNF250	low-cytotoxicity	0.065	0.047	3.24016e-07	0.00686007	0.482365		SLC25A24	low-cytotoxicity	0.174	0.228	1.58304e-17	3.3516e-13	-0.503385
	ZFP62	low-cytotoxicity	0.068	0.049	2.94815e-07	0.00624183	0.481358		TNFRSF12A	low-cytotoxicity	0.006	0.026	1.5958e-17	3.37862e-13	-2.0906
	RBFOX2	low-cytotoxicity	0.779	0.662	9.26465e-112	1.96151e-107	0.480406		USP1	low-cytotoxicity	0.327	0.381	1.67545e-17	3.54726e-13	-0.376
	HDDC2	low-cytotoxicity	0.357	0.264	2.45584e-39	5.1995e-35	0.479977		ORC6	low-cytotoxicity	0.089	0.134	1.71925e-17	3.63999e-13	-0.611454
	ODF3B	low-cytotoxicity	0.195	0.142	3.0505e-20	6.45851e-16	0.479487		ITGB2-AS1	low-cytotoxicity	0.134	0.186	1.7262e-17	3.6547e-13	-0.516355
	NOL6	low-cytotoxicity	0.066	0.048	3.91221e-07	0.00828292	0.479087		BIRC5	low-cytotoxicity	0.15	0.207	2.31506e-17	4.90145e-13	-0.341443
	PEX5	low-cytotoxicity	0.081	0.06	4.0896e-08	0.000865849	0.478877		SRGAP2C	low-cytotoxicity	0.121	0.169	2.51395e-17	5.32253e-13	-0.634408
	RPS17	low-cytotoxicity	0.942	0.877	2.80587e-204	5.94059e-200	0.478654		GPR65	low-cytotoxicity	0.11	0.159	2.5551e-17	5.40967e-13	-0.546733
	ZNF500	low-cytotoxicity	0.057	0.041	9.53176e-07	0.0201806	0.477938		PRC1	low-cytotoxicity	0.145	0.197	2.56904e-17	5.43918e-13	-0.511817
	PPP1R14B	low-cytotoxicity	0.536	0.405	1.00885e-64	2.13594e-60	0.47744		KIAA0040	low-cytotoxicity	0.207	0.263	2.67309e-17	5.65946e-13	-0.437348
	C2orf81	low-cytotoxicity	0.058	0.041	6.892e-07	0.0145917	0.477052		RASAL3	low-cytotoxicity	0.44	0.485	2.93881e-17	6.22205e-13	-0.344249
	SRFBP1	low-cytotoxicity	0.211	0.151	7.75811e-24	1.64255e-19	0.476927		SUPT4H1	low-cytotoxicity	0.434	0.481	3.18021e-17	6.73314e-13	-0.357795
	NOTCH2NLC	low-cytotoxicity	0.175	0.126	5.98084e-19	1.26626e-14	0.476552		EIF2B2	low-cytotoxicity	0.186	0.241	3.24299e-17	6.86605e-13	-0.458382
	TTC12	low-cytotoxicity	0.059	0.043	1.10522e-06	0.0233996	0.47651		AL133415.1	low-cytotoxicity	0.018	0.043	3.36616e-17	7.12683e-13	-1.35541
	DUSP16	low-cytotoxicity	0.227	0.165	7.45995e-24	1.57942e-19	0.476412		RILP	low-cytotoxicity	0.036	0.068	3.55368e-17	7.52385e-13	-1.01744
	IPO4	low-cytotoxicity	0.114	0.082	3.91516e-12	8.28917e-08	0.476337		NDUFAF3	low-cytotoxicity	0.558	0.593	3.72156e-17	7.87929e-13	-0.264771
	MCCC2	low-cytotoxicity	0.244	0.174	4.12556e-28	8.73464e-24	0.47618		GNAI3	low-cytotoxicity	0.348	0.403	3.74717e-17	7.93352e-13	-0.348671
	ATG2A	low-cytotoxicity	0.142	0.103	1.40506e-14	2.9748e-10	0.475518		CHST12	low-cytotoxicity	0.215	0.269	3.98907e-17	8.44565e-13	-0.483338
	SPRYD4	low-cytotoxicity	0.081	0.059	1.01229e-08	0.000214322	0.474683		STMN1	low-cytotoxicity	0.451	0.487	4.51855e-17	9.56667e-13	-0.354624
	SEH1L	low-cytotoxicity	0.198	0.144	1.03158e-20	2.18407e-16	0.474547		TKTL1	low-cytotoxicity	0.007	0.028	4.79201e-17	1.01457e-12	-2.08132
	SDCBP2-AS1	low-cytotoxicity	0.094	0.067	2.21578e-10	4.69126e-06	0.474484		CD8A	low-cytotoxicity	0.002	0.018	5.97566e-17	1.26517e-12	-4.71362
	PLA2G4C	low-cytotoxicity	0.07	0.051	2.26453e-07	0.00479447	0.474178		MIR222HG	low-cytotoxicity	0.011	0.034	5.97931e-17	1.26594e-12	-1.54953
	SEPTIN6	low-cytotoxicity	0.89	0.794	1.77812e-152	3.76464e-148	0.473694		TXNDC17	low-cytotoxicity	0.419	0.466	6.09816e-17	1.2911e-12	-0.346656
	ZNF302	low-cytotoxicity	0.199	0.142	1.38478e-22	2.93185e-18	0.47347		SEC14L1	low-cytotoxicity	0.199	0.254	6.17939e-17	1.3083e-12	-0.458469
	NOP53	low-cytotoxicity	0.922	0.829	2.3665e-177	5.01035e-173	0.473333		HIRIP3	low-cytotoxicity	0.133	0.181	6.48959e-17	1.37398e-12	-0.617003
	TMEM243	low-cytotoxicity	0.494	0.375	6.10511e-56	1.29257e-51	0.471386		CENPE	low-cytotoxicity	0.148	0.203	6.70037e-17	1.4186e-12	-0.340219
	DANCR	low-cytotoxicity	0.382	0.287	9.3019e-40	1.9694e-35	0.471308		HVCN1	low-cytotoxicity	0.147	0.198	6.88916e-17	1.45857e-12	-0.521204
	FKTN	low-cytotoxicity	0.062	0.044	6.15173e-07	0.0130244	0.471103		MAMLD1	low-cytotoxicity	0.033	0.064	7.18645e-17	1.52151e-12	-1.01952
	LINC02245	low-cytotoxicity	0.286	0.205	3.8939e-33	8.24415e-29	0.470053		C1GALT1C1	low-cytotoxicity	0.21	0.265	8.24304e-17	1.74522e-12	-0.434708
	PIP4P2	low-cytotoxicity	0.133	0.096	1.43083e-14	3.02936e-10	0.469226		CDK2	low-cytotoxicity	0.088	0.131	8.55661e-17	1.8116e-12	-0.618055
	DDX31	low-cytotoxicity	0.075	0.056	4.63797e-07	0.00981951	0.469187		ANLN	low-cytotoxicity	0.081	0.124	8.62252e-17	1.82556e-12	-0.691254
	LINC01684	low-cytotoxicity	0.066	0.048	1.64373e-06	0.034801	0.468853		CRYBG2	low-cytotoxicity	0.007	0.027	9.26156e-17	1.96086e-12	-1.96921
	PDE6B	low-cytotoxicity	0.146	0.107	9.9172e-14	2.09967e-09	0.468773		TMCO1	low-cytotoxicity	0.421	0.472	9.27744e-17	1.96422e-12	-0.309154
	REPIN1	low-cytotoxicity	0.227	0.164	2.48876e-24	5.2692e-20	0.468715		MAST4	low-cytotoxicity	0.163	0.213	9.63843e-17	2.04065e-12	-0.59071
	RPL11	low-cytotoxicity	1	1	0	0	0.468671		AGPAT4	low-cytotoxicity	0.048	0.083	9.75719e-17	2.06579e-12	-0.867014
	ZNF275	low-cytotoxicity	0.083	0.06	6.11365e-09	0.000129438	0.468462		NT5E	low-cytotoxicity	0.038	0.071	1.02996e-16	2.18064e-12	-0.979723
	LINC01806	low-cytotoxicity	0.083	0.061	5.15945e-08	0.00109236	0.468265		NUF2	low-cytotoxicity	0.116	0.163	1.07055e-16	2.26656e-12	-0.622314
	ATXN7	low-cytotoxicity	0.235	0.166	4.52322e-28	9.57655e-24	0.467911		MPZL1	low-cytotoxicity	0.05	0.086	1.25761e-16	2.66261e-12	-0.843246
	AC116407.2	low-cytotoxicity	0.061	0.044	4.3791e-07	0.00927143	0.467897		SLCO4A1	low-cytotoxicity	0.158	0.21	1.29456e-16	2.74085e-12	-0.500992
	ZNF337-AS1	low-cytotoxicity	0.073	0.054	3.86299e-07	0.00817873	0.467865		NDC80	low-cytotoxicity	0.171	0.224	1.32177e-16	2.79846e-12	-0.445052
	AKT1S1	low-cytotoxicity	0.135	0.097	1.73736e-14	3.67835e-10	0.467681		NPRL2	low-cytotoxicity	0.215	0.27	1.3842e-16	2.93062e-12	-0.431156
	LRMP	low-cytotoxicity	0.131	0.095	5.12859e-14	1.08583e-09	0.467354		CYBC1	low-cytotoxicity	0.478	0.519	1.40168e-16	2.96764e-12	-0.298706
	TAFA2	low-cytotoxicity	0.062	0.045	9.92601e-07	0.0210153	0.466748		CENPM	low-cytotoxicity	0.237	0.293	1.49609e-16	3.16753e-12	-0.374968
	PPP2R3B	low-cytotoxicity	0.118	0.084	1.17186e-12	2.48106e-08	0.466588		LIG1	low-cytotoxicity	0.128	0.176	1.5182e-16	3.21434e-12	-0.56077
	KLHL24	low-cytotoxicity	0.303	0.22	3.16056e-34	6.69154e-30	0.466422		MAP2K3	low-cytotoxicity	0.296	0.355	1.6072e-16	3.40277e-12	-0.339731
	RRS1	low-cytotoxicity	0.187	0.137	1.99663e-18	4.22726e-14	0.465841		ARHGAP10	low-cytotoxicity	0.107	0.153	1.75044e-16	3.70603e-12	-0.587779
	DMAC2L	low-cytotoxicity	0.224	0.167	8.90978e-21	1.88638e-16	0.465799		PRR5L	low-cytotoxicity	0.013	0.037	1.87959e-16	3.97947e-12	-1.4979
	RPS24	low-cytotoxicity	0.999	0.999	0	0	0.464931		CSRP1	low-cytotoxicity	0.254	0.309	1.88527e-16	3.99148e-12	-0.409235
	NAA25	low-cytotoxicity	0.216	0.157	1.46072e-22	3.09264e-18	0.464443		FAM89B	low-cytotoxicity	0.109	0.155	1.93155e-16	4.08949e-12	-0.567304
	LRRC8C-DT	low-cytotoxicity	0.074	0.054	1.3812e-07	0.00292427	0.464274		HEXB	low-cytotoxicity	0.306	0.362	1.95456e-16	4.13819e-12	-0.344018
	POLR1C	low-cytotoxicity	0.224	0.163	4.11869e-23	8.7201e-19	0.463414		HIP1	low-cytotoxicity	0.03	0.06	1.97144e-16	4.17394e-12	-0.975395
	FAM216A	low-cytotoxicity	0.124	0.09	7.25992e-13	1.53707e-08	0.46289		CDCA3	low-cytotoxicity	0.104	0.149	2.06664e-16	4.3755e-12	-0.617545
	RPL19	low-cytotoxicity	0.999	1	0	0	0.462673		CEP250	low-cytotoxicity	0.168	0.22	2.19673e-16	4.65091e-12	-0.490354
	NUAK2	low-cytotoxicity	0.138	0.099	3.28178e-15	6.94818e-11	0.46267		SFXN3	low-cytotoxicity	0.068	0.108	2.34087e-16	4.9561e-12	-0.729591
	PPP1CC	low-cytotoxicity	0.756	0.62	8.83118e-99	1.86974e-94	0.461535		TOR1A	low-cytotoxicity	0.233	0.289	2.42523e-16	5.1347e-12	-0.400102
	SLC46A3	low-cytotoxicity	0.139	0.1	6.28416e-15	1.33048e-10	0.460751		NLRC3	low-cytotoxicity	0.289	0.343	2.43194e-16	5.1489e-12	-0.415305
	TAB3	low-cytotoxicity	0.129	0.092	4.19615e-14	8.88408e-10	0.460641		LINC002481	low-cytotoxicity	0.054	0.091	2.55601e-16	5.41157e-12	-0.75295
	TAGAP	low-cytotoxicity	0.445	0.338	2.37975e-48	5.0384e-44	0.459888		NCAPH2	low-cytotoxicity	0.095	0.138	2.63882e-16	5.58691e-12	-0.659545
	RPL7	low-cytotoxicity	0.999	0.993	0	0	0.459851		PSTPIP1	low-cytotoxicity	0.26	0.313	2.77259e-16	5.87013e-12	-0.439049
	GRAMD1A	low-cytotoxicity	0.461	0.348	1.35756e-50	2.87423e-46	0.459785		HK1	low-cytotoxicity	0.399	0.452	2.88741e-16	6.11323e-12	-0.317166
	GNL3	low-cytotoxicity	0.298	0.219	5.2315e-31	1.10761e-26	0.45944		ITM2C	low-cytotoxicity	0.046	0.08	3.04358e-16	6.44387e-12	-0.956464
	MOB1B	low-cytotoxicity	0.097	0.069	2.13839e-10	4.52739e-06	0.45903		DDX39A	low-cytotoxicity	0.584	0.614	3.18445e-16	6.74212e-12	-0.279705
	ZC3H7A	low-cytotoxicity	0.412	0.312	5.64631e-43	1.19544e-38	0.458703		OAS3	low-cytotoxicity	0.148	0.197	3.28861e-16	6.96265e-12	-0.544929
	DPH5	low-cytotoxicity	0.184	0.138	6.01981e-16	1.27451e-11	0.458326		TPD52	low-cytotoxicity	0.131	0.179	3.30992e-16	7.00775e-12	-0.513404
	RMI2	low-cytotoxicity	0.143	0.108	2.996e-12	6.34314e-08	0.45816		KIF2C	low-cytotoxicity	0.119	0.167	3.31544e-16	7.01944e-12	-0.426696
	PAX8-AS1	low-cytotoxicity	0.107	0.077	1.91059e-11	4.04511e-07	0.457806		ORMDL2	low-cytotoxicity	0.347	0.403	3.52967e-16	7.47301e-12	-0.330529
	CD28	low-cytotoxicity	0.592	0.457	6.17602e-70	1.30759e-65	0.457612		DEPDC1B	low-cytotoxicity	0.088	0.131	3.53529e-16	7.48492e-12	-0.577982
	RPS27A	low-cytotoxicity	0.999	0.999	0	0	0.45711		USB1	low-cytotoxicity	0.189	0.242	3.65931e-16	7.74749e-12	-0.440149
	AL360178.1	low-cytotoxicity	0.071	0.052	1.77158e-07	0.00375079	0.456562		S100A9	low-cytotoxicity	0.007	0.026	3.90146e-16	8.26017e-12	-2.49995
	EEF2	low-cytotoxicity	0.999	0.997	0	0	0.456244		LINC00271	low-cytotoxicity	0.036	0.068	3.97447e-16	8.41474e-12	-1.05768
	MYL5	low-cytotoxicity	0.13	0.095	7.45032e-13	1.57738e-08	0.455937		CENPP	low-cytotoxicity	0.144	0.193	4.00977e-16	8.48948e-12	-0.560611
	CCDC86	low-cytotoxicity	0.118	0.088	1.76996e-10	3.74736e-06	0.45588		CALCOCO2	low-cytotoxicity	0.514	0.556	4.10003e-16	8.68058e-12	-0.276658
	PIK3CB	low-cytotoxicity	0.131	0.091	3.30531e-16	6.99801e-12	0.455417		MAP1A	low-cytotoxicity	0.032	0.062	4.1538e-16	8.79442e-12	-1.017
	FLNB	low-cytotoxicity	0.175	0.125	4.37489e-19	9.26251e-15	0.455233		ACYP1	low-cytotoxicity	0.155	0.204	4.28252e-16	9.06695e-12	-0.510048
	LYPLAL1	low-cytotoxicity	0.249	0.182	1.90252e-25	4.028e-21	0.45509		FIBP	low-cytotoxicity	0.393	0.441	4.45745e-16	9.43732e-12	-0.33364
	TBC1D15	low-cytotoxicity	0.316	0.229	1.28786e-35	2.72665e-31	0.454935		AL355076.2	low-cytotoxicity	0.01	0.031	4.64273e-16	9.82958e-12	-1.67751
	ZNF91	low-cytotoxicity	0.222	0.162	3.03611e-22	6.42806e-18	0.45441		DNAJB11	low-cytotoxicity	0.31	0.362	4.9569e-16	1.04948e-11	-0.397987
	RPL31	low-cytotoxicity	0.997	0.986	0	0	0.454368		DOK1	low-cytotoxicity	0.137	0.185	5.47021e-16	1.15815e-11	-0.522458
	RPP14	low-cytotoxicity	0.106	0.078	2.26381e-10	4.79293e-06	0.454111		TMEM141	low-cytotoxicity	0.304	0.359	6.14664e-16	1.30137e-11	-0.344689
	NKRF	low-cytotoxicity	0.103	0.077	2.12162e-09	4.49189e-05	0.453793		SMOX	low-cytotoxicity	0.005	0.023	6.29564e-16	1.33291e-11	-2.23606
	LYSMD2	low-cytotoxicity	0.314	0.234	1.24106e-31	2.62757e-27	0.453701		TRGC2	low-cytotoxicity	0.022	0.048	7.71606e-16	1.63364e-11	-1.27098
	SLC9B2	low-cytotoxicity	0.155	0.113	2.35637e-15	4.98891e-11	0.453432		WNT5B	low-cytotoxicity	0.022	0.047	8.00125e-16	1.69402e-11	-1.46672
	RGS1	low-cytotoxicity	0.051	0.035	9.96606e-07	0.0211001	0.453097		SPC25	low-cytotoxicity	0.097	0.14	8.00773e-16	1.6954e-11	-0.610159
	RPL21	low-cytotoxicity	0.988	0.967	2.37543e-289	5.02926e-285	0.452628		PLCG2	low-cytotoxicity	0.012	0.034	8.40792e-16	1.78012e-11	-1.49444
	WHAMM	low-cytotoxicity	0.359	0.271	5.24484e-36	1.11044e-31	0.452545		LINC01006	low-cytotoxicity	0.021	0.047	8.5562e-16	1.81152e-11	-1.14435
	NR1D1	low-cytotoxicity	0.06	0.044	1.97721e-06	0.0418615	0.452541		B4GALT5	low-cytotoxicity	0.058	0.094	9.39185e-16	1.98844e-11	-0.766748
	AC025171.1	low-cytotoxicity	0.105	0.076	6.79442e-11	1.43852e-06	0.452259		ATP10D	low-cytotoxicity	0.023	0.05	9.72614e-16	2.05922e-11	-1.12134
	TMEM43	low-cytotoxicity	0.273	0.205	4.43451e-25	9.38875e-21	0.452054		AC007569.1	low-cytotoxicity	0.015	0.038	1.02752e-15	2.17547e-11	-1.28761
	SLC16A1-AS1	low-cytotoxicity	0.193	0.139	5.03159e-21	1.06529e-16	0.452029		TSPAN5	low-cytotoxicity	0.279	0.335	1.07814e-15	2.28264e-11	-0.375676
	TTC27	low-cytotoxicity	0.131	0.093	9.8493e-15	2.08529e-10	0.451133		CDCA8	low-cytotoxicity	0.132	0.181	1.1258e-15	2.38355e-11	-0.478715
	FOXO1	low-cytotoxicity	0.384	0.286	1.56355e-41	3.31036e-37	0.450991		ESYT1	low-cytotoxicity	0.475	0.517	1.16174e-15	2.45964e-11	-0.298712
	PACS1	low-cytotoxicity	0.511	0.382	8.52075e-61	1.80401e-56	0.450849		CMTM6	low-cytotoxicity	0.415	0.466	1.18163e-15	2.50176e-11	-0.304409
	TRIM5	low-cytotoxicity	0.153	0.112	8.79365e-15	1.86179e-10	0.45053		UBE2C	low-cytotoxicity	0.165	0.218	1.18289e-15	2.50441e-11	-0.275336
	SNX16	low-cytotoxicity	0.066	0.049	2.08613e-06	0.0441676	0.450493		ATAD5	low-cytotoxicity	0.128	0.175	1.20153e-15	2.54387e-11	-0.522255
	ETV6	low-cytotoxicity	0.533	0.405	3.97264e-63	8.41087e-59	0.4498		SP4	low-cytotoxicity	0.156	0.205	1.37502e-15	2.91119e-11	-0.541508
	EAPP	low-cytotoxicity	0.5	0.379	1.17163e-56	2.48059e-52	0.449645		CCDC28B	low-cytotoxicity	0.201	0.253	1.38657e-15	2.93564e-11	-0.45397
	AC013264.1	low-cytotoxicity	0.22	0.163	3.02718e-21	6.40915e-17	0.449591		BCL2L12	low-cytotoxicity	0.206	0.257	1.40671e-15	2.97828e-11	-0.454441
	ZYG11B	low-cytotoxicity	0.109	0.077	1.12239e-12	2.37633e-08	0.448627		RHOB	low-cytotoxicity	0.008	0.027	1.52896e-15	3.23711e-11	-1.8484
	AC008555.4	low-cytotoxicity	0.184	0.133	3.5531e-19	7.52263e-15	0.448608		GPAA1	low-cytotoxicity	0.244	0.297	1.57054e-15	3.32515e-11	-0.412183
	MTA3	low-cytotoxicity	0.144	0.104	3.07554e-15	6.51153e-11	0.447241		CD79B	low-cytotoxicity	0.19	0.242	1.64949e-15	3.4923e-11	-0.448406
	ZNF138	low-cytotoxicity	0.142	0.103	2.02251e-14	4.28206e-10	0.44583		DONSON	low-cytotoxicity	0.094	0.136	1.72145e-15	3.64466e-11	-0.612265
	FAM162A	low-cytotoxicity	0.35	0.258	1.07312e-37	2.272e-33	0.445711		CCNB2	low-cytotoxicity	0.129	0.179	1.8983e-15	4.01909e-11	-0.28288
	SUN1	low-cytotoxicity	0.116	0.083	9.47169e-13	2.00535e-08	0.445293		FANCG	low-cytotoxicity	0.088	0.129	2.02774e-15	4.29313e-11	-0.588398
	PARD6B	low-cytotoxicity	0.073	0.054	1.24655e-07	0.00263919	0.445002		CENPN	low-cytotoxicity	0.152	0.202	2.14815e-15	4.54805e-11	-0.424814
	RHPN1	low-cytotoxicity	0.067	0.05	2.21857e-06	0.0469717	0.444985		GALE	low-cytotoxicity	0.065	0.102	2.24573e-15	4.75466e-11	-0.704342
	LGALS3BP	low-cytotoxicity	0.554	0.415	3.40804e-66	7.21549e-62	0.444403		INPP5D	low-cytotoxicity	0.348	0.4	2.25109e-15	4.76601e-11	-0.362871
	EZH1	low-cytotoxicity	0.168	0.122	2.76403e-17	5.852e-13	0.443867		AL136018.1	low-cytotoxicity	0	0.013	2.65929e-15	5.63025e-11	-5.02075
	AHCY	low-cytotoxicity	0.478	0.365	2.30868e-50	4.88793e-46	0.443652		CCL1	low-cytotoxicity	0.019	0.044	2.71166e-15	5.74113e-11	-2.78473
	AC008875.3	low-cytotoxicity	0.23	0.169	1.22745e-22	2.59875e-18	0.443451		NFKBIA	low-cytotoxicity	0.782	0.795	2.91352e-15	6.1685e-11	-0.311011
	BIRC2	low-cytotoxicity	0.2	0.147	2.53881e-19	5.37517e-15	0.442362		MOB1A	low-cytotoxicity	0.49	0.531	2.94713e-15	6.23967e-11	-0.273887
	RPL4	low-cytotoxicity	0.999	0.994	0	0	0.442295		ECT2	low-cytotoxicity	0.102	0.145	2.96923e-15	6.28645e-11	-0.543484
	PRMT2	low-cytotoxicity	0.831	0.726	1.55321e-105	3.28846e-101	0.442213		BRCA2	low-cytotoxicity	0.093	0.135	2.97487e-15	6.2984e-11	-0.657414
	APOO	low-cytotoxicity	0.965	0.927	9.56057e-202	2.02416e-197	0.442133		GALK1	low-cytotoxicity	0.192	0.243	3.21363e-15	6.8039e-11	-0.455478
	RPL27	low-cytotoxicity	0.999	0.995	0	0	0.44167		ATP1B3	low-cytotoxicity	0.466	0.507	3.26315e-15	6.90874e-11	-0.294032
	TMEM191C	low-cytotoxicity	0.087	0.065	1.29918e-07	0.00275062	0.441108		CDKN2D	low-cytotoxicity	0.398	0.44	3.36211e-15	7.11827e-11	-0.475666
	TMEM134	low-cytotoxicity	0.314	0.234	1.1379e-30	2.40916e-26	0.441079		MVD	low-cytotoxicity	0.278	0.331	3.73415e-15	7.90595e-11	-0.373813
	CHCHD10	low-cytotoxicity	0.457	0.352	9.20492e-44	1.94886e-39	0.440961		RABGAP1L	low-cytotoxicity	0.577	0.618	3.74569e-15	7.93038e-11	-0.271431
	TAF6L	low-cytotoxicity	0.142	0.105	4.13386e-13	8.75221e-09	0.440311		CACYBP	low-cytotoxicity	0.566	0.598	3.97859e-15	8.42348e-11	-0.264151
	ATP8A1	low-cytotoxicity	0.207	0.151	5.48506e-21	1.1613e-16	0.440064		NOTCH2NLA	low-cytotoxicity	0.099	0.141	4.10541e-15	8.69197e-11	-0.573903
	DNAJC18	low-cytotoxicity	0.087	0.066	1.23511e-07	0.00261497	0.439385		EMC7	low-cytotoxicity	0.453	0.498	4.14718e-15	8.78042e-11	-0.272562
	GIMAP6	low-cytotoxicity	0.365	0.277	4.55948e-35	9.65334e-31	0.439164		RAPGEF1	low-cytotoxicity	0.32	0.371	4.18727e-15	8.86528e-11	-0.408727
	FAM200B	low-cytotoxicity	0.213	0.159	4.41559e-19	9.3487e-15	0.43913		DNAJC9	low-cytotoxicity	0.245	0.294	4.49197e-15	9.5104e-11	-0.444233
	TGIF2	low-cytotoxicity	0.273	0.202	3.34157e-27	7.07477e-23	0.438862		TNFRSF1A	low-cytotoxicity	0.174	0.224	4.51242e-15	9.55369e-11	-0.450953
	ZNF564	low-cytotoxicity	0.088	0.066	8.31061e-08	0.00175952	0.438521		HMMR	low-cytotoxicity	0.12	0.167	4.68853e-15	9.92655e-11	-0.421111
	NAT10	low-cytotoxicity	0.186	0.134	2.22841e-19	4.718e-15	0.438154		PYROXD2	low-cytotoxicity	0.012	0.033	4.83244e-15	1.02312e-10	-1.50906
	PALB2	low-cytotoxicity	0.078	0.057	2.00554e-07	0.00424614	0.43789		BRIP1	low-cytotoxicity	0.074	0.112	5.06984e-15	1.07339e-10	-0.706067
	ESF1	low-cytotoxicity	0.282	0.212	1.44627e-25	3.06205e-21	0.43761		BCL2L1	low-cytotoxicity	0.223	0.273	5.1994e-15	1.10082e-10	-0.467804
	NAT9	low-cytotoxicity	0.122	0.087	3.42173e-13	7.24449e-09	0.437413		MAP6	low-cytotoxicity	0.001	0.015	5.75369e-15	1.21817e-10	-3.40073
	CARF	low-cytotoxicity	0.095	0.07	2.11143e-09	4.47032e-05	0.437204		RHBDF2	low-cytotoxicity	0.09	0.13	5.76298e-15	1.22014e-10	-0.616547
	LINC02100	low-cytotoxicity	0.123	0.087	4.56022e-14	9.65489e-10	0.436992		PLEKHA5	low-cytotoxicity	0.038	0.068	6.00227e-15	1.2708e-10	-0.887322
	RPL6	low-cytotoxicity	1	0.999	0	0	0.436967		RPA3	low-cytotoxicity	0.377	0.422	6.08105e-15	1.28748e-10	-0.351664
	AC012615.1	low-cytotoxicity	0.074	0.055	4.24702e-07	0.00899179	0.436896		BCAP29	low-cytotoxicity	0.155	0.203	6.12389e-15	1.29655e-10	-0.479381
	PPTC7	low-cytotoxicity	0.216	0.157	7.78768e-22	1.64881e-17	0.436341		NOL3	low-cytotoxicity	0.024	0.049	6.66849e-15	1.41185e-10	-1.11211
	ZNF880	low-cytotoxicity	0.113	0.082	1.89685e-11	4.016e-07	0.436209		REEP4	low-cytotoxicity	0.141	0.188	6.85271e-15	1.45086e-10	-0.471286
	RSL1D1	low-cytotoxicity	0.79	0.662	2.07042e-96	4.3835e-92	0.435982		POP7	low-cytotoxicity	0.241	0.294	7.81225e-15	1.65401e-10	-0.354343
	PDP1	low-cytotoxicity	0.11	0.082	2.35491e-09	4.98582e-05	0.435829		UBE2E3	low-cytotoxicity	0.24	0.292	7.86351e-15	1.66486e-10	-0.386793
	LINC00339	low-cytotoxicity	0.088	0.065	3.39297e-08	0.000718359	0.43568		CYP51A1	low-cytotoxicity	0.305	0.356	8.37227e-15	1.77258e-10	-0.364499
	PRPSAP2	low-cytotoxicity	0.224	0.168	1.1712e-19	2.47967e-15	0.435269		DNMT1	low-cytotoxicity	0.422	0.456	8.52554e-15	1.80503e-10	-0.409389
	RPL23A	low-cytotoxicity	0.999	0.999	0	0	0.435012		ATP6V0E2	low-cytotoxicity	0.285	0.337	9.10414e-15	1.92753e-10	-0.357879
	RPL10	low-cytotoxicity	1	1	0	0	0.434901		CLDN5	low-cytotoxicity	0.002	0.016	9.58229e-15	2.02876e-10	-3.04241
	AC119396.1	low-cytotoxicity	0.381	0.273	1.7044e-46	3.60857e-42	0.434866		UFD1	low-cytotoxicity	0.427	0.473	9.6119e-15	2.03503e-10	-0.301855
	CDR2	low-cytotoxicity	0.421	0.317	3.31456e-42	7.01758e-38	0.434753		DTYMK	low-cytotoxicity	0.235	0.287	9.97255e-15	2.11139e-10	-0.369914
	ZNF785	low-cytotoxicity	0.065	0.048	1.83653e-06	0.0388831	0.434424		MINDY2	low-cytotoxicity	0.119	0.164	1.01635e-14	2.15182e-10	-0.502063
	SGTB	low-cytotoxicity	0.222	0.167	2.25973e-19	4.7843e-15	0.434339		GDPD5	low-cytotoxicity	0.021	0.046	1.07124e-14	2.26803e-10	-1.13098
	EXOC6B	low-cytotoxicity	0.136	0.097	2.62494e-15	5.55751e-11	0.433894		APOBEC3F	low-cytotoxicity	0.082	0.121	1.07167e-14	2.26895e-10	-0.63267
	LINC00847	low-cytotoxicity	0.166	0.124	1.90916e-14	4.04207e-10	0.432815		MYO1D	low-cytotoxicity	0.036	0.065	1.1733e-14	2.4841e-10	-0.893486
	KANTR	low-cytotoxicity	0.14	0.101	1.99854e-14	4.2313e-10	0.432609		TUBG1	low-cytotoxicity	0.151	0.198	1.212e-14	2.56605e-10	-0.440989
	DCAF17	low-cytotoxicity	0.097	0.072	3.56445e-09	7.54665e-05	0.432024		SEC24D	low-cytotoxicity	0.174	0.223	1.21204e-14	2.56612e-10	-0.480664
	ZNF574	low-cytotoxicity	0.139	0.102	1.62415e-13	3.43866e-09	0.432007		CENPK	low-cytotoxicity	0.313	0.364	1.23209e-14	2.60859e-10	-0.35075
	NECAB3	low-cytotoxicity	0.255	0.193	5.46102e-22	1.15621e-17	0.431451		RHEBL1	low-cytotoxicity	0.051	0.084	1.24166e-14	2.62884e-10	-0.795863
	AL139246.5	low-cytotoxicity	0.205	0.15	1.97082e-20	4.17262e-16	0.431223		NOS3	low-cytotoxicity	0.017	0.039	1.33864e-14	2.83417e-10	-1.29199
	PRKACB	low-cytotoxicity	0.392	0.3	3.97448e-36	8.41476e-32	0.430887		EDARADD	low-cytotoxicity	0.001	0.015	1.38997e-14	2.94284e-10	-3.27059
	THAP4	low-cytotoxicity	0.27	0.204	4.63967e-24	9.82311e-20	0.430851		LRRC59	low-cytotoxicity	0.297	0.347	1.39854e-14	2.961e-10	-0.379215
	C1orf54	low-cytotoxicity	0.11	0.081	1.03567e-10	2.19271e-06	0.430568		CD300C	low-cytotoxicity	0	0.012	1.41943e-14	3.00523e-10	-5.92035
	RPS9	low-cytotoxicity	1	0.999	0	0	0.430564		TROAP	low-cytotoxicity	0.111	0.158	1.45134e-14	3.07277e-10	-0.255102
	TXK	low-cytotoxicity	0.392	0.292	7.03876e-41	1.49025e-36	0.430469		PPP2R5A	low-cytotoxicity	0.266	0.317	1.48237e-14	3.13847e-10	-0.378933
	SLC25A6	low-cytotoxicity	0.993	0.979	8.08179e-273	1.71108e-268	0.430321		TM6SF1	low-cytotoxicity	0.08	0.119	1.50396e-14	3.18418e-10	-0.598573
	RWDD2B	low-cytotoxicity	0.073	0.055	1.3633e-06	0.0288638	0.429903		EBI3	low-cytotoxicity	0.009	0.028	1.67994e-14	3.55677e-10	-1.7764
	TOMM7	low-cytotoxicity	0.949	0.887	4.99561e-183	1.05767e-178	0.429432		IKBIP	low-cytotoxicity	0.176	0.225	1.7259e-14	3.65407e-10	-0.422744
	RNF168	low-cytotoxicity	0.246	0.178	2.04671e-25	4.3333e-21	0.429051		RBPJ	low-cytotoxicity	0.368	0.411	1.75766e-14	3.72133e-10	-0.394008
	TMEM192	low-cytotoxicity	0.228	0.166	3.50481e-23	7.42037e-19	0.428963		ADAMTS1	low-cytotoxicity	0.001	0.014	1.76017e-14	3.72664e-10	-3.40604
	GID4	low-cytotoxicity	0.09	0.068	8.48304e-08	0.00179603	0.428777		NAGA	low-cytotoxicity	0.095	0.136	1.81359e-14	3.83972e-10	-0.534738
	TRMT10C	low-cytotoxicity	0.296	0.227	1.61411e-24	3.4174e-20	0.428754		IRAK3	low-cytotoxicity	0.013	0.034	1.82026e-14	3.85385e-10	-1.37163
	EIF2S3	low-cytotoxicity	0.684	0.558	1.59105e-75	3.36857e-71	0.428751		SMC1A	low-cytotoxicity	0.325	0.374	1.87146e-14	3.96225e-10	-0.362772
	ANKH	low-cytotoxicity	0.191	0.141	3.80368e-18	8.05314e-14	0.428132		STARD9	low-cytotoxicity	0.109	0.151	2.01774e-14	4.27195e-10	-0.592086
	ZNF33B	low-cytotoxicity	0.208	0.156	5.51646e-18	1.16795e-13	0.427304		ITGB1BP1	low-cytotoxicity	0.391	0.435	2.19841e-14	4.65448e-10	-0.333324
	RPS10	low-cytotoxicity	0.246	0.181	4.90373e-24	1.03822e-19	0.426963		POC1A	low-cytotoxicity	0.075	0.113	2.244e-14	4.75099e-10	-0.615222
	TTC32	low-cytotoxicity	0.303	0.233	2.62375e-25	5.555e-21	0.426314		GEMIN7	low-cytotoxicity	0.189	0.239	2.24774e-14	4.75892e-10	-0.396196
	ZNF281	low-cytotoxicity	0.198	0.147	4.53052e-18	9.59201e-14	0.426075		AL512625.3	low-cytotoxicity	0.008	0.026	2.33115e-14	4.93551e-10	-1.70502
	AC073111.4	low-cytotoxicity	0.13	0.097	3.46484e-11	7.33577e-07	0.425433		PIK3AP1	low-cytotoxicity	0.005	0.021	2.38001e-14	5.03895e-10	-2.14088
	TRIM66	low-cytotoxicity	0.087	0.065	8.31044e-08	0.00175949	0.425341		AGFG2	low-cytotoxicity	0.094	0.134	2.74831e-14	5.81872e-10	-0.614189
	CYB5A	low-cytotoxicity	0.326	0.241	3.39571e-32	7.18941e-28	0.425272		SPAG5	low-cytotoxicity	0.082	0.12	2.91216e-14	6.16563e-10	-0.603286
	TTC9	low-cytotoxicity	0.125	0.091	3.92663e-12	8.31345e-08	0.425265		BAK1	low-cytotoxicity	0.266	0.316	3.06449e-14	6.48813e-10	-0.376165
	LINC02256	low-cytotoxicity	0.085	0.063	2.39872e-08	0.000507857	0.423632		KIF14	low-cytotoxicity	0.101	0.144	3.17386e-14	6.71969e-10	-0.415187
	GRK3	low-cytotoxicity	0.192	0.142	6.16955e-18	1.30622e-13	0.423531		PIEZO1	low-cytotoxicity	0.096	0.135	3.43609e-14	7.27489e-10	-0.658428
	CDC37L1	low-cytotoxicity	0.165	0.121	1.28055e-15	2.71119e-11	0.423447		CENPH	low-cytotoxicity	0.112	0.154	3.49467e-14	7.39891e-10	-0.522273
	AL450998.2	low-cytotoxicity	0.121	0.088	1.13736e-11	2.40801e-07	0.423014		NABP2	low-cytotoxicity	0.265	0.316	3.59879e-14	7.61935e-10	-0.355885
	AC097376.3	low-cytotoxicity	0.123	0.091	3.11588e-11	6.59694e-07	0.422892		CSF1	low-cytotoxicity	0.039	0.068	3.74753e-14	7.93428e-10	-1.09069
	LRIG2	low-cytotoxicity	0.07	0.052	2.098e-06	0.0444188	0.42281		GCH1	low-cytotoxicity	0.226	0.275	3.85138e-14	8.15414e-10	-0.418414
	C6orf226	low-cytotoxicity	0.205	0.153	7.44388e-18	1.57602e-13	0.422746		SLAMF8	low-cytotoxicity	0.009	0.027	3.98871e-14	8.44489e-10	-1.52803
	PFKFB3	low-cytotoxicity	0.14	0.104	1.65025e-12	3.49391e-08	0.422092		NUDT21	low-cytotoxicity	0.464	0.497	4.02722e-14	8.52643e-10	-0.312863
	TMEM42	low-cytotoxicity	0.126	0.093	9.31571e-12	1.97232e-07	0.422018		CMTM1	low-cytotoxicity	0.023	0.047	4.27775e-14	9.05686e-10	-1.05852
	RCL1	low-cytotoxicity	0.211	0.155	1.0171e-20	2.15341e-16	0.421181		SMC2	low-cytotoxicity	0.242	0.289	4.32044e-14	9.14723e-10	-0.402966
	CFAP36	low-cytotoxicity	0.282	0.216	3.19856e-23	6.77199e-19	0.419962		DLGAP5	low-cytotoxicity	0.127	0.171	4.34586e-14	9.20105e-10	-0.462835
	ERLIN2	low-cytotoxicity	0.086	0.064	6.60328e-08	0.00139805	0.419724		WDR54	low-cytotoxicity	0.251	0.304	4.4509e-14	9.42345e-10	-0.35216
	DCAF4	low-cytotoxicity	0.077	0.058	4.49368e-07	0.00951402	0.41965		SLC38A10	low-cytotoxicity	0.239	0.289	4.87478e-14	1.03209e-09	-0.398206
	EPC2	low-cytotoxicity	0.232	0.171	2.29142e-22	4.85139e-18	0.419353		PSD4	low-cytotoxicity	0.209	0.257	5.129e-14	1.08591e-09	-0.43811
	WDR89	low-cytotoxicity	0.147	0.108	6.45667e-14	1.36701e-09	0.419224		TSPAN2	low-cytotoxicity	0.01	0.029	5.14576e-14	1.08946e-09	-1.4641
	RPS7	low-cytotoxicity	1	0.999	0	0	0.418753		SLC16A13	low-cytotoxicity	0.059	0.093	5.3069e-14	1.12358e-09	-0.71487
	N4BP2L1	low-cytotoxicity	0.303	0.223	5.52371e-30	1.16948e-25	0.418745		INCENP	low-cytotoxicity	0.119	0.162	5.30745e-14	1.12369e-09	-0.53276
	UBE2E1	low-cytotoxicity	0.324	0.242	1.16065e-30	2.45732e-26	0.41867		LIPC	low-cytotoxicity	0.009	0.028	5.31529e-14	1.12535e-09	-1.57192
	DARS	low-cytotoxicity	0.52	0.407	1.91821e-50	4.06123e-46	0.417715		TP53I13	low-cytotoxicity	0.216	0.264	5.42311e-14	1.14818e-09	-0.426513
	PELI1	low-cytotoxicity	0.275	0.203	1.32233e-26	2.79963e-22	0.417291		TTC22	low-cytotoxicity	0.03	0.056	5.44999e-14	1.15387e-09	-0.944238
	MIF	low-cytotoxicity	0.991	0.979	1.80439e-211	3.82025e-207	0.417249		POLE2	low-cytotoxicity	0.056	0.089	5.68236e-14	1.20307e-09	-0.738678
	HPS5	low-cytotoxicity	0.177	0.132	3.75575e-15	7.95168e-11	0.416814		SOGA3	low-cytotoxicity	0.064	0.099	5.90701e-14	1.25063e-09	-0.691616
	AL136419.3	low-cytotoxicity	0.071	0.052	5.48906e-07	0.0116214	0.416484		GOLM1	low-cytotoxicity	0.007	0.024	6.36541e-14	1.34768e-09	-1.71721
	RPL18	low-cytotoxicity	1	0.999	0	0	0.416471		AURKB	low-cytotoxicity	0.143	0.188	6.43778e-14	1.36301e-09	-0.506677
	TNFRSF14	low-cytotoxicity	0.772	0.644	3.82845e-89	8.10558e-85	0.416057		PIN1	low-cytotoxicity	0.508	0.541	7.13697e-14	1.51104e-09	-0.265541
	FAM120C	low-cytotoxicity	0.089	0.067	3.13039e-07	0.00662767	0.416053		HMSD	low-cytotoxicity	0.005	0.021	7.34739e-14	1.55559e-09	-1.96723
	RPLP0	low-cytotoxicity	1	1	0	0	0.416001		LINC00539	low-cytotoxicity	0.055	0.088	7.58164e-14	1.60519e-09	-0.768162
	LPIN2	low-cytotoxicity	0.522	0.415	6.10381e-46	1.2923e-41	0.415885		BAZ1B	low-cytotoxicity	0.375	0.419	8.28514e-14	1.75413e-09	-0.348663
	DBP	low-cytotoxicity	0.204	0.155	3.55751e-16	7.53197e-12	0.415208		RFLNB	low-cytotoxicity	0.224	0.272	8.88251e-14	1.8806e-09	-0.407616
	PHLDB3	low-cytotoxicity	0.127	0.091	2.07562e-13	4.3945e-09	0.415035		PPIF	low-cytotoxicity	0.45	0.484	9.26534e-14	1.96166e-09	-0.357628
	MAPKAPK5-AS1	low-cytotoxicity	0.395	0.301	9.15623e-37	1.93856e-32	0.415008		FAH	low-cytotoxicity	0.18	0.226	9.53761e-14	2.0193e-09	-0.449575
	VIPR1	low-cytotoxicity	0.103	0.075	6.9632e-11	1.47425e-06	0.414636		TUBB3	low-cytotoxicity	0.008	0.025	9.61634e-14	2.03597e-09	-1.68887
	TRIM23	low-cytotoxicity	0.096	0.071	4.30699e-09	9.11875e-05	0.414372		SPC24	low-cytotoxicity	0.062	0.096	9.66254e-14	2.04575e-09	-0.672936
	MGAT5	low-cytotoxicity	0.143	0.104	9.34025e-15	1.97752e-10	0.414306		CMIP	low-cytotoxicity	0.108	0.147	9.7688e-14	2.06825e-09	-0.639932
	SLC35F3	low-cytotoxicity	0.083	0.06	1.55557e-08	0.000329346	0.414113		EAF2	low-cytotoxicity	0.072	0.107	9.87055e-14	2.08979e-09	-0.644215
	SURF6	low-cytotoxicity	0.12	0.089	1.01828e-10	2.15591e-06	0.41379		CCR5	low-cytotoxicity	0.002	0.016	1.00153e-13	2.12044e-09	-2.73573
	PLA2G6	low-cytotoxicity	0.076	0.057	6.25323e-07	0.0132393	0.413609		MAD1L1	low-cytotoxicity	0.395	0.436	1.03742e-13	2.19642e-09	-0.343729
	LRIG1	low-cytotoxicity	0.167	0.122	1.7052e-16	3.61024e-12	0.413371		NASP	low-cytotoxicity	0.495	0.524	1.06894e-13	2.26316e-09	-0.315864
	RRP1B	low-cytotoxicity	0.492	0.385	3.15401e-45	6.67766e-41	0.412897		COPZ1	low-cytotoxicity	0.487	0.521	1.07538e-13	2.2768e-09	-0.291262
	RNASET2	low-cytotoxicity	0.736	0.6	2.75634e-80	5.83573e-76	0.412588		KNTC1	low-cytotoxicity	0.08	0.117	1.07545e-13	2.27695e-09	-0.628433
	TBCEL	low-cytotoxicity	0.118	0.085	1.89726e-12	4.01688e-08	0.411875		PATL2	low-cytotoxicity	0.168	0.214	1.10698e-13	2.3437e-09	-0.468715
	WDR74	low-cytotoxicity	0.244	0.182	1.13828e-22	2.40996e-18	0.411262		TOB1	low-cytotoxicity	0.178	0.224	1.11376e-13	2.35805e-09	-0.453009
	MRTO4	low-cytotoxicity	0.241	0.178	8.76004e-23	1.85468e-18	0.411156		LINC01410	low-cytotoxicity	0.003	0.017	1.14376e-13	2.42157e-09	-2.40206
	ATP2B1-AS1	low-cytotoxicity	0.088	0.067	6.084e-07	0.0128811	0.411005		RNF166	low-cytotoxicity	0.33	0.38	1.25733e-13	2.66203e-09	-0.317397
	NDUFAF4	low-cytotoxicity	0.299	0.225	7.0737e-27	1.49764e-22	0.410815		LTB4R2	low-cytotoxicity	0.025	0.05	1.32378e-13	2.80271e-09	-0.997276
	ENTR1	low-cytotoxicity	0.179	0.134	1.81431e-15	3.84126e-11	0.410716		PALLD	low-cytotoxicity	0.025	0.049	1.35158e-13	2.86158e-09	-1.07181
	EPB41	low-cytotoxicity	0.826	0.7	1.35389e-103	2.86645e-99	0.41036		PPP1R9B	low-cytotoxicity	0.099	0.138	1.36966e-13	2.89984e-09	-0.566433
	INPP5F	low-cytotoxicity	0.173	0.135	7.8586e-12	1.66382e-07	0.410241		CCNA1	low-cytotoxicity	0.001	0.014	1.48023e-13	3.13394e-09	-3.3256
	RPS4Y1	low-cytotoxicity	0.987	0.971	1.81702e-230	3.847e-226	0.409737		SGO1	low-cytotoxicity	0.099	0.139	1.48407e-13	3.14208e-09	-0.512244
	SORL1	low-cytotoxicity	0.439	0.328	6.17382e-46	1.30712e-41	0.409701		KIF4A	low-cytotoxicity	0.103	0.143	1.51527e-13	3.20813e-09	-0.501068
	HSDL1	low-cytotoxicity	0.077	0.058	1.19119e-06	0.0252199	0.409613		AC005562.1	low-cytotoxicity	0.056	0.088	1.5247e-13	3.2281e-09	-0.720984
	ATXN7L1	low-cytotoxicity	0.141	0.105	2.2274e-12	4.71586e-08	0.409161		LRR1	low-cytotoxicity	0.156	0.201	1.53007e-13	3.23947e-09	-0.439529
	ZDBF2	low-cytotoxicity	0.1	0.074	1.21982e-09	2.58259e-05	0.409132		SKAP2	low-cytotoxicity	0.071	0.107	1.60005e-13	3.38763e-09	-0.584695
	MRPL45	low-cytotoxicity	0.277	0.213	3.11924e-22	6.60404e-18	0.409081		ETV3	low-cytotoxicity	0.071	0.106	1.85312e-13	3.92342e-09	-0.630988
	FAM200A	low-cytotoxicity	0.083	0.063	1.16967e-06	0.0247643	0.408812		PRIM2	low-cytotoxicity	0.169	0.213	1.87479e-13	3.96931e-09	-0.508111
	PGAP2	low-cytotoxicity	0.142	0.108	1.39488e-11	2.95323e-07	0.408076		PIP5K1B	low-cytotoxicity	0.062	0.095	2.16692e-13	4.58779e-09	-0.72567
	ZNF84	low-cytotoxicity	0.171	0.127	3.52341e-15	7.45975e-11	0.407376		TIMELESS	low-cytotoxicity	0.115	0.157	2.29276e-13	4.85422e-09	-0.468086
	PIK3R2	low-cytotoxicity	0.087	0.065	1.846e-07	0.00390834	0.406941		WEE1	low-cytotoxicity	0.083	0.12	2.29663e-13	4.86243e-09	-0.613219
	HELQ	low-cytotoxicity	0.149	0.11	1.93332e-13	4.09322e-09	0.406824		GMPPB	low-cytotoxicity	0.168	0.214	2.4012e-13	5.08382e-09	-0.416282
	DDX21	low-cytotoxicity	0.544	0.427	2.33868e-49	4.95146e-45	0.406764		NEIL3	low-cytotoxicity	0.088	0.127	2.41096e-13	5.10449e-09	-0.494842
	EIF4B	low-cytotoxicity	0.862	0.768	1.46476e-108	3.10119e-104	0.406494		ITPRIPL2	low-cytotoxicity	0.013	0.032	2.48877e-13	5.26922e-09	-1.37506
	RPL3	low-cytotoxicity	1	0.999	0	0	0.40606		APOL4	low-cytotoxicity	0.001	0.013	2.5173e-13	5.32963e-09	-3.26109
	ASB2	low-cytotoxicity	0.282	0.204	2.18353e-29	4.62297e-25	0.405617		ZFYVE28	low-cytotoxicity	0.07	0.104	2.57594e-13	5.45379e-09	-0.663742
	IFNAR1	low-cytotoxicity	0.321	0.247	3.0951e-26	6.55295e-22	0.405342		RAD51AP1	low-cytotoxicity	0.086	0.124	2.61766e-13	5.54212e-09	-0.525778
	MGAT4A	low-cytotoxicity	0.649	0.522	2.57062e-64	5.44252e-60	0.405283		CEP152	low-cytotoxicity	0.121	0.162	2.63421e-13	5.57714e-09	-0.538891
	URGCP	low-cytotoxicity	0.151	0.114	3.34056e-12	7.07264e-08	0.405218		SAPCD2	low-cytotoxicity	0.028	0.053	2.80461e-13	5.93793e-09	-0.917675
	INSL6	low-cytotoxicity	0.097	0.071	4.55795e-09	9.65009e-05	0.405192		DYNLT1	low-cytotoxicity	0.483	0.522	2.9387e-13	6.22182e-09	-0.26534
	ATXN3	low-cytotoxicity	0.199	0.152	2.58431e-15	5.47149e-11	0.405088		TMEM107	low-cytotoxicity	0.169	0.214	3.13532e-13	6.63809e-09	-0.455151
	CYB5D2	low-cytotoxicity	0.097	0.072	6.00677e-09	0.000127175	0.404742		MREG	low-cytotoxicity	0.028	0.053	3.32824e-13	7.04654e-09	-0.900449
	EIF3L	low-cytotoxicity	0.951	0.885	4.06734e-161	8.61136e-157	0.404511		PDGFRB	low-cytotoxicity	0.002	0.015	3.45827e-13	7.32185e-09	-2.65991
	NAP1L4	low-cytotoxicity	0.856	0.749	5.92755e-104	1.25498e-99	0.404137		KIF20B	low-cytotoxicity	0.2	0.249	3.67913e-13	7.78946e-09	-0.305415
	PNPT1	low-cytotoxicity	0.213	0.16	7.21199e-18	1.52692e-13	0.404106		NT5DC2	low-cytotoxicity	0.035	0.061	3.77075e-13	7.98343e-09	-0.921394
	TASOR2	low-cytotoxicity	0.359	0.278	1.19964e-29	2.53988e-25	0.4032		PKM	low-cytotoxicity	0.797	0.806	3.93098e-13	8.32268e-09	-0.312724
	LRRC37B	low-cytotoxicity	0.076	0.057	1.1081e-06	0.0234607	0.403061		STK39	low-cytotoxicity	0.246	0.294	4.12587e-13	8.7353e-09	-0.384033
	BID	low-cytotoxicity	0.273	0.206	3.26864e-23	6.92036e-19	0.40267		KLC1	low-cytotoxicity	0.205	0.252	4.2736e-13	9.04807e-09	-0.390606
	TMEM267	low-cytotoxicity	0.178	0.132	1.292e-15	2.73542e-11	0.402613		RABL6	low-cytotoxicity	0.483	0.52	4.47782e-13	9.48044e-09	-0.277546
	SLC7A6	low-cytotoxicity	0.269	0.202	8.47239e-24	1.79377e-19	0.40258		PPFIBP2	low-cytotoxicity	0.039	0.067	4.50406e-13	9.536e-09	-0.784074
	NOB1	low-cytotoxicity	0.438	0.338	3.92089e-40	8.30131e-36	0.402336		PBK	low-cytotoxicity	0.06	0.093	5.19827e-13	1.10058e-08	-0.662427
	NBPF19	low-cytotoxicity	0.124	0.093	2.64338e-10	5.59656e-06	0.402152		ARNTL2	low-cytotoxicity	0.061	0.093	5.3087e-13	1.12396e-08	-0.697177
	SLC39A4	low-cytotoxicity	0.216	0.166	1.69217e-16	3.58266e-12	0.401835		PACSIN2	low-cytotoxicity	0.112	0.153	5.34572e-13	1.1318e-08	-0.492255
	GBP5	low-cytotoxicity	0.91	0.819	1.63712e-121	3.46611e-117	0.401778		SPAG1	low-cytotoxicity	0.067	0.101	5.53397e-13	1.17165e-08	-0.688738
	ZNF169	low-cytotoxicity	0.1	0.074	1.33493e-09	2.82631e-05	0.40158		MAPK1	low-cytotoxicity	0.325	0.371	5.56165e-13	1.17751e-08	-0.338335
	TATDN1	low-cytotoxicity	0.179	0.136	2.80943e-14	5.94813e-10	0.401325		HPRT1	low-cytotoxicity	0.359	0.4	5.66479e-13	1.19935e-08	-0.340123
	CMTM7	low-cytotoxicity	0.506	0.406	2.20981e-40	4.6786e-36	0.40127		LEXM	low-cytotoxicity	0.001	0.013	6.01593e-13	1.27369e-08	-3.06845
	LRRC58	low-cytotoxicity	0.26	0.198	1.84091e-21	3.89758e-17	0.40106		FAM126A	low-cytotoxicity	0.234	0.28	6.06774e-13	1.28466e-08	-0.397679
	ERC1	low-cytotoxicity	0.293	0.213	1.83665e-30	3.88855e-26	0.400794		MIIP	low-cytotoxicity	0.19	0.235	6.8362e-13	1.44736e-08	-0.441878
	TLE4	low-cytotoxicity	0.26	0.198	2.77594e-21	5.87721e-17	0.400624		S100PBP	low-cytotoxicity	0.208	0.254	6.93478e-13	1.46823e-08	-0.418207
	SMIM4	low-cytotoxicity	0.136	0.104	2.77628e-10	5.87794e-06	0.400536		ANKRD13D	low-cytotoxicity	0.339	0.387	6.96803e-13	1.47527e-08	-0.309044
	LARS	low-cytotoxicity	0.395	0.314	1.68652e-29	3.57069e-25	0.400515		C9orf40	low-cytotoxicity	0.145	0.188	7.69038e-13	1.62821e-08	-0.454941
	ZER1	low-cytotoxicity	0.179	0.133	4.4912e-16	9.50876e-12	0.400316		CEP78	low-cytotoxicity	0.111	0.15	7.72676e-13	1.63591e-08	-0.48997
	ZNF254	low-cytotoxicity	0.106	0.078	3.05335e-10	6.46456e-06	0.400032		FBXL16	low-cytotoxicity	0.07	0.104	7.77442e-13	1.646e-08	-0.655922
	MECR	low-cytotoxicity	0.09	0.068	2.68328e-07	0.00568104	0.399636		MCOLN3	low-cytotoxicity	0.021	0.043	7.77522e-13	1.64617e-08	-1.05755
	BTBD2	low-cytotoxicity	0.145	0.107	3.54589e-13	7.50736e-09	0.399458		QPRT	low-cytotoxicity	0.026	0.05	7.80092e-13	1.65161e-08	-0.933287
	SLC35D2	low-cytotoxicity	0.325	0.236	8.68911e-35	1.83966e-30	0.398988		MRPL17	low-cytotoxicity	0.269	0.32	7.95737e-13	1.68473e-08	-0.308242
	SULT1A1	low-cytotoxicity	0.084	0.064	6.89507e-07	0.0145983	0.398959		RNASE6	low-cytotoxicity	0.02	0.042	7.98061e-13	1.68966e-08	-1.30824
	BDH1	low-cytotoxicity	0.219	0.169	3.37365e-16	7.14269e-12	0.398596		RABIF	low-cytotoxicity	0.228	0.275	8.05175e-13	1.70472e-08	-0.381757
	PRDX4	low-cytotoxicity	0.279	0.211	8.35534e-24	1.76899e-19	0.398543		PLEKHO2	low-cytotoxicity	0.044	0.072	8.50644e-13	1.80098e-08	-0.753282
	TMEM69	low-cytotoxicity	0.204	0.158	5.59003e-15	1.18352e-10	0.39848		SRGAP2B	low-cytotoxicity	0.107	0.145	8.65458e-13	1.83235e-08	-0.593166
	TUBD1	low-cytotoxicity	0.105	0.078	3.16346e-09	6.69767e-05	0.398126		IFI6	low-cytotoxicity	0.357	0.4	8.68053e-13	1.83784e-08	-0.354551
	UTP4	low-cytotoxicity	0.188	0.144	6.65659e-14	1.40933e-09	0.398113		COX17	low-cytotoxicity	0.433	0.471	8.98177e-13	1.90162e-08	-0.299954
	PEX3	low-cytotoxicity	0.146	0.111	2.90952e-11	6.16004e-07	0.397543		HHLA2	low-cytotoxicity	0.027	0.051	9.12144e-13	1.93119e-08	-0.998243
	TAF1D	low-cytotoxicity	0.551	0.441	8.67085e-47	1.83579e-42	0.396929		RALGDS	low-cytotoxicity	0.237	0.284	9.156e-13	1.93851e-08	-0.375711
	LIPE	low-cytotoxicity	0.106	0.08	1.04006e-08	0.000220201	0.39656		PACSIN1	low-cytotoxicity	0.003	0.016	9.62762e-13	2.03836e-08	-2.4734
	TAF8	low-cytotoxicity	0.199	0.151	5.93312e-16	1.25616e-11	0.396531		ERP44	low-cytotoxicity	0.364	0.408	9.9235e-13	2.101e-08	-0.291681
	INTS6-AS1	low-cytotoxicity	0.114	0.087	6.66778e-09	0.00014117	0.396263		DPY19L1	low-cytotoxicity	0.054	0.084	1.01843e-12	2.15621e-08	-0.717025
	BCL11B	low-cytotoxicity	0.613	0.482	2.48126e-63	5.25333e-59	0.396063		FABP5	low-cytotoxicity	0.135	0.175	1.0619e-12	2.24826e-08	-0.546993
	FAR2	low-cytotoxicity	0.106	0.079	2.54887e-09	5.39647e-05	0.395827		SLC35F6	low-cytotoxicity	0.087	0.123	1.06906e-12	2.26341e-08	-0.544137
	ZNF420	low-cytotoxicity	0.095	0.072	2.24825e-07	0.00475999	0.395651		ENO2	low-cytotoxicity	0.186	0.231	1.07907e-12	2.28462e-08	-0.412014
	RAD51-AS1	low-cytotoxicity	0.145	0.105	8.4866e-15	1.79678e-10	0.395205		SURF4	low-cytotoxicity	0.421	0.461	1.12921e-12	2.39075e-08	-0.297203
	STAT5A	low-cytotoxicity	0.366	0.287	2.57434e-28	5.4504e-24	0.395152		BATF3	low-cytotoxicity	0.03	0.055	1.15931e-12	2.4545e-08	-0.890578
	AIMP2	low-cytotoxicity	0.29	0.222	1.76916e-23	3.74567e-19	0.395076		NLRP2	low-cytotoxicity	0.012	0.03	1.17634e-12	2.49054e-08	-1.36156
	C22orf34	low-cytotoxicity	0.15	0.11	5.52355e-14	1.16945e-09	0.394622		FCRL6	low-cytotoxicity	0.007	0.023	1.18147e-12	2.50141e-08	-1.61345
	DLEU1	low-cytotoxicity	0.176	0.133	1.70557e-14	3.61104e-10	0.394018		SMAD5	low-cytotoxicity	0.031	0.056	1.24107e-12	2.6276e-08	-0.841947
	DDX18	low-cytotoxicity	0.503	0.396	5.89956e-44	1.24905e-39	0.393804		MMS22L	low-cytotoxicity	0.108	0.147	1.40105e-12	2.9663e-08	-0.547644
	SDCCAG8	low-cytotoxicity	0.289	0.213	2.07721e-27	4.39788e-23	0.393602		CDC20	low-cytotoxicity	0.126	0.168	1.44005e-12	3.04888e-08	-0.366647
	DHTKD1	low-cytotoxicity	0.145	0.109	2.55023e-12	5.39934e-08	0.392885		ZDHHC12	low-cytotoxicity	0.402	0.444	1.61285e-12	3.41473e-08	-0.288257
	PCBP2	low-cytotoxicity	0.645	0.52	9.45879e-59	2.00261e-54	0.392766		OIP5	low-cytotoxicity	0.097	0.134	1.63347e-12	3.45838e-08	-0.55411
	RPL7A	low-cytotoxicity	1	0.999	0	0	0.392606		MXD3	low-cytotoxicity	0.095	0.132	1.64671e-12	3.48641e-08	-0.552845
	RAPGEF6	low-cytotoxicity	0.465	0.359	2.41496e-43	5.11296e-39	0.392523		GCLM	low-cytotoxicity	0.182	0.226	1.76645e-12	3.73992e-08	-0.423538
	TNRC6B	low-cytotoxicity	0.581	0.455	5.32504e-56	1.12742e-51	0.392278		CREB3L2	low-cytotoxicity	0.118	0.157	1.86675e-12	3.95228e-08	-0.512579
	AP1AR	low-cytotoxicity	0.18	0.137	2.57905e-14	5.46036e-10	0.392144		SPOCK2	low-cytotoxicity	0.617	0.633	1.88029e-12	3.98094e-08	-0.265736
	LZTS2	low-cytotoxicity	0.119	0.091	3.68398e-09	7.79973e-05	0.392113		METRN	low-cytotoxicity	0.098	0.136	1.8917e-12	4.00511e-08	-0.541144
	PRMT1	low-cytotoxicity	0.627	0.515	9.71017e-53	2.05584e-48	0.391683		NCAM1	low-cytotoxicity	0.001	0.011	1.93948e-12	4.10627e-08	-3.96514
	GANC	low-cytotoxicity	0.086	0.066	2.14298e-06	0.0453713	0.391608		ARAP3	low-cytotoxicity	0.025	0.048	2.0447e-12	4.32904e-08	-0.975201
	HIST1H2BK	low-cytotoxicity	0.262	0.196	1.02747e-23	2.17537e-19	0.391082		CCNDBP1	low-cytotoxicity	0.457	0.495	2.139e-12	4.52868e-08	-0.264567
	TYSND1	low-cytotoxicity	0.117	0.088	4.40035e-10	9.31642e-06	0.390849		MTHFD2	low-cytotoxicity	0.436	0.471	2.20567e-12	4.66984e-08	-0.331576
	MRPS25	low-cytotoxicity	0.314	0.242	2.51079e-24	5.31585e-20	0.390643		SACM1L	low-cytotoxicity	0.211	0.257	2.23667e-12	4.73548e-08	-0.38958
	TMEM44-AS1	low-cytotoxicity	0.12	0.092	2.31137e-09	4.89363e-05	0.389925		MVB12A	low-cytotoxicity	0.189	0.234	2.4144e-12	5.11176e-08	-0.382272
	WDR75	low-cytotoxicity	0.238	0.182	8.85119e-19	1.87397e-14	0.389873		TREML2	low-cytotoxicity	0.015	0.034	2.48498e-12	5.26121e-08	-1.13268
	IRF4	low-cytotoxicity	0.261	0.219	6.25727e-12	1.32479e-07	0.389419		GNB4	low-cytotoxicity	0.029	0.053	2.4919e-12	5.27584e-08	-0.881179
	ING5	low-cytotoxicity	0.189	0.143	3.5929e-15	7.60689e-11	0.389139		AL158071.1	low-cytotoxicity	0.004	0.018	2.63647e-12	5.58193e-08	-1.97741
	EDEM3	low-cytotoxicity	0.264	0.201	2.22153e-21	4.70343e-17	0.389113		BLZF1	low-cytotoxicity	0.105	0.144	2.88653e-12	6.11135e-08	-0.487154
	CSPP1	low-cytotoxicity	0.153	0.116	4.54392e-12	9.62039e-08	0.38901		TRIM47	low-cytotoxicity	0.119	0.159	3.05746e-12	6.47326e-08	-0.482349
	RRP12	low-cytotoxicity	0.099	0.073	5.32912e-09	0.000112828	0.388443		RGS6	low-cytotoxicity	0.002	0.014	3.22503e-12	6.82803e-08	-2.76979
	NDST2	low-cytotoxicity	0.169	0.132	1.29179e-11	2.73498e-07	0.388418		AC015849.1	low-cytotoxicity	0.021	0.043	3.45155e-12	7.30762e-08	-0.973929
	SEC31B	low-cytotoxicity	0.16	0.12	1.43816e-13	3.04487e-09	0.388407		PSMC3	low-cytotoxicity	0.461	0.489	3.5929e-12	7.60689e-08	-0.2924
	GIMAP1	low-cytotoxicity	0.617	0.485	7.9319e-62	1.67934e-57	0.387995		RAB27B	low-cytotoxicity	0.003	0.016	3.84472e-12	8.14003e-08	-2.20839
	ACVR1	low-cytotoxicity	0.127	0.096	1.86451e-10	3.94755e-06	0.387915		TMEM167A	low-cytotoxicity	0.369	0.414	3.93671e-12	8.3348e-08	-0.282674
	AC016876.1	low-cytotoxicity	0.094	0.071	1.56627e-07	0.0033161	0.38778		TMEM62	low-cytotoxicity	0.075	0.108	3.96728e-12	8.39953e-08	-0.582357
	POLR1B	low-cytotoxicity	0.135	0.1	2.3748e-12	5.02792e-08	0.387759		GALNT10	low-cytotoxicity	0.152	0.193	4.0369e-12	8.54693e-08	-0.454459
	UROS	low-cytotoxicity	0.322	0.249	1.74969e-25	3.70444e-21	0.387713		NRBP1	low-cytotoxicity	0.394	0.438	4.14123e-12	8.7678e-08	-0.274253
	C8orf82	low-cytotoxicity	0.178	0.135	4.63977e-14	9.82333e-10	0.387335		TMEM214	low-cytotoxicity	0.144	0.186	4.30047e-12	9.10495e-08	-0.419102
	SYNGR2	low-cytotoxicity	0.768	0.658	1.05122e-74	2.22564e-70	0.387224		INSIG1	low-cytotoxicity	0.457	0.499	4.423e-12	9.36438e-08	-0.260338
	QTRT2	low-cytotoxicity	0.12	0.09	2.75515e-10	5.83321e-06	0.386802		ASRGL1	low-cytotoxicity	0.045	0.072	4.53366e-12	9.59866e-08	-0.759191
	PRPS2	low-cytotoxicity	0.227	0.176	2.06901e-16	4.3805e-12	0.386693		KHDC1	low-cytotoxicity	0.02	0.041	5.49716e-12	1.16386e-07	-1.05528
	NME2	low-cytotoxicity	0.994	0.983	2.9836e-231	6.31688e-227	0.385884		HIST1H2AH	low-cytotoxicity	0.095	0.13	5.66906e-12	1.20025e-07	-0.649079
	RRAGB	low-cytotoxicity	0.113	0.086	5.74149e-09	0.000121559	0.385181		COPG1	low-cytotoxicity	0.34	0.384	5.89197e-12	1.24745e-07	-0.304623
	DENND4A	low-cytotoxicity	0.386	0.299	3.63021e-31	7.68589e-27	0.385167		ADPRH	low-cytotoxicity	0.005	0.019	5.92654e-12	1.25477e-07	-1.85595
	GTPBP10	low-cytotoxicity	0.181	0.138	6.08639e-14	1.28861e-09	0.384965		KIF18B	low-cytotoxicity	0.071	0.103	5.97396e-12	1.26481e-07	-0.62722
	BZW2	low-cytotoxicity	0.336	0.258	1.86326e-27	3.9449e-23	0.383515		MCRS1	low-cytotoxicity	0.314	0.36	5.99814e-12	1.26993e-07	-0.310135
	AL135925.1	low-cytotoxicity	0.079	0.06	1.25041e-06	0.0264737	0.382771		CYSTM1	low-cytotoxicity	0.265	0.313	6.19185e-12	1.31094e-07	-0.306587
	BISPR	low-cytotoxicity	0.143	0.11	1.9223e-10	4.06989e-06	0.382756		APOBEC3D	low-cytotoxicity	0.071	0.104	6.32797e-12	1.33976e-07	-0.609503
	DIP2B	low-cytotoxicity	0.301	0.227	8.99174e-27	1.90373e-22	0.382285		AC006064.4	low-cytotoxicity	0.026	0.048	6.73582e-12	1.42611e-07	-0.947595
	DTD2	low-cytotoxicity	0.106	0.08	9.58005e-09	0.000202829	0.382214		LRRC8A	low-cytotoxicity	0.174	0.216	6.85303e-12	1.45092e-07	-0.444462
	TECPR1	low-cytotoxicity	0.211	0.158	7.46634e-18	1.58077e-13	0.382187		SPTAN1	low-cytotoxicity	0.475	0.509	6.93846e-12	1.46901e-07	-0.280339
	RNF216	low-cytotoxicity	0.295	0.223	7.22252e-25	1.52915e-20	0.382048		RBBP8	low-cytotoxicity	0.169	0.211	6.94856e-12	1.47115e-07	-0.466563
	ZNF493	low-cytotoxicity	0.143	0.109	4.88482e-11	1.03421e-06	0.381965		TOR4A	low-cytotoxicity	0.014	0.032	7.01042e-12	1.48425e-07	-1.21589
	ZDHHC4	low-cytotoxicity	0.175	0.136	3.99931e-12	8.46733e-08	0.381838		MAP7	low-cytotoxicity	0.007	0.023	7.08977e-12	1.50105e-07	-1.48348
	MARF1	low-cytotoxicity	0.234	0.175	4.57974e-20	9.69622e-16	0.38157		MASTL	low-cytotoxicity	0.077	0.11	7.39675e-12	1.56604e-07	-0.613915
	GCLC	low-cytotoxicity	0.174	0.13	8.48986e-15	1.79747e-10	0.381495		CTSZ	low-cytotoxicity	0.316	0.361	7.7323e-12	1.63708e-07	-0.315608
	AC245407.2	low-cytotoxicity	0.179	0.137	2.54384e-13	5.38581e-09	0.38135		CIP2A	low-cytotoxicity	0.113	0.15	8.53477e-12	1.80698e-07	-0.492125
	FAM102A	low-cytotoxicity	0.553	0.428	3.78334e-51	8.01009e-47	0.380957		ATP1B1	low-cytotoxicity	0.006	0.02	8.72943e-12	1.8482e-07	-1.70286
	MLXIP	low-cytotoxicity	0.149	0.114	1.71958e-11	3.64069e-07	0.380511		DNA2	low-cytotoxicity	0.059	0.089	9.63789e-12	2.04053e-07	-0.649494
	TMEM177	low-cytotoxicity	0.077	0.058	1.79308e-06	0.037963	0.380388		SEMA7A	low-cytotoxicity	0.011	0.028	9.97226e-12	2.11133e-07	-1.40073
	PDE3B	low-cytotoxicity	0.856	0.759	2.73092e-87	5.7819e-83	0.380299		SKA1	low-cytotoxicity	0.052	0.081	1.05862e-11	2.24132e-07	-0.68325
	NOP2	low-cytotoxicity	0.25	0.193	1.69292e-18	3.58425e-14	0.38018		CDC42BPA	low-cytotoxicity	0.015	0.034	1.06361e-11	2.25187e-07	-1.21235
	SNHG17	low-cytotoxicity	0.17	0.134	3.89761e-11	8.25201e-07	0.37975		E2F7	low-cytotoxicity	0.027	0.049	1.09555e-11	2.3195e-07	-0.871448
	MRPS33	low-cytotoxicity	0.487	0.387	1.11061e-38	2.35139e-34	0.379725		VIM-AS1	low-cytotoxicity	0.094	0.13	1.15836e-11	2.45249e-07	-0.52811
	FRAT2	low-cytotoxicity	0.111	0.086	4.99938e-08	0.00105847	0.379303		TRGV5	low-cytotoxicity	0.021	0.042	1.17142e-11	2.48014e-07	-1.10236
	RPL8	low-cytotoxicity	0.999	0.999	0	0	0.379279		SLC25A11	low-cytotoxicity	0.357	0.399	1.30281e-11	2.75832e-07	-0.298587
	APRT	low-cytotoxicity	0.906	0.84	3.81646e-115	8.08021e-111	0.379056		ARHGEF9	low-cytotoxicity	0.069	0.101	1.31567e-11	2.78555e-07	-0.626047
	BBS9	low-cytotoxicity	0.119	0.089	3.64893e-10	7.72551e-06	0.378943		PDE4D	low-cytotoxicity	0.378	0.42	1.33013e-11	2.81615e-07	-0.301387
	NEMP2	low-cytotoxicity	0.101	0.078	1.7703e-07	0.00374808	0.37843		TUBA1C	low-cytotoxicity	0.453	0.487	1.36343e-11	2.88666e-07	-0.292424
	FAM104B	low-cytotoxicity	0.099	0.077	5.42095e-07	0.0114772	0.377958		HMGCR	low-cytotoxicity	0.153	0.194	1.507e-11	3.19062e-07	-0.416584
	ABCC10	low-cytotoxicity	0.088	0.067	7.88459e-07	0.0166932	0.377846		GINS1	low-cytotoxicity	0.042	0.069	1.55095e-11	3.28367e-07	-0.728436
	CTU2	low-cytotoxicity	0.121	0.093	6.14807e-09	0.000130167	0.377291		RAB33A	low-cytotoxicity	0.158	0.199	1.65233e-11	3.49832e-07	-0.396941
	TMEM123	low-cytotoxicity	0.917	0.831	1.74312e-124	3.69054e-120	0.377112		B3GNT8	low-cytotoxicity	0.007	0.022	1.65507e-11	3.50411e-07	-1.55672
	RPL28	low-cytotoxicity	0.999	0.999	0	0	0.376866		BTLA	low-cytotoxicity	0.205	0.249	1.66049e-11	3.51559e-07	-0.374185
	BCL2L11	low-cytotoxicity	0.127	0.096	3.57593e-10	7.57096e-06	0.376846		UBXN10-AS1	low-cytotoxicity	0.006	0.02	1.78493e-11	3.77906e-07	-1.73868
	TMEM140	low-cytotoxicity	0.177	0.138	2.79129e-12	5.90971e-08	0.376779		UNC13D	low-cytotoxicity	0.212	0.255	1.7896e-11	3.78895e-07	-0.376593
	ARHGAP5	low-cytotoxicity	0.15	0.112	1.71403e-12	3.62894e-08	0.376307		SLFN12L	low-cytotoxicity	0.261	0.303	1.79165e-11	3.79327e-07	-0.44675
	DCK	low-cytotoxicity	0.47	0.372	4.16371e-37	8.81541e-33	0.376214		DOCK8-AS1	low-cytotoxicity	0.01	0.027	1.79522e-11	3.80084e-07	-1.3493
	STX2	low-cytotoxicity	0.128	0.096	2.89628e-10	6.13201e-06	0.375395		DERL1	low-cytotoxicity	0.35	0.396	1.80208e-11	3.81535e-07	-0.274856
	NBPF12	low-cytotoxicity	0.132	0.103	7.8904e-09	0.000167056	0.375323		ARSG	low-cytotoxicity	0.04	0.065	1.83289e-11	3.8806e-07	-0.762984
	KANSL1-AS1	low-cytotoxicity	0.116	0.091	1.24357e-07	0.00263289	0.375296		SDF2	low-cytotoxicity	0.308	0.354	1.87345e-11	3.96647e-07	-0.288282
	EIF2D	low-cytotoxicity	0.298	0.231	3.2621e-22	6.90651e-18	0.375197		MYADM	low-cytotoxicity	0.343	0.384	1.9434e-11	4.11456e-07	-0.328131
	POLR3D	low-cytotoxicity	0.14	0.108	2.69639e-10	5.70879e-06	0.375173		KIF23	low-cytotoxicity	0.102	0.138	2.05599e-11	4.35294e-07	-0.474673
	CLNS1A	low-cytotoxicity	0.564	0.448	4.60595e-49	9.75171e-45	0.37499		MATK	low-cytotoxicity	0.048	0.075	2.10628e-11	4.45941e-07	-0.794114
	FRA10AC1	low-cytotoxicity	0.181	0.136	3.63996e-15	7.70652e-11	0.374896		TMEM98	low-cytotoxicity	0.001	0.01	2.12763e-11	4.50462e-07	-3.73326
	SLC25A45	low-cytotoxicity	0.11	0.083	4.98962e-09	0.00010564	0.374374		SCARF1	low-cytotoxicity	0.001	0.012	2.18912e-11	4.6348e-07	-3.0465
	OFD1	low-cytotoxicity	0.327	0.251	2.73223e-26	5.78467e-22	0.374363		CNKSR1	low-cytotoxicity	0.009	0.025	2.26074e-11	4.78645e-07	-1.38467
	LANCL2	low-cytotoxicity	0.112	0.085	1.27607e-08	0.00027017	0.374141		STBD1	low-cytotoxicity	0.007	0.021	2.27046e-11	4.80701e-07	-1.58911
	CNST	low-cytotoxicity	0.38	0.292	3.40428e-32	7.20753e-28	0.374031		ANKRD9	low-cytotoxicity	0.031	0.055	2.27092e-11	4.808e-07	-0.813833
	SLC49A4	low-cytotoxicity	0.089	0.069	9.27784e-07	0.019643	0.373931		ITGB3BP	low-cytotoxicity	0.134	0.173	2.27105e-11	4.80827e-07	-0.458378
	ZNF358	low-cytotoxicity	0.118	0.092	6.73189e-08	0.00142527	0.373697		RBM18	low-cytotoxicity	0.17	0.212	2.33833e-11	4.9507e-07	-0.377266
	TRABD2A	low-cytotoxicity	0.383	0.298	2.40576e-30	5.09348e-26	0.373017		C3AR1	low-cytotoxicity	0.005	0.019	2.41279e-11	5.10836e-07	-1.77192
	AC083798.2	low-cytotoxicity	0.104	0.081	2.02953e-07	0.00429692	0.372026		PROB1	low-cytotoxicity	0.009	0.024	2.52862e-11	5.3536e-07	-1.45456
	GPATCH4	low-cytotoxicity	0.271	0.207	1.99026e-21	4.21377e-17	0.37199		C17orf58	low-cytotoxicity	0.021	0.042	2.57042e-11	5.44208e-07	-1.00974
	RPL15	low-cytotoxicity	0.999	0.999	0	0	0.371962		MDM2	low-cytotoxicity	0.261	0.304	2.76413e-11	5.85222e-07	-0.404277
	PIGL	low-cytotoxicity	0.145	0.111	8.54873e-11	1.80994e-06	0.371892		FKBP1B	low-cytotoxicity	0.006	0.02	2.90746e-11	6.15568e-07	-1.66359
	THUMPD3-AS1	low-cytotoxicity	0.397	0.307	2.84515e-33	6.02375e-29	0.371769		DSN1	low-cytotoxicity	0.102	0.137	3.00774e-11	6.36798e-07	-0.51183
	BCAS4	low-cytotoxicity	0.146	0.111	2.22301e-11	4.70655e-07	0.371567		FBXW5	low-cytotoxicity	0.409	0.453	3.48292e-11	7.37403e-07	-0.2502
	KLHL2	low-cytotoxicity	0.24	0.182	5.45971e-19	1.15593e-14	0.371322		ISCU	low-cytotoxicity	0.533	0.553	3.53606e-11	7.48654e-07	-0.290366
	RPL13A	low-cytotoxicity	1	0.998	0	0	0.370941		RPTOR	low-cytotoxicity	0.22	0.262	3.55683e-11	7.53053e-07	-0.403495
	TRNT1	low-cytotoxicity	0.25	0.191	4.96744e-19	1.05171e-14	0.370842		SGO2	low-cytotoxicity	0.13	0.169	3.82977e-11	8.10839e-07	-0.37513
	SLC11A2	low-cytotoxicity	0.135	0.102	1.58586e-10	3.35758e-06	0.37073		TRGV2	low-cytotoxicity	0.002	0.012	3.84541e-11	8.14149e-07	-3.2134
	TRAF1	low-cytotoxicity	0.383	0.293	8.16015e-32	1.72767e-27	0.370669		APBB2	low-cytotoxicity	0.004	0.016	4.14888e-11	8.78402e-07	-2.21763
	NRIP1	low-cytotoxicity	0.177	0.134	3.86866e-14	8.19073e-10	0.370348		C21orf58	low-cytotoxicity	0.09	0.123	4.45729e-11	9.43697e-07	-0.507046
	WDR59	low-cytotoxicity	0.175	0.132	1.43159e-13	3.03096e-09	0.369683		PGLYRP2	low-cytotoxicity	0.003	0.014	4.55518e-11	9.64422e-07	-2.24695
	TASP1	low-cytotoxicity	0.172	0.129	2.78881e-14	5.90447e-10	0.36967		MSI2	low-cytotoxicity	0.227	0.269	4.63188e-11	9.80661e-07	-0.446324
	RPL14	low-cytotoxicity	0.999	1	0	0	0.369444		APBA1	low-cytotoxicity	0.008	0.023	4.72086e-11	9.99501e-07	-1.24248
	ZNF414	low-cytotoxicity	0.295	0.229	2.1701e-21	4.59454e-17	0.369432		TRIP13	low-cytotoxicity	0.065	0.095	4.7753e-11	1.01103e-06	-0.566938
	CBLB	low-cytotoxicity	0.499	0.401	2.96982e-37	6.28771e-33	0.36941		HAT1	low-cytotoxicity	0.192	0.233	4.80223e-11	1.01673e-06	-0.401217
	RPRD1A	low-cytotoxicity	0.184	0.142	3.64434e-13	7.71579e-09	0.369125		IL13	low-cytotoxicity	0.003	0.014	5.03081e-11	1.06512e-06	-3.19609
	ZNF131	low-cytotoxicity	0.377	0.298	1.63967e-27	3.47151e-23	0.369104		IL4	low-cytotoxicity	0.001	0.011	5.59444e-11	1.18445e-06	-4.41441
	RNF141	low-cytotoxicity	0.096	0.075	1.08077e-06	0.0228821	0.368503		ANKRD35	low-cytotoxicity	0.006	0.019	5.74485e-11	1.2163e-06	-1.72372
	GCFC2	low-cytotoxicity	0.151	0.115	2.95384e-11	6.25386e-07	0.3678		PORCN	low-cytotoxicity	0.106	0.141	5.82621e-11	1.23352e-06	-0.481171
	KLF7	low-cytotoxicity	0.114	0.084	1.49763e-10	3.17079e-06	0.367545		WDR86-AS1	low-cytotoxicity	0.02	0.039	5.83806e-11	1.23603e-06	-1.09348
	MRRF	low-cytotoxicity	0.196	0.153	2.06152e-13	4.36465e-09	0.367502		EMC9	low-cytotoxicity	0.109	0.145	6.42631e-11	1.36058e-06	-0.488225
	SLC35C2	low-cytotoxicity	0.309	0.242	9.00369e-22	1.90626e-17	0.367386		CLIC5	low-cytotoxicity	0.028	0.05	6.65871e-11	1.40978e-06	-0.833244
	AC016074.2	low-cytotoxicity	0.081	0.057	4.13406e-10	8.75263e-06	0.367284		CDH23	low-cytotoxicity	0.01	0.026	6.80879e-11	1.44156e-06	-1.32695
	MCCC1	low-cytotoxicity	0.213	0.162	1.90363e-16	4.03036e-12	0.367153		SYNGR3	low-cytotoxicity	0.021	0.041	6.81016e-11	1.44185e-06	-0.938949
	LINC02611	low-cytotoxicity	0.113	0.088	1.71072e-07	0.00362193	0.366273		MAGOHB	low-cytotoxicity	0.168	0.208	6.86323e-11	1.45308e-06	-0.402747
	ISOC2	low-cytotoxicity	0.238	0.186	2.52286e-16	5.34139e-12	0.365766		GRN	low-cytotoxicity	0.458	0.487	7.0348e-11	1.48941e-06	-0.307433
	CDCA7L	low-cytotoxicity	0.217	0.165	1.34168e-16	2.84061e-12	0.365747		SLFN11	low-cytotoxicity	0.046	0.072	7.43044e-11	1.57317e-06	-0.684975
	ZNF253	low-cytotoxicity	0.105	0.08	3.9531e-08	0.00083695	0.365475		HACD1	low-cytotoxicity	0.008	0.022	7.58003e-11	1.60484e-06	-1.50006
	RPS3	low-cytotoxicity	0.999	1	0	0	0.364998		PLK1	low-cytotoxicity	0.121	0.159	7.62247e-11	1.61383e-06	-0.274237
	MARCKSL1	low-cytotoxicity	0.411	0.323	1.25639e-29	2.66003e-25	0.364526		CENPJ	low-cytotoxicity	0.062	0.09	7.84275e-11	1.66047e-06	-0.637974
	FBXL8	low-cytotoxicity	0.271	0.207	1.49225e-21	3.15938e-17	0.364333		DPP4	low-cytotoxicity	0.344	0.386	8.06359e-11	1.70722e-06	-0.323417
	JMJD7	low-cytotoxicity	0.099	0.077	6.91135e-07	0.0146327	0.364292		TP53I3	low-cytotoxicity	0.014	0.032	8.24307e-11	1.74522e-06	-1.1063
	CYP4V2	low-cytotoxicity	0.103	0.079	7.13629e-08	0.0015109	0.364186		CRELD2	low-cytotoxicity	0.376	0.414	9.18158e-11	1.94392e-06	-0.297501
	IL7R	low-cytotoxicity	0.928	0.828	6.11642e-133	1.29497e-128	0.364064		FBXL6	low-cytotoxicity	0.118	0.154	9.56207e-11	2.02448e-06	-0.443138
	AARS	low-cytotoxicity	0.329	0.259	7.56758e-23	1.60221e-18	0.36391		KIF5C	low-cytotoxicity	0.055	0.082	1.08219e-10	2.29122e-06	-0.682581
	DCAF8	low-cytotoxicity	0.37	0.288	2.19398e-28	4.6451e-24	0.363792		RAD54B	low-cytotoxicity	0.028	0.049	1.08921e-10	2.30608e-06	-0.828732
	PAICS	low-cytotoxicity	0.33	0.25	4.38666e-27	9.28745e-23	0.36357		TLR9	low-cytotoxicity	0.014	0.031	1.0985e-10	2.32574e-06	-1.13343
	TMEM131L	low-cytotoxicity	0.324	0.247	4.18449e-27	8.8594e-23	0.363491		POLE	low-cytotoxicity	0.076	0.107	1.13812e-10	2.40963e-06	-0.578479
	AL662844.4	low-cytotoxicity	0.101	0.076	2.48024e-08	0.000525116	0.362526		FANCA	low-cytotoxicity	0.075	0.105	1.15624e-10	2.44799e-06	-0.602167
	CLDND1	low-cytotoxicity	0.814	0.727	3.62236e-69	7.66925e-65	0.362244		ADCY9	low-cytotoxicity	0.046	0.072	1.17689e-10	2.4917e-06	-0.687859
	ZNF140	low-cytotoxicity	0.116	0.09	2.36724e-08	0.000501193	0.36223		CCDC200	low-cytotoxicity	0.017	0.034	1.19164e-10	2.52294e-06	-1.0484
	TPR	low-cytotoxicity	0.855	0.799	1.07005e-56	2.2655e-52	0.36166		C11orf24	low-cytotoxicity	0.068	0.098	1.3028e-10	2.7583e-06	-0.577049
	IFNAR2	low-cytotoxicity	0.378	0.3	5.63127e-26	1.19225e-21	0.361636		CHORDC1	low-cytotoxicity	0.179	0.22	1.3289e-10	2.81355e-06	-0.349871
	MICOS13	low-cytotoxicity	0.616	0.504	5.28481e-48	1.1189e-43	0.361627		CENPA	low-cytotoxicity	0.129	0.168	1.3355e-10	2.82752e-06	-0.291791
	JADE2	low-cytotoxicity	0.192	0.149	5.25445e-13	1.11247e-08	0.361603		KIF3A	low-cytotoxicity	0.124	0.16	1.43499e-10	3.03815e-06	-0.522959
	R3HDM4	low-cytotoxicity	0.555	0.442	2.22405e-45	4.70877e-41	0.361239		HSPA1B	low-cytotoxicity	0.065	0.094	1.45709e-10	3.08495e-06	-0.68643
	PLCL2	low-cytotoxicity	0.568	0.443	7.36391e-55	1.55909e-50	0.36034		ADGRE5	low-cytotoxicity	0.468	0.498	1.46623e-10	3.1043e-06	-0.274062
	MICOS10	low-cytotoxicity	0.717	0.593	4.80773e-64	1.01789e-59	0.360337		ARRB1	low-cytotoxicity	0.072	0.102	1.51682e-10	3.2114e-06	-0.553896
	RBM7	low-cytotoxicity	0.206	0.161	7.59147e-14	1.60727e-09	0.360017		CCNE2	low-cytotoxicity	0.054	0.081	1.61598e-10	3.42134e-06	-0.66038
	C11orf71	low-cytotoxicity	0.108	0.084	2.22377e-07	0.00470817	0.359878		LZTS1	low-cytotoxicity	0.011	0.027	1.63255e-10	3.45643e-06	-1.24237
	AC118549.1	low-cytotoxicity	0.251	0.189	7.56936e-21	1.60259e-16	0.359546		HMGB3	low-cytotoxicity	0.161	0.201	1.63278e-10	3.45692e-06	-0.369694
	MTR	low-cytotoxicity	0.267	0.207	1.54153e-19	3.26373e-15	0.359494		TSHZ3	low-cytotoxicity	0.004	0.016	1.63749e-10	3.46688e-06	-1.87107
	DCUN1D4	low-cytotoxicity	0.098	0.074	5.26958e-08	0.00111567	0.359351		GMPPA	low-cytotoxicity	0.158	0.198	1.71787e-10	3.63708e-06	-0.37675
	ZFP14	low-cytotoxicity	0.101	0.079	7.88179e-07	0.0166873	0.359228		VWA7	low-cytotoxicity	0.002	0.012	1.73806e-10	3.67983e-06	-2.55889
	SMAP2	low-cytotoxicity	0.804	0.72	9.10405e-63	1.92751e-58	0.358791		SLC12A4	low-cytotoxicity	0.031	0.053	1.90438e-10	4.03196e-06	-0.786446
	ALKBH7	low-cytotoxicity	0.709	0.587	1.24463e-62	2.63514e-58	0.358677		ARSA	low-cytotoxicity	0.258	0.302	1.98539e-10	4.20347e-06	-0.294585
	MED13L	low-cytotoxicity	0.489	0.387	1.37797e-39	2.91744e-35	0.358315		TMEM35B	low-cytotoxicity	0.395	0.433	1.99176e-10	4.21695e-06	-0.28619
	SUMF2	low-cytotoxicity	0.406	0.319	2.08162e-30	4.4072e-26	0.35819		TNFRSF14-AS1	low-cytotoxicity	0.091	0.123	2.02532e-10	4.288e-06	-0.500608
	FAU	low-cytotoxicity	0.999	0.999	0	0	0.358079		ARFGAP3	low-cytotoxicity	0.32	0.361	2.1032e-10	4.4529e-06	-0.292695
	LPIN1	low-cytotoxicity	0.359	0.286	7.51643e-24	1.59138e-19	0.35803		EED	low-cytotoxicity	0.176	0.214	2.10877e-10	4.46469e-06	-0.437157
	RASA4	low-cytotoxicity	0.166	0.128	1.23413e-11	2.61289e-07	0.357764		DST	low-cytotoxicity	0.019	0.037	2.21198e-10	4.6832e-06	-0.942976
	SNRK	low-cytotoxicity	0.363	0.288	2.37141e-25	5.02075e-21	0.357625		ARHGEF39	low-cytotoxicity	0.034	0.057	2.3885e-10	5.05693e-06	-0.779067
	ELMSAN1	low-cytotoxicity	0.273	0.21	1.85329e-20	3.9238e-16	0.35655		CCNF	low-cytotoxicity	0.099	0.132	2.40852e-10	5.09932e-06	-0.503912
	CREBL2	low-cytotoxicity	0.127	0.097	9.20048e-10	1.94792e-05	0.356184		SASS6	low-cytotoxicity	0.098	0.131	2.46814e-10	5.22555e-06	-0.462513
	LIAS	low-cytotoxicity	0.098	0.076	6.2128e-07	0.0131537	0.356084		CIT	low-cytotoxicity	0.093	0.127	2.47154e-10	5.23274e-06	-0.418669
	HPS4	low-cytotoxicity	0.199	0.158	6.41613e-12	1.35842e-07	0.355931		LAMP2	low-cytotoxicity	0.32	0.362	2.47998e-10	5.25061e-06	-0.284539
	REV3L	low-cytotoxicity	0.338	0.257	1.32042e-28	2.79559e-24	0.355868		SLC8A1-AS1	low-cytotoxicity	0.034	0.056	2.51788e-10	5.33085e-06	-0.766595
	RELB	low-cytotoxicity	0.66	0.544	7.40141e-52	1.56703e-47	0.355763		DDB2	low-cytotoxicity	0.289	0.33	2.5592e-10	5.41834e-06	-0.347296
	RACK1	low-cytotoxicity	0.999	0.999	0	0	0.355408		OGFRL1	low-cytotoxicity	0.087	0.119	2.58632e-10	5.47575e-06	-0.512019
	PRAF2	low-cytotoxicity	0.178	0.138	3.12844e-12	6.62354e-08	0.35487		ADAM10	low-cytotoxicity	0.347	0.385	2.77531e-10	5.87589e-06	-0.322991
	PDK3	low-cytotoxicity	0.358	0.284	5.30855e-24	1.12393e-19	0.354617		ZC3H12C	low-cytotoxicity	0.013	0.029	2.84242e-10	6.01797e-06	-1.19267
	WDR43	low-cytotoxicity	0.31	0.244	2.32252e-21	4.91725e-17	0.354516		ITGB1	low-cytotoxicity	0.251	0.29	2.87143e-10	6.0794e-06	-0.384748
	LDAH	low-cytotoxicity	0.204	0.155	2.22694e-15	4.71488e-11	0.354424		ARL4D	low-cytotoxicity	0.021	0.04	2.99133e-10	6.33325e-06	-0.942976
	PGAM5	low-cytotoxicity	0.133	0.105	2.12444e-08	0.000449786	0.354168		EXO1	low-cytotoxicity	0.047	0.072	3.11322e-10	6.5913e-06	-0.657078
	CASK	low-cytotoxicity	0.388	0.311	4.36983e-25	9.25181e-21	0.353859		SPINK2	low-cytotoxicity	0.011	0.027	3.19326e-10	6.76076e-06	-1.30814
	NCK2	low-cytotoxicity	0.516	0.409	8.30204e-42	1.75771e-37	0.353355		TLNRD1	low-cytotoxicity	0.204	0.244	3.43518e-10	7.27296e-06	-0.34505
	ZFAND1	low-cytotoxicity	0.299	0.233	4.18424e-21	8.85886e-17	0.353312		POLH	low-cytotoxicity	0.177	0.216	3.45228e-10	7.30918e-06	-0.389461
	RDH14	low-cytotoxicity	0.223	0.173	1.70569e-15	3.61128e-11	0.353308		APAF1	low-cytotoxicity	0.087	0.118	3.52285e-10	7.45857e-06	-0.518553
	HIST1H2AC	low-cytotoxicity	0.3	0.234	1.87538e-21	3.97056e-17	0.353292		EPAS1	low-cytotoxicity	0.009	0.023	3.53332e-10	7.48074e-06	-1.33622
	SEPTIN9	low-cytotoxicity	0.914	0.825	9.5589e-104	2.02381e-99	0.352986		CRYBG3	low-cytotoxicity	0.068	0.097	3.53732e-10	7.48922e-06	-0.58716
	DUS3L	low-cytotoxicity	0.264	0.206	1.0585e-17	2.24105e-13	0.352837		ACD	low-cytotoxicity	0.179	0.218	3.55333e-10	7.5231e-06	-0.384824
	PREPL	low-cytotoxicity	0.184	0.144	1.33109e-11	2.81818e-07	0.352739		ANKRD28	low-cytotoxicity	0.174	0.211	3.61667e-10	7.65721e-06	-0.492922
	TPRG1L	low-cytotoxicity	0.159	0.125	6.10506e-10	1.29256e-05	0.352358		WSB2	low-cytotoxicity	0.222	0.263	3.63964e-10	7.70585e-06	-0.326237
	PDIK1L	low-cytotoxicity	0.127	0.097	7.20486e-10	1.52541e-05	0.352134		ACTR1A	low-cytotoxicity	0.259	0.301	3.67068e-10	7.77156e-06	-0.303397
	NPEPL1	low-cytotoxicity	0.12	0.092	8.01002e-09	0.000169588	0.352012		HIST1H3C	low-cytotoxicity	0.093	0.124	3.74683e-10	7.93278e-06	-0.554403
	DNPH1	low-cytotoxicity	0.834	0.736	6.74123e-74	1.42725e-69	0.351826		KDM5B	low-cytotoxicity	0.268	0.309	3.86949e-10	8.19249e-06	-0.342908
	D2HGDH	low-cytotoxicity	0.103	0.079	1.07443e-07	0.00227478	0.351781		ARHGAP18	low-cytotoxicity	0.083	0.114	4.03089e-10	8.5342e-06	-0.507784
	DNAJC4	low-cytotoxicity	0.411	0.32	6.14965e-32	1.302e-27	0.351653		AKTIP	low-cytotoxicity	0.209	0.249	4.30621e-10	9.11711e-06	-0.352143
	AC093512.2	low-cytotoxicity	0.213	0.17	8.68138e-13	1.83802e-08	0.35142		NQO2	low-cytotoxicity	0.214	0.252	4.35207e-10	9.21421e-06	-0.371113
	WDPCP	low-cytotoxicity	0.121	0.092	9.72068e-10	2.05806e-05	0.351328		DUS2	low-cytotoxicity	0.078	0.108	4.37558e-10	9.26398e-06	-0.53868
	C12orf29	low-cytotoxicity	0.118	0.092	3.05039e-08	0.000645829	0.351123		NTRK2	low-cytotoxicity	0.002	0.012	4.3769e-10	9.26678e-06	-2.38646
	CBLL1	low-cytotoxicity	0.278	0.222	9.27137e-17	1.96293e-12	0.350353		ARHGAP27	low-cytotoxicity	0.096	0.128	4.41477e-10	9.34695e-06	-0.478307
	SLC25A36	low-cytotoxicity	0.256	0.198	3.08242e-18	6.52609e-14	0.350195		CCDC124	low-cytotoxicity	0.415	0.452	4.47667e-10	9.47801e-06	-0.255847
	SMIM20	low-cytotoxicity	0.197	0.156	9.74548e-12	2.06331e-07	0.34957		WNK1	low-cytotoxicity	0.457	0.486	4.69082e-10	9.93139e-06	-0.276255
	AP1S2	low-cytotoxicity	0.275	0.219	1.18022e-16	2.49876e-12	0.349252		FAM214B	low-cytotoxicity	0.033	0.055	4.72438e-10	1.00025e-05	-0.725137
	PIGP	low-cytotoxicity	0.215	0.173	4.42624e-12	9.37123e-08	0.349209		MXD1	low-cytotoxicity	0.144	0.18	4.80573e-10	1.01747e-05	-0.422828
	ITM2B	low-cytotoxicity	0.965	0.928	6.85231e-132	1.45077e-127	0.34895		IL1RAP	low-cytotoxicity	0.029	0.049	4.91623e-10	1.04086e-05	-0.729511
	RPSA	low-cytotoxicity	1	0.999	0	0	0.348921		PAG1	low-cytotoxicity	0.56	0.586	4.95543e-10	1.04916e-05	-0.254109
	ATMIN	low-cytotoxicity	0.163	0.125	3.63661e-12	7.69944e-08	0.348891		LPCAT4	low-cytotoxicity	0.222	0.263	4.9653e-10	1.05125e-05	-0.318722
	SNHG30	low-cytotoxicity	0.203	0.154	1.37757e-15	2.91659e-11	0.348721		SLFN12	low-cytotoxicity	0.022	0.041	5.28279e-10	1.11847e-05	-0.875084
	PUS1	low-cytotoxicity	0.122	0.093	2.99622e-09	6.34361e-05	0.348221		KIAA1841	low-cytotoxicity	0.025	0.044	5.82755e-10	1.23381e-05	-0.889413
	CTDP1	low-cytotoxicity	0.182	0.142	1.01831e-11	2.15596e-07	0.348039		ELF4	low-cytotoxicity	0.083	0.114	5.91104e-10	1.25149e-05	-0.498693
	PEBP1	low-cytotoxicity	0.823	0.715	1.90191e-76	4.02673e-72	0.347865		PSMD14	low-cytotoxicity	0.326	0.364	5.92923e-10	1.25534e-05	-0.292656
	SEC62	low-cytotoxicity	0.541	0.434	7.13598e-41	1.51083e-36	0.347842		Z93241.1	low-cytotoxicity	0.028	0.048	5.933e-10	1.25613e-05	-0.888433
	RNF157	low-cytotoxicity	0.466	0.384	3.15048e-28	6.67019e-24	0.347825		GALNT4	low-cytotoxicity	0.021	0.039	6.61397e-10	1.40031e-05	-0.919482
	FMC1	low-cytotoxicity	0.264	0.207	1.25033e-17	2.6472e-13	0.347481		PEA15	low-cytotoxicity	0.086	0.117	6.69201e-10	1.41683e-05	-0.484193
	LINC01004	low-cytotoxicity	0.133	0.1	7.2776e-11	1.54081e-06	0.347438		DUT	low-cytotoxicity	0.65	0.649	6.79938e-10	1.43956e-05	-0.304632
	CLOCK	low-cytotoxicity	0.134	0.104	2.21905e-09	4.69817e-05	0.347297		RRP7A	low-cytotoxicity	0.308	0.345	7.09737e-10	1.50266e-05	-0.320469
	FASTKD2	low-cytotoxicity	0.178	0.14	4.39641e-11	9.30807e-07	0.346607		DDIT4-AS1	low-cytotoxicity	0.006	0.018	7.66028e-10	1.62184e-05	-1.59887
	CFAP97	low-cytotoxicity	0.274	0.217	1.58069e-17	3.34663e-13	0.346366		IL18RAP	low-cytotoxicity	0.046	0.07	7.73411e-10	1.63747e-05	-0.684385
	HSPBAP1	low-cytotoxicity	0.104	0.081	2.01776e-07	0.00427201	0.346284		IFNL1	low-cytotoxicity	0.001	0.011	8.14912e-10	1.72533e-05	-2.71839
	TUT1	low-cytotoxicity	0.126	0.097	3.69861e-09	7.83071e-05	0.346189		TAF1B	low-cytotoxicity	0.183	0.221	8.2003e-10	1.73617e-05	-0.38824
	GTF2IRD2B	low-cytotoxicity	0.216	0.169	3.22855e-14	6.83548e-10	0.346077		HIST1H1A	low-cytotoxicity	0.039	0.061	8.51308e-10	1.80239e-05	-0.797952
	SCAMP1-AS1	low-cytotoxicity	0.117	0.092	1.16067e-07	0.00245737	0.344907		UHRF1BP1L	low-cytotoxicity	0.18	0.218	8.75474e-10	1.85355e-05	-0.378758
	TMCO6	low-cytotoxicity	0.107	0.082	1.58552e-07	0.00335687	0.344773		AIRE	low-cytotoxicity	0.014	0.03	9.00697e-10	1.90696e-05	-1.32675
	CCSER2	low-cytotoxicity	0.486	0.383	2.4496e-39	5.1863e-35	0.344661		CREM	low-cytotoxicity	0.201	0.239	9.41883e-10	1.99416e-05	-0.405899
	NHP2	low-cytotoxicity	0.657	0.549	3.89578e-47	8.24815e-43	0.344208		UBR7	low-cytotoxicity	0.14	0.176	9.54957e-10	2.02183e-05	-0.376462
	LYRM7	low-cytotoxicity	0.162	0.128	3.40958e-10	7.21876e-06	0.343869		SKP2	low-cytotoxicity	0.065	0.092	9.68139e-10	2.04974e-05	-0.58738
	TMEM9	low-cytotoxicity	0.119	0.091	7.87835e-09	0.000166801	0.343826		SCPEP1	low-cytotoxicity	0.123	0.157	1.02896e-09	2.17851e-05	-0.41885
	ZNF639	low-cytotoxicity	0.255	0.205	2.06358e-14	4.36902e-10	0.343705		NINJ2	low-cytotoxicity	0.069	0.098	1.04448e-09	2.21138e-05	-0.561117
	GTF2H1	low-cytotoxicity	0.298	0.239	1.05822e-17	2.24047e-13	0.343553		AURKA	low-cytotoxicity	0.108	0.142	1.05636e-09	2.23653e-05	-0.402409
	ARL14EP	low-cytotoxicity	0.339	0.269	3.01537e-22	6.38414e-18	0.343526		AC092821.3	low-cytotoxicity	0.331	0.365	1.07331e-09	2.27241e-05	-0.409876
	PAFAH1B3	low-cytotoxicity	0.369	0.295	5.31901e-24	1.12614e-19	0.343013		NTRK1	low-cytotoxicity	0.003	0.013	1.11268e-09	2.35576e-05	-2.13193
	GTF3A	low-cytotoxicity	0.806	0.717	1.76983e-67	3.74709e-63	0.342688		STARD8	low-cytotoxicity	0.002	0.012	1.2224e-09	2.58807e-05	-2.28916
	RSAD1	low-cytotoxicity	0.175	0.141	1.29626e-09	2.74443e-05	0.342439		UTS2	low-cytotoxicity	0.018	0.034	1.22335e-09	2.59008e-05	-1.01843
	KLF9	low-cytotoxicity	0.159	0.125	9.26788e-10	1.9622e-05	0.342334		SERPINB1	low-cytotoxicity	0.519	0.536	1.23123e-09	2.60676e-05	-0.349068
	BET1L	low-cytotoxicity	0.181	0.141	4.53529e-12	9.60211e-08	0.342179		RECQL4	low-cytotoxicity	0.04	0.063	1.24276e-09	2.63117e-05	-0.680089
	NFATC1	low-cytotoxicity	0.249	0.194	4.82552e-17	1.02166e-12	0.342131		PRELID2	low-cytotoxicity	0.007	0.019	1.30775e-09	2.76878e-05	-1.42768
	COX7C	low-cytotoxicity	0.987	0.966	4.38774e-168	9.28973e-164	0.341944		NHSL2	low-cytotoxicity	0.002	0.011	1.34844e-09	2.85492e-05	-2.46222
	MAP3K1	low-cytotoxicity	0.371	0.299	5.39352e-23	1.14192e-18	0.341696		HDDC3	low-cytotoxicity	0.239	0.28	1.38204e-09	2.92605e-05	-0.303164
	WDR36	low-cytotoxicity	0.195	0.153	1.40086e-12	2.96591e-08	0.341572		HSPB11	low-cytotoxicity	0.458	0.485	1.40938e-09	2.98394e-05	-0.258455
	NOLC1	low-cytotoxicity	0.351	0.28	1.10365e-22	2.33666e-18	0.340523		ORC1	low-cytotoxicity	0.047	0.071	1.43888e-09	3.04639e-05	-0.677135
	POLM	low-cytotoxicity	0.112	0.088	2.36188e-07	0.00500057	0.340281		FANCC	low-cytotoxicity	0.044	0.067	1.4543e-09	3.07905e-05	-0.658058
	ST3GAL3	low-cytotoxicity	0.134	0.103	6.98872e-10	1.47965e-05	0.339848		FDX1	low-cytotoxicity	0.283	0.324	1.63957e-09	3.4713e-05	-0.282769
	MYO9A	low-cytotoxicity	0.156	0.122	2.70246e-10	5.72164e-06	0.339846		EMD	low-cytotoxicity	0.429	0.461	1.71746e-09	3.6362e-05	-0.25296
	ELK4	low-cytotoxicity	0.254	0.195	1.92568e-18	4.07704e-14	0.33984		ARHGAP21	low-cytotoxicity	0.103	0.134	1.75265e-09	3.71071e-05	-0.460329
	JAK2	low-cytotoxicity	0.606	0.486	1.59391e-51	3.37463e-47	0.339528		SLC16A6	low-cytotoxicity	0.01	0.024	1.75272e-09	3.71086e-05	-1.20839
	ALDH6A1	low-cytotoxicity	0.114	0.091	1.03505e-06	0.0219141	0.339333		RFC5	low-cytotoxicity	0.1	0.132	1.76303e-09	3.73268e-05	-0.486219
	LRRC8B	low-cytotoxicity	0.173	0.132	5.95671e-13	1.26116e-08	0.339277		CSTF2	low-cytotoxicity	0.163	0.2	1.82726e-09	3.86867e-05	-0.379392
	CMSS1	low-cytotoxicity	0.13	0.101	7.06295e-09	0.000149537	0.339017		PRNP	low-cytotoxicity	0.236	0.276	1.83962e-09	3.89484e-05	-0.317772
	CHD6	low-cytotoxicity	0.227	0.179	8.40391e-14	1.77927e-09	0.338922		LUZP1	low-cytotoxicity	0.133	0.168	1.97697e-09	4.18564e-05	-0.378761
	SIPA1L3	low-cytotoxicity	0.14	0.106	5.04373e-11	1.06786e-06	0.338813		AK4	low-cytotoxicity	0.022	0.04	1.9776e-09	4.18698e-05	-1.01902
	CCNG2	low-cytotoxicity	0.139	0.111	5.3881e-08	0.00114077	0.338261		SSH1	low-cytotoxicity	0.098	0.129	2.11787e-09	4.48394e-05	-0.471068
	TNIK	low-cytotoxicity	0.456	0.36	1.01902e-34	2.15746e-30	0.338245		GPR153	low-cytotoxicity	0.001	0.01	2.13939e-09	4.52951e-05	-2.66509
	PGPEP1	low-cytotoxicity	0.117	0.092	1.75499e-07	0.00371567	0.337855		TRPM2	low-cytotoxicity	0.028	0.048	2.16837e-09	4.59087e-05	-0.801498
	TP53	low-cytotoxicity	0.279	0.226	2.42064e-15	5.12499e-11	0.337263		FGL2	low-cytotoxicity	0.016	0.032	2.17066e-09	4.59572e-05	-1.05337
	FBH1	low-cytotoxicity	0.202	0.162	3.46615e-11	7.33853e-07	0.337185		EXOSC3	low-cytotoxicity	0.229	0.268	2.28801e-09	4.84416e-05	-0.327167
	SLC66A3	low-cytotoxicity	0.255	0.201	1.87636e-16	3.97263e-12	0.336945		AC007611.1	low-cytotoxicity	0.025	0.044	2.30567e-09	4.88156e-05	-0.795308
	ZNF609	low-cytotoxicity	0.314	0.242	1.02472e-23	2.16953e-19	0.336751		LRP5	low-cytotoxicity	0.031	0.052	2.36537e-09	5.00796e-05	-0.774384
	ARAP2	low-cytotoxicity	0.362	0.293	1.96471e-21	4.15969e-17	0.336748		SPSB1	low-cytotoxicity	0.06	0.086	2.44064e-09	5.16733e-05	-0.592562
	STX17	low-cytotoxicity	0.223	0.175	2.674e-14	5.66139e-10	0.336437		TK2	low-cytotoxicity	0.039	0.062	2.51011e-09	5.3144e-05	-0.645141
	SELL	low-cytotoxicity	0.85	0.796	1.13879e-54	2.41105e-50	0.336418		CHEK2	low-cytotoxicity	0.082	0.112	2.57017e-09	5.44157e-05	-0.509317
	NIPSNAP2	low-cytotoxicity	0.302	0.242	4.14559e-18	8.77705e-14	0.33613		ARNTL	low-cytotoxicity	0.158	0.194	2.66866e-09	5.65008e-05	-0.375272
	ZNF141	low-cytotoxicity	0.169	0.13	1.92537e-12	4.07638e-08	0.3357		ARPP19	low-cytotoxicity	0.259	0.297	2.76509e-09	5.85426e-05	-0.316993
	DOCK9	low-cytotoxicity	0.28	0.215	7.33821e-21	1.55365e-16	0.335648		PREB	low-cytotoxicity	0.251	0.291	3.1062e-09	6.57645e-05	-0.29517
	TMTC2	low-cytotoxicity	0.145	0.109	1.35251e-11	2.86353e-07	0.33556		LAMB3	low-cytotoxicity	0.002	0.01	3.16825e-09	6.70781e-05	-2.5106
	CEP170	low-cytotoxicity	0.21	0.16	1.17131e-15	2.4799e-11	0.335506		APMAP	low-cytotoxicity	0.268	0.306	3.25217e-09	6.88549e-05	-0.306003
	FOXK1	low-cytotoxicity	0.19	0.145	2.65022e-14	5.61104e-10	0.335091		ABCB6	low-cytotoxicity	0.04	0.063	3.2788e-09	6.94188e-05	-0.632567
	TSPAN17	low-cytotoxicity	0.189	0.149	9.26465e-12	1.96151e-07	0.335045		TMEM120A	low-cytotoxicity	0.183	0.219	3.36898e-09	7.1328e-05	-0.404683
	PAM16	low-cytotoxicity	0.264	0.209	2.628e-16	5.56399e-12	0.334733		ATP6V1D	low-cytotoxicity	0.326	0.366	3.37939e-09	7.15485e-05	-0.251218
	WDR77	low-cytotoxicity	0.258	0.204	7.10772e-16	1.50485e-11	0.334725		CHAF1B	low-cytotoxicity	0.065	0.092	3.42805e-09	7.25786e-05	-0.51825
	GTF2H5	low-cytotoxicity	0.363	0.288	6.35892e-24	1.34631e-19	0.334193		AP001816.1	low-cytotoxicity	0.03	0.049	3.45922e-09	7.32386e-05	-0.712476
	LPP	low-cytotoxicity	0.308	0.243	4.2355e-20	8.96741e-16	0.333937		SPSB2	low-cytotoxicity	0.06	0.086	3.47637e-09	7.36018e-05	-0.552417
	ARV1	low-cytotoxicity	0.138	0.109	1.92203e-08	0.000406931	0.333686		PARVB	low-cytotoxicity	0.138	0.173	3.50242e-09	7.41532e-05	-0.356572
	NBPF15	low-cytotoxicity	0.188	0.145	2.30113e-13	4.87195e-09	0.333414		HLTF	low-cytotoxicity	0.101	0.132	3.56184e-09	7.54113e-05	-0.443665
	AC010609.1	low-cytotoxicity	0.126	0.097	6.99407e-09	0.000148078	0.333298		TEDC1	low-cytotoxicity	0.087	0.116	3.60145e-09	7.625e-05	-0.444839
	TAPT1	low-cytotoxicity	0.185	0.144	3.23191e-12	6.84259e-08	0.332959		TMED5	low-cytotoxicity	0.284	0.323	3.71383e-09	7.86293e-05	-0.275667
	UPF3B	low-cytotoxicity	0.3	0.239	2.71386e-18	5.74579e-14	0.332864		MCMBP	low-cytotoxicity	0.21	0.246	3.90217e-09	8.26167e-05	-0.367245
	FYN	low-cytotoxicity	0.556	0.441	2.27788e-45	4.82272e-41	0.332474		P2RY14	low-cytotoxicity	0.03	0.05	4.23144e-09	8.95881e-05	-0.765122
	NSA2	low-cytotoxicity	0.714	0.603	4.74972e-57	1.00561e-52	0.332444		NUDT6	low-cytotoxicity	0.043	0.066	4.28083e-09	9.06337e-05	-0.613447
	IKZF5	low-cytotoxicity	0.112	0.087	1.62661e-07	0.00344386	0.332198		E2F8	low-cytotoxicity	0.06	0.086	4.30429e-09	9.11304e-05	-0.476354
	AGPAT5	low-cytotoxicity	0.258	0.202	8.52905e-17	1.80577e-12	0.332124		GOLGA8O	low-cytotoxicity	0.002	0.012	4.35991e-09	9.2308e-05	-2.15341
	AMFR	low-cytotoxicity	0.214	0.167	6.97467e-14	1.47668e-09	0.332037		RRNAD1	low-cytotoxicity	0.091	0.121	4.42058e-09	9.35924e-05	-0.450325
	POLE4	low-cytotoxicity	0.388	0.316	1.39842e-22	2.96074e-18	0.331812		TONSL	low-cytotoxicity	0.024	0.042	4.45606e-09	9.43437e-05	-0.803638
	DIS3L	low-cytotoxicity	0.162	0.125	2.2859e-11	4.83971e-07	0.331716		SEC61A1	low-cytotoxicity	0.367	0.398	4.50315e-09	9.53408e-05	-0.300381
	SLC25A13	low-cytotoxicity	0.149	0.116	1.54715e-09	3.27562e-05	0.331673		NUDT16	low-cytotoxicity	0.117	0.15	4.5425e-09	9.61738e-05	-0.394555
	ZNF124	low-cytotoxicity	0.113	0.087	9.81652e-08	0.00207835	0.331068		AC008691.1	low-cytotoxicity	0.006	0.017	4.55235e-09	9.63823e-05	-1.54097
	RNPC3	low-cytotoxicity	0.238	0.184	1.18916e-16	2.5177e-12	0.330807		PDLIM2	low-cytotoxicity	0.238	0.277	4.56596e-09	9.66705e-05	-0.30114
	C5orf24	low-cytotoxicity	0.26	0.207	9.73854e-16	2.06184e-11	0.329943		ARL3	low-cytotoxicity	0.128	0.161	4.57471e-09	9.68558e-05	-0.406482
	ITFG2	low-cytotoxicity	0.236	0.183	6.55615e-16	1.38807e-11	0.329778		C5orf58	low-cytotoxicity	0.018	0.034	4.60436e-09	9.74836e-05	-0.904186
	ZNF593	low-cytotoxicity	0.31	0.252	1.44295e-16	3.05502e-12	0.329398		CENPO	low-cytotoxicity	0.061	0.087	4.61102e-09	9.76245e-05	-0.573696
	FBXL20	low-cytotoxicity	0.222	0.171	9.6924e-16	2.05207e-11	0.329258		MCM3	low-cytotoxicity	0.282	0.313	4.79049e-09	0.000101424	-0.383455
	DHX40	low-cytotoxicity	0.152	0.122	2.32549e-08	0.000492353	0.329091		MYOF	low-cytotoxicity	0.006	0.017	4.84406e-09	0.000102559	-1.47094
	PCCB	low-cytotoxicity	0.153	0.12	1.83374e-09	3.8824e-05	0.328868		HLX	low-cytotoxicity	0.003	0.013	5.02913e-09	0.000106477	-1.94536
	WDR3	low-cytotoxicity	0.124	0.097	9.65951e-08	0.00204511	0.328552		CCDC117	low-cytotoxicity	0.061	0.086	5.16977e-09	0.000109454	-0.555302
	FBXO34	low-cytotoxicity	0.198	0.158	2.88936e-11	6.11736e-07	0.328454		AC004865.2	low-cytotoxicity	0.022	0.04	5.34454e-09	0.000113155	-0.854575
	RPL35	low-cytotoxicity	0.999	0.998	3.37117e-259	7.13744e-255	0.328244		PPP5C	low-cytotoxicity	0.247	0.287	5.41049e-09	0.000114551	-0.282369
	ACSF3	low-cytotoxicity	0.331	0.261	1.07842e-21	2.28323e-17	0.327753		TESK1	low-cytotoxicity	0.063	0.089	5.52069e-09	0.000116884	-0.554319
	ABHD13	low-cytotoxicity	0.189	0.152	3.14052e-10	6.64912e-06	0.327642		FAM111A	low-cytotoxicity	0.272	0.31	5.75301e-09	0.000121803	-0.296398
	UTP3	low-cytotoxicity	0.211	0.167	1.13371e-12	2.40029e-08	0.327166		PARD6A	low-cytotoxicity	0.114	0.146	5.80292e-09	0.000122859	-0.42014
	LETMD1	low-cytotoxicity	0.339	0.271	1.06337e-20	2.25136e-16	0.327079		KLF11	low-cytotoxicity	0.041	0.063	5.83511e-09	0.000123541	-0.65367
	SLC9A9	low-cytotoxicity	0.202	0.157	1.74096e-13	3.68597e-09	0.327078		MIS18A	low-cytotoxicity	0.079	0.106	5.91881e-09	0.000125313	-0.498965
	KDM7A	low-cytotoxicity	0.159	0.126	1.07425e-09	2.2744e-05	0.327031		SIPA1L1	low-cytotoxicity	0.255	0.291	6.18025e-09	0.000130848	-0.367047
	MPC1	low-cytotoxicity	0.242	0.195	1.53869e-13	3.25771e-09	0.32686		STARD3NL	low-cytotoxicity	0.166	0.202	6.19363e-09	0.000131131	-0.341274
	SBNO2	low-cytotoxicity	0.265	0.211	1.42178e-15	3.01019e-11	0.326506		GADD45G	low-cytotoxicity	0.175	0.208	6.24889e-09	0.000132301	-0.486658
	ZC3H3	low-cytotoxicity	0.173	0.137	1.97002e-10	4.17093e-06	0.326496		SRRT	low-cytotoxicity	0.286	0.327	6.71192e-09	0.000142105	-0.257455
	PRH1	low-cytotoxicity	0.115	0.091	5.28108e-07	0.0111811	0.326338		DNAJC3	low-cytotoxicity	0.366	0.402	7.03968e-09	0.000149044	-0.262231
	AFG3L2	low-cytotoxicity	0.279	0.221	5.44641e-17	1.15311e-12	0.32573		DPH3	low-cytotoxicity	0.184	0.221	7.06389e-09	0.000149557	-0.317222
	ZMAT3	low-cytotoxicity	0.18	0.142	6.92938e-11	1.46709e-06	0.325107		CHTF18	low-cytotoxicity	0.039	0.06	7.32639e-09	0.000155114	-0.655881
	BACH1	low-cytotoxicity	0.22	0.172	2.21455e-14	4.68864e-10	0.325031		HDAC7	low-cytotoxicity	0.383	0.418	7.44992e-09	0.00015773	-0.270118
	DHX32	low-cytotoxicity	0.146	0.116	2.31767e-08	0.000490697	0.324943		IQSEC1	low-cytotoxicity	0.186	0.222	7.45739e-09	0.000157888	-0.37099
	RPL41	low-cytotoxicity	0.996	0.987	2.79519e-176	5.91797e-172	0.324405		RACGAP1	low-cytotoxicity	0.154	0.187	7.86201e-09	0.000166455	-0.417059
	LINC00954	low-cytotoxicity	0.1	0.077	5.43591e-07	0.0115089	0.324204		SYNE3	low-cytotoxicity	0.153	0.186	8.03487e-09	0.000170114	-0.423973
	ZNF26	low-cytotoxicity	0.093	0.072	9.51619e-07	0.0201477	0.323797		ARHGAP11A	low-cytotoxicity	0.136	0.169	8.14562e-09	0.000172459	-0.380344
	RPL22L1	low-cytotoxicity	0.504	0.42	4.05581e-27	8.58696e-23	0.323732		PKN3	low-cytotoxicity	0.027	0.046	8.57763e-09	0.000181606	-0.780943
	IRF2BP2	low-cytotoxicity	0.265	0.212	3.34161e-15	7.07486e-11	0.323576		POLR2K	low-cytotoxicity	0.417	0.447	9.5566e-09	0.000202332	-0.259858
	PUM3	low-cytotoxicity	0.294	0.236	2.97349e-17	6.29547e-13	0.323379		CXorf40B	low-cytotoxicity	0.179	0.213	9.86321e-09	0.000208824	-0.371346
	FBXL3	low-cytotoxicity	0.204	0.158	1.92368e-13	4.07281e-09	0.322767		MGAT2	low-cytotoxicity	0.266	0.303	9.90439e-09	0.000209696	-0.289604
	ANO9	low-cytotoxicity	0.123	0.096	4.85534e-08	0.00102797	0.322394		BUB1B	low-cytotoxicity	0.096	0.126	1.00433e-08	0.000212638	-0.437347
	CTC1	low-cytotoxicity	0.186	0.148	1.40469e-10	2.97401e-06	0.322034		B3GNT9	low-cytotoxicity	0.049	0.072	1.01631e-08	0.000215173	-0.572718
	MRPL24	low-cytotoxicity	0.29	0.235	1.04035e-15	2.20262e-11	0.321682		TDRKH	low-cytotoxicity	0.042	0.063	1.04178e-08	0.000220565	-0.635794
	CRLF3	low-cytotoxicity	0.409	0.324	6.94595e-28	1.4706e-23	0.321488		ICMT	low-cytotoxicity	0.118	0.149	1.06877e-08	0.000226281	-0.406726
	MLLT3	low-cytotoxicity	0.411	0.332	3.27083e-25	6.925e-21	0.321366		TNFRSF11A	low-cytotoxicity	0.008	0.02	1.0743e-08	0.000227451	-1.28802
	ZNF480	low-cytotoxicity	0.19	0.148	4.34465e-12	9.19849e-08	0.320656		ALKBH6	low-cytotoxicity	0.178	0.214	1.09487e-08	0.000231806	-0.347226
	DMAC1	low-cytotoxicity	0.458	0.373	1.67349e-27	3.54312e-23	0.320532		RAD54L	low-cytotoxicity	0.054	0.078	1.11843e-08	0.000236795	-0.569719
	ENDOG	low-cytotoxicity	0.214	0.172	1.40464e-11	2.9739e-07	0.32051		PTPN9	low-cytotoxicity	0.128	0.16	1.15689e-08	0.000244937	-0.395503
	TMEM106B	low-cytotoxicity	0.274	0.219	9.32301e-16	1.97387e-11	0.320025		TMEM242	low-cytotoxicity	0.15	0.184	1.19862e-08	0.000253772	-0.367116
	DGCR6L	low-cytotoxicity	0.571	0.466	7.046e-38	1.49178e-33	0.319912		CDC25C	low-cytotoxicity	0.047	0.07	1.21867e-08	0.000258016	-0.629093
	UBASH3B	low-cytotoxicity	0.088	0.065	5.378e-08	0.00113863	0.319802		MYO1E	low-cytotoxicity	0.056	0.08	1.27255e-08	0.000269424	-0.746029
	RNF138	low-cytotoxicity	0.284	0.225	2.16095e-17	4.57516e-13	0.319763		TICRR	low-cytotoxicity	0.028	0.047	1.34189e-08	0.000284105	-0.702858
	TARBP1	low-cytotoxicity	0.153	0.118	1.57005e-10	3.32411e-06	0.319739		RIN3	low-cytotoxicity	0.267	0.304	1.37856e-08	0.000291869	-0.323711
	NAF1	low-cytotoxicity	0.114	0.091	1.88285e-06	0.0398637	0.31835		NMRK1	low-cytotoxicity	0.273	0.312	1.39607e-08	0.000295576	-0.269903
	RIOK2	low-cytotoxicity	0.158	0.126	1.08001e-08	0.000228661	0.318228		SUSD6	low-cytotoxicity	0.135	0.167	1.40046e-08	0.000296505	-0.436336
	FLOT1	low-cytotoxicity	0.64	0.523	8.28061e-45	1.75317e-40	0.317497		VGLL4	low-cytotoxicity	0.159	0.193	1.42522e-08	0.000301747	-0.361224
	RPL24	low-cytotoxicity	0.999	0.998	8.59286e-268	1.81928e-263	0.317393		STOM	low-cytotoxicity	0.299	0.335	1.4269e-08	0.000302103	-0.284782
	DNAJC16	low-cytotoxicity	0.145	0.114	6.4393e-09	0.000136333	0.317083		CCNI2	low-cytotoxicity	0.027	0.045	1.43613e-08	0.000304057	-0.996119
	MAP2K5	low-cytotoxicity	0.207	0.162	3.96471e-13	8.39409e-09	0.316899		MSH6	low-cytotoxicity	0.149	0.18	1.44307e-08	0.000305527	-0.468178
	RIOK1	low-cytotoxicity	0.245	0.195	3.34265e-14	7.07705e-10	0.31686		TRIB1	low-cytotoxicity	0.048	0.071	1.46769e-08	0.000310739	-0.60483
	BACH2	low-cytotoxicity	0.592	0.486	7.52914e-39	1.59407e-34	0.316832		USP28	low-cytotoxicity	0.107	0.137	1.47816e-08	0.000312957	-0.442242
	RSL24D1	low-cytotoxicity	0.665	0.558	1.61741e-46	3.42438e-42	0.316415		CKAP5	low-cytotoxicity	0.284	0.319	1.53568e-08	0.000325134	-0.302681
	GRSF1	low-cytotoxicity	0.492	0.401	1.30685e-30	2.76687e-26	0.31637		ANKRD39	low-cytotoxicity	0.212	0.248	1.55001e-08	0.000328168	-0.304372
	AARSD1	low-cytotoxicity	0.171	0.136	1.17827e-09	2.49463e-05	0.316072		SOCS1	low-cytotoxicity	0.456	0.482	1.58114e-08	0.000334758	-0.33376
	COX10-AS1	low-cytotoxicity	0.239	0.19	2.7301e-14	5.78018e-10	0.315884		AMOTL1	low-cytotoxicity	0.01	0.023	1.58209e-08	0.00033496	-1.10537
	DDX10	low-cytotoxicity	0.176	0.142	3.06971e-09	6.49919e-05	0.315631		CCRL2	low-cytotoxicity	0.007	0.019	1.60516e-08	0.000339845	-1.33011
	AL353807.5	low-cytotoxicity	0.132	0.105	1.80056e-07	0.00381215	0.315488		CSRNP1	low-cytotoxicity	0.05	0.073	1.70956e-08	0.000361949	-0.562899
	ZNF43	low-cytotoxicity	0.134	0.106	3.25312e-08	0.000688751	0.314569		SERPINE1	low-cytotoxicity	0.003	0.012	1.73522e-08	0.000367382	-1.92683
	HSD17B8	low-cytotoxicity	0.129	0.102	1.00236e-07	0.00212221	0.314563		COLGALT2	low-cytotoxicity	0.003	0.012	1.81224e-08	0.000383688	-1.91384
	VPS51	low-cytotoxicity	0.678	0.572	1.21698e-47	2.5766e-43	0.314371		RYR1	low-cytotoxicity	0.007	0.018	1.83172e-08	0.000387811	-1.35859
	C11orf49	low-cytotoxicity	0.216	0.174	3.74393e-11	7.92664e-07	0.314321		SAE1	low-cytotoxicity	0.358	0.39	1.87515e-08	0.000397007	-0.279576
	NFRKB	low-cytotoxicity	0.174	0.139	6.02618e-10	1.27586e-05	0.314312		CPT1A	low-cytotoxicity	0.265	0.301	1.89276e-08	0.000400735	-0.306505
	GTPBP6	low-cytotoxicity	0.398	0.32	6.27815e-25	1.32921e-20	0.314282		TCP11L1	low-cytotoxicity	0.042	0.063	1.90556e-08	0.000403446	-0.589628
	PAN3	low-cytotoxicity	0.385	0.305	7.49644e-26	1.58715e-21	0.314216		LEO1	low-cytotoxicity	0.193	0.228	1.96954e-08	0.000416991	-0.316824
	ZMIZ2	low-cytotoxicity	0.255	0.201	4.80267e-16	1.01682e-11	0.314196		HSF4	low-cytotoxicity	0.037	0.057	1.97088e-08	0.000417275	-0.69549
	TAB1	low-cytotoxicity	0.144	0.116	9.87626e-08	0.002091	0.314174		LINC01480	low-cytotoxicity	0.042	0.062	2.00235e-08	0.000423938	-0.861936
	SDAD1	low-cytotoxicity	0.422	0.348	2.46535e-23	5.21964e-19	0.31387		CPNE7	low-cytotoxicity	0.2	0.236	2.14175e-08	0.00045345	-0.336556
	MFSD4B	low-cytotoxicity	0.115	0.09	1.62883e-07	0.00344856	0.313753		AGO2	low-cytotoxicity	0.233	0.268	2.15251e-08	0.000455729	-0.326748
	TEX10	low-cytotoxicity	0.12	0.094	9.61095e-08	0.00203483	0.313741		PTTG1IP	low-cytotoxicity	0.244	0.28	2.20379e-08	0.000466587	-0.296087
	PHF7	low-cytotoxicity	0.138	0.11	1.23171e-07	0.00260777	0.313712		TOPBP1	low-cytotoxicity	0.253	0.289	2.23532e-08	0.000473261	-0.291381
	LDHB	low-cytotoxicity	0.999	0.997	1.08171e-211	2.2902e-207	0.313586		CTNNAL1	low-cytotoxicity	0.069	0.094	2.3496e-08	0.000497457	-0.524928
	G6PC3	low-cytotoxicity	0.16	0.13	3.19189e-08	0.000675787	0.313496		CMC4	low-cytotoxicity	0.013	0.027	2.39108e-08	0.000506239	-1.02112
	PITPNC1	low-cytotoxicity	0.466	0.374	5.33217e-30	1.12893e-25	0.313286		DMC1	low-cytotoxicity	0.013	0.027	2.39156e-08	0.000506342	-1.02146
	TIMM13	low-cytotoxicity	0.505	0.416	4.81479e-29	1.01939e-24	0.313035		TBC1D2B	low-cytotoxicity	0.25	0.285	2.41007e-08	0.000510259	-0.323627
	NOC3L	low-cytotoxicity	0.14	0.11	1.12117e-08	0.000237373	0.31293		U2AF1	low-cytotoxicity	0.214	0.25	2.44374e-08	0.000517389	-0.297693
	RSBN1	low-cytotoxicity	0.263	0.209	6.19581e-16	1.31178e-11	0.31278		HSCB	low-cytotoxicity	0.127	0.159	2.54706e-08	0.000539263	-0.371585
	DCAF6	low-cytotoxicity	0.228	0.181	2.4e-13	5.08129e-09	0.312681		AC011476.3	low-cytotoxicity	0.019	0.034	2.62415e-08	0.000555585	-0.933287
	PEMT	low-cytotoxicity	0.14	0.112	9.03216e-08	0.00191229	0.31238		SAP30	low-cytotoxicity	0.174	0.208	2.63667e-08	0.000558235	-0.340807
	SPATA13	low-cytotoxicity	0.339	0.269	1.719e-21	3.63946e-17	0.312211		ZGRF1	low-cytotoxicity	0.053	0.076	2.8083e-08	0.000594574	-0.595064
	FAM222B	low-cytotoxicity	0.196	0.152	3.61787e-13	7.65975e-09	0.31221		SAMD9L	low-cytotoxicity	0.268	0.304	2.86458e-08	0.000606489	-0.297056
	CASD1	low-cytotoxicity	0.159	0.129	2.75209e-08	0.000582672	0.31211		RFX8	low-cytotoxicity	0.025	0.043	2.96275e-08	0.000627273	-0.790065
	ZNF770	low-cytotoxicity	0.214	0.17	2.52915e-12	5.35473e-08	0.31189		SCD5	low-cytotoxicity	0.008	0.019	3.09145e-08	0.000654522	-1.27516
	RPL17	low-cytotoxicity	0.999	0.999	2.41544e-262	5.11397e-258	0.311885		CYBRD1	low-cytotoxicity	0.008	0.02	3.0971e-08	0.000655718	-1.19951
	ZNF44	low-cytotoxicity	0.152	0.119	6.81885e-10	1.44369e-05	0.311675		SNAP47	low-cytotoxicity	0.173	0.207	3.10617e-08	0.000657639	-0.333031
	ACY1	low-cytotoxicity	0.188	0.153	1.89907e-09	4.0207e-05	0.311604		DPAGT1	low-cytotoxicity	0.207	0.243	3.1114e-08	0.000658745	-0.286498
	MT-ND3	low-cytotoxicity	0.984	0.968	5.13217e-140	1.08658e-135	0.311423		TMEM178B	low-cytotoxicity	0.078	0.105	3.12948e-08	0.000662573	-0.517517
	RFX3	low-cytotoxicity	0.186	0.146	3.23298e-11	6.84487e-07	0.311335		TM7SF3	low-cytotoxicity	0.162	0.194	3.14371e-08	0.000665587	-0.386288
	DNPEP	low-cytotoxicity	0.4	0.328	8.47127e-22	1.79354e-17	0.311212		LRRC45	low-cytotoxicity	0.074	0.099	3.16098e-08	0.000669242	-0.524549
	ZNF875	low-cytotoxicity	0.109	0.086	8.60207e-07	0.0182123	0.311131		LUCAT1	low-cytotoxicity	0.015	0.029	3.2089e-08	0.000679387	-1.015
	MAP4K4	low-cytotoxicity	0.498	0.415	6.62533e-26	1.40271e-21	0.310692		BTG2	low-cytotoxicity	0.335	0.369	3.22948e-08	0.000683746	-0.317566
	FUNDC1	low-cytotoxicity	0.124	0.097	5.41887e-08	0.00114728	0.310604		CLN3	low-cytotoxicity	0.359	0.391	3.28018e-08	0.00069448	-0.259017
	LHPP	low-cytotoxicity	0.201	0.159	5.69974e-12	1.20675e-07	0.310558		AL138828.1	low-cytotoxicity	0.025	0.043	3.30873e-08	0.000700525	-0.703118
	MTFR1L	low-cytotoxicity	0.138	0.111	1.07662e-07	0.00227942	0.309902		GOLGA8N	low-cytotoxicity	0.008	0.019	3.31987e-08	0.000702883	-1.29163
	PTRHD1	low-cytotoxicity	0.496	0.411	1.85517e-28	3.92776e-24	0.309497		TTC38	low-cytotoxicity	0.045	0.066	3.36163e-08	0.000711723	-0.562653
	RPS15	low-cytotoxicity	0.999	1	0	0	0.309454		GINS4	low-cytotoxicity	0.046	0.068	3.36438e-08	0.000712307	-0.560216
	ATIC	low-cytotoxicity	0.461	0.369	3.05388e-29	6.46567e-25	0.308258		SLC14A1	low-cytotoxicity	0.026	0.044	3.58622e-08	0.000759274	-0.673035
	CFAP410	low-cytotoxicity	0.127	0.1	8.91477e-08	0.00188743	0.307465		RUSC1	low-cytotoxicity	0.131	0.162	3.75045e-08	0.000794045	-0.385469
	FBXL12	low-cytotoxicity	0.142	0.114	1.00102e-07	0.00211935	0.307367		MYO9B	low-cytotoxicity	0.361	0.392	3.8891e-08	0.0008234	-0.304396
	UNK	low-cytotoxicity	0.148	0.116	3.17742e-09	6.72723e-05	0.307166		MAP3K6	low-cytotoxicity	0.018	0.032	3.967e-08	0.000839893	-0.909401
	SUPT3H	low-cytotoxicity	0.192	0.152	1.46754e-11	3.10707e-07	0.307107		RTKN	low-cytotoxicity	0.004	0.013	3.97788e-08	0.000842196	-1.73599
	GYPC	low-cytotoxicity	0.974	0.934	1.96415e-116	4.15849e-112	0.306071		TRIM58	low-cytotoxicity	0.003	0.012	3.987e-08	0.000844127	-1.81983
	ZBTB44	low-cytotoxicity	0.235	0.187	1.70815e-13	3.6165e-09	0.305709		LRRFIP2	low-cytotoxicity	0.215	0.248	4.16164e-08	0.000881103	-0.337394
	ADSL	low-cytotoxicity	0.554	0.464	3.94683e-31	8.35622e-27	0.305641		SERPINE2	low-cytotoxicity	0.042	0.063	4.3251e-08	0.000915711	-0.559829
	AP001011.1	low-cytotoxicity	0.151	0.119	2.26005e-09	4.78497e-05	0.30542		RBL1	low-cytotoxicity	0.222	0.255	4.33284e-08	0.000917349	-0.357874
	PPRC1	low-cytotoxicity	0.138	0.112	5.48161e-07	0.0116057	0.30529		PDE6G	low-cytotoxicity	0.251	0.287	4.38707e-08	0.000928831	-0.272092
	WDFY1	low-cytotoxicity	0.304	0.25	1.05954e-14	2.24326e-10	0.305173		FOXB1	low-cytotoxicity	0.002	0.01	4.55079e-08	0.000963492	-2.09556
	NPAT	low-cytotoxicity	0.274	0.224	9.40989e-14	1.99226e-09	0.304872		PLXNB2	low-cytotoxicity	0.005	0.014	4.55673e-08	0.000964751	-1.59082
	ZNF277	low-cytotoxicity	0.282	0.227	3.96093e-15	8.38607e-11	0.304827		LEPROT	low-cytotoxicity	0.174	0.207	4.73339e-08	0.00100215	-0.329829
	TRAPPC6A	low-cytotoxicity	0.586	0.475	2.38677e-40	5.05327e-36	0.304806		CSNK1E	low-cytotoxicity	0.104	0.132	4.84408e-08	0.00102559	-0.423933
	MAX	low-cytotoxicity	0.592	0.489	3.65197e-39	7.73195e-35	0.304709		ATPSCKMT	low-cytotoxicity	0.053	0.076	4.98906e-08	0.00105628	-0.513902
	TRAK2	low-cytotoxicity	0.265	0.214	2.83082e-14	5.99341e-10	0.304478		G6PD	low-cytotoxicity	0.297	0.332	5.07208e-08	0.00107386	-0.269725
	INTS12	low-cytotoxicity	0.176	0.143	9.0401e-09	0.000191397	0.304259		SLC4A8	low-cytotoxicity	0.005	0.015	5.1692e-08	0.00109442	-1.47957
	LINC01278	low-cytotoxicity	0.152	0.122	2.23654e-08	0.00047352	0.30423		AC105446.1	low-cytotoxicity	0.011	0.024	5.38161e-08	0.00113939	-1.06677
	ZBED1	low-cytotoxicity	0.244	0.194	3.59735e-14	7.6163e-10	0.3041		PELO	low-cytotoxicity	0.137	0.168	5.48475e-08	0.00116123	-0.365184
	DDX24	low-cytotoxicity	0.695	0.594	3.35422e-44	7.10155e-40	0.303864		C20orf197	low-cytotoxicity	0.002	0.01	5.62326e-08	0.00119056	-2.16635
	AC005670.3	low-cytotoxicity	0.149	0.117	6.22584e-09	0.000131814	0.303659		NDRG1	low-cytotoxicity	0.063	0.087	5.63525e-08	0.00119309	-0.497151
	TUT4	low-cytotoxicity	0.479	0.394	2.70838e-27	5.73419e-23	0.303602		SPATA5	low-cytotoxicity	0.172	0.204	5.99547e-08	0.00126936	-0.398573
	PTGES2	low-cytotoxicity	0.279	0.227	3.49861e-14	7.40725e-10	0.303541		ZFP57	low-cytotoxicity	0.017	0.031	6.13902e-08	0.00129975	-0.933287
	BIRC3	low-cytotoxicity	0.51	0.421	2.8854e-30	6.10897e-26	0.303365		FGGY	low-cytotoxicity	0.048	0.069	6.51705e-08	0.00137979	-0.609716
	NBEAL1	low-cytotoxicity	0.293	0.237	1.01558e-15	2.15019e-11	0.303269		CCDC34	low-cytotoxicity	0.095	0.122	6.67557e-08	0.00141335	-0.446782
	HSF2	low-cytotoxicity	0.114	0.091	1.57597e-06	0.0333664	0.303005		MAP1S	low-cytotoxicity	0.161	0.194	7.01301e-08	0.00148479	-0.334967
	MIATNB	low-cytotoxicity	0.107	0.083	2.66421e-07	0.00564067	0.302812		CCDC150	low-cytotoxicity	0.027	0.044	7.15514e-08	0.00151489	-0.753506
	MRPS27	low-cytotoxicity	0.248	0.203	3.52663e-12	7.46658e-08	0.302744		LRP8	low-cytotoxicity	0.142	0.172	7.27971e-08	0.00154126	-0.428796
	ZBED5	low-cytotoxicity	0.188	0.153	1.86453e-09	3.94759e-05	0.302643		CDC25A	low-cytotoxicity	0.04	0.06	7.34622e-08	0.00155534	-0.58786
	LINC00649	low-cytotoxicity	0.282	0.231	7.78481e-14	1.6482e-09	0.302533		HYOU1	low-cytotoxicity	0.239	0.273	7.40312e-08	0.00156739	-0.300233
	BATF	low-cytotoxicity	0.499	0.439	7.11119e-17	1.50558e-12	0.302076		CD101	low-cytotoxicity	0.004	0.013	7.46021e-08	0.00157947	-1.72975
	AC245297.3	low-cytotoxicity	0.326	0.267	2.0008e-16	4.2361e-12	0.301328		NETO2	low-cytotoxicity	0.04	0.059	7.68861e-08	0.00162783	-0.570717
	FAM107B	low-cytotoxicity	0.788	0.699	1.74858e-49	3.70209e-45	0.301172		CHSY1	low-cytotoxicity	0.124	0.154	7.71361e-08	0.00163313	-0.438137
	NEPRO	low-cytotoxicity	0.296	0.239	6.60964e-16	1.39939e-11	0.301163		MAPK13	low-cytotoxicity	0.155	0.188	8.38966e-08	0.00177626	-0.331194
	TBC1D25	low-cytotoxicity	0.146	0.118	1.62064e-07	0.00343122	0.301005		MTMR10	low-cytotoxicity	0.075	0.099	8.53222e-08	0.00180644	-0.518791
	TSHZ1	low-cytotoxicity	0.138	0.109	2.89944e-08	0.000613869	0.300963		AMDHD2	low-cytotoxicity	0.216	0.25	8.61821e-08	0.00182465	-0.303101
	MRPS18B	low-cytotoxicity	0.398	0.329	2.57217e-20	5.4458e-16	0.300587		KLF8	low-cytotoxicity	0.034	0.052	8.73912e-08	0.00185025	-0.605233
	ADORA2A	low-cytotoxicity	0.13	0.103	1.01042e-07	0.00213926	0.300515		ZNF296	low-cytotoxicity	0.039	0.058	8.9203e-08	0.00188861	-0.574833
	AC105052.4	low-cytotoxicity	0.224	0.174	6.41965e-15	1.35917e-10	0.300111		TRGV3	low-cytotoxicity	0.067	0.091	9.2452e-08	0.00195739	-0.586518
	ZNF251	low-cytotoxicity	0.118	0.093	2.96407e-07	0.00627554	0.29997		GSEC	low-cytotoxicity	0.028	0.046	9.48667e-08	0.00200852	-0.682023
	PGLS	low-cytotoxicity	0.684	0.576	3.27432e-44	6.9324e-40	0.299758		SUV39H1	low-cytotoxicity	0.069	0.093	9.53122e-08	0.00201795	-0.503012
	P2RY10	low-cytotoxicity	0.269	0.221	2.13597e-12	4.52227e-08	0.299687		HAUS5	low-cytotoxicity	0.105	0.133	1.06953e-07	0.00226441	-0.399402
	QTRT1	low-cytotoxicity	0.262	0.211	4.14965e-14	8.78565e-10	0.299619		ITPR3	low-cytotoxicity	0.086	0.112	1.07967e-07	0.00228587	-0.483801
	DKC1	low-cytotoxicity	0.318	0.258	6.58631e-17	1.39445e-12	0.299427		BIVM	low-cytotoxicity	0.07	0.094	1.14107e-07	0.00241587	-0.485048
	HDHD5	low-cytotoxicity	0.259	0.208	8.81384e-14	1.86607e-09	0.299387		SPDL1	low-cytotoxicity	0.094	0.121	1.14217e-07	0.0024182	-0.420639
	ODC1	low-cytotoxicity	0.311	0.248	1.78391e-18	3.7769e-14	0.299294		IL18R1	low-cytotoxicity	0.167	0.199	1.1631e-07	0.00246252	-0.334403
	TBRG4	low-cytotoxicity	0.27	0.218	2.34225e-14	4.95902e-10	0.299105		HACD4	low-cytotoxicity	0.249	0.284	1.18662e-07	0.00251232	-0.280095
	L3MBTL3	low-cytotoxicity	0.12	0.095	4.72019e-07	0.00999359	0.298984		SKA3	low-cytotoxicity	0.08	0.106	1.19008e-07	0.00251964	-0.411576
	ANKRD12	low-cytotoxicity	0.77	0.684	1.1585e-48	2.45278e-44	0.298862		MND1	low-cytotoxicity	0.075	0.099	1.21124e-07	0.00256443	-0.472676
	SUCLG2	low-cytotoxicity	0.352	0.282	1.11188e-20	2.35407e-16	0.298522		HRH2	low-cytotoxicity	0.129	0.157	1.22271e-07	0.00258873	-0.551098
	ARL2	low-cytotoxicity	0.477	0.395	2.54375e-26	5.38562e-22	0.298394		CENPI	low-cytotoxicity	0.034	0.052	1.25208e-07	0.00265091	-0.652754
	ADI1	low-cytotoxicity	0.447	0.367	1.24582e-24	2.63765e-20	0.298386		AL031602.2	low-cytotoxicity	0.004	0.013	1.30174e-07	0.00275604	-1.59131
	FARSB	low-cytotoxicity	0.191	0.154	7.83769e-10	1.6594e-05	0.297909		MESP1	low-cytotoxicity	0.015	0.028	1.30892e-07	0.00277126	-0.944537
	QARS	low-cytotoxicity	0.442	0.36	1.00994e-24	2.13824e-20	0.297749		TRAV26-2	low-cytotoxicity	0.055	0.076	1.3648e-07	0.00288956	-1.13926
	USP9Y	low-cytotoxicity	0.284	0.225	8.75664e-17	1.85396e-12	0.297601		NCAPD3	low-cytotoxicity	0.223	0.255	1.37407e-07	0.00290918	-0.328118
	B3GNT2	low-cytotoxicity	0.239	0.194	3.94824e-12	8.35922e-08	0.297303		INPP1	low-cytotoxicity	0.054	0.076	1.43722e-07	0.00304288	-0.491814
	RNF220	low-cytotoxicity	0.36	0.298	1.76735e-17	3.74183e-13	0.297087		MICAL3	low-cytotoxicity	0.047	0.067	1.48157e-07	0.00313678	-0.59853
	SPG7	low-cytotoxicity	0.322	0.262	1.28831e-16	2.72761e-12	0.296596		KIF1BP	low-cytotoxicity	0.063	0.087	1.48421e-07	0.00314237	-0.461036
	CCNG1	low-cytotoxicity	0.414	0.337	6.81537e-23	1.44295e-18	0.296525		LIMA1	low-cytotoxicity	0.048	0.069	1.50381e-07	0.00318386	-0.47803
	SLC25A26	low-cytotoxicity	0.257	0.205	9.86479e-15	2.08857e-10	0.296466		MDC1	low-cytotoxicity	0.118	0.147	1.52828e-07	0.00323567	-0.389633
	MIOS	low-cytotoxicity	0.136	0.11	5.19019e-07	0.0109887	0.29635		PIF1	low-cytotoxicity	0.041	0.06	1.59001e-07	0.00336638	-0.529288
	ZNRF2	low-cytotoxicity	0.243	0.196	7.91384e-13	1.67552e-08	0.296174		TNFSF9	low-cytotoxicity	0.003	0.012	1.60146e-07	0.00339062	-1.81399
	RPS26	low-cytotoxicity	0.994	0.993	1.67641e-97	3.54929e-93	0.295655		FGF2	low-cytotoxicity	0.01	0.021	1.61733e-07	0.00342421	-1.06704
	ZNF160	low-cytotoxicity	0.192	0.154	1.57233e-10	3.32894e-06	0.295513		PLK4	low-cytotoxicity	0.079	0.104	1.63576e-07	0.00346324	-0.396786
	ME2	low-cytotoxicity	0.377	0.306	6.48149e-21	1.37226e-16	0.294703		CPLX1	low-cytotoxicity	0.013	0.025	1.63598e-07	0.0034637	-0.956651
	PGGHG	low-cytotoxicity	0.183	0.139	1.60803e-13	3.40453e-09	0.294389		TMEM222	low-cytotoxicity	0.188	0.221	1.65539e-07	0.00350479	-0.291362
	INTS9	low-cytotoxicity	0.169	0.14	1.82692e-07	0.00386797	0.29428		TPRG1	low-cytotoxicity	0.037	0.056	1.6557e-07	0.00350545	-0.546525
	SMYD2	low-cytotoxicity	0.176	0.143	1.83191e-08	0.000387852	0.293663		CD8B	low-cytotoxicity	0.007	0.017	1.65632e-07	0.00350676	-2.04065
	FBXO32	low-cytotoxicity	0.266	0.217	2.31053e-13	4.89185e-09	0.293319		MSH2	low-cytotoxicity	0.156	0.186	1.68295e-07	0.00356315	-0.393659
	CLIP4	low-cytotoxicity	0.207	0.166	7.28563e-11	1.54251e-06	0.293257		SLA	low-cytotoxicity	0.293	0.325	1.74081e-07	0.00368565	-0.291548
	WDR12	low-cytotoxicity	0.178	0.145	1.85218e-08	0.000392144	0.293139		PTPN12	low-cytotoxicity	0.065	0.087	1.74231e-07	0.00368882	-0.542609
	RCC1	low-cytotoxicity	0.201	0.162	1.44695e-10	3.06349e-06	0.292591		SUOX	low-cytotoxicity	0.016	0.029	1.75262e-07	0.00371064	-0.912264
	SEPSECS	low-cytotoxicity	0.113	0.091	2.02766e-06	0.0429297	0.292352		SH2D4A	low-cytotoxicity	0.01	0.022	1.80947e-07	0.00383102	-1.09083
	ESR1	low-cytotoxicity	0.133	0.103	8.11048e-09	0.000171715	0.292319		PITPNA	low-cytotoxicity	0.241	0.274	1.83248e-07	0.00387973	-0.291649
	PFDN5	low-cytotoxicity	0.989	0.976	1.38659e-120	2.93569e-116	0.292093		TCTEX1D2	low-cytotoxicity	0.251	0.287	1.8576e-07	0.00393292	-0.257658
	TBC1D17	low-cytotoxicity	0.305	0.253	6.9914e-14	1.48022e-09	0.292039		ENDOD1	low-cytotoxicity	0.079	0.104	1.86427e-07	0.00394703	-0.445036
	KARS	low-cytotoxicity	0.335	0.279	3.26966e-15	6.92253e-11	0.291755		AZIN2	low-cytotoxicity	0.009	0.02	1.88823e-07	0.00399776	-1.13393
	AIMP1	low-cytotoxicity	0.402	0.332	1.75827e-20	3.7226e-16	0.291755		MED12L	low-cytotoxicity	0.035	0.053	1.90127e-07	0.00402538	-0.593986
	EBLN3P	low-cytotoxicity	0.25	0.203	1.60374e-12	3.39543e-08	0.291527		TEDC2	low-cytotoxicity	0.024	0.04	2.14526e-07	0.00454193	-0.761249
	TWISTNB	low-cytotoxicity	0.234	0.188	1.76703e-12	3.74115e-08	0.291393		VAV1	low-cytotoxicity	0.295	0.328	2.22081e-07	0.00470189	-0.269465
	GPCPD1	low-cytotoxicity	0.237	0.184	2.48103e-15	5.25283e-11	0.291252		TBC1D7	low-cytotoxicity	0.146	0.175	2.37638e-07	0.00503127	-0.363727
	MLLT10	low-cytotoxicity	0.316	0.255	2.83318e-17	5.9984e-13	0.291163		TMBIM1	low-cytotoxicity	0.257	0.291	2.42956e-07	0.00514387	-0.277591
	SFT2D1	low-cytotoxicity	0.296	0.233	5.04514e-18	1.06816e-13	0.290818		ICA1	low-cytotoxicity	0.017	0.031	2.43048e-07	0.00514582	-0.820262
	CLEC16A	low-cytotoxicity	0.218	0.171	6.22497e-13	1.31795e-08	0.290685		SLC7A11	low-cytotoxicity	0.014	0.027	2.46113e-07	0.00521071	-0.970028
	FCHSD2	low-cytotoxicity	0.297	0.234	1.23509e-18	2.61493e-14	0.289902		CDK5RAP2	low-cytotoxicity	0.199	0.231	2.4863e-07	0.005264	-0.322083
	BNIP1	low-cytotoxicity	0.132	0.108	2.28599e-06	0.0483989	0.289812		KIAA0825	low-cytotoxicity	0.046	0.066	2.53958e-07	0.00537679	-0.547779
	GZMM	low-cytotoxicity	0.377	0.308	1.36658e-19	2.89331e-15	0.289807		HASPIN	low-cytotoxicity	0.056	0.077	2.55315e-07	0.00540554	-0.554278
	SLC36A4	low-cytotoxicity	0.156	0.123	3.4317e-09	7.26559e-05	0.289683		PLEKHG2	low-cytotoxicity	0.045	0.065	2.64356e-07	0.00559695	-0.54689
	PRXL2A	low-cytotoxicity	0.16	0.128	6.72973e-09	0.000142482	0.289105		AL662797.1	low-cytotoxicity	0.018	0.032	2.73871e-07	0.00579841	-0.804915
	CS	low-cytotoxicity	0.391	0.321	7.95224e-20	1.68365e-15	0.288709		ZDHHC3	low-cytotoxicity	0.213	0.246	2.80048e-07	0.00592918	-0.290052
	DNAJA3	low-cytotoxicity	0.175	0.141	3.80658e-09	8.05929e-05	0.288591		OGG1	low-cytotoxicity	0.112	0.14	2.86359e-07	0.0060628	-0.355378
	NACA	low-cytotoxicity	0.999	0.998	2.49358e-191	5.27942e-187	0.288568		HAUS8	low-cytotoxicity	0.093	0.119	2.91286e-07	0.0061671	-0.410662
	RAB11FIP2	low-cytotoxicity	0.151	0.122	5.27908e-08	0.00111769	0.288512		WDR63	low-cytotoxicity	0.028	0.045	2.97168e-07	0.00629164	-0.690717
	AP3S1	low-cytotoxicity	0.359	0.292	5.59781e-19	1.18517e-14	0.288417		HIST1H3D	low-cytotoxicity	0.333	0.357	3.027e-07	0.00640876	-0.385536
	TBC1D1	low-cytotoxicity	0.332	0.27	6.38748e-17	1.35236e-12	0.288379		FOXP3	low-cytotoxicity	0.017	0.03	3.05987e-07	0.00647836	-1.07044
	WDR6	low-cytotoxicity	0.248	0.2	6.3955e-13	1.35406e-08	0.288064		IRAK2	low-cytotoxicity	0.071	0.094	3.11964e-07	0.0066049	-0.484249
	GNB5	low-cytotoxicity	0.211	0.17	4.33919e-11	9.18693e-07	0.287853		MPDU1	low-cytotoxicity	0.279	0.313	3.19321e-07	0.00676067	-0.251501
	HBS1L	low-cytotoxicity	0.465	0.379	1.58593e-26	3.35772e-22	0.287298		COMMD2	low-cytotoxicity	0.206	0.24	3.26907e-07	0.00692128	-0.256131
	ODF2L	low-cytotoxicity	0.363	0.296	3.29811e-19	6.98275e-15	0.287224		ARF4	low-cytotoxicity	0.436	0.458	3.2719e-07	0.00692726	-0.250703
	NUP88	low-cytotoxicity	0.228	0.186	3.80407e-11	8.05398e-07	0.287219		CPEB2	low-cytotoxicity	0.049	0.069	3.41494e-07	0.0072301	-0.513373
	PPP1R21	low-cytotoxicity	0.273	0.218	4.76783e-15	1.00944e-10	0.286958		TRGC1	low-cytotoxicity	0.007	0.017	3.41614e-07	0.00723265	-1.27687
	TGFBR2	low-cytotoxicity	0.597	0.5	2.28575e-33	4.83939e-29	0.286847		SMIM10	low-cytotoxicity	0.003	0.012	3.43174e-07	0.00726567	-1.67711
	FAM214A	low-cytotoxicity	0.228	0.186	3.67286e-11	7.77618e-07	0.286213		AC034139.1	low-cytotoxicity	0.003	0.012	3.43761e-07	0.00727811	-1.66337
	AGTPBP1	low-cytotoxicity	0.251	0.201	8.32658e-14	1.7629e-09	0.286207		SMS	low-cytotoxicity	0.262	0.294	3.53186e-07	0.00747766	-0.278946
	CDC42SE2	low-cytotoxicity	0.831	0.735	3.8209e-58	8.0896e-54	0.285923		KCNK5	low-cytotoxicity	0.009	0.02	3.59053e-07	0.00760188	-1.10575
	ZNF274	low-cytotoxicity	0.164	0.132	1.34702e-08	0.000285191	0.285819		HAUS1	low-cytotoxicity	0.221	0.255	3.62854e-07	0.00768234	-0.255512
	ATR	low-cytotoxicity	0.287	0.231	2.34537e-15	4.96561e-11	0.285748		AC017002.3	low-cytotoxicity	0.018	0.032	3.76872e-07	0.00797913	-0.882438
	KIAA0586	low-cytotoxicity	0.2	0.163	8.46251e-10	1.79168e-05	0.285704		NET1	low-cytotoxicity	0.158	0.188	4.02524e-07	0.00852224	-0.340479
	TCEAL8	low-cytotoxicity	0.252	0.205	1.96141e-12	4.1527e-08	0.285679		NRP2	low-cytotoxicity	0.006	0.015	4.04121e-07	0.00855605	-1.39895
	ABCE1	low-cytotoxicity	0.373	0.309	1.16383e-17	2.46406e-13	0.285598		CDC7	low-cytotoxicity	0.068	0.091	4.0623e-07	0.00860069	-0.443881
	U2AF1L4	low-cytotoxicity	0.35	0.285	1.31329e-18	2.78051e-14	0.285407		TRIP10	low-cytotoxicity	0.036	0.053	4.20103e-07	0.00889442	-0.583922
	ZNF718	low-cytotoxicity	0.116	0.091	4.16382e-07	0.00881564	0.285207		CASP3	low-cytotoxicity	0.24	0.273	4.24687e-07	0.00899147	-0.261816
	CHCHD4	low-cytotoxicity	0.143	0.117	9.11583e-07	0.0193	0.284641		SPACA9	low-cytotoxicity	0.036	0.054	4.26592e-07	0.00903181	-0.616191
	DDHD2	low-cytotoxicity	0.133	0.108	5.78024e-07	0.0122379	0.284331		DDX23	low-cytotoxicity	0.222	0.254	4.38124e-07	0.00927596	-0.28803
	AHCYL2	low-cytotoxicity	0.151	0.12	8.27695e-09	0.000175239	0.283452		NPTXR	low-cytotoxicity	0.003	0.011	4.48679e-07	0.00949943	-1.68952
	RRP1	low-cytotoxicity	0.196	0.16	3.62341e-09	7.67149e-05	0.283203		PYCARD-AS1	low-cytotoxicity	0.024	0.039	4.53277e-07	0.00959679	-0.737145
	POLR3C	low-cytotoxicity	0.228	0.188	5.36122e-10	1.13508e-05	0.283054		CBX5	low-cytotoxicity	0.323	0.352	4.57013e-07	0.00967588	-0.274511
	TRAP1	low-cytotoxicity	0.263	0.215	1.80739e-12	3.8266e-08	0.282933		PTPN3	low-cytotoxicity	0.007	0.016	4.69244e-07	0.00993483	-1.0597
	RBM48	low-cytotoxicity	0.171	0.139	2.7895e-08	0.000590592	0.2827		XRCC2	low-cytotoxicity	0.028	0.044	5.00879e-07	0.0106046	-0.707528
	CD320	low-cytotoxicity	0.337	0.275	5.56205e-17	1.1776e-12	0.282545		C20orf204	low-cytotoxicity	0.039	0.057	5.03629e-07	0.0106628	-0.520348
	SLC39A10	low-cytotoxicity	0.306	0.243	2.85403e-18	6.04254e-14	0.282532		NEK2	low-cytotoxicity	0.062	0.084	5.04198e-07	0.0106749	-0.403734
	DNAJB1	low-cytotoxicity	0.375	0.307	2.63305e-19	5.5747e-15	0.282481		SRXN1	low-cytotoxicity	0.047	0.067	5.12172e-07	0.0108437	-0.529655
	PDCD4	low-cytotoxicity	0.613	0.494	7.01027e-42	1.48421e-37	0.282465		ALOX5	low-cytotoxicity	0.018	0.031	5.54361e-07	0.0117369	-0.855667
	HMGA1	low-cytotoxicity	0.714	0.632	1.52302e-35	3.22454e-31	0.282382		RTN2	low-cytotoxicity	0.011	0.023	5.63822e-07	0.0119372	-0.983914
	MBTPS1	low-cytotoxicity	0.207	0.166	9.91052e-11	2.09825e-06	0.282342		KSR1	low-cytotoxicity	0.111	0.137	5.76139e-07	0.012198	-0.461139
	EIF3J-DT	low-cytotoxicity	0.149	0.118	1.63177e-08	0.000345477	0.282322		EIF4EBP2	low-cytotoxicity	0.263	0.295	5.81723e-07	0.0123162	-0.258637
	PCMTD1	low-cytotoxicity	0.297	0.241	4.03188e-15	8.53631e-11	0.282255		PGS1	low-cytotoxicity	0.382	0.408	5.9517e-07	0.0126009	-0.273631
	SGK1	low-cytotoxicity	0.208	0.169	7.03306e-10	1.48904e-05	0.282066		LRRCC1	low-cytotoxicity	0.043	0.062	6.05402e-07	0.0128176	-0.516202
	MTAP	low-cytotoxicity	0.206	0.166	8.51024e-11	1.80179e-06	0.28161		TFRC	low-cytotoxicity	0.277	0.309	6.24389e-07	0.0132196	-0.285695
	EEA1	low-cytotoxicity	0.221	0.178	1.19684e-11	2.53396e-07	0.281112		SMC6	low-cytotoxicity	0.273	0.304	6.27061e-07	0.0132761	-0.260511
	METTL14	low-cytotoxicity	0.148	0.118	2.65552e-08	0.000562228	0.28105		ATP2A1-AS1	low-cytotoxicity	0.03	0.046	6.33488e-07	0.0134122	-0.649494
	ZNF827	low-cytotoxicity	0.107	0.084	1.58121e-06	0.0334774	0.280894		FASN	low-cytotoxicity	0.168	0.197	6.37175e-07	0.0134903	-0.371154
	UGP2	low-cytotoxicity	0.459	0.382	4.40238e-22	9.32072e-18	0.280875		CDCA7	low-cytotoxicity	0.207	0.239	6.47136e-07	0.0137012	-0.281278
	EIF2A	low-cytotoxicity	0.495	0.411	3.80266e-25	8.051e-21	0.28072		ISL2	low-cytotoxicity	0.003	0.01	6.65805e-07	0.0140964	-1.7582
	AC079793.1	low-cytotoxicity	0.282	0.229	2.77298e-14	5.87095e-10	0.280674		SLC29A1	low-cytotoxicity	0.055	0.075	6.91128e-07	0.0146326	-0.5022
	NOP58	low-cytotoxicity	0.522	0.434	5.98816e-27	1.26781e-22	0.28066		CASTOR1	low-cytotoxicity	0.047	0.067	6.93463e-07	0.014682	-0.5056
	RPP38	low-cytotoxicity	0.217	0.178	5.80993e-10	1.23008e-05	0.280565		SPIN4	low-cytotoxicity	0.013	0.024	7.10654e-07	0.015046	-0.92673
	ZBTB25	low-cytotoxicity	0.23	0.185	2.68923e-12	5.69364e-08	0.280137		ZWILCH	low-cytotoxicity	0.083	0.107	7.49452e-07	0.0158674	-0.460466
	MTLN	low-cytotoxicity	0.34	0.279	8.28867e-17	1.75488e-12	0.279983		MLH1	low-cytotoxicity	0.14	0.169	7.4971e-07	0.0158729	-0.342349
	SPG21	low-cytotoxicity	0.459	0.392	3.80857e-20	8.06351e-16	0.279949		B4GALNT1	low-cytotoxicity	0.003	0.01	7.55992e-07	0.0160059	-1.7582
	ABCB7	low-cytotoxicity	0.216	0.178	6.83226e-10	1.44653e-05	0.279948		CCDC74A	low-cytotoxicity	0.008	0.018	7.67311e-07	0.0162455	-1.14887
	CIR1	low-cytotoxicity	0.353	0.29	5.54779e-17	1.17458e-12	0.279946		RGS3	low-cytotoxicity	0.046	0.065	7.79391e-07	0.0165013	-0.548722
	ZSWIM7	low-cytotoxicity	0.241	0.196	5.18953e-12	1.09873e-07	0.279734		PTGDS	low-cytotoxicity	0.004	0.012	7.82653e-07	0.0165703	-1.5018
	IARS2	low-cytotoxicity	0.317	0.266	2.2631e-13	4.79143e-09	0.279711		DLG5	low-cytotoxicity	0.004	0.012	8.03706e-07	0.0170161	-1.57844
	PSMA3-AS1	low-cytotoxicity	0.175	0.145	1.64595e-07	0.0034848	0.279549		CRYZ	low-cytotoxicity	0.107	0.133	8.3839e-07	0.0177504	-0.363213
	LINC00278	low-cytotoxicity	0.166	0.131	6.81011e-10	1.44184e-05	0.278805		TMC4	low-cytotoxicity	0.01	0.021	8.54182e-07	0.0180847	-1.01193
	ZNF766	low-cytotoxicity	0.184	0.151	1.64109e-08	0.000347451	0.278709		ZNF438	low-cytotoxicity	0.055	0.076	9.02042e-07	0.019098	-0.506017
	CCDC91	low-cytotoxicity	0.395	0.324	4.40073e-20	9.31723e-16	0.278388		IL17RA	low-cytotoxicity	0.341	0.366	9.08878e-07	0.0192428	-0.304525
	HTATIP2	low-cytotoxicity	0.443	0.369	4.59481e-21	9.72813e-17	0.278247		AKIP1	low-cytotoxicity	0.18	0.21	9.12166e-07	0.0193124	-0.300317
	APBB1	low-cytotoxicity	0.259	0.215	4.42731e-11	9.37351e-07	0.278114		CRIM1	low-cytotoxicity	0.006	0.014	9.22785e-07	0.0195372	-1.39539
	MYCBP2	low-cytotoxicity	0.563	0.462	6.69522e-35	1.41751e-30	0.278047		C4orf33	low-cytotoxicity	0.051	0.07	9.2309e-07	0.0195437	-0.491329
	AAMP	low-cytotoxicity	0.444	0.371	3.66351e-21	7.75638e-17	0.277905		AL139807.1	low-cytotoxicity	0.017	0.029	9.23605e-07	0.0195546	-0.827709
	AOPEP	low-cytotoxicity	0.109	0.085	6.57757e-07	0.013926	0.277563		ADCY3	low-cytotoxicity	0.023	0.038	9.34903e-07	0.0197938	-0.727383
	C15orf40	low-cytotoxicity	0.306	0.254	3.14383e-13	6.65611e-09	0.277436		KANK3	low-cytotoxicity	0.01	0.02	9.38466e-07	0.0198692	-1.0448
	JPX	low-cytotoxicity	0.287	0.234	2.22278e-14	4.70607e-10	0.277382		LPAR6	low-cytotoxicity	0.184	0.213	9.39783e-07	0.0198971	-0.351139
	LRPPRC	low-cytotoxicity	0.373	0.307	1.22542e-17	2.59447e-13	0.27727		PIK3CG	low-cytotoxicity	0.164	0.193	9.48659e-07	0.020085	-0.327425
	NIPSNAP3A	low-cytotoxicity	0.167	0.137	2.04235e-07	0.00432407	0.277173		FSD1L	low-cytotoxicity	0.025	0.04	9.50483e-07	0.0201236	-0.691837
	PPIL4	low-cytotoxicity	0.241	0.203	2.36717e-09	5.01176e-05	0.277055		ESPL1	low-cytotoxicity	0.045	0.064	9.5314e-07	0.0201799	-0.489779
	WASHC2A	low-cytotoxicity	0.372	0.309	8.07218e-17	1.70904e-12	0.277051		CEP112	low-cytotoxicity	0.016	0.029	9.66828e-07	0.0204697	-0.832736
	SSB	low-cytotoxicity	0.551	0.47	1.53311e-26	3.24589e-22	0.276894		THSD4-AS1	low-cytotoxicity	0.2	0.23	9.82178e-07	0.0207947	-0.289646
	NCBP2	low-cytotoxicity	0.27	0.222	3.15466e-12	6.67904e-08	0.276859		ABHD15	low-cytotoxicity	0.029	0.045	1.0204e-06	0.0216039	-0.638281
	LY75	low-cytotoxicity	0.22	0.179	1.82755e-10	3.86928e-06	0.276634		CD27-AS1	low-cytotoxicity	0.049	0.068	1.05046e-06	0.0222403	-0.512093
	PRRC2B	low-cytotoxicity	0.407	0.324	1.82204e-24	3.85763e-20	0.276597		GSE1	low-cytotoxicity	0.066	0.088	1.06387e-06	0.0225242	-0.45524
	TPT1	low-cytotoxicity	1	1	5.02887e-249	1.06471e-244	0.276292		GIT1	low-cytotoxicity	0.15	0.179	1.06781e-06	0.0226076	-0.299859
	PYHIN1	low-cytotoxicity	0.255	0.212	6.21133e-11	1.31506e-06	0.276252		SAC3D1	low-cytotoxicity	0.191	0.221	1.07e-06	0.022654	-0.294141
	C12orf65	low-cytotoxicity	0.316	0.257	6.63824e-16	1.40545e-11	0.276208		RDX	low-cytotoxicity	0.241	0.273	1.0754e-06	0.0227685	-0.272972
	PDCL	low-cytotoxicity	0.204	0.17	2.65664e-08	0.000562464	0.275914		ZMYND10	low-cytotoxicity	0.004	0.012	1.08102e-06	0.0228873	-1.49517
	SNX27	low-cytotoxicity	0.173	0.143	2.77643e-07	0.00587826	0.275416		NCF2	low-cytotoxicity	0.034	0.05	1.11221e-06	0.0235477	-0.546439
	DDX6	low-cytotoxicity	0.541	0.454	1.80184e-27	3.81485e-23	0.275158		AGO4	low-cytotoxicity	0.137	0.164	1.11917e-06	0.023695	-0.355676
	ERGIC1	low-cytotoxicity	0.167	0.137	2.04578e-07	0.00433132	0.27514		ABHD16A	low-cytotoxicity	0.202	0.233	1.14259e-06	0.0241909	-0.271828
	WDR46	low-cytotoxicity	0.207	0.17	3.14228e-09	6.65284e-05	0.275104		MYO1C	low-cytotoxicity	0.062	0.083	1.14553e-06	0.0242531	-0.467686
	BAZ1A	low-cytotoxicity	0.469	0.393	9.72583e-22	2.05915e-17	0.274774		C17orf53	low-cytotoxicity	0.042	0.06	1.14599e-06	0.0242629	-0.55458
	TIMM9	low-cytotoxicity	0.295	0.248	1.83262e-11	3.88002e-07	0.274741		POLA2	low-cytotoxicity	0.103	0.128	1.18645e-06	0.0251196	-0.393129
	PRKCI	low-cytotoxicity	0.167	0.137	1.30728e-07	0.00276778	0.274654		SLC66A1	low-cytotoxicity	0.073	0.096	1.23104e-06	0.0260635	-0.413932
	ATP11C	low-cytotoxicity	0.118	0.094	6.80083e-07	0.0143987	0.274348		MFGE8	low-cytotoxicity	0.114	0.14	1.27095e-06	0.0269085	-0.366568
	ENOX2	low-cytotoxicity	0.136	0.11	5.72072e-07	0.0121119	0.274134		TRAIP	low-cytotoxicity	0.041	0.059	1.31805e-06	0.0279057	-0.543944
	KBTBD4	low-cytotoxicity	0.173	0.142	1.30611e-07	0.00276529	0.27376		CASS4	low-cytotoxicity	0.025	0.039	1.36401e-06	0.0288789	-0.724088
	GART	low-cytotoxicity	0.327	0.27	5.18651e-15	1.09809e-10	0.273706		LINC00944	low-cytotoxicity	0.011	0.021	1.3993e-06	0.029626	-0.970282
	BAG2	low-cytotoxicity	0.179	0.149	3.56476e-07	0.0075473	0.273675		GAB1	low-cytotoxicity	0.005	0.014	1.40343e-06	0.0297134	-1.34259
	CLK4	low-cytotoxicity	0.178	0.143	4.7131e-09	9.97858e-05	0.273546		ABHD5	low-cytotoxicity	0.126	0.153	1.43323e-06	0.0303443	-0.330146
	TMEM245	low-cytotoxicity	0.218	0.176	5.8572e-11	1.24009e-06	0.2735		MAD2L1	low-cytotoxicity	0.235	0.266	1.43421e-06	0.0303652	-0.252805
	BCKDHA	low-cytotoxicity	0.329	0.274	2.24262e-14	4.74807e-10	0.273247		MISP3	low-cytotoxicity	0.022	0.036	1.45612e-06	0.0308289	-0.710895
	NIFK	low-cytotoxicity	0.369	0.311	2.15758e-15	4.56803e-11	0.273184		TTC16	low-cytotoxicity	0.004	0.011	1.48708e-06	0.0314844	-1.55043
	SDR39U1	low-cytotoxicity	0.302	0.248	4.81093e-14	1.01857e-09	0.272991		SLC16A14	low-cytotoxicity	0.004	0.011	1.4886e-06	0.0315166	-1.54334
	IDH3A	low-cytotoxicity	0.196	0.162	1.49319e-08	0.000316138	0.272864		OTUB2	low-cytotoxicity	0.01	0.021	1.56606e-06	0.0331565	-0.988783
	TCTA	low-cytotoxicity	0.189	0.155	1.22604e-08	0.000259577	0.272793		AC004847.1	low-cytotoxicity	0.035	0.051	1.5952e-06	0.0337735	-0.569539
	PRKCQ-AS1	low-cytotoxicity	0.569	0.48	5.6483e-29	1.19586e-24	0.272342		ADGRG1	low-cytotoxicity	0.004	0.012	1.6067e-06	0.0340171	-1.61779
	NOP14	low-cytotoxicity	0.308	0.252	7.25668e-15	1.53638e-10	0.271913		CDC23	low-cytotoxicity	0.115	0.141	1.61863e-06	0.0342696	-0.346399
	NPM1	low-cytotoxicity	0.999	0.995	2.73148e-139	5.78309e-135	0.271902		EFCAB11	low-cytotoxicity	0.038	0.055	1.65137e-06	0.0349628	-0.551512
	ALOX12-AS1	low-cytotoxicity	0.226	0.184	7.25267e-11	1.53554e-06	0.271737		WRAP53	low-cytotoxicity	0.073	0.095	1.77995e-06	0.0376851	-0.390239
	OARD1	low-cytotoxicity	0.218	0.179	5.94128e-10	1.25789e-05	0.271048		RELL1	low-cytotoxicity	0.185	0.214	1.80899e-06	0.0382999	-0.304597
	HIBADH	low-cytotoxicity	0.182	0.148	1.12888e-08	0.000239007	0.270873		NHS	low-cytotoxicity	0.009	0.019	1.9049e-06	0.0403304	-1.06589
	SOD2	low-cytotoxicity	0.431	0.358	1.28932e-20	2.72975e-16	0.270614		SPRYD7	low-cytotoxicity	0.055	0.075	1.97612e-06	0.0418384	-0.460352
	DDT	low-cytotoxicity	0.5	0.417	1.30725e-24	2.7677e-20	0.269686		FN3KRP	low-cytotoxicity	0.131	0.157	2.01373e-06	0.0426346	-0.340913
	CEP128	low-cytotoxicity	0.164	0.135	4.719e-07	0.00999107	0.269489		ZSWIM8	low-cytotoxicity	0.129	0.156	2.04371e-06	0.0432694	-0.338148
	HIST3H2A	low-cytotoxicity	0.306	0.254	4.23577e-13	8.96798e-09	0.269141		CCDC15	low-cytotoxicity	0.023	0.037	2.04877e-06	0.0433766	-0.729431
	KYAT3	low-cytotoxicity	0.194	0.158	2.76223e-09	5.8482e-05	0.268908		SLC4A2	low-cytotoxicity	0.077	0.098	2.14427e-06	0.0453985	-0.432159
	PIP5K1A	low-cytotoxicity	0.204	0.162	1.06858e-11	2.2624e-07	0.268849		MICAL1	low-cytotoxicity	0.216	0.246	2.15137e-06	0.0455488	-0.263921
	ORAI2	low-cytotoxicity	0.58	0.489	1.02713e-27	2.17465e-23	0.268615		LINC01588	low-cytotoxicity	0.109	0.133	2.21313e-06	0.0468564	-0.373604
	LTO1	low-cytotoxicity	0.126	0.101	1.81843e-06	0.0384999	0.268442		HIST1H2AI	low-cytotoxicity	0.258	0.279	2.25047e-06	0.047647	-0.596775
	CCNY	low-cytotoxicity	0.38	0.311	2.87658e-19	6.0903e-15	0.268435		ZSCAN9	low-cytotoxicity	0.015	0.027	2.32621e-06	0.0492506	-0.835342
	CLPX	low-cytotoxicity	0.279	0.234	3.44156e-11	7.28647e-07	0.268423		CCR7	moderate-cytotoxicity	0.117	0.438	0	0	-2.56112
	RARS2	low-cytotoxicity	0.238	0.196	2.66471e-10	5.64172e-06	0.268362		TCF7	moderate-cytotoxicity	0.484	0.631	2.67449e-258	5.66244e-254	-1.05202
	GABPB1-IT1	low-cytotoxicity	0.27	0.22	6.11365e-13	1.29438e-08	0.26836		RPLP1	moderate-cytotoxicity	1	1	6.17439e-239	1.30724e-234	-0.269879
	RTF1	low-cytotoxicity	0.465	0.385	2.03599e-23	4.31061e-19	0.268115		RPL39	moderate-cytotoxicity	0.998	0.998	1.06805e-223	2.26126e-219	-0.382202
	TAF9	low-cytotoxicity	0.457	0.383	4.81285e-21	1.01898e-16	0.268083		RPS12	moderate-cytotoxicity	1	0.999	1.9558e-212	4.14083e-208	-0.315083
	TSPOAP1-AS1	low-cytotoxicity	0.496	0.414	1.13482e-24	2.40263e-20	0.267903		RPS8	moderate-cytotoxicity	1	1	7.2458e-212	1.53408e-207	-0.331018
	DEXI	low-cytotoxicity	0.249	0.206	1.11458e-10	2.35978e-06	0.266973		RPL37	moderate-cytotoxicity	0.999	0.999	6.23273e-204	1.31959e-199	-0.316377
	KDSR	low-cytotoxicity	0.409	0.338	1.83181e-19	3.8783e-15	0.266479		RPS21	moderate-cytotoxicity	0.997	0.996	6.94599e-202	1.4706e-197	-0.353558
	YDJC	low-cytotoxicity	0.341	0.28	5.6323e-16	1.19247e-11	0.266465		RPS28	moderate-cytotoxicity	0.999	0.998	8.05397e-197	1.70519e-192	-0.309408
	UBE2G2	low-cytotoxicity	0.365	0.298	1.54788e-18	3.27717e-14	0.266426		RPL37A	moderate-cytotoxicity	0.993	0.992	1.14528e-196	2.42478e-192	-0.374702
	MRPL20-AS1	low-cytotoxicity	0.164	0.136	7.4823e-07	0.0158415	0.266385		RPS6	moderate-cytotoxicity	0.999	1	6.82234e-195	1.44443e-190	-0.284088
	ARFIP1	low-cytotoxicity	0.181	0.152	6.66161e-07	0.014104	0.266182		RPL32	moderate-cytotoxicity	0.999	0.999	2.96967e-193	6.28737e-189	-0.297062
	PHF1	low-cytotoxicity	0.188	0.155	4.91132e-08	0.00103983	0.265835		SESN3	moderate-cytotoxicity	0.135	0.289	1.03288e-188	2.18682e-184	-1.38991
	MLST8	low-cytotoxicity	0.287	0.239	5.61558e-12	1.18893e-07	0.265793		LGALS9	moderate-cytotoxicity	0.1	0.24	4.34597e-185	9.2013e-181	-1.61696
	AC079781.5	low-cytotoxicity	0.369	0.31	6.34297e-16	1.34293e-11	0.26568		RPS27	moderate-cytotoxicity	0.999	0.999	6.00515e-179	1.27141e-174	-0.323839
	HINFP	low-cytotoxicity	0.143	0.118	1.32686e-06	0.0280924	0.265574		RPL36A	moderate-cytotoxicity	0.975	0.972	1.01643e-163	2.15198e-159	-0.416703
	GRWD1	low-cytotoxicity	0.192	0.159	3.48387e-08	0.000737605	0.265075		RPL34	moderate-cytotoxicity	0.998	0.998	2.49451e-160	5.28139e-156	-0.311045
	NUDCD2	low-cytotoxicity	0.484	0.4	1.77452e-24	3.75702e-20	0.264989		RNF144A	moderate-cytotoxicity	0.148	0.29	2.0394e-152	4.31782e-148	-1.21299
	COX14	low-cytotoxicity	0.591	0.502	2.98088e-29	6.31112e-25	0.264765		ACTN1	moderate-cytotoxicity	0.028	0.113	2.34825e-152	4.97172e-148	-2.05529
	POLR3E	low-cytotoxicity	0.159	0.131	2.85162e-07	0.00603745	0.264695		EEF1B2	moderate-cytotoxicity	0.994	0.992	6.1639e-147	1.30502e-142	-0.348983
	DHRS4	low-cytotoxicity	0.326	0.272	1.2579e-13	2.66322e-09	0.264671		RPS18	moderate-cytotoxicity	1	0.999	2.37362e-144	5.02544e-140	-0.265908
	C9orf85	low-cytotoxicity	0.178	0.146	2.22299e-08	0.000470651	0.263579		RPS13	moderate-cytotoxicity	0.999	0.998	1.67518e-131	3.54669e-127	-0.255324
	VARS	low-cytotoxicity	0.149	0.119	8.57731e-08	0.00181599	0.263375		TNFSF13B	moderate-cytotoxicity	0.158	0.294	7.85877e-131	1.66386e-126	-0.985546
	GBP1	low-cytotoxicity	0.473	0.405	7.66786e-19	1.62344e-14	0.26316		RPS11	moderate-cytotoxicity	0.989	0.99	1.14385e-129	2.42177e-125	-0.279013
	TMEM41B	low-cytotoxicity	0.225	0.184	2.14627e-10	4.54408e-06	0.263055		RPL36	moderate-cytotoxicity	0.998	0.997	2.06352e-126	4.36889e-122	-0.253599
	CSTF3	low-cytotoxicity	0.136	0.11	7.5625e-07	0.0160113	0.263038		BEX3	moderate-cytotoxicity	0.137	0.261	5.84952e-123	1.23846e-118	-1.11191
	EIF3H	low-cytotoxicity	0.955	0.917	4.79686e-72	1.01559e-67	0.2623		ICOS	moderate-cytotoxicity	0.43	0.564	1.06447e-122	2.2537e-118	-0.724017
	CHMP3	low-cytotoxicity	0.316	0.261	2.49341e-14	5.27904e-10	0.262253		RPL22	moderate-cytotoxicity	0.994	0.992	4.45957e-115	9.4418e-111	-0.265449
	TOMM40	low-cytotoxicity	0.355	0.291	1.57488e-16	3.33434e-12	0.261946		FHIT	moderate-cytotoxicity	0.272	0.412	1.55209e-114	3.28608e-110	-0.755831
	ATP1A1	low-cytotoxicity	0.465	0.391	8.42376e-21	1.78348e-16	0.261484		ARMH1	moderate-cytotoxicity	0.112	0.222	1.27719e-111	2.70407e-107	-1.13199
	AC111182.1	low-cytotoxicity	0.123	0.099	1.83239e-06	0.0387954	0.260922		RPL27A	moderate-cytotoxicity	0.987	0.99	5.85334e-106	1.23927e-101	-0.270525
	ZHX2	low-cytotoxicity	0.183	0.145	1.18093e-10	2.50026e-06	0.260899		EPHX2	moderate-cytotoxicity	0.082	0.178	1.8189e-104	3.85098e-100	-1.19236
	TRUB2	low-cytotoxicity	0.211	0.174	3.42365e-09	7.24855e-05	0.260795		SNHG29	moderate-cytotoxicity	0.915	0.925	7.20192e-103	1.52479e-98	-0.34573
	RBM4	low-cytotoxicity	0.527	0.448	3.12182e-24	6.60951e-20	0.260701		C1orf162	moderate-cytotoxicity	0.02	0.079	1.60072e-102	3.38904e-98	-2.08017
	PARP6	low-cytotoxicity	0.142	0.115	7.16378e-07	0.0151672	0.260346		TSHZ2	moderate-cytotoxicity	0.185	0.308	1.7519e-102	3.70913e-98	-0.829669
	MRPS35	low-cytotoxicity	0.409	0.338	4.49194e-19	9.51033e-15	0.26017		IPCEF1	moderate-cytotoxicity	0.034	0.101	3.46303e-97	7.33193e-93	-1.73618
	NOA1	low-cytotoxicity	0.318	0.267	5.76372e-13	1.22029e-08	0.260113		CXCR4	moderate-cytotoxicity	0.239	0.367	6.20022e-94	1.31271e-89	-0.662463
	SMIM19	low-cytotoxicity	0.376	0.313	4.85824e-16	1.02859e-11	0.25982		RPS29	moderate-cytotoxicity	0.948	0.952	1.57643e-91	3.33762e-87	-0.285431
	LTV1	low-cytotoxicity	0.22	0.187	2.07179e-07	0.00438639	0.259735		IL6ST	moderate-cytotoxicity	0.311	0.434	3.44207e-90	7.28756e-86	-0.671648
	TAMM41	low-cytotoxicity	0.155	0.127	3.83622e-07	0.00812204	0.259679		FAM117B	moderate-cytotoxicity	0.051	0.124	2.51782e-86	5.33073e-82	-1.31701
	TOM1L2	low-cytotoxicity	0.157	0.13	1.63845e-06	0.0346894	0.259633		RPL38	moderate-cytotoxicity	0.913	0.926	3.34645e-84	7.0851e-80	-0.281307
	ADA2	low-cytotoxicity	0.279	0.231	7.75949e-12	1.64284e-07	0.259599		PLCL1	moderate-cytotoxicity	0.057	0.129	1.43972e-80	3.04818e-76	-1.27344
	AQP3	low-cytotoxicity	0.784	0.637	2.4083e-67	5.09886e-63	0.259307		PTPN1	moderate-cytotoxicity	0.428	0.553	9.04431e-79	1.91486e-74	-0.468183
	GSR	low-cytotoxicity	0.177	0.144	1.55016e-08	0.0003282	0.259296		PLAC8	moderate-cytotoxicity	0.356	0.481	7.81527e-78	1.65465e-73	-0.565445
	BORCS7	low-cytotoxicity	0.304	0.257	2.62717e-11	5.56224e-07	0.259015		BEX2	moderate-cytotoxicity	0.135	0.232	1.00588e-76	2.12965e-72	-0.838175
	DIMT1	low-cytotoxicity	0.359	0.295	1.38515e-16	2.93265e-12	0.258912		FOXP1	moderate-cytotoxicity	0.373	0.479	1.02634e-75	2.17296e-71	-0.626902
	MCUB	low-cytotoxicity	0.816	0.737	3.76184e-44	7.96457e-40	0.258706		MARCH3	moderate-cytotoxicity	0.109	0.198	1.39413e-75	2.95164e-71	-0.928625
	MFSD8	low-cytotoxicity	0.152	0.125	6.72794e-07	0.0142444	0.258408		AC005580.1	moderate-cytotoxicity	0.008	0.043	7.97451e-75	1.68836e-70	-2.53064
	TMCC1	low-cytotoxicity	0.196	0.161	1.5637e-08	0.000331066	0.258059		TESPA1	moderate-cytotoxicity	0.369	0.481	1.25903e-70	2.66562e-66	-0.522196
	SENP7	low-cytotoxicity	0.284	0.231	1.5116e-13	3.20036e-09	0.258035		DENND5A	moderate-cytotoxicity	0.062	0.131	1.98675e-69	4.20635e-65	-1.09788
	IDE	low-cytotoxicity	0.156	0.127	2.22126e-07	0.00470284	0.258029		RPS20	moderate-cytotoxicity	0.907	0.932	2.18201e-69	4.61975e-65	-0.253056
	LRRC37A3	low-cytotoxicity	0.15	0.12	3.8613e-08	0.000817514	0.258027		TCEA3	moderate-cytotoxicity	0.012	0.051	2.24684e-69	4.75701e-65	-2.14294
	SNUPN	low-cytotoxicity	0.204	0.168	6.5376e-09	0.000138414	0.257966		SNHG8	moderate-cytotoxicity	0.334	0.446	2.29952e-69	4.86855e-65	-0.534747
	SFI1	low-cytotoxicity	0.253	0.204	5.42964e-13	1.14956e-08	0.257894		AFF3	moderate-cytotoxicity	0.001	0.023	1.77434e-68	3.75664e-64	-4.09925
	ISG20	low-cytotoxicity	0.685	0.562	1.16518e-40	2.46692e-36	0.25787		ARID5A	moderate-cytotoxicity	0.258	0.367	5.85679e-68	1.24e-63	-0.609214
	SDHAF3	low-cytotoxicity	0.161	0.134	1.04785e-06	0.022185	0.257765		FAAH2	moderate-cytotoxicity	0.128	0.216	1.16311e-67	2.46254e-63	-0.788412
	SIK3	low-cytotoxicity	0.449	0.358	1.04205e-27	2.20624e-23	0.257631		LDLRAD4	moderate-cytotoxicity	0.173	0.269	1.0464e-65	2.21545e-61	-0.709788
	DDX19B	low-cytotoxicity	0.223	0.184	1.42425e-09	3.01543e-05	0.257474		RPL23	moderate-cytotoxicity	0.841	0.878	2.5482e-64	5.39504e-60	-0.275325
	STYX	low-cytotoxicity	0.166	0.137	5.03324e-07	0.0106564	0.257325		APBA2	moderate-cytotoxicity	0.006	0.035	4.42618e-64	9.3711e-60	-2.57441
	PES1	low-cytotoxicity	0.279	0.236	4.26276e-10	9.02512e-06	0.256984		TBC1D4	moderate-cytotoxicity	0.058	0.123	5.48512e-64	1.16131e-59	-1.06409
	FOXJ3	low-cytotoxicity	0.307	0.249	1.07159e-15	2.26878e-11	0.256869		IMPDH2	moderate-cytotoxicity	0.424	0.532	2.34179e-63	4.95805e-59	-0.426141
	OTUD4	low-cytotoxicity	0.234	0.192	2.30541e-10	4.88102e-06	0.256846		IKZF3	moderate-cytotoxicity	0.073	0.141	5.64151e-63	1.19442e-58	-1.01054
	TP53BP2	low-cytotoxicity	0.195	0.163	1.51967e-07	0.00321744	0.256713		MYC	moderate-cytotoxicity	0.374	0.48	3.16193e-61	6.69444e-57	-0.503433
	ATP2C1	low-cytotoxicity	0.215	0.175	3.28996e-10	6.96551e-06	0.256542		IFNGR2	moderate-cytotoxicity	0.017	0.057	6.52479e-61	1.38143e-56	-1.80932
	NCBP2AS2	low-cytotoxicity	0.428	0.36	4.94273e-18	1.04647e-13	0.256327		SERPINB6	moderate-cytotoxicity	0.099	0.176	6.59804e-61	1.39694e-56	-0.83124
	HELB	low-cytotoxicity	0.344	0.282	3.29743e-16	6.98133e-12	0.256096		SCML4	moderate-cytotoxicity	0.15	0.236	1.14479e-60	2.42375e-56	-0.718777
	UBA52	low-cytotoxicity	0.999	0.998	1.23414e-209	2.61292e-205	0.25586		NKG7	moderate-cytotoxicity	0.747	0.516	1.0188e-58	2.157e-54	-0.548382
	RRP9	low-cytotoxicity	0.188	0.159	6.47769e-07	0.0137146	0.255585		LINC01725	moderate-cytotoxicity	0.011	0.044	1.21202e-57	2.56609e-53	-2.01649
	SLC25A51	low-cytotoxicity	0.159	0.13	1.72602e-07	0.00365432	0.255317		CTSL	moderate-cytotoxicity	0.01	0.041	1.89678e-56	4.01585e-52	-2.43412
	ABHD18	low-cytotoxicity	0.25	0.205	2.82739e-11	5.98615e-07	0.254992		CCL3	moderate-cytotoxicity	0.07	0.13	8.50283e-56	1.80022e-51	-2.21471
	GFM1	low-cytotoxicity	0.218	0.182	2.08227e-08	0.000440858	0.254796		INPP4B	moderate-cytotoxicity	0.238	0.332	9.04192e-56	1.91435e-51	-0.587707
	RBL2	low-cytotoxicity	0.646	0.564	3.01829e-29	6.39031e-25	0.25454		EIF4EBP3	moderate-cytotoxicity	0.101	0.173	2.15462e-55	4.56175e-51	-0.8825
	SLC25A33	low-cytotoxicity	0.22	0.181	1.26588e-09	2.68012e-05	0.254406		AC139720.1	moderate-cytotoxicity	0.025	0.067	6.75132e-55	1.42939e-50	-1.53398
	PHKB	low-cytotoxicity	0.288	0.239	2.2618e-12	4.78869e-08	0.254399		ST6GALNAC1	moderate-cytotoxicity	0.023	0.064	1.11111e-52	2.35244e-48	-1.49675
	NDUFAF6	low-cytotoxicity	0.24	0.2	5.9056e-10	1.25033e-05	0.254381		BATF	moderate-cytotoxicity	0.419	0.519	1.16715e-52	2.4711e-48	-0.44216
	NFKB2	low-cytotoxicity	0.564	0.478	9.48941e-26	2.0091e-21	0.253872		SNHG6	moderate-cytotoxicity	0.676	0.741	1.22151e-52	2.58619e-48	-0.31997
	ZMYM6	low-cytotoxicity	0.164	0.134	2.8664e-07	0.00606874	0.253837		TRIM22	moderate-cytotoxicity	0.331	0.435	1.31991e-52	2.79452e-48	-0.398352
	RNF11	low-cytotoxicity	0.15	0.124	1.23e-06	0.0260415	0.253762		SNN	moderate-cytotoxicity	0.029	0.073	3.27509e-52	6.93403e-48	-1.32782
	ESRRA	low-cytotoxicity	0.174	0.146	1.00791e-06	0.0213395	0.253709		MAN2A1	moderate-cytotoxicity	0.181	0.267	4.79101e-52	1.01435e-47	-0.601533
	NIPAL3	low-cytotoxicity	0.304	0.255	6.33375e-12	1.34098e-07	0.25324		ANKRD55	moderate-cytotoxicity	0.086	0.151	1.39157e-51	2.94623e-47	-0.865707
	POLR2M	low-cytotoxicity	0.139	0.113	7.9877e-07	0.0169116	0.25268		SNHG5	moderate-cytotoxicity	0.393	0.489	4.35941e-51	9.22974e-47	-0.408898
	NIFK-AS1	low-cytotoxicity	0.141	0.115	1.86362e-06	0.0394567	0.252627		AC133644.2	moderate-cytotoxicity	0.014	0.046	1.16137e-49	2.45885e-45	-1.73668
	SCRN2	low-cytotoxicity	0.235	0.195	1.25583e-09	2.65884e-05	0.252027		FLOT1	moderate-cytotoxicity	0.514	0.616	1.29965e-49	2.75162e-45	-0.316483
	ASH1L	low-cytotoxicity	0.554	0.472	1.39461e-24	2.95268e-20	0.251526		CMTM8	moderate-cytotoxicity	0.129	0.202	3.09638e-49	6.55565e-45	-0.741177
	NDFIP1	low-cytotoxicity	0.679	0.622	9.95614e-21	2.10791e-16	0.251515		LEF1	moderate-cytotoxicity	0.725	0.775	4.6484e-49	9.8416e-45	-0.307098
	BLCAP	low-cytotoxicity	0.223	0.187	1.62819e-08	0.000344721	0.251447		SNX9	moderate-cytotoxicity	0.18	0.262	1.67748e-48	3.55155e-44	-0.607915
	ELP2	low-cytotoxicity	0.242	0.206	1.3348e-08	0.000282604	0.251192		MYB	moderate-cytotoxicity	0.133	0.207	2.35809e-48	4.99255e-44	-0.678466
	CHURC1	low-cytotoxicity	0.718	0.629	4.05636e-35	8.58812e-31	0.251116		AP000787.1	moderate-cytotoxicity	0.065	0.121	3.11777e-47	6.60095e-43	-0.913777
	UTP14A	low-cytotoxicity	0.196	0.161	2.01976e-08	0.000427623	0.250962		FKBP5	moderate-cytotoxicity	0.257	0.346	4.45894e-47	9.44048e-43	-0.494564
	DDX54	low-cytotoxicity	0.351	0.29	1.46895e-15	3.11005e-11	0.250956		MRPL14	moderate-cytotoxicity	0.502	0.591	1.55909e-46	3.3009e-42	-0.334959
	KDM4B	low-cytotoxicity	0.181	0.15	1.404e-07	0.00297254	0.250895		LINC02256	moderate-cytotoxicity	0.051	0.101	3.9084e-46	8.27487e-42	-1.06084
	HEBP1	low-cytotoxicity	0.152	0.126	2.02687e-06	0.042913	0.250854		PARP3	moderate-cytotoxicity	0.092	0.155	4.69666e-46	9.94377e-42	-0.780074
	INTS10	low-cytotoxicity	0.384	0.321	2.2908e-16	4.85009e-12	0.250845		LRRC8D	moderate-cytotoxicity	0.179	0.26	4.80319e-46	1.01693e-41	-0.533588
	SATB1-AS1	low-cytotoxicity	0.348	0.281	2.54107e-18	5.37996e-14	0.25059		CHD3	moderate-cytotoxicity	0.282	0.372	1.95248e-45	4.13378e-41	-0.44449
	ELF1	low-cytotoxicity	0.738	0.672	2.6731e-30	5.65949e-26	0.250417		PIK3IP1	moderate-cytotoxicity	0.315	0.404	2.03869e-45	4.31631e-41	-0.444969
	GNAQ	low-cytotoxicity	0.238	0.194	3.2521e-11	6.88536e-07	0.250366		TLK1	moderate-cytotoxicity	0.42	0.515	5.6332e-45	1.19266e-40	-0.342223
	SLC23A2	low-cytotoxicity	0.189	0.152	2.46037e-09	5.20909e-05	0.25029		GNPDA1	moderate-cytotoxicity	0.417	0.511	1.89921e-44	4.021e-40	-0.351665
	DNMT3A	low-cytotoxicity	0.279	0.227	1.26573e-13	2.67981e-09	0.250216		ZBTB20	moderate-cytotoxicity	0.26	0.348	7.03074e-44	1.48855e-39	-0.431397
	MRPL3	low-cytotoxicity	0.445	0.375	1.09088e-18	2.30962e-14	0.250151		NME4	moderate-cytotoxicity	0.099	0.162	1.13394e-43	2.40077e-39	-0.753437
	EIF5B	low-cytotoxicity	0.549	0.465	1.23165e-24	2.60765e-20	0.250097		NUCB2	moderate-cytotoxicity	0.458	0.553	1.7777e-43	3.76375e-39	-0.336829
	TUBB3	moderate-cytotoxicity	0.025	0.014	5.59158e-08	0.00118385	0.872584		PASK	moderate-cytotoxicity	0.241	0.318	2.13298e-43	4.51594e-39	-0.761556
	AIRE	moderate-cytotoxicity	0.031	0.018	1.25825e-08	0.000266396	0.855336		HIVEP2	moderate-cytotoxicity	0.208	0.29	4.7739e-43	1.01073e-38	-0.486997
	LINC00271	moderate-cytotoxicity	0.07	0.044	9.2274e-15	1.95362e-10	0.769718		TTC39C	moderate-cytotoxicity	0.402	0.494	6.42449e-43	1.36019e-38	-0.356636
	RNASE6	moderate-cytotoxicity	0.042	0.029	1.58979e-06	0.033659	0.749578		ATM	moderate-cytotoxicity	0.467	0.559	1.68084e-42	3.55867e-38	-0.307744
	WDR86-AS1	moderate-cytotoxicity	0.04	0.025	2.27216e-08	0.000481061	0.739052		CAMK4	moderate-cytotoxicity	0.627	0.692	5.84483e-42	1.23747e-37	-0.323867
	PDE7B	moderate-cytotoxicity	0.19	0.135	7.70094e-27	1.63044e-22	0.716773		KLF3	moderate-cytotoxicity	0.162	0.235	9.36336e-42	1.98241e-37	-0.597419
	AL138828.1	moderate-cytotoxicity	0.045	0.027	2.71382e-10	5.74569e-06	0.701597		MPP7	moderate-cytotoxicity	0.078	0.134	2.15878e-41	4.57057e-37	-0.775189
	GZMK	moderate-cytotoxicity	0.184	0.14	1.18625e-18	2.51152e-14	0.685785		ARID5B	moderate-cytotoxicity	0.416	0.506	2.91622e-41	6.17421e-37	-0.346112
	ACE	moderate-cytotoxicity	0.046	0.03	5.74743e-09	0.000121685	0.660134		BNIP3L	moderate-cytotoxicity	0.359	0.448	5.57023e-41	1.17933e-36	-0.363556
	RAP1GAP2	moderate-cytotoxicity	0.105	0.072	6.52572e-16	1.38162e-11	0.658914		ABLIM1	moderate-cytotoxicity	0.39	0.478	5.86412e-41	1.24155e-36	-0.345832
	SAMD3	moderate-cytotoxicity	0.346	0.249	1.07026e-53	2.26595e-49	0.581711		GIMAP5	moderate-cytotoxicity	0.732	0.777	8.41133e-41	1.78085e-36	-0.27113
	TSPAN32	moderate-cytotoxicity	0.2	0.143	2.39178e-27	5.06387e-23	0.56935		TMIGD2	moderate-cytotoxicity	0.173	0.247	1.63936e-40	3.47086e-36	-0.539516
	TSPAN18	moderate-cytotoxicity	0.106	0.077	1.14234e-12	2.41857e-08	0.567325		CHI3L2	moderate-cytotoxicity	0.084	0.14	4.1919e-40	8.87508e-36	-0.751292
	CCR8	moderate-cytotoxicity	0.048	0.033	1.57133e-07	0.00332682	0.552041		TAF4B	moderate-cytotoxicity	0.061	0.111	7.9773e-40	1.68895e-35	-0.886533
	AL158071.3	moderate-cytotoxicity	0.073	0.051	2.33612e-10	4.94603e-06	0.532361		RALA	moderate-cytotoxicity	0.48	0.566	1.00579e-39	2.12946e-35	-0.328643
	CAPN12	moderate-cytotoxicity	0.08	0.057	7.02908e-11	1.4882e-06	0.527283		TRIB2	moderate-cytotoxicity	0.14	0.207	3.69271e-39	7.81821e-35	-0.605735
	HSF4	moderate-cytotoxicity	0.058	0.042	4.94942e-07	0.0104789	0.49819		IER3	moderate-cytotoxicity	0.115	0.178	6.02585e-39	1.27579e-34	-0.653411
	CCL5	moderate-cytotoxicity	0.873	0.701	1.68981e-218	3.57766e-214	0.491134		TMEM156	moderate-cytotoxicity	0.233	0.312	6.42624e-39	1.36056e-34	-0.456709
	LAIR2	moderate-cytotoxicity	0.229	0.152	3.37558e-40	7.14677e-36	0.488527		CERS6	moderate-cytotoxicity	0.188	0.264	1.33849e-38	2.83385e-34	-0.438709
	KLF8	moderate-cytotoxicity	0.053	0.038	1.45936e-07	0.00308977	0.48773		RAB3GAP1	moderate-cytotoxicity	0.185	0.257	3.13083e-38	6.62859e-34	-0.512569
	NCALD	moderate-cytotoxicity	0.458	0.365	3.53159e-46	7.47709e-42	0.48241		MTERF4	moderate-cytotoxicity	0.337	0.422	2.42146e-37	5.12672e-33	-0.351475
	GSTA4	moderate-cytotoxicity	0.077	0.058	1.20052e-07	0.00254174	0.452145		LY96	moderate-cytotoxicity	0.207	0.281	3.31392e-37	7.01622e-33	-0.492377
	FBXL16	moderate-cytotoxicity	0.104	0.082	7.11641e-08	0.00150669	0.44367		CCL4	moderate-cytotoxicity	0.084	0.135	3.96422e-37	8.39306e-33	-2.21261
	ZDHHC14	moderate-cytotoxicity	0.186	0.146	8.16426e-15	1.72854e-10	0.443284		USP3	moderate-cytotoxicity	0.431	0.515	9.25248e-37	1.95894e-32	-0.310837
	VCL	moderate-cytotoxicity	0.22	0.172	4.38051e-18	9.27442e-14	0.432552		RPIA	moderate-cytotoxicity	0.258	0.337	9.48712e-37	2.00861e-32	-0.4097
	LINC00426	moderate-cytotoxicity	0.175	0.143	2.52089e-11	5.33723e-07	0.421296		MSL3	moderate-cytotoxicity	0.182	0.253	1.18044e-36	2.49923e-32	-0.513574
	MYO1F	moderate-cytotoxicity	0.639	0.532	5.23529e-73	1.10841e-68	0.421284		PLEKHA7	moderate-cytotoxicity	0.157	0.224	3.03979e-36	6.43584e-32	-0.576298
	TIMP1	moderate-cytotoxicity	0.512	0.43	8.70895e-45	1.84386e-40	0.410077		FBL	moderate-cytotoxicity	0.571	0.648	6.51935e-36	1.38028e-31	-0.262411
	TXNIP	moderate-cytotoxicity	0.678	0.613	5.51907e-52	1.1685e-47	0.406191		OTULINL	moderate-cytotoxicity	0.152	0.218	1.05575e-35	2.23524e-31	-0.549381
	AOAH	moderate-cytotoxicity	0.154	0.117	2.00587e-14	4.24682e-10	0.405387		LMO7	moderate-cytotoxicity	0.04	0.079	1.13682e-35	2.40687e-31	-1.0192
	SLCO3A1	moderate-cytotoxicity	0.272	0.231	1.16113e-13	2.45834e-09	0.393441		SYPL1	moderate-cytotoxicity	0.198	0.27	1.23722e-35	2.61944e-31	-0.456644
	PLEKHG3	moderate-cytotoxicity	0.139	0.109	1.47833e-10	3.12992e-06	0.382556		UBASH3B	moderate-cytotoxicity	0.055	0.1	1.34334e-35	2.84412e-31	-0.820499
	TNFRSF4	moderate-cytotoxicity	0.401	0.325	1.34806e-32	2.85412e-28	0.37907		GAS5	moderate-cytotoxicity	0.768	0.793	1.71309e-35	3.62696e-31	-0.276338
	LYAR	moderate-cytotoxicity	0.354	0.31	4.92679e-15	1.0431e-10	0.374408		TXK	moderate-cytotoxicity	0.286	0.368	1.82238e-35	3.85833e-31	-0.349743
	CXCR3	moderate-cytotoxicity	0.784	0.624	8.71413e-120	1.84496e-115	0.37358		AC008892.1	moderate-cytotoxicity	0.061	0.107	1.83553e-35	3.88618e-31	-0.844047
	GRAMD1B	moderate-cytotoxicity	0.371	0.308	7.33661e-23	1.55331e-18	0.373061		IGFBP4	moderate-cytotoxicity	0.101	0.157	2.54174e-35	5.38137e-31	-0.643378
	IER2	moderate-cytotoxicity	0.822	0.743	2.80844e-88	5.94603e-84	0.368172		CAMK1D	moderate-cytotoxicity	0.138	0.202	4.17324e-35	8.83558e-31	-0.525878
	SYTL2	moderate-cytotoxicity	0.499	0.414	1.29744e-38	2.74695e-34	0.365858		GPA33	moderate-cytotoxicity	0.007	0.027	6.31481e-35	1.33697e-30	-1.97876
	TMEM120A	moderate-cytotoxicity	0.222	0.19	9.84098e-10	2.08353e-05	0.365244		EXOC3	moderate-cytotoxicity	0.251	0.325	6.50767e-35	1.3778e-30	-0.46988
	AHI1	moderate-cytotoxicity	0.266	0.233	8.89302e-10	1.88283e-05	0.361954		RNF144A-AS1	moderate-cytotoxicity	0.026	0.059	1.07824e-34	2.28284e-30	-1.20917
	GLIPR2	moderate-cytotoxicity	0.18	0.144	2.09044e-12	4.42589e-08	0.35746		GZMH	moderate-cytotoxicity	0.023	0.054	1.77379e-34	3.75547e-30	-1.71607
	SNAI3	moderate-cytotoxicity	0.115	0.094	9.80777e-07	0.020765	0.355615		TLR1	moderate-cytotoxicity	0.07	0.116	4.5458e-33	9.62438e-29	-0.811564
	MCTP2	moderate-cytotoxicity	0.354	0.292	7.99078e-22	1.69181e-17	0.34892		MYO1E	moderate-cytotoxicity	0.06	0.104	5.67509e-33	1.20153e-28	-0.777324
	CALHM2	moderate-cytotoxicity	0.266	0.213	9.14542e-19	1.93627e-14	0.347081		CHCHD10	moderate-cytotoxicity	0.348	0.428	7.00085e-33	1.48222e-28	-0.335337
	CPNE7	moderate-cytotoxicity	0.241	0.203	9.57052e-12	2.02627e-07	0.345107		PPP1R14B	moderate-cytotoxicity	0.406	0.487	8.00921e-33	1.69571e-28	-0.299661
	SMAD7	moderate-cytotoxicity	0.102	0.082	1.76049e-06	0.037273	0.342946		MORC3	moderate-cytotoxicity	0.251	0.325	8.18823e-33	1.73361e-28	-0.39704
	AHNAK	moderate-cytotoxicity	0.786	0.678	4.49139e-92	9.50917e-88	0.339737		GRAMD1A	moderate-cytotoxicity	0.345	0.427	1.32816e-32	2.81198e-28	-0.312653
	RASGEF1A	moderate-cytotoxicity	0.171	0.138	4.62817e-11	9.79876e-07	0.339616		FN1	moderate-cytotoxicity	0.035	0.069	1.8377e-32	3.89078e-28	-1.34648
	CSGALNACT1	moderate-cytotoxicity	0.167	0.14	4.74287e-08	0.00100416	0.336451		NCAM1	moderate-cytotoxicity	0.004	0.02	2.12589e-32	4.50093e-28	-2.46337
	ITGB7	moderate-cytotoxicity	0.835	0.746	1.52612e-99	3.23111e-95	0.332626		MX1	moderate-cytotoxicity	0.155	0.219	2.42519e-32	5.13461e-28	-0.477549
	C1orf21	moderate-cytotoxicity	0.125	0.102	1.26445e-07	0.00267709	0.329292		BCL2A1	moderate-cytotoxicity	0.115	0.172	4.8433e-32	1.02542e-27	-0.561639
	AL391056.1	moderate-cytotoxicity	0.174	0.144	2.35662e-09	4.98944e-05	0.327851		GTF2H5	moderate-cytotoxicity	0.279	0.356	7.1528e-32	1.51439e-27	-0.337478
	MICAL2	moderate-cytotoxicity	0.154	0.127	5.05631e-08	0.00107052	0.325252		MACO1	moderate-cytotoxicity	0.245	0.318	9.20494e-32	1.94887e-27	-0.381844
	PATL2	moderate-cytotoxicity	0.213	0.186	2.86985e-07	0.00607604	0.323389		EBPL	moderate-cytotoxicity	0.3	0.376	1.79135e-31	3.79265e-27	-0.349098
	CTSH	moderate-cytotoxicity	0.298	0.24	2.54445e-21	5.3871e-17	0.322594		AC005842.1	moderate-cytotoxicity	0.015	0.04	2.13289e-31	4.51575e-27	-1.47823
	CAPN2	moderate-cytotoxicity	0.532	0.451	2.90889e-37	6.15871e-33	0.318042		C15orf48	moderate-cytotoxicity	0.014	0.038	2.16117e-31	4.57564e-27	-2.07359
	NIBAN1	moderate-cytotoxicity	0.432	0.367	3.47277e-24	7.35255e-20	0.315423		PITPNC1	moderate-cytotoxicity	0.366	0.449	2.68806e-31	5.69116e-27	-0.264973
	ERN1	moderate-cytotoxicity	0.431	0.397	5.85125e-12	1.23883e-07	0.301323		TTC3	moderate-cytotoxicity	0.365	0.443	2.84594e-31	6.02543e-27	-0.308569
	C15orf39	moderate-cytotoxicity	0.311	0.267	1.69608e-13	3.59094e-09	0.298061		VEGFB	moderate-cytotoxicity	0.339	0.418	3.03081e-31	6.41682e-27	-0.309189
	PPP3CA	moderate-cytotoxicity	0.339	0.297	1.77446e-12	3.75688e-08	0.29639		HBP1	moderate-cytotoxicity	0.262	0.335	3.70675e-31	7.84792e-27	-0.364153
	TC2N	moderate-cytotoxicity	0.658	0.6	2.11211e-32	4.47175e-28	0.293978		AC016168.2	moderate-cytotoxicity	0.063	0.106	4.67787e-31	9.90398e-27	-0.789548
	HLA-DQB1	moderate-cytotoxicity	0.552	0.478	4.34284e-32	9.19467e-28	0.291108		SNHG16	moderate-cytotoxicity	0.278	0.351	5.92638e-31	1.25473e-26	-0.356263
	PRDM1	moderate-cytotoxicity	0.23	0.198	6.43873e-09	0.000136321	0.289183		SNHG32	moderate-cytotoxicity	0.284	0.356	9.18457e-31	1.94456e-26	-0.375114
	SYTL3	moderate-cytotoxicity	0.354	0.311	2.34573e-13	4.96639e-09	0.28898		SOCS1	moderate-cytotoxicity	0.451	0.527	9.61199e-31	2.03505e-26	-0.30895
	SOS1	moderate-cytotoxicity	0.694	0.651	5.9783e-27	1.26573e-22	0.286865		TMEM263	moderate-cytotoxicity	0.161	0.223	1.35685e-30	2.87272e-26	-0.487183
	C12orf75	moderate-cytotoxicity	0.766	0.621	8.95841e-88	1.89667e-83	0.282054		SCML1	moderate-cytotoxicity	0.008	0.027	1.35721e-30	2.87348e-26	-1.79469
	DOK2	moderate-cytotoxicity	0.61	0.545	1.41331e-31	2.99227e-27	0.27916		MALT1	moderate-cytotoxicity	0.385	0.463	1.5106e-30	3.19824e-26	-0.287206
	NPDC1	moderate-cytotoxicity	0.411	0.36	7.88985e-16	1.67044e-11	0.278995		ASB2	moderate-cytotoxicity	0.198	0.266	4.16129e-30	8.81028e-26	-0.426843
	FUT8	moderate-cytotoxicity	0.554	0.499	4.62777e-22	9.79792e-18	0.272005		ZNF32	moderate-cytotoxicity	0.133	0.19	4.9468e-30	1.04734e-25	-0.540778
	ANXA2	moderate-cytotoxicity	0.707	0.536	2.53407e-90	5.36513e-86	0.26777		HDDC2	moderate-cytotoxicity	0.26	0.331	5.3176e-30	1.12584e-25	-0.365365
	PPCDC	moderate-cytotoxicity	0.278	0.248	4.28974e-08	0.000908224	0.267371		NCKAP5L	moderate-cytotoxicity	0.006	0.024	5.56553e-30	1.17833e-25	-1.88724
	PTGER2	moderate-cytotoxicity	0.315	0.277	1.61428e-10	3.41775e-06	0.266746		CASP8	moderate-cytotoxicity	0.559	0.628	5.60808e-30	1.18734e-25	-0.253175
	CD9	moderate-cytotoxicity	0.346	0.293	9.54715e-17	2.02132e-12	0.266703		ATIC	moderate-cytotoxicity	0.362	0.442	5.68846e-30	1.20436e-25	-0.281425
	UBE2F	moderate-cytotoxicity	0.516	0.469	4.47841e-18	9.48169e-14	0.266447		IL21R	moderate-cytotoxicity	0.175	0.238	6.29782e-30	1.33337e-25	-0.471562
	SELPLG	moderate-cytotoxicity	0.918	0.87	5.23177e-75	1.10767e-70	0.263823		KLHL5	moderate-cytotoxicity	0.255	0.328	1.30465e-29	2.7622e-25	-0.341816
	NOSIP	moderate-cytotoxicity	0.914	0.875	2.62537e-58	5.55843e-54	0.261486		IFITM3	moderate-cytotoxicity	0.328	0.401	1.64574e-29	3.48436e-25	-0.371698
	CDC25B	moderate-cytotoxicity	0.516	0.462	8.62401e-21	1.82588e-16	0.260224		CABLES1	moderate-cytotoxicity	0.024	0.053	1.79432e-29	3.79894e-25	-1.17856
	RASA3	moderate-cytotoxicity	0.551	0.522	5.03357e-13	1.06571e-08	0.259548		DPH6	moderate-cytotoxicity	0.068	0.112	1.94594e-29	4.11995e-25	-0.71374
	SNCA	moderate-cytotoxicity	0.202	0.169	3.23458e-09	6.84826e-05	0.258742		GABPB1-AS1	moderate-cytotoxicity	0.225	0.291	2.25252e-29	4.76904e-25	-0.410701
	ADAM8	moderate-cytotoxicity	0.441	0.376	2.20866e-22	4.67618e-18	0.257635		ZNF683	moderate-cytotoxicity	0.065	0.106	3.88471e-29	8.22471e-25	-1.45502
	DOCK8	moderate-cytotoxicity	0.779	0.728	1.062e-37	2.24847e-33	0.253367		GZMB	moderate-cytotoxicity	0.285	0.324	6.26041e-29	1.32545e-24	-1.74073
	LITAF	moderate-cytotoxicity	0.794	0.752	2.29615e-39	4.86142e-35	0.25286		TRIM14	moderate-cytotoxicity	0.241	0.309	6.8312e-29	1.4463e-24	-0.376897
	REEP5	moderate-cytotoxicity	0.713	0.642	6.49979e-42	1.37614e-37	0.251457		CCDC18-AS1	moderate-cytotoxicity	0.213	0.28	6.9494e-29	1.47133e-24	-0.386699
	MYO1G	moderate-cytotoxicity	0.635	0.577	1.47437e-27	3.12153e-23	0.251084		RETREG1	moderate-cytotoxicity	0.209	0.274	7.03238e-29	1.48889e-24	-0.412126
	NCAM1	high-cytotoxicity	0.054	0.003	5.68978e-151	1.20464e-146	4.25752		TNFSF8	moderate-cytotoxicity	0.271	0.343	8.25202e-29	1.74712e-24	-0.34463
	CCL4	high-cytotoxicity	0.316	0.072	0	0	4.04873		MHENCR	moderate-cytotoxicity	0.233	0.3	1.11123e-28	2.3527e-24	-0.395033
	CCL3	high-cytotoxicity	0.302	0.061	0	0	4.02243		SELENON	moderate-cytotoxicity	0.013	0.036	1.37425e-28	2.90956e-24	-1.42174
	CD8A	high-cytotoxicity	0.068	0.007	1.56615e-135	3.31585e-131	3.98795		RBM38	moderate-cytotoxicity	0.362	0.44	2.28627e-28	4.8405e-24	-0.28215
	C15orf48	high-cytotoxicity	0.1	0.012	7.53865e-188	1.59608e-183	3.81261		DARS	moderate-cytotoxicity	0.406	0.482	4.0177e-28	8.50628e-24	-0.261721
	KLRK1	high-cytotoxicity	0.039	0.003	7.06577e-96	1.49597e-91	3.74318		PRDX4	moderate-cytotoxicity	0.204	0.269	4.02784e-28	8.52775e-24	-0.411239
	LINC02446	high-cytotoxicity	0.036	0.003	1.24365e-82	2.63306e-78	3.64323		ATP1A1	moderate-cytotoxicity	0.381	0.457	4.11155e-28	8.70498e-24	-0.265857
	GZMB	high-cytotoxicity	0.815	0.228	0	0	3.59433		RNF130	moderate-cytotoxicity	0.027	0.055	7.45009e-28	1.57733e-23	-1.11176
	GZMH	high-cytotoxicity	0.15	0.018	3.40772e-281	7.21482e-277	3.57214		CMTM7	moderate-cytotoxicity	0.401	0.479	8.95144e-28	1.8952e-23	-0.273623
	CD300C	high-cytotoxicity	0.047	0.004	3.59959e-102	7.62106e-98	3.47792		CUX1	moderate-cytotoxicity	0.195	0.257	9.01667e-28	1.90901e-23	-0.382703
	ZNF683	high-cytotoxicity	0.288	0.05	0	0	3.31438		FAM162A	moderate-cytotoxicity	0.255	0.323	1.19177e-27	2.52321e-23	-0.335495
	FN1	high-cytotoxicity	0.182	0.028	2.45455e-286	5.19677e-282	3.11574		EAPP	moderate-cytotoxicity	0.38	0.456	1.82918e-27	3.87274e-23	-0.260594
	TMEM98	high-cytotoxicity	0.037	0.004	2.55796e-71	5.41572e-67	3.10547		HTT	moderate-cytotoxicity	0.171	0.231	2.52263e-27	5.34092e-23	-0.401764
	CD8B	high-cytotoxicity	0.05	0.01	1.56734e-59	3.31836e-55	3.02682		LEF1-AS1	moderate-cytotoxicity	0.053	0.09	2.54774e-27	5.39408e-23	-0.818005
	CCR1	high-cytotoxicity	0.072	0.011	7.51531e-108	1.59114e-103	2.95903		TCEAL4	moderate-cytotoxicity	0.06	0.1	2.61978e-27	5.5466e-23	-0.736968
	PLEK	high-cytotoxicity	0.097	0.015	9.4087e-149	1.99201e-144	2.92903		PGM2L1	moderate-cytotoxicity	0.075	0.119	2.83788e-27	6.00836e-23	-0.682127
	ODAPH	high-cytotoxicity	0.071	0.011	8.32708e-109	1.76301e-104	2.88757		RMI2	moderate-cytotoxicity	0.099	0.147	3.04109e-27	6.4386e-23	-0.593807
	FAM131C	high-cytotoxicity	0.086	0.013	1.4216e-137	3.00982e-133	2.87744		BMP2K	moderate-cytotoxicity	0.103	0.152	3.69474e-27	7.82251e-23	-0.616422
	GNLY	high-cytotoxicity	0.627	0.279	0	0	2.85995		RPL22L1	moderate-cytotoxicity	0.414	0.486	5.25994e-27	1.11363e-22	-0.281764
	TRGV2	high-cytotoxicity	0.032	0.007	2.86235e-36	6.06017e-32	2.82344		NOL11	moderate-cytotoxicity	0.211	0.274	6.226e-27	1.31817e-22	-0.380584
	FASLG	high-cytotoxicity	0.09	0.014	1.4478e-135	3.06528e-131	2.80821		PAICS	moderate-cytotoxicity	0.244	0.313	2.17581e-26	4.60662e-22	-0.309089
	FXYD2	high-cytotoxicity	0.176	0.038	4.95589e-198	1.04926e-193	2.7903		SLC37A3	moderate-cytotoxicity	0.088	0.134	3.06192e-26	6.4827e-22	-0.57756
	CD244	high-cytotoxicity	0.087	0.013	1.14179e-138	2.41739e-134	2.76703		ALPK1	moderate-cytotoxicity	0.145	0.199	3.75034e-26	7.94021e-22	-0.452146
	CEBPD	high-cytotoxicity	0.16	0.031	2.70391e-199	5.72471e-195	2.7454		CYB5A	moderate-cytotoxicity	0.237	0.303	4.32901e-26	9.16538e-22	-0.334295
	APBB2	high-cytotoxicity	0.051	0.008	1.48719e-74	3.14868e-70	2.73557		DKC1	moderate-cytotoxicity	0.248	0.315	6.66242e-26	1.41057e-21	-0.326069
	AL136018.1	high-cytotoxicity	0.041	0.006	5.56119e-63	1.17742e-58	2.71906		AC090125.1	moderate-cytotoxicity	0.018	0.042	1.20675e-25	2.55493e-21	-1.19292
	LEXM	high-cytotoxicity	0.042	0.007	2.50295e-63	5.29925e-59	2.70557		LINC00861	moderate-cytotoxicity	0.297	0.364	1.37573e-25	2.91269e-21	-0.323712
	XCL1	high-cytotoxicity	0.1	0.024	4.71508e-98	9.98278e-94	2.70452		TMEM243	moderate-cytotoxicity	0.377	0.448	2.05155e-25	4.34353e-21	-0.270454
	APOL4	high-cytotoxicity	0.042	0.007	2.78732e-61	5.90131e-57	2.67047		CEP70	moderate-cytotoxicity	0.045	0.078	2.38658e-25	5.05287e-21	-0.823012
	AFAP1L2	high-cytotoxicity	0.038	0.007	6.14589e-47	1.30121e-42	2.66673		LINC01138	moderate-cytotoxicity	0.339	0.41	2.52183e-25	5.33923e-21	-0.271631
	CSF2	high-cytotoxicity	0.173	0.062	9.53101e-96	2.0179e-91	2.58483		C16orf74	moderate-cytotoxicity	0.058	0.095	2.55231e-25	5.40375e-21	-0.790569
	PHLDA1	high-cytotoxicity	0.245	0.062	3.27326e-235	6.93015e-231	2.56608		HOOK1	moderate-cytotoxicity	0.026	0.053	2.69858e-25	5.71344e-21	-1.00975
	AL138720.1	high-cytotoxicity	0.028	0.005	1.34691e-38	2.85167e-34	2.54836		MRPS33	moderate-cytotoxicity	0.385	0.456	4.46653e-25	9.45654e-21	-0.259336
	S100A9	high-cytotoxicity	0.062	0.016	2.15954e-54	4.57218e-50	2.52252		GCSAM	moderate-cytotoxicity	0.034	0.064	5.85372e-25	1.23935e-20	-0.912253
[truncated: 3,164 more rows]
